# Supplementary material for: Transcriptome analysis and molecular mechanism of linseed (Linum usitatissimum L.) drought tolerance under repeated drought using single-molecule long-read sequencing
Source: BMC Genomics. 2021 Feb 9;22:109. doi: 10.1186/s12864-021-07416-5 (PMC7871411; doi:10.1186/s12864-021-07416-5)
Supplement: Supplementary file 10 — Additional file 10: Table S10. The list of Z141 and NY-17 DEGs under DS or RD [file 12864_2021_7416_MOESM10_ESM.xlsx]

## Sheet: z141_DS_down.deg
Gene	logFC	logCPM	PValue	FDR
Lus10027966.g	8.97607	9.89619	0	0
Lus10038490.g	6.97825	11.4715	2.32408479803722e-320	3.25244047061319e-316
Lus10042219.g	7.0547	11.8046	5.75666e-277	5.37077e-273
Lus10038575.g	6.33291	10.3806	5.56725e-261	2.22603e-257
Lus10037875.g	6.12325	10.267	9.64185e-250	2.99851e-246
Lus10041036.g	11.5313	6.15572	6.98426e-247	1.95482e-243
Lus10008191.g	9.58121	9.83774	4.82656e-239	1.2281e-235
Lus10023913.g	7.80096	6.14623	5.88568e-238	1.37279e-234
Lus10016533.g	7.269	7.88197	5.82542e-234	1.25421e-230
Lus10007362.g	7.38322	11.0086	9.99627e-219	1.74866e-215
Lus10042203.g	6.95519	7.82405	1.06552e-217	1.75428e-214
Lus10023320.g	5.98933	9.01986	1.11104e-216	1.72761e-213
Lus10038489.g	5.19621	13.1274	8.83246e-216	1.30111e-212
Lus10042061.g	4.97464	9.90911	2.19351e-205	2.92353e-202
Lus10008594.g	7.64041	10.9175	8.48699e-205	1.07974e-201
Lus10040801.g	6.02804	8.06347	3.07674e-203	3.74412e-200
Lus10011597.g	6.86724	5.4665	1.01263e-199	1.18094e-196
Lus10001644.g	4.88655	10.8489	1.50457e-195	1.68445e-192
Lus10010769.g	5.65141	8.65238	1.81195e-195	1.95056e-192
Lus10015834.g	5.15999	10.0162	5.91776e-189	6.13453e-186
Lus10007355.g	7.21606	4.89917	6.98982e-179	6.74614e-176
Lus10013009.g	5.35561	6.28467	7.25309e-179	6.76689e-176
scaffold15.264	4.69668	7.79016	1.80696e-175	1.53257e-172
Lus10040043.g	6.62127	5.26903	5.9238e-174	4.87651e-171
Lus10017597.g	4.4999	14.1266	3.22484e-173	2.57886e-170
Lus10030844.g	6.71923	4.66711	5.23837e-173	4.07269e-170
Lus10017696.g	6.60979	5.35382	1.21253e-172	9.16359e-170
Lus10018067.g	6.22604	6.28116	1.24412e-172	9.16359e-170
Lus10011758.g	4.75696	6.91363	7.4936e-170	5.37791e-167
Lus10004708.g	4.73494	10.5078	9.99946e-170	6.99687e-167
Lus10041878.g	5.05367	6.21588	1.01941e-165	6.48462e-163
Lus10040660.g	7.00053	4.42845	3.05419e-165	1.89964e-162
Lus10025808.g	4.31447	8.55905	9.55643e-164	5.81467e-161
Lus10029102.g	5.17073	5.45755	4.92792e-157	2.81485e-154
Lus10018390.g	5.61384	6.23945	2.43373e-155	1.36236e-152
Lus10011885.g	7.13285	4.37566	1.67422e-154	9.1882e-152
Lus10033939.g	5.53245	6.74016	5.79937e-154	3.06261e-151
Lus10023321.g	5.36887	9.64916	1.31401e-153	6.6869e-151
Lus10023509.g	4.31084	11.2662	5.16474e-153	2.58135e-150
Lus10035512.g	4.18116	12.0637	7.83681e-150	3.84815e-147
Lus10023679.g	5.57725	7.10815	1.71012e-146	8.25249e-144
Lus10015831.g	4.43316	10.1437	8.76275e-145	4.15696e-142
Lus10023322.g	3.97719	11.1615	5.95237e-143	2.77668e-140
Lus10027809.g	4.22423	8.15249	2.36693e-142	1.08603e-139
Lus10021665.g	3.97873	9.54593	7.70825e-140	3.47978e-137
Lus10039156.g	4.07122	12.2515	8.72834e-140	3.87774e-137
Lus10009056.g	3.96067	9.91792	7.98415e-139	3.49169e-136
Lus10010540.g	5.03303	6.30287	3.39825e-138	1.44112e-135
Lus10030709.g	12.5255	4.22141	6.51689e-137	2.68237e-134
Lus10022611.g	4.45821	8.63417	8.33261e-137	3.38002e-134
Lus10040391.g	4.39517	11.2025	8.56377e-137	3.42416e-134
Lus10036248.g	5.05963	4.89542	9.34708e-137	3.68472e-134
Lus10027772.g	12.4097	4.10226	9.82126e-137	3.81788e-134
Lus10001169.g	4.77011	12.6143	3.1553e-136	1.20978e-133
Lus10003849.g	4.00706	9.94152	1.1656e-134	4.40865e-132
Lus10022275.g	8.28096	4.07351	2.77693e-134	1.03631e-131
Lus10038293.g	4.23093	6.5456	8.15595e-133	3.00364e-130
Lus10018069.g	4.4265	8.30373	3.49942e-132	1.25571e-129
Lus10010943.g	4.53458	6.21614	2.27064e-131	7.94411e-129
Lus10016074.g	4.24474	10.9779	4.21975e-130	1.44032e-127
Lus10033537.g	4.48164	4.76746	6.99483e-129	2.33069e-126
Lus10029038.g	4.81682	5.81699	8.26561e-128	2.69007e-125
Lus10020071.g	3.66408	7.83503	5.92821e-127	1.90718e-124
Lus10021510.g	4.03627	8.94696	1.47033e-126	4.67648e-124
Lus10022020.g	5.00566	5.84949	2.30671e-126	7.25422e-124
Lus10000218.g	4.50188	5.98936	3.47415e-126	1.08042e-123
Lus10006366.g	4.05286	6.69018	6.18294e-126	1.88103e-123
Lus10020415.g	4.15899	9.31544	1.4353e-125	4.31965e-123
Lus10014150.g	4.2505	5.27255	3.79328e-125	1.12947e-122
Lus10029156.g	4.4017	6.74883	1.06595e-124	3.14053e-122
Lus10002185.g	5.25559	4.33031	2.55824e-124	7.45859e-122
Lus10013778.g	4.54864	12.3377	5.07353e-123	1.43437e-120
scaffold605.84	5.49262	4.67985	3.40319e-121	9.5252e-119
Lus10006191.g	11.3702	5.16469	1.24804e-120	3.42464e-118
Lus10015462.g	3.59581	10.6393	8.91619e-119	2.39957e-116
Lus10021663.g	4.03759	11.0424	3.04359e-117	8.0365e-115
Lus10002084.g	3.56051	9.84038	1.33555e-116	3.49352e-114
Lus10034227.g	3.91339	5.87684	1.92573e-115	4.94489e-113
Lus10018068.g	5.99098	7.16875	1.29534e-114	3.29593e-112
Lus10033957.g	4.75866	4.91043	3.8095e-114	9.43576e-112
Lus10012789.g	3.75542	8.26383	7.83276e-114	1.92308e-111
Lus10032249.g	5.32413	4.1043	1.02774e-113	2.50134e-111
Lus10033558.g	3.85275	13.351	3.12962e-113	7.55128e-111
Lus10018245.g	4.37713	4.47418	3.35142e-113	8.01735e-111
Lus10033037.g	5.11653	4.59898	3.43708e-112	8.08408e-110
Lus10002597.g	4.24115	5.64436	1.08317e-111	2.52641e-109
Lus10001446.g	3.93423	5.4651	1.43376e-111	3.31649e-109
scaffold418.82	5.47285	4.17668	6.3835e-111	1.45258e-108
Lus10039643.g	6.92365	4.82751	8.68913e-110	1.96129e-107
Lus10003107.g	3.77825	5.94085	5.31517e-109	1.18069e-106
Lus10010942.g	5.64655	4.16755	5.83483e-109	1.28591e-106
Lus10005656.g	3.8048	7.72119	1.31801e-108	2.85966e-106
Lus10011361.g	3.32927	11.6288	2.36326e-108	5.0881e-106
Lus10012297.g	3.462	10.7849	2.82074e-108	6.0267e-106
Lus10006751.g	3.59027	7.17567	5.78067e-108	1.22572e-105
Lus10013195.g	11.8842	3.55932	1.05532e-107	2.22086e-105
Lus10002560.g	3.52851	6.89575	4.56152e-107	9.5278e-105
Lus10031000.g	3.32582	10.5288	1.03648e-106	2.14889e-104
Lus10019342.g	3.45554	7.68382	6.16034e-105	1.25855e-102
Lus10020418.g	4.0936	7.74452	1.30843e-104	2.65375e-102
Lus10033819.g	4.03685	6.95833	1.7718e-104	3.56769e-102
Lus10012344.g	4.33535	6.2482	1.92087e-104	3.84023e-102
Lus10037891.g	3.50465	6.10699	2.04282e-104	4.05508e-102
Lus10037734.g	3.78923	4.97517	7.5781e-104	1.49369e-101
Lus10002000.g	3.66411	6.19783	1.24036e-103	2.41087e-101
Lus10042431.g	3.41132	6.3823	3.39548e-103	6.55422e-101
Lus10025518.g	3.83655	4.9823	3.66488e-103	7.02578e-101
Lus10015913.g	3.80447	5.80134	4.51318e-103	8.59315e-101
Lus10020417.g	4.68866	4.80216	5.11185e-103	9.66727e-101
Lus10033434.g	3.30753	8.32954	1.21041e-102	2.27369e-100
Lus10014978.g	3.78419	5.94265	1.30062e-102	2.42687e-100
scaffold38.113	3.6636	6.7548	5.02417e-102	9.31268e-100
Lus10022817.g	8.90098	3.47137	5.8702e-102	1.08093e-99
Lus10033011.g	3.59219	5.40714	7.33074e-102	1.34105e-99
Lus10005655.g	3.53389	7.70925	1.188e-101	2.15916e-99
Lus10006416.g	3.41605	11.8972	2.14212e-101	3.86812e-99
scaffold199.15	8.89361	3.46166	5.11729e-101	9.12279e-99
Lus10016781.g	3.66306	5.40546	5.73699e-101	1.01628e-98
Lus10040275.g	3.46662	10.4494	2.76384e-100	4.86522e-98
Lus10023149.g	3.36845	6.59851	3.18689e-100	5.57487e-98
Lus10024330.g	3.30605	6.48224	1.42899e-98	2.43878e-96
Lus10021356.g	3.48519	5.5384	3.48183e-98	5.90624e-96
Lus10004944.g	4.0948	5.00774	3.13877e-97	5.26054e-95
Lus10033642.g	3.56709	5.49917	3.69189e-97	6.15074e-95
Lus10010100.g	4.38983	4.15845	4.54888e-97	7.53365e-95
Lus10001826.g	3.26789	7.28347	4.96727e-97	8.17816e-95
Lus10023741.g	3.64308	5.93141	1.52787e-96	2.50079e-94
Lus10031586.g	5.92458	4.25361	3.58544e-96	5.80075e-94
Lus10037644.g	4.46283	5.06455	3.96984e-96	6.38574e-94
Lus10033614.g	3.38237	6.08307	6.45479e-96	1.03236e-93
Lus10028806.g	3.24787	8.32481	6.73962e-96	1.07179e-93
Lus10006739.g	3.62876	5.77775	1.6804e-95	2.65721e-93
Lus10042718.g	3.39834	5.56725	2.09371e-95	3.29218e-93
Lus10001642.g	3.23163	9.29481	5.93478e-95	9.27981e-93
Lus10002244.g	7.36352	3.599	8.56026e-95	1.33107e-92
Lus10030210.g	3.18354	6.71192	1.26473e-94	1.95572e-92
Lus10004771.g	4.52013	5.68442	1.27572e-94	1.96187e-92
Lus10020717.g	3.25398	10.7622	1.28839e-94	1.97053e-92
Lus10038388.g	3.95202	4.45202	1.56823e-94	2.3855e-92
Lus10018961.g	3.43151	6.11678	1.77198e-94	2.68086e-92
Lus10031254.g	3.7925	5.37371	1.94177e-94	2.92195e-92
Lus10027786.g	3.7709	9.99763	4.28078e-93	6.3394e-91
Lus10030006.g	3.88768	4.76659	7.02089e-93	1.02884e-90
Lus10028471.g	3.13163	11.0121	8.49306e-93	1.23809e-90
Lus10001906.g	4.1314	5.05228	9.45945e-92	1.37182e-89
Lus10038638.g	3.3901	5.40216	1.48509e-91	2.13159e-89
Lus10013310.g	3.01499	10.1747	9.37975e-91	1.33264e-88
Lus10009517.g	3.41416	5.76047	3.11908e-90	4.36499e-88
Lus10033427.g	9.59186	3.33604	6.02096e-90	8.38411e-88
Lus10010200.g	2.98422	7.33428	1.15385e-89	1.59089e-87
Lus10041966.g	4.01264	7.70904	2.75957e-89	3.78615e-87
Lus10037562.g	3.47958	5.65845	3.42869e-89	4.68125e-87
Lus10008612.g	6.6898	10.1452	7.55456e-89	1.02643e-86
Lus10017401.g	3.06245	7.45023	1.17358e-88	1.58683e-86
Lus10040448.g	3.10509	7.3098	1.36061e-88	1.83087e-86
Lus10043090.g	3.47805	8.26788	4.79567e-88	6.4223e-86
Lus10033862.g	3.38723	8.88798	8.35622e-88	1.11373e-85
Lus10004130.g	4.37335	4.98346	1.32944e-87	1.76349e-85
Lus10016831.g	4.07775	4.48735	1.6689e-87	2.20334e-85
Lus10015406.g	3.25588	5.21572	6.02479e-86	7.77087e-84
Lus10022235.g	2.93293	12.0674	1.12178e-85	1.44026e-83
Lus10029678.g	3.80829	6.4997	4.57592e-85	5.76916e-83
Lus10020485.g	3.22741	5.72871	1.05523e-84	1.32443e-82
Lus10039602.g	3.45778	6.46682	1.39639e-84	1.7448e-82
Lus10017573.g	4.58052	3.94757	1.67574e-84	2.07533e-82
Lus10021730.g	3.0586	6.63277	6.73026e-84	8.29838e-82
Lus10015734.g	4.15245	4.15464	7.43556e-84	9.12781e-82
Lus10035497.g	3.38473	4.78627	1.47396e-83	1.80151e-81
C8309561.1	4.14736	9.14425	3.3058e-83	4.02287e-81
Lus10001741.g	2.97164	13.4272	4.38025e-83	5.30731e-81
scaffold325.70	11.57	3.23185	2.02802e-82	2.42574e-80
Lus10007399.g	3.34192	9.63024	1.13142e-81	1.33617e-79
Lus10036832.g	11.6207	3.28439	1.17988e-81	1.38755e-79
Lus10018650.g	3.46131	4.40649	1.82483e-81	2.13703e-79
Lus10034044.g	5.3675	3.42745	1.38687e-80	1.61067e-78
Lus10001369.g	2.78659	11.2152	4.31655e-80	4.97185e-78
Lus10002882.g	6.73116	3.47783	5.40467e-80	6.19965e-78
Lus10011520.g	3.36775	5.93018	1.98615e-79	2.25977e-77
Lus10026614.g	3.84527	8.05379	2.24106e-79	2.53948e-77
Lus10019195.g	9.32929	3.06287	1.10765e-78	1.25008e-76
Lus10015500.g	3.79768	6.03904	1.46594e-78	1.6478e-76
Lus10021293.g	3.37003	4.48669	3.56237e-78	3.97239e-76
Lus10032377.g	3.32112	4.99056	5.66639e-78	6.29351e-76
Lus10009235.g	3.67314	4.90938	8.40425e-78	9.2975e-76
Lus10018385.g	3.23915	11.2323	1.04467e-77	1.15115e-75
Lus10003293.g	4.5189	4.48969	1.4759e-77	1.61363e-75
scaffold123.321	8.26812	6.86751	2.39566e-77	2.60904e-75
Lus10015676.g	3.61703	4.22707	3.59694e-77	3.90213e-75
Lus10002040.g	2.85341	6.23776	7.25175e-77	7.83665e-75
Lus10010479.g	4.45591	5.05672	3.51262e-76	3.78134e-74
Lus10039883.g	2.96503	6.44834	4.09591e-76	4.39235e-74
Lus10029304.g	2.76128	7.02643	5.97617e-76	6.38424e-74
Lus10037266.g	2.71658	6.7471	2.29478e-75	2.44215e-73
Lus10009365.g	4.4882	4.08797	4.64411e-75	4.90506e-73
Lus10038313.g	4.49989	4.60308	8.54323e-75	8.98934e-73
Lus10002795.g	2.85457	10.1012	3.74656e-74	3.91278e-72
Lus10022541.g	3.84281	3.89231	4.39553e-74	4.57347e-72
Lus10007586.g	2.74273	6.99351	4.595e-74	4.76332e-72
Lus10035317.g	3.14135	6.17819	6.65664e-74	6.87501e-72
Lus10035696.g	2.66201	7.83192	9.32134e-74	9.59173e-72
Lus10006612.g	3.02808	4.80099	9.85016e-74	1.00988e-71
Lus10015083.g	3.38406	6.86767	1.00843e-73	1.03011e-71
Lus10006855.g	2.79394	6.7451	1.20367e-73	1.22508e-71
Lus10014093.g	2.93195	7.33134	1.39243e-73	1.41205e-71
Lus10012086.g	2.77637	9.99992	1.53643e-73	1.55246e-71
Lus10026321.g	2.96788	6.08703	2.00916e-73	2.02282e-71
Lus10008208.g	6.71077	3.12846	2.17618e-73	2.18312e-71
Lus10008048.g	3.03837	4.54943	6.50219e-73	6.49963e-71
Lus10005950.g	3.18511	5.01862	7.48186e-73	7.45231e-71
Lus10039600.g	2.94711	7.25364	8.42687e-73	8.36382e-71
Lus10020776.g	11.3535	3.00597	8.46346e-73	8.37046e-71
Lus10006210.g	2.64842	6.60811	1.01578e-72	1.00108e-70
Lus10010472.g	3.186	4.81145	1.40902e-72	1.38375e-70
Lus10022257.g	3.02324	5.11318	1.41998e-72	1.38965e-70
Lus10023096.g	2.88588	5.47331	1.46288e-72	1.42664e-70
Lus10041798.g	3.58647	5.29068	1.85781e-72	1.80549e-70
scaffold339.18	3.33136	4.34569	2.15485e-72	2.08692e-70
scaffold38.75	3.11646	6.4174	1.56087e-71	1.49103e-69
Lus10032120.g	3.34405	5.25893	1.87154e-71	1.78172e-69
Lus10029738.g	3.18279	4.40136	2.98381e-71	2.83098e-69
Lus10035398.g	2.6547	9.84332	5.1298e-71	4.83428e-69
Lus10042385.g	2.94145	4.83651	6.22209e-71	5.84397e-69
Lus10028226.g	2.61269	8.23786	3.54539e-70	3.29674e-68
Lus10033087.g	4.09041	3.73294	4.59341e-70	4.25712e-68
Lus10028348.g	3.45055	5.45699	5.5941e-70	5.15044e-68
Lus10040768.g	2.62896	8.60041	9.07333e-70	8.32634e-68
Lus10042095.g	3.84144	3.80324	1.38912e-69	1.27059e-67
Lus10012602.g	4.33841	3.73974	2.11619e-69	1.92932e-67
Lus10012333.g	3.0822	5.581	2.31279e-69	2.10171e-67
Lus10027336.g	2.83004	5.83339	4.5649e-69	4.12151e-67
scaffold30.56	3.30331	4.22461	5.85454e-69	5.2689e-67
Lus10029823.g	2.67421	10.955	6.88163e-69	6.1734e-67
Lus10007627.g	2.78773	10.5073	1.03846e-68	9.2861e-67
Lus10041397.g	3.11868	6.80196	1.72375e-68	1.5365e-66
Lus10038601.g	3.61433	4.94365	1.80647e-68	1.60512e-66
Lus10018273.g	2.58385	9.92875	2.90251e-68	2.57084e-66
Lus10026281.g	2.95419	5.27628	3.13713e-68	2.76988e-66
Lus10027871.g	2.57869	6.81713	4.83404e-68	4.24138e-66
C8124133.1	4.94261	6.32237	5.12192e-68	4.47992e-66
Lus10042931.g	3.14571	6.79847	1.60677e-67	1.40099e-65
Lus10029661.g	3.92487	3.7596	4.72291e-67	4.09255e-65
Lus10038785.g	3.06289	6.15397	6.23124e-67	5.37969e-65
Lus10000633.g	2.57204	7.02003	9.53151e-67	8.18336e-65
Lus10042932.g	3.38161	5.96617	9.94929e-67	8.51592e-65
Lus10002243.g	9.25674	2.98558	1.28787e-66	1.09897e-64
Lus10009255.g	2.52681	7.4493	1.8237e-66	1.54677e-64
Lus10040683.g	2.93564	6.459	2.09399e-66	1.77065e-64
Lus10032665.g	3.03122	7.38539	2.14801e-66	1.81087e-64
Lus10026518.g	2.79792	4.66569	2.44115e-66	2.05181e-64
Lus10000214.g	6.47021	2.86845	2.82595e-66	2.36813e-64
Lus10010412.g	2.65753	7.29836	2.95424e-66	2.4609e-64
Lus10030850.g	3.76984	4.01911	3.53347e-66	2.93467e-64
Lus10042644.g	2.61018	6.06268	4.52849e-66	3.74994e-64
scaffold28.128	3.09599	5.55816	1.22039e-65	1.00463e-63
Lus10024527.g	2.85007	5.15463	1.37308e-65	1.12372e-63
Lus10017673.g	2.75137	6.88633	1.46424e-65	1.19482e-63
Lus10025007.g	3.34163	7.79936	1.69873e-65	1.38214e-63
Lus10035875.g	2.61959	6.80152	2.97725e-65	2.41537e-63
Lus10023820.g	2.59226	6.78083	3.36951e-65	2.7257e-63
Lus10016014.g	2.80732	5.61871	4.3825e-65	3.53492e-63
Lus10025787.g	3.2661	6.46634	6.38694e-65	5.1369e-63
Lus10026895.g	2.66724	5.86175	1.09779e-64	8.804e-63
Lus10018422.g	3.15376	5.93636	1.27622e-64	1.02057e-62
Lus10018558.g	3.67712	3.85077	1.94881e-64	1.54958e-62
Lus10024612.g	4.86	3.40008	3.47814e-64	2.75778e-62
Lus10016640.g	2.51634	6.40776	6.31716e-64	4.98059e-62
Lus10035525.g	11.1228	2.76474	7.10549e-64	5.58639e-62
Lus10002496.g	6.25925	2.82861	1.33668e-63	1.04213e-61
Lus10011774.g	7.30706	2.76191	1.87582e-63	1.45034e-61
Lus10001809.g	2.92405	5.91838	2.21539e-63	1.70817e-61
Lus10023562.g	2.70384	5.96618	2.43109e-63	1.86934e-61
Lus10009205.g	2.607	12.3663	2.47861e-63	1.90065e-61
Lus10040390.g	3.12067	5.62343	2.57725e-63	1.97089e-61
Lus10031686.g	2.72325	6.85114	4.72451e-63	3.60311e-61
Lus10009172.g	2.42848	13.6458	4.74136e-63	3.60614e-61
Lus10009619.g	2.68175	6.02416	6.40612e-63	4.8591e-61
Lus10019924.g	4.24401	3.68373	7.47236e-63	5.65254e-61
Lus10042657.g	2.57584	6.00292	1.16544e-62	8.76866e-61
Lus10007104.g	2.61216	5.63934	2.4281e-62	1.81711e-60
Lus10001624.g	2.49314	8.20338	2.81474e-62	2.10084e-60
Lus10018852.g	2.60225	6.48732	4.22258e-62	3.1349e-60
Lus10036184.g	6.9298	2.68216	2.62779e-61	1.9355e-59
Lus10009359.g	2.39334	8.09664	3.15487e-61	2.31156e-59
Lus10027199.g	3.96756	7.51365	4.68373e-61	3.42234e-59
Lus10034016.g	2.57576	10.1419	4.69534e-61	3.42234e-59
Lus10035187.g	3.81526	3.50559	9.02622e-61	6.52803e-59
Lus10003807.g	2.87493	4.51477	2.5448e-60	1.83101e-58
Lus10023884.g	3.13148	4.16691	2.8842e-60	2.06989e-58
Lus10016730.g	2.70584	7.7479	1.16806e-59	8.34001e-58
Lus10008747.g	2.54789	11.197	1.29722e-59	9.23867e-58
Lus10039078.g	5.47881	3.33221	1.47842e-59	1.05024e-57
Lus10030035.g	2.81595	4.79991	1.54533e-59	1.09223e-57
Lus10030969.g	2.56186	6.87413	1.88384e-59	1.32813e-57
Lus10014123.g	2.99869	4.24619	4.19681e-59	2.95137e-57
Lus10022550.g	2.50061	5.47093	6.0385e-59	4.23588e-57
Lus10024170.g	3.08126	5.08417	7.27256e-59	5.0761e-57
Lus10003999.g	2.57165	5.48829	7.86548e-59	5.47629e-57
Lus10042346.g	2.3884	7.30337	2.80813e-58	1.93588e-56
Lus10023210.g	3.34763	3.89378	5.60494e-58	3.85447e-56
Lus10025747.g	3.21125	3.882	8.158e-58	5.58274e-56
Lus10012137.g	2.48353	5.97982	1.44427e-57	9.81159e-56
Lus10041209.g	2.62876	10.4139	1.55283e-57	1.05235e-55
scaffold635.28	3.21279	4.25973	2.27948e-57	1.54107e-55
Lus10002143.g	2.31171	11.1263	2.80663e-57	1.89289e-55
Lus10008603.g	5.75094	2.72887	2.87347e-57	1.9333e-55
Lus10011967.g	2.46304	5.33215	4.42458e-57	2.96978e-55
Lus10002545.g	3.76378	7.70748	5.96841e-57	3.98687e-55
Lus10005199.g	2.29298	11.0328	6.0378e-57	4.02362e-55
Lus10028073.g	2.63627	5.70635	6.75903e-57	4.49355e-55
Lus10010464.g	2.80489	5.90959	7.65683e-57	5.07837e-55
Lus10009950.g	3.18421	7.45709	2.5242e-56	1.65456e-54
Lus10030722.g	4.19986	4.05913	2.915e-56	1.90626e-54
Lus10016967.g	2.77842	4.40317	3.72518e-56	2.4304e-54
Lus10024090.g	5.10188	2.901	3.89232e-56	2.53354e-54
Lus10029165.g	6.60228	3.01275	5.75926e-56	3.71419e-54
Lus10035687.g	3.01469	5.03482	7.15794e-56	4.6056e-54
Lus10021662.g	2.36336	6.16148	9.02102e-56	5.77779e-54
Lus10027270.g	2.46181	5.67628	1.10973e-55	7.05914e-54
Lus10026238.g	2.61662	5.13779	2.6999e-55	1.70967e-53
Lus10022846.g	2.39503	10.0558	2.99596e-55	1.89286e-53
Lus10030815.g	5.67376	2.65698	3.8511e-55	2.42767e-53
Lus10005866.g	2.60727	6.59412	3.86161e-55	2.42882e-53
Lus10017476.g	2.79231	8.46861	4.0055e-55	2.51367e-53
scaffold820.50	2.78323	4.42424	4.06555e-55	2.54565e-53
Lus10015731.g	2.52624	5.99213	5.94943e-55	3.70865e-53
Lus10034513.g	2.27452	7.35198	8.77446e-55	5.43337e-53
Lus10018943.g	2.45701	4.95861	9.15386e-55	5.65579e-53
Lus10024644.g	3.13207	3.7943	1.24611e-54	7.68227e-53
Lus10020484.g	2.78451	4.22379	2.00801e-54	1.23521e-52
Lus10020069.g	2.43965	6.43081	3.09414e-54	1.89501e-52
Lus10036775.g	2.4565	5.01723	3.11241e-54	1.90203e-52
Lus10037887.g	2.86746	4.36014	6.11656e-54	3.70555e-52
Lus10016419.g	2.31531	6.91253	6.62373e-54	4.00414e-52
Lus10021286.g	2.52975	4.88842	7.78539e-54	4.69623e-52
Lus10018229.g	4.43039	4.22029	1.18471e-53	7.13092e-52
Lus10004935.g	3.99022	3.58023	1.44499e-53	8.67894e-52
Lus10027976.g	2.34673	6.20935	1.57424e-53	9.43502e-52
Lus10037766.g	2.47502	5.52716	1.65004e-53	9.86816e-52
Lus10013083.g	3.66602	3.37679	1.68606e-53	1.00621e-51
Lus10022266.g	2.84442	4.02954	1.69396e-53	1.00877e-51
Lus10020774.g	2.38584	5.66386	1.80088e-53	1.07017e-51
Lus10006931.g	2.26133	7.95344	3.757e-53	2.22314e-51
Lus10006391.g	2.55663	5.83123	4.44141e-53	2.62259e-51
Lus10040639.g	2.3568	9.71161	4.80242e-53	2.82979e-51
Lus10012452.g	2.31736	9.18061	1.32691e-52	7.76964e-51
Lus10018686.g	2.39707	5.31052	1.75163e-52	1.02351e-50
Lus10037093.g	2.19538	7.27097	2.37918e-52	1.38443e-50
Lus10021923.g	2.31217	10.3019	4.02414e-52	2.3271e-50
Lus10005947.g	2.1906	7.41944	5.40947e-52	3.11534e-50
scaffold15.119	2.43644	8.15108	5.76543e-52	3.31352e-50
Lus10005401.g	3.48881	4.9345	5.89856e-52	3.38309e-50
Lus10034200.g	3.68239	3.83995	7.41574e-52	4.24456e-50
Lus10024818.g	5.57347	2.67929	9.28882e-52	5.29501e-50
Lus10039313.g	2.53281	4.6665	1.40242e-51	7.9781e-50
Lus10012320.g	2.28855	5.51622	4.66458e-51	2.6322e-49
Lus10018501.g	5.05224	2.70056	7.03761e-51	3.94741e-49
Lus10037912.g	2.15634	6.78583	7.63742e-51	4.27528e-49
Lus10039094.g	2.52647	8.46079	9.47475e-51	5.28264e-49
Lus10029099.g	2.48248	4.98731	1.08607e-50	6.04333e-49
Lus10031435.g	2.27905	9.39805	1.1953e-50	6.63796e-49
Lus10038955.g	2.35736	5.05995	2.04183e-50	1.12942e-48
Lus10009203.g	2.28062	7.50228	2.25915e-50	1.24717e-48
Lus10003878.g	2.43101	5.6282	2.48079e-50	1.36683e-48
Lus10007737.g	2.80154	4.27281	4.63361e-50	2.54295e-48
Lus10002828.g	2.453	4.97306	5.84451e-50	3.20121e-48
Lus10027704.g	3.46433	3.8121	6.39115e-50	3.49379e-48
Lus10016033.g	2.16336	10.5367	7.57975e-50	4.13547e-48
Lus10029142.g	2.2571	7.29358	9.13342e-50	4.97345e-48
Lus10002770.g	8.54485	2.24419	9.22874e-50	5.0156e-48
Lus10043036.g	2.56544	4.39161	9.52466e-50	5.16639e-48
Lus10027467.g	2.25101	6.10426	1.02593e-49	5.55414e-48
Lus10028511.g	2.46959	4.48339	1.03418e-49	5.58796e-48
Lus10037943.g	2.43034	4.58543	1.16306e-49	6.24817e-48
Lus10003157.g	2.19216	7.19299	1.2828e-49	6.87822e-48
Lus10005926.g	3.16583	4.09476	1.75177e-49	9.33911e-48
Lus10019196.g	10.6569	2.27743	2.20775e-49	1.17254e-47
Lus10006856.g	2.22052	5.78816	3.07742e-49	1.62824e-47
Lus10032807.g	3.1216	3.58182	3.30514e-49	1.74214e-47
Lus10036746.g	3.44786	4.16104	5.48132e-49	2.87297e-47
Lus10022552.g	2.53403	4.98535	7.6594e-49	3.99961e-47
Lus10008116.g	2.3526	4.72508	8.06858e-49	4.20543e-47
Lus10040416.g	2.4212	4.93604	1.03089e-48	5.35317e-47
Lus10031088.g	2.13051	11.4705	1.04994e-48	5.44201e-47
Lus10014356.g	6.60878	2.35342	1.87416e-48	9.67819e-47
Lus10007885.g	2.55266	5.37472	2.51571e-48	1.29434e-46
Lus10006209.g	2.29897	5.2891	2.52972e-48	1.29916e-46
Lus10011913.g	2.27038	10.5791	3.67775e-48	1.88184e-46
Lus10033820.g	2.88846	3.83396	4.29131e-48	2.19178e-46
Lus10006243.g	2.60502	9.16825	4.45556e-48	2.27152e-46
Lus10015302.g	2.09416	9.0028	4.50783e-48	2.29399e-46
Lus10027733.g	3.3543	3.59953	5.93469e-48	3.01463e-46
Lus10035860.g	3.18671	4.02547	7.77209e-48	3.94081e-46
Lus10013311.g	2.93189	3.72502	7.85731e-48	3.97682e-46
Lus10004811.g	2.40194	4.47344	9.27613e-48	4.67801e-46
Lus10042292.g	2.80029	4.09405	1.06216e-47	5.32773e-46
Lus10028882.g	4.84017	2.6958	1.38312e-47	6.91288e-46
Lus10035096.g	2.22827	7.5478	1.43747e-47	7.1717e-46
Lus10018888.g	2.42395	4.96055	2.37662e-47	1.17733e-45
Lus10021032.g	2.29529	7.53801	2.66374e-47	1.31723e-45
Lus10009313.g	5.06767	2.93328	2.87891e-47	1.41862e-45
Lus10007922.g	3.7609	3.30991	3.0585e-47	1.50447e-45
Lus10041338.g	3.53775	3.36122	3.06876e-47	1.50687e-45
Lus10038961.g	2.58688	5.17102	4.09756e-47	2.00852e-45
Lus10001153.g	2.20374	5.36953	4.14658e-47	2.029e-45
scaffold54.18	10.595	2.2123	4.31288e-47	2.10669e-45
scaffold1721.28	2.22903	9.09082	4.99824e-47	2.43721e-45
Lus10012618.g	2.13063	6.09965	5.67592e-47	2.76284e-45
Lus10002777.g	4.77976	2.64933	6.6004e-47	3.19488e-45
Lus10016502.g	2.10074	9.34887	6.60915e-47	3.19488e-45
Lus10022479.g	2.08574	11.4889	7.37655e-47	3.55969e-45
Lus10030322.g	4.46826	3.88799	7.86779e-47	3.79022e-45
Lus10023747.g	2.09249	7.36559	1.07498e-46	5.16967e-45
Lus10007706.g	2.12178	8.12907	1.17929e-46	5.6519e-45
Lus10035903.g	2.80476	4.79666	1.40883e-46	6.74048e-45
Lus10035473.g	2.03024	11.4466	2.89405e-46	1.37059e-44
Lus10018412.g	2.91902	4.36429	5.68783e-46	2.68008e-44
Lus10032251.g	2.40991	5.46726	6.42654e-46	3.02306e-44
scaffold15.158	2.3453	4.45224	1.51168e-45	7.06349e-44
Lus10021303.g	2.86373	4.2861	1.70918e-45	7.97305e-44
Lus10031122.g	7.06264	2.10248	2.04608e-45	9.52875e-44
Lus10041494.g	3.19924	3.6036	2.44841e-45	1.13835e-43
Lus10027894.g	2.0427	8.26858	2.54054e-45	1.17923e-43
Lus10016259.g	2.65849	4.08396	2.66309e-45	1.23406e-43
Lus10023995.g	2.30885	6.11232	2.97726e-45	1.37736e-43
Lus10007748.g	2.5119	5.14719	3.18246e-45	1.46987e-43
Lus10026029.g	2.0991	5.88664	3.76177e-45	1.73457e-43
Lus10041611.g	4.79325	2.51615	4.23431e-45	1.94925e-43
Lus10007509.g	2.54713	4.10505	4.86706e-45	2.23685e-43
Lus10018887.g	2.22157	5.46268	7.1507e-45	3.281e-43
Lus10016554.g	2.57578	4.33191	7.92281e-45	3.62339e-43
Lus10033245.g	2.38301	6.02098	9.06901e-45	4.14083e-43
Lus10026244.g	2.40058	5.90687	9.1337e-45	4.16357e-43
Lus10041339.g	4.0845	2.92952	9.16993e-45	4.17329e-43
Lus10019990.g	2.97232	5.82479	9.71722e-45	4.41519e-43
Lus10014089.g	2.59233	4.04992	9.82191e-45	4.45552e-43
Lus10014539.g	3.00829	4.17006	1.09752e-44	4.97063e-43
Lus10039074.g	2.07895	6.36266	1.34845e-44	6.08736e-43
Lus10024805.g	2.59958	4.04094	1.69336e-44	7.61985e-43
Lus10036807.g	2.2032	5.68651	1.91697e-44	8.59841e-43
Lus10017494.g	2.20627	5.34991	1.98263e-44	8.87867e-43
Lus10037159.g	2.26931	5.0874	2.065e-44	9.23278e-43
Lus10030216.g	6.64416	2.07151	2.07043e-44	9.24233e-43
scaffold76.164	2.38358	8.68196	2.53546e-44	1.12923e-42
Lus10026077.g	2.91547	3.92637	2.53774e-44	1.12923e-42
Lus10005999.g	6.42582	2.15189	2.60678e-44	1.15811e-42
Lus10030381.g	2.72189	5.55558	3.28529e-44	1.45494e-42
Lus10005039.g	2.82301	6.2382	4.31467e-44	1.90779e-42
Lus10029948.g	2.31938	6.09364	5.36091e-44	2.36666e-42
Lus10031168.g	2.00409	10.3165	5.51266e-44	2.42982e-42
Lus10036178.g	2.61207	5.52597	7.16818e-44	3.14961e-42
Lus10031660.g	2.03123	6.4657	7.29697e-44	3.20117e-42
Lus10039882.g	2.74347	6.39903	7.36843e-44	3.22746e-42
Lus10039038.g	2.062	5.87911	7.5821e-44	3.31587e-42
Lus10029286.g	2.13267	4.73014	1.02902e-43	4.48619e-42
Lus10042469.g	2.00952	7.12793	1.20995e-43	5.26674e-42
Lus10012617.g	2.10229	7.46071	1.34296e-43	5.83664e-42
Lus10008627.g	6.33898	2.32011	1.66357e-43	7.2077e-42
Lus10040883.g	2.87935	4.39117	1.81107e-43	7.83461e-42
Lus10014421.g	2.28823	5.12286	1.99229e-43	8.60529e-42
Lus10001115.g	1.97113	10.6044	2.10847e-43	9.09308e-42
Lus10037164.g	4.20327	2.7172	2.22049e-43	9.56143e-42
Lus10034315.g	2.3764	6.19643	2.60087e-43	1.11822e-41
Lus10037438.g	2.13967	8.1361	2.99798e-43	1.28697e-41
Lus10041502.g	2.05681	11.5341	3.20966e-43	1.37573e-41
Lus10026086.g	1.98841	7.25239	3.56199e-43	1.52441e-41
Lus10038784.g	2.54331	4.36256	5.0586e-43	2.15175e-41
Lus10022499.g	2.07979	5.75825	5.15763e-43	2.19054e-41
Lus10037945.g	3.03481	3.79844	6.8579e-43	2.90827e-41
Lus10005718.g	2.0465	5.61631	8.83123e-43	3.7338e-41
Lus10022399.g	2.43683	4.35529	1.15179e-42	4.8431e-41
Lus10027735.g	3.58583	3.16889	1.18129e-42	4.95701e-41
Lus10038915.g	4.49021	3.19506	1.33296e-42	5.58506e-41
Lus10002710.g	2.05634	11.2968	1.51595e-42	6.34231e-41
Lus10029498.g	3.33932	3.94136	1.84118e-42	7.66855e-41
Lus10035635.g	2.45847	6.09617	2.31602e-42	9.63197e-41
Lus10023531.g	2.17803	5.25733	2.34458e-42	9.73627e-41
Lus10042138.g	2.19759	5.42203	2.60963e-42	1.08049e-40
Lus10000879.g	2.17513	5.90599	2.62056e-42	1.08341e-40
Lus10001136.g	2.66364	4.15451	3.08835e-42	1.27492e-40
Lus10028580.g	2.0354	8.09014	3.59007e-42	1.47768e-40
Lus10030132.g	2.13417	7.46951	4.30615e-42	1.76982e-40
Lus10033987.g	2.62067	8.51025	5.11108e-42	2.09756e-40
Lus10024571.g	2.30806	4.29998	5.76407e-42	2.36209e-40
Lus10005443.g	2.5235	4.33353	5.91804e-42	2.42164e-40
Lus10007276.g	2.4694	4.27121	6.59109e-42	2.69311e-40
Lus10022050.g	3.22609	3.32131	7.88664e-42	3.21777e-40
Lus10013291.g	4.62125	2.86087	8.03735e-42	3.27449e-40
Lus10042355.g	2.65427	6.61238	9.9381e-42	4.04299e-40
Lus10039748.g	1.93331	7.88857	1.12846e-41	4.5841e-40
Lus10040839.g	2.58824	3.93422	1.25897e-41	5.10684e-40
Lus10001310.g	1.96373	6.26086	1.34827e-41	5.46116e-40
Lus10023161.g	1.99854	5.98817	1.51091e-41	6.11113e-40
C8171617.1	2.14701	4.93665	1.59646e-41	6.44783e-40
Lus10025467.g	2.9421	3.8746	1.77082e-41	7.14172e-40
Lus10030449.g	2.97651	6.43346	1.90358e-41	7.66608e-40
Lus10039810.g	2.00964	8.25793	2.14098e-41	8.58509e-40
Lus10026514.g	1.95033	8.91083	2.82081e-41	1.1295e-39
Lus10019304.g	2.1469	4.81572	2.88158e-41	1.15218e-39
Lus10031130.g	3.35061	3.46422	3.21321e-41	1.28295e-39
Lus10001130.g	2.03677	5.74161	3.67399e-41	1.46275e-39
Lus10036858.g	2.08444	6.24634	4.03711e-41	1.60504e-39
Lus10037944.g	3.19062	3.59068	4.73938e-41	1.88157e-39
Lus10019921.g	2.70645	3.87304	6.15687e-41	2.43741e-39
Lus10026504.g	3.32958	3.50235	6.40675e-41	2.53275e-39
Lus10027748.g	2.03438	7.31915	6.94481e-41	2.73772e-39
Lus10010315.g	2.11474	5.69413	7.12531e-41	2.80493e-39
Lus10011732.g	2.01428	5.40935	8.34413e-41	3.28011e-39
Lus10003965.g	2.84056	3.68077	9.35754e-41	3.67333e-39
Lus10010916.g	1.95112	7.6972	1.13722e-40	4.45794e-39
scaffold584.38	2.63197	3.85997	1.28135e-40	5.0099e-39
Lus10016648.g	2.0553	4.78865	1.28161e-40	5.0099e-39
Lus10034781.g	2.13085	5.72656	1.32954e-40	5.19003e-39
Lus10008990.g	2.07873	5.56851	1.34437e-40	5.24061e-39
Lus10014751.g	2.12875	9.72482	2.02554e-40	7.88494e-39
Lus10031102.g	2.7776	3.78964	2.07874e-40	8.08082e-39
Lus10030326.g	1.93081	6.45595	2.17188e-40	8.43118e-39
Lus10032018.g	2.29804	4.18376	2.42429e-40	9.39797e-39
Lus10022308.g	3.23062	3.36666	2.63448e-40	1.01987e-38
Lus10029452.g	2.04929	4.63608	3.1579e-40	1.21912e-38
Lus10036622.g	2.09435	4.82422	3.346e-40	1.28996e-38
Lus10026221.g	2.09258	5.94441	3.36749e-40	1.29646e-38
Lus10010190.g	3.19401	3.58096	3.88907e-40	1.49521e-38
Lus10020666.g	2.03505	5.2853	4.38649e-40	1.68413e-38
Lus10039075.g	1.96236	6.30864	4.62852e-40	1.77391e-38
Lus10041038.g	1.96133	6.08414	4.633e-40	1.77391e-38
Lus10036833.g	6.5218	1.93651	5.05495e-40	1.93283e-38
Lus10042051.g	2.03005	5.67882	5.43222e-40	2.07425e-38
Lus10026700.g	2.24464	5.22946	5.797e-40	2.21052e-38
Lus10026768.g	4.48319	2.55122	6.36314e-40	2.4231e-38
Lus10024713.g	2.10441	6.37828	8.42052e-40	3.2022e-38
Lus10032934.g	2.87918	3.62933	9.28326e-40	3.5255e-38
Lus10020829.g	1.99362	5.49441	9.53833e-40	3.61746e-38
Lus10015919.g	1.98561	8.01676	1.00119e-39	3.79194e-38
Lus10038612.g	2.24758	4.83442	1.11415e-39	4.21404e-38
Lus10031249.g	2.07799	4.78655	1.13109e-39	4.27233e-38
Lus10023915.g	5.42788	2.14014	1.22774e-39	4.63116e-38
Lus10020387.g	2.09408	4.9821	1.28462e-39	4.83269e-38
Lus10027846.g	2.26788	4.97561	1.49898e-39	5.61646e-38
Lus10022632.g	1.99658	6.65944	1.92154e-39	7.17525e-38
Lus10023184.g	2.15778	6.27368	1.9227e-39	7.17525e-38
scaffold310.48	3.83999	2.75148	1.93256e-39	7.20246e-38
Lus10002174.g	2.05218	5.25928	2.26369e-39	8.42531e-38
Lus10018353.g	2.82761	4.34406	2.50218e-39	9.30061e-38
Lus10036149.g	2.43491	5.24233	2.69451e-39	1.00022e-37
Lus10018747.g	1.89307	8.22779	2.99817e-39	1.11147e-37
Lus10011665.g	1.86266	9.0568	3.00737e-39	1.1134e-37
Lus10018626.g	5.70901	2.08691	3.41361e-39	1.26213e-37
scaffold915.64	3.48149	2.92767	4.24585e-39	1.56571e-37
Lus10027554.g	2.0849	4.57172	7.08101e-39	2.59752e-37
Lus10000352.g	1.99935	5.8647	7.54267e-39	2.76324e-37
Lus10004723.g	3.96928	2.7081	8.15943e-39	2.98529e-37
scaffold177.104	2.4664	4.0382	9.1706e-39	3.34649e-37
Lus10019934.g	3.7247	3.37512	9.70188e-39	3.53116e-37
Lus10026171.g	4.59081	3.53696	1.04554e-38	3.80048e-37
Lus10018579.g	1.93852	8.47685	1.12259e-38	4.07524e-37
Lus10000614.g	2.11379	5.85006	1.26733e-38	4.58878e-37
Lus10030209.g	5.65885	2.20381	1.46874e-38	5.31119e-37
Lus10029992.g	1.99344	7.53673	1.88043e-38	6.79113e-37
Lus10010555.g	1.98865	5.26645	1.96321e-38	7.08096e-37
Lus10037380.g	3.0202	3.23499	1.97863e-38	7.12739e-37
Lus10001441.g	1.90331	10.1208	2.01724e-38	7.24783e-37
Lus10014411.g	2.2885	4.0574	2.04054e-38	7.32215e-37
Lus10012905.g	1.89291	6.29485	2.05116e-38	7.35081e-37
Lus10040910.g	3.8378	2.82943	2.07045e-38	7.41047e-37
Lus10005072.g	2.24102	5.20322	2.083e-38	7.44588e-37
Lus10031416.g	2.70265	3.72683	2.16051e-38	7.71308e-37
Lus10036763.g	8.14239	1.82412	2.96299e-38	1.05376e-36
Lus10032283.g	1.86342	8.41532	2.98346e-38	1.0597e-36
Lus10037636.g	2.10671	5.8951	3.44678e-38	1.22271e-36
Lus10024373.g	1.88389	7.77744	3.77736e-38	1.33829e-36
Lus10010907.g	3.66836	2.77385	3.79405e-38	1.3425e-36
Lus10025423.g	2.09631	8.87655	4.21548e-38	1.48974e-36
Lus10024651.g	1.96483	8.9358	4.53689e-38	1.59928e-36
Lus10030700.g	2.22232	4.3031	4.78013e-38	1.68291e-36
Lus10001525.g	1.9497	9.88742	5.68232e-38	1.99802e-36
Lus10014397.g	2.6233	4.22577	5.75499e-38	2.02103e-36
Lus10014534.g	1.94016	7.34898	5.89705e-38	2.06833e-36
Lus10023101.g	2.55869	4.42313	6.14153e-38	2.15138e-36
Lus10010515.g	1.86608	7.52613	6.49325e-38	2.27174e-36
Lus10030090.g	2.42893	6.42647	6.75867e-38	2.36165e-36
Lus10012645.g	1.91698	10.0304	8.44825e-38	2.94835e-36
Lus10002598.g	2.04517	4.75025	1.00463e-37	3.50033e-36
Lus10029740.g	2.42091	3.90091	1.00549e-37	3.50033e-36
Lus10011997.g	5.69842	2.25261	1.10701e-37	3.84894e-36
Lus10025798.g	1.89854	10.5834	1.25085e-37	4.33829e-36
Lus10041445.g	2.23375	4.38155	1.28085e-37	4.43686e-36
Lus10028310.g	1.81854	7.17828	1.31582e-37	4.55233e-36
Lus10029813.g	2.00281	4.90815	1.3489e-37	4.6602e-36
Lus10003219.g	1.99454	5.39886	1.38555e-37	4.77588e-36
Lus10007883.g	2.2878	8.11878	1.65449e-37	5.69589e-36
Lus10012892.g	2.00491	8.21672	1.76789e-37	6.07881e-36
Lus10018885.g	1.94808	7.84016	2.05402e-37	7.05398e-36
Lus10026458.g	2.15476	10.4085	2.12618e-37	7.29285e-36
Lus10038659.g	2.02593	4.86982	2.5879e-37	8.84405e-36
Lus10030092.g	2.16077	5.38602	2.80958e-37	9.58992e-36
Lus10024832.g	1.82955	8.39045	2.90725e-37	9.91119e-36
Lus10013023.g	1.9253	5.36213	3.11998e-37	1.06235e-35
Lus10019821.g	1.8736	6.65602	3.24753e-37	1.1031e-35
Lus10010159.g	1.94232	5.66012	3.30509e-37	1.12129e-35
Lus10027614.g	2.45547	3.75745	4.01359e-37	1.36001e-35
Lus10030550.g	2.82571	3.54183	4.25178e-37	1.43897e-35
Lus10024974.g	2.10229	4.36382	4.73581e-37	1.60085e-35
Lus10038930.g	2.03549	4.65319	4.78827e-37	1.61663e-35
Lus10039892.g	2.05238	7.97339	5.95058e-37	2.00664e-35
Lus10016979.g	4.19834	2.43321	6.70658e-37	2.25885e-35
scaffold31.97	1.93406	6.31294	7.28984e-37	2.45235e-35
Lus10004461.g	1.95465	5.51072	8.03083e-37	2.69838e-35
Lus10001437.g	1.82095	7.60903	8.36903e-37	2.80864e-35
Lus10020942.g	1.92923	7.66392	8.40137e-37	2.81612e-35
Lus10034707.g	2.2059	4.1296	8.49202e-37	2.8431e-35
Lus10014390.g	2.13726	5.03406	8.62805e-37	2.88519e-35
Lus10003880.g	2.18381	6.07213	1.16452e-36	3.88482e-35
Lus10034628.g	2.7951	4.47199	1.38586e-36	4.61222e-35
Lus10016379.g	1.92935	6.47464	1.49682e-36	4.97559e-35
scaffold57.144	2.00507	4.71124	1.96571e-36	6.51104e-35
Lus10029448.g	1.79639	7.96323	1.99705e-36	6.60702e-35
Lus10033630.g	6.31813	1.72695	2.03616e-36	6.72847e-35
Lus10018212.g	1.95228	8.20528	2.07262e-36	6.84086e-35
Lus10007645.g	4.09921	2.42987	2.32298e-36	7.65817e-35
Lus10024854.g	1.95579	4.68162	2.56364e-36	8.44162e-35
Lus10025751.g	1.99263	7.88417	2.74162e-36	9.01705e-35
Lus10020618.g	2.14539	4.17629	3.05994e-36	1.00522e-34
Lus10000441.g	2.62459	4.19042	3.66446e-36	1.2024e-34
Lus10003328.g	1.94616	6.82314	3.88451e-36	1.27162e-34
Lus10040453.g	10.1816	1.78014	4.8523e-36	1.58473e-34
Lus10033621.g	3.78193	2.8432	5.78076e-36	1.88575e-34
Lus10004863.g	3.19424	3.30502	6.4505e-36	2.10178e-34
Lus10017656.g	6.37158	1.79813	6.99859e-36	2.27772e-34
Lus10031824.g	3.34441	3.17426	7.31084e-36	2.37657e-34
Lus10042427.g	1.95066	5.71062	7.55914e-36	2.45444e-34
Lus10017269.g	4.22844	2.57422	7.65707e-36	2.48336e-34
Lus10021479.g	6.68979	1.71094	7.83313e-36	2.53459e-34
Lus10033158.g	1.81769	6.08936	8.18423e-36	2.64513e-34
Lus10029140.g	2.30621	3.85387	1.10322e-35	3.55737e-34
Lus10005163.g	1.99098	5.4371	1.13115e-35	3.64324e-34
Lus10010132.g	1.78932	10.1964	1.14547e-35	3.68512e-34
scaffold461.66	3.22135	3.31298	1.34343e-35	4.31703e-34
Lus10029501.g	1.83093	7.12695	1.36295e-35	4.37473e-34
Lus10039452.g	1.87872	5.57405	1.44493e-35	4.63253e-34
Lus10002312.g	1.96939	6.40411	1.4648e-35	4.69087e-34
Lus10007915.g	2.19318	8.17636	1.6205e-35	5.17175e-34
Lus10002321.g	1.97401	4.58894	1.83262e-35	5.84206e-34
Lus10033424.g	2.13647	6.49332	1.88568e-35	6.00436e-34
Lus10038977.g	1.82303	7.84364	2.10333e-35	6.6822e-34
scaffold23.76	2.30887	3.90096	2.13561e-35	6.77706e-34
Lus10031981.g	2.0331	5.09938	2.17227e-35	6.88557e-34
Lus10016584.g	1.99353	4.64053	2.19371e-35	6.94567e-34
Lus10034554.g	1.86543	7.44205	2.2973e-35	7.26544e-34
Lus10004169.g	1.85731	5.99787	2.49712e-35	7.88847e-34
Lus10038216.g	1.83759	5.91554	2.53267e-35	7.99175e-34
Lus10040960.g	2.39522	3.77188	3.56744e-35	1.1219e-33
Lus10031744.g	1.80821	10.2045	3.59057e-35	1.12664e-33
Lus10014273.g	3.41037	2.83255	3.64954e-35	1.14386e-33
Lus10003289.g	1.82004	6.73749	3.90417e-35	1.2223e-33
Lus10012751.g	1.927	5.14068	4.41984e-35	1.38066e-33
Lus10000724.g	1.87683	5.271	4.45629e-35	1.39049e-33
scaffold255.11	1.8975	5.85981	4.6051e-35	1.43532e-33
Lus10016327.g	1.80713	6.62347	4.98452e-35	1.55185e-33
Lus10022435.g	1.86443	5.30566	5.22473e-35	1.62483e-33
Lus10016783.g	1.85224	11.6497	5.38844e-35	1.67388e-33
Lus10032151.g	2.19159	6.23255	5.67493e-35	1.76093e-33
Lus10042426.g	1.7733	6.97774	6.14162e-35	1.90363e-33
Lus10014886.g	1.79708	5.79808	6.20114e-35	1.91995e-33
Lus10022946.g	4.32114	2.32068	6.23693e-35	1.92862e-33
Lus10023973.g	1.96477	4.99298	6.24292e-35	1.92862e-33
Lus10040134.g	5.14552	2.1282	7.94214e-35	2.44546e-33
Lus10034326.g	1.95374	5.06549	9.73263e-35	2.99348e-33
Lus10004339.g	3.36394	2.83548	1.07785e-34	3.31153e-33
Lus10036390.g	1.85004	7.12529	1.12268e-34	3.44548e-33
Lus10005280.g	2.51849	3.55392	1.1949e-34	3.66311e-33
Lus10006413.g	1.81563	5.73261	1.21308e-34	3.71475e-33
Lus10037276.g	2.04298	4.30324	1.32415e-34	4.05046e-33
Lus10006189.g	2.62538	3.63114	1.39221e-34	4.254e-33
Lus10026205.g	1.85502	11.223	1.42797e-34	4.3585e-33
Lus10019653.g	1.76758	7.56907	1.48167e-34	4.51747e-33
Lus10012095.g	2.37005	3.92818	1.70012e-34	5.17789e-33
Lus10026064.g	4.53582	2.69604	1.7227e-34	5.23524e-33
Lus10001660.g	2.49982	3.62137	2.13481e-34	6.4806e-33
Lus10030544.g	1.76592	7.86149	3.10527e-34	9.39604e-33
Lus10030719.g	1.83023	7.43571	3.58702e-34	1.0842e-32
Lus10022502.g	2.11513	5.16532	4.42759e-34	1.33395e-32
scaffold123.242	3.56296	2.88706	4.97192e-34	1.49633e-32
scaffold792.5	3.60156	2.5879	5.3891e-34	1.62014e-32
Lus10023720.g	1.73483	8.07446	5.65728e-34	1.69894e-32
Lus10033277.g	2.07306	6.39477	6.96882e-34	2.09057e-32
Lus10035839.g	1.91335	6.08624	7.4438e-34	2.22829e-32
Lus10020553.g	1.76537	6.31934	7.82927e-34	2.34117e-32
Lus10007575.g	1.79227	8.19958	1.16458e-33	3.47499e-32
Lus10026964.g	2.43287	4.51612	1.16686e-33	3.47808e-32
Lus10020966.g	4.02465	2.46675	1.1902e-33	3.5439e-32
Lus10013294.g	1.8782	4.9401	1.28199e-33	3.81313e-32
Lus10015162.g	2.33956	3.70858	1.30305e-33	3.87166e-32
Lus10027056.g	2.0384	5.19073	1.34524e-33	3.99279e-32
Lus10000947.g	1.84787	4.9046	1.42713e-33	4.23134e-32
Lus10019744.g	1.74547	6.21395	1.43019e-33	4.23592e-32
Lus10022772.g	3.01954	2.98214	1.45904e-33	4.31682e-32
Lus10035005.g	2.70809	3.48672	1.59047e-33	4.70069e-32
Lus10017727.g	2.49508	3.82657	1.6204e-33	4.78411e-32
Lus10008993.g	1.7507	6.76335	1.6281e-33	4.80178e-32
Lus10013313.g	1.747	6.53177	1.72847e-33	5.08708e-32
Lus10014182.g	1.98887	5.73143	2.01529e-33	5.925e-32
Lus10024625.g	6.83684	1.8786	2.11857e-33	6.2221e-32
Lus10019159.g	2.31664	4.49656	2.33777e-33	6.85868e-32
Lus10007954.g	2.54221	3.51247	2.47362e-33	7.24966e-32
Lus10036663.g	2.73497	3.73648	2.5104e-33	7.34974e-32
scaffold86.4	2.96358	3.26987	2.61721e-33	7.65445e-32
Lus10027368.g	2.49276	5.81458	2.64101e-33	7.7116e-32
Lus10026097.g	1.82118	5.16022	2.64226e-33	7.7116e-32
Lus10040147.g	1.85053	7.00641	2.71122e-33	7.90462e-32
Lus10013057.g	3.19062	3.27343	2.72582e-33	7.93892e-32
Lus10023243.g	1.69979	7.93822	2.81002e-33	8.17564e-32
Lus10021995.g	3.28773	2.84167	2.83726e-33	8.24632e-32
Lus10036546.g	3.46683	2.6194	3.89384e-33	1.12937e-31
Lus10029680.g	1.71597	9.91534	3.97186e-33	1.15081e-31
Lus10035864.g	1.7128	10.203	5.6697e-33	1.63935e-31
Lus10010012.g	1.74381	7.39036	7.99559e-33	2.30948e-31
Lus10031342.g	2.36806	4.45812	8.28421e-33	2.38792e-31
Lus10014321.g	2.63251	3.93178	9.21021e-33	2.6521e-31
Lus10011400.g	2.79336	4.26952	1.05989e-32	3.04572e-31
Lus10017974.g	2.09815	7.97831	1.11256e-32	3.19379e-31
Lus10012591.g	1.75053	11.1206	1.12794e-32	3.23462e-31
Lus10043342.g	1.72805	8.23853	1.25448e-32	3.59015e-31
Lus10038015.g	1.91229	5.03697	1.36019e-32	3.88472e-31
Lus10009997.g	4.41378	2.06406	1.48319e-32	4.23169e-31
Lus10019464.g	1.72847	6.19121	1.68854e-32	4.81267e-31
Lus10038340.g	1.8641	5.79119	1.76469e-32	5.02462e-31
Lus10038318.g	1.91845	4.83821	1.77287e-32	5.04276e-31
Lus10040554.g	1.99712	5.99445	1.86882e-32	5.29953e-31
Lus10040556.g	1.83809	4.69173	2.27343e-32	6.42737e-31
Lus10006036.g	1.84804	5.87763	2.38362e-32	6.7321e-31
Lus10025055.g	2.81998	3.14514	2.50017e-32	7.05415e-31
Lus10017195.g	1.71912	8.59669	2.67567e-32	7.54172e-31
Lus10030923.g	2.14642	4.69803	3.15039e-32	8.85303e-31
Lus10037994.g	1.97221	4.50284	3.55373e-32	9.97646e-31
Lus10035853.g	1.76168	8.62822	3.69721e-32	1.03689e-30
Lus10040399.g	1.95965	7.98409	3.73831e-32	1.04736e-30
Lus10023009.g	6.45119	1.47203	3.91992e-32	1.09715e-30
Lus10031105.g	2.76364	3.2436	4.98381e-32	1.39213e-30
Lus10005628.g	1.74181	9.46609	5.93335e-32	1.65572e-30
Lus10028947.g	4.96379	2.17073	6.00065e-32	1.67283e-30
Lus10035471.g	1.80864	4.5874	6.47449e-32	1.80313e-30
Lus10030917.g	1.77995	5.12604	7.75539e-32	2.15343e-30
Lus10040470.g	1.71328	5.78491	8.38537e-32	2.32605e-30
scaffold82.31	1.70026	7.71115	8.88834e-32	2.46313e-30
Lus10013667.g	4.75989	1.95847	9.94749e-32	2.75119e-30
Lus10031337.g	1.82804	4.57297	1.16529e-31	3.21334e-30
Lus10028934.g	2.01993	4.48101	1.19578e-31	3.29415e-30
Lus10025938.g	2.69836	5.23258	1.21662e-31	3.34828e-30
Lus10017962.g	1.65752	7.95351	1.27203e-31	3.49733e-30
Lus10022260.g	1.64653	7.1421	1.60006e-31	4.39318e-30
Lus10033322.g	1.71795	6.05429	1.601e-31	4.39318e-30
Lus10028626.g	3.52997	2.7449	1.62306e-31	4.44935e-30
Lus10033965.g	2.14271	6.01712	1.6563e-31	4.53603e-30
Lus10022877.g	2.7699	3.18256	1.69855e-31	4.64719e-30
Lus10034491.g	1.70502	6.02857	1.90196e-31	5.19862e-30
Lus10000745.g	1.68439	5.94479	2.02101e-31	5.51863e-30
Lus10043157.g	1.69614	5.749	2.23877e-31	6.1073e-30
Lus10008166.g	2.55816	3.88965	2.37843e-31	6.48198e-30
Lus10033301.g	1.71044	6.35513	2.65629e-31	7.22515e-30
Lus10031973.g	5.04344	1.7476	2.96965e-31	8.06965e-30
Lus10017296.g	2.46318	3.43991	3.0791e-31	8.35897e-30
Lus10030191.g	1.65403	9.91515	3.12142e-31	8.46564e-30
Lus10011539.g	1.88117	5.38218	3.61144e-31	9.78515e-30
Lus10041449.g	2.01739	7.09302	4.01488e-31	1.08572e-29
Lus10030246.g	4.06574	2.48706	4.13171e-31	1.11624e-29
Lus10019033.g	2.00357	7.19971	4.37329e-31	1.18037e-29
Lus10020572.g	3.05971	2.98872	4.45582e-31	1.20148e-29
Lus10018528.g	1.64964	7.71447	4.66214e-31	1.25591e-29
Lus10039789.g	2.19784	3.99168	4.68278e-31	1.26025e-29
scaffold917.140	1.8078	4.77543	4.77268e-31	1.28321e-29
Lus10025302.g	1.71913	7.65856	4.96974e-31	1.33491e-29
Lus10013668.g	4.98342	1.94293	5.46007e-31	1.46521e-29
Lus10013204.g	4.21947	2.34518	5.79127e-31	1.5526e-29
Lus10039599.g	2.23959	3.94353	6.13848e-31	1.64254e-29
Lus10010082.g	1.8327	7.76366	6.48827e-31	1.73448e-29
Lus10016806.g	2.31463	4.20016	7.19622e-31	1.9219e-29
Lus10025096.g	1.90169	6.13057	7.31257e-31	1.95111e-29
Lus10018122.g	1.67645	7.54712	7.74921e-31	2.06564e-29
Lus10036636.g	1.6313	8.17613	8.22259e-31	2.18974e-29
Lus10037783.g	2.06725	4.3162	9.28796e-31	2.46876e-29
Lus10008718.g	1.69325	7.95494	1.06012e-30	2.81516e-29
Lus10039222.g	3.52111	2.77243	1.09751e-30	2.91168e-29
Lus10017391.g	4.77823	1.86172	1.10023e-30	2.91613e-29
Lus10021780.g	2.09086	3.86428	1.21376e-30	3.21401e-29
Lus10004786.g	3.5684	2.73489	1.71228e-30	4.52123e-29
Lus10016906.g	1.91935	4.49829	1.78411e-30	4.70644e-29
Lus10001966.g	1.62565	7.10434	1.83248e-30	4.82949e-29
Lus10036780.g	1.64423	6.37355	2.00131e-30	5.26948e-29
Lus10006344.g	2.08386	4.31116	2.069e-30	5.44259e-29
Lus10030520.g	2.06051	6.04252	2.07303e-30	5.44808e-29
Lus10013663.g	1.7607	7.65569	2.08789e-30	5.48198e-29
Lus10002317.g	3.71211	2.59272	2.20359e-30	5.78033e-29
Lus10024858.g	1.73527	9.6778	2.21545e-30	5.80602e-29
Lus10035119.g	1.79298	5.65636	2.32758e-30	6.08848e-29
Lus10035482.g	2.22252	3.65426	2.4481e-30	6.39774e-29
Lus10001087.g	2.28825	3.83943	2.52402e-30	6.58385e-29
Lus10034892.g	1.6799	7.10969	2.64616e-30	6.89604e-29
Lus10002089.g	1.74542	5.89194	2.86021e-30	7.43999e-29
Lus10021941.g	1.77879	4.85028	3.08077e-30	8.00627e-29
Lus10010112.g	1.8483	6.24118	3.10945e-30	8.07331e-29
Lus10025711.g	3.16462	3.04098	3.70597e-30	9.6132e-29
Lus10030772.g	2.30324	5.34923	3.90251e-30	1.01137e-28
Lus10012454.g	1.81635	4.41459	3.92055e-30	1.0151e-28
Lus10030361.g	1.6529	6.90141	4.26642e-30	1.10261e-28
Lus10005771.g	1.71751	5.64987	4.3562e-30	1.12477e-28
Lus10014669.g	1.68682	9.37472	4.41804e-30	1.13969e-28
Lus10021547.g	1.70367	5.95582	4.52352e-30	1.16583e-28
scaffold29.49	2.26499	4.07362	4.70357e-30	1.20889e-28
Lus10039641.g	2.418	4.05596	4.76713e-30	1.2241e-28
Lus10005013.g	1.70247	6.78949	4.79669e-30	1.23014e-28
Lus10012262.g	3.00323	6.82918	4.79944e-30	1.23014e-28
Lus10026243.g	2.39062	7.06408	4.86257e-30	1.24518e-28
Lus10002827.g	3.31773	2.85479	4.91247e-30	1.25681e-28
Lus10039040.g	1.64507	6.77689	5.41766e-30	1.38353e-28
Lus10042534.g	4.13277	2.18454	6.54255e-30	1.66775e-28
Lus10011494.g	1.80324	4.8618	7.4002e-30	1.88295e-28
Lus10041955.g	1.81585	4.97936	7.67476e-30	1.95103e-28
Lus10036531.g	1.70895	5.175	7.7404e-30	1.96594e-28
Lus10005402.g	1.80073	7.91487	8.97729e-30	2.27802e-28
Lus10008780.g	2.54339	8.64467	9.14864e-30	2.31939e-28
Lus10043101.g	1.72843	4.62668	9.68153e-30	2.45228e-28
Lus10024613.g	1.92349	5.76325	1.10518e-29	2.79178e-28
Lus10028584.g	2.22973	3.73088	1.18773e-29	2.99759e-28
Lus10023668.g	2.5345	3.42644	1.19204e-29	3.00576e-28
Lus10017516.g	4.50437	2.54966	1.21018e-29	3.04877e-28
Lus10004914.g	1.94783	4.96025	1.35198e-29	3.40293e-28
Lus10031631.g	2.56639	3.2444	1.52171e-29	3.82669e-28
Lus10024605.g	1.63678	5.83853	1.54179e-29	3.87024e-28
Lus10016956.g	1.74998	4.58034	1.69849e-29	4.25215e-28
Lus10022014.g	1.95424	4.47711	1.8945e-29	4.73862e-28
Lus10031909.g	1.79434	4.98173	1.93564e-29	4.8372e-28
Lus10029124.g	2.82377	3.59872	1.97268e-29	4.92537e-28
Lus10023722.g	1.83426	5.51882	2.07486e-29	5.17586e-28
Lus10031820.g	2.16383	3.95382	2.16423e-29	5.39215e-28
Lus10017742.g	2.11258	4.14139	2.16541e-29	5.39215e-28
Lus10014621.g	1.97319	3.97471	2.17343e-29	5.40729e-28
Lus10039162.g	1.59164	6.77062	2.35015e-29	5.84177e-28
Lus10009959.g	5.394	1.60002	2.66164e-29	6.60431e-28
Lus10015619.g	1.66607	6.0754	2.96133e-29	7.34143e-28
Lus10039902.g	9.68957	1.27311	3.32482e-29	8.23525e-28
Lus10032241.g	3.23875	2.98038	3.69628e-29	9.13914e-28
Lus10017991.g	2.40546	5.32896	4.51795e-29	1.11412e-27
Lus10018155.g	1.58551	6.99106	4.5994e-29	1.13321e-27
Lus10034834.g	2.91991	3.55989	4.6291e-29	1.13952e-27
Lus10035494.g	1.7007	4.96563	5.4091e-29	1.3292e-27
Lus10035545.g	1.75527	7.40439	6.16183e-29	1.51284e-27
Lus10040228.g	1.65448	9.52543	6.19276e-29	1.5191e-27
Lus10017050.g	4.60455	1.80529	6.30435e-29	1.54512e-27
Lus10010917.g	2.53545	3.33887	6.36492e-29	1.5586e-27
Lus10020749.g	1.81412	6.54179	6.66365e-29	1.63032e-27
Lus10027761.g	2.52472	3.25246	7.06575e-29	1.72719e-27
Lus10019578.g	1.78253	5.15189	7.74879e-29	1.8925e-27
Lus10023622.g	1.86287	5.45668	8.10098e-29	1.97679e-27
Lus10014469.g	1.88857	4.23095	9.1446e-29	2.22951e-27
Lus10023508.g	1.81633	7.64063	9.55822e-29	2.32833e-27
Lus10039301.g	2.0314	3.96982	9.58105e-29	2.33186e-27
Lus10023625.g	2.04641	4.26704	9.62694e-29	2.341e-27
Lus10034846.g	2.22313	3.69123	1.05295e-28	2.55825e-27
Lus10009180.g	1.98929	6.7207	1.16739e-28	2.83383e-27
Lus10013112.g	2.51877	5.40693	1.18e-28	2.86196e-27
Lus10004228.g	1.74533	6.05165	1.22217e-28	2.96168e-27
Lus10030091.g	1.58791	7.2123	1.31513e-28	3.18143e-27
Lus10031922.g	3.16873	2.69101	1.45959e-28	3.52784e-27
Lus10012171.g	1.55732	8.434	1.58147e-28	3.81913e-27
Lus10003323.g	1.68394	5.08671	1.80183e-28	4.34754e-27
Lus10027253.g	2.66647	3.73145	2.09223e-28	5.03519e-27
Lus10019856.g	1.55664	7.98826	2.3771e-28	5.71587e-27
Lus10026008.g	2.1091	3.90312	2.38337e-28	5.72603e-27
Lus10003741.g	1.81147	4.79261	2.72478e-28	6.52943e-27
Lus10022507.g	1.93594	6.22064	3.04343e-28	7.28056e-27
Lus10002723.g	1.83988	4.23836	3.20488e-28	7.66024e-27
Lus10042419.g	1.76481	4.95032	3.79932e-28	9.06558e-27
Lus10040246.g	2.74945	3.66458	4.27554e-28	1.01672e-26
Lus10022311.g	1.6791	4.7696	4.71521e-28	1.12032e-26
Lus10023650.g	2.17143	4.40796	4.78619e-28	1.13622e-26
Lus10003812.g	2.07973	4.49707	4.7965e-28	1.1377e-26
Lus10038030.g	2.40489	3.54674	5.01408e-28	1.18831e-26
Lus10014022.g	1.78999	5.11614	5.1978e-28	1.2308e-26
Lus10007880.g	1.6205	6.65963	5.89011e-28	1.39356e-26
Lus10022196.g	1.95808	4.3091	6.25879e-28	1.47829e-26
Lus10033655.g	4.58095	2.30777	6.4343e-28	1.51846e-26
Lus10043347.g	2.25853	3.51672	6.54718e-28	1.5438e-26
Lus10035863.g	2.08506	6.38943	6.91656e-28	1.62952e-26
Lus10036857.g	1.62392	5.26822	7.60072e-28	1.7877e-26
Lus10042429.g	1.54061	8.14918	7.96552e-28	1.87193e-26
Lus10019099.g	1.91098	4.55906	8.01862e-28	1.88283e-26
Lus10028616.g	1.5914	6.29102	8.06528e-28	1.8922e-26
Lus10031632.g	3.33606	3.11873	9.90291e-28	2.3175e-26
Lus10033769.g	1.56978	6.58684	1.03895e-27	2.42934e-26
Lus10000906.g	1.81933	6.47331	1.05459e-27	2.46386e-26
Lus10014399.g	1.91536	6.15858	1.14437e-27	2.66915e-26
Lus10017357.g	2.45765	3.38891	1.19141e-27	2.77654e-26
Lus10003418.g	1.62636	5.93188	1.40563e-27	3.27035e-26
Lus10015245.g	1.83564	4.75868	1.43371e-27	3.3329e-26
Lus10026227.g	6.80347	1.29005	1.54043e-27	3.57801e-26
Lus10014824.g	2.46663	3.401	1.54299e-27	3.58099e-26
Lus10015300.g	2.16233	3.59667	1.56218e-27	3.62252e-26
Lus10031591.g	2.89912	2.77844	1.62292e-27	3.75715e-26
Lus10023920.g	1.78926	4.52497	1.74147e-27	4.02826e-26
Lus10018647.g	1.63823	8.71114	1.84793e-27	4.26747e-26
Lus10040506.g	1.66493	4.5608	1.96158e-27	4.51873e-26
Lus10001789.g	1.60216	5.92522	2.0121e-27	4.6313e-26
Lus10042720.g	1.60405	8.67711	2.06922e-27	4.75887e-26
Lus10037181.g	6.83382	1.32894	2.07466e-27	4.76747e-26
Lus10006999.g	1.5778	8.14923	2.20241e-27	5.05272e-26
Lus10016604.g	1.57542	7.78527	2.40424e-27	5.51124e-26
Lus10042122.g	2.10587	4.22814	2.4773e-27	5.67408e-26
Lus10039487.g	2.53372	5.52763	2.59016e-27	5.92288e-26
Lus10041228.g	1.9695	3.85977	2.60299e-27	5.9436e-26
Lus10012301.g	1.64547	6.64563	2.60347e-27	5.9436e-26
Lus10036038.g	2.0372	3.82411	2.64792e-27	6.03819e-26
Lus10002394.g	1.65742	6.14734	2.64922e-27	6.03819e-26
Lus10016356.g	1.57505	7.72507	2.81311e-27	6.40651e-26
Lus10013854.g	1.59766	5.77538	2.93264e-27	6.6733e-26
Lus10039912.g	1.57916	7.84852	3.20391e-27	7.28467e-26
Lus10000628.g	1.5342	7.70086	3.50856e-27	7.96441e-26
Lus10019923.g	2.7043	2.8953	3.67413e-27	8.33348e-26
Lus10022083.g	2.63087	3.10869	3.8082e-27	8.62359e-26
Lus10013640.g	1.63179	8.18275	3.97945e-27	9.0041e-26
Lus10012258.g	1.5185	9.96744	4.08844e-27	9.24324e-26
Lus10032374.g	1.98107	4.02477	4.13867e-27	9.34925e-26
Lus10007817.g	3.11967	2.53311	4.14421e-27	9.35421e-26
Lus10015138.g	3.01409	2.90477	4.26419e-27	9.61727e-26
scaffold153.43	1.61848	4.72775	4.77904e-27	1.07698e-25
Lus10036974.g	1.61153	5.45194	4.88488e-27	1.09994e-25
Lus10041752.g	1.66897	4.70408	4.93278e-27	1.10984e-25
Lus10019893.g	3.79283	2.22088	5.82254e-27	1.30792e-25
Lus10010177.g	1.9081	4.3131	6.27862e-27	1.40698e-25
Lus10018300.g	1.95023	4.37587	6.43888e-27	1.44174e-25
Lus10018305.g	1.5937	6.18079	6.52362e-27	1.45955e-25
Lus10009031.g	1.56607	6.44078	6.61282e-27	1.47832e-25
Lus10009562.g	1.99928	3.80053	7.21339e-27	1.6113e-25
Lus10015835.g	1.55574	7.3143	7.8783e-27	1.75283e-25
Lus10019825.g	2.61661	3.19873	8.37568e-27	1.86201e-25
Lus10004155.g	1.96355	10.8722	8.40424e-27	1.86688e-25
Lus10014059.g	1.50313	8.70868	1.10288e-26	2.44212e-25
Lus10016803.g	1.57898	6.16642	1.12498e-26	2.4891e-25
Lus10003820.g	1.65077	8.83302	1.2558e-26	2.77635e-25
Lus10020105.g	1.6354	6.16961	1.34343e-26	2.96774e-25
Lus10005923.g	1.68736	5.44218	1.35231e-26	2.985e-25
Lus10002499.g	1.67042	7.08268	1.36068e-26	3.00111e-25
Lus10028881.g	2.29283	3.46696	1.36227e-26	3.00225e-25
Lus10020699.g	1.67147	6.70637	1.39634e-26	3.07491e-25
Lus10021057.g	1.74218	5.49036	1.65828e-26	3.64584e-25
Lus10035701.g	1.66139	6.22185	1.65951e-26	3.64584e-25
Lus10034203.g	1.6359	5.49707	1.67298e-26	3.67254e-25
Lus10014727.g	1.79718	4.24885	1.71155e-26	3.75428e-25
Lus10038004.g	4.76486	1.6019	1.77008e-26	3.87659e-25
Lus10001337.g	1.57211	8.28753	1.83244e-26	4.01001e-25
Lus10003967.g	1.67689	6.23005	1.91328e-26	4.18365e-25
Lus10013978.g	1.55036	9.4201	2.06764e-26	4.51062e-25
Lus10027877.g	2.00069	3.78206	2.42955e-26	5.296e-25
Lus10023034.g	1.5913	5.41243	2.44484e-26	5.32519e-25
Lus10011792.g	1.62702	5.44647	2.4912e-26	5.42194e-25
Lus10014015.g	3.58433	2.44465	2.51853e-26	5.47291e-25
Lus10034185.g	1.58344	5.25563	2.96436e-26	6.43672e-25
Lus10018312.g	1.60411	4.69624	3.15445e-26	6.84417e-25
Lus10018055.g	1.5809	5.30881	3.15954e-26	6.84991e-25
Lus10003335.g	1.94534	3.86658	3.25718e-26	7.05612e-25
Lus10031681.g	1.95971	3.92229	3.65894e-26	7.90047e-25
Lus10007728.g	1.71623	4.53789	3.66105e-26	7.90047e-25
Lus10027460.g	1.97686	4.36597	3.76456e-26	8.11759e-25
Lus10032553.g	1.69867	7.49179	4.3892e-26	9.44861e-25
Lus10009319.g	1.60053	5.35688	4.39196e-26	9.44861e-25
Lus10016869.g	4.01599	1.82525	4.52434e-26	9.71848e-25
Lus10008895.g	1.60311	5.12389	4.60943e-26	9.89366e-25
Lus10017925.g	2.38568	4.10633	5.3147e-26	1.139e-24
Lus10011777.g	1.72333	5.11486	5.34753e-26	1.14516e-24
Lus10011170.g	1.62951	6.08201	5.80195e-26	1.24057e-24
Lus10030559.g	1.57304	6.28236	5.93028e-26	1.26704e-24
C8263593.1	2.15495	3.57857	6.20925e-26	1.32563e-24
Lus10027399.g	9.53689	1.1152	6.93653e-26	1.47865e-24
Lus10014943.g	2.97115	2.57239	7.02536e-26	1.49645e-24
Lus10029321.g	1.76418	5.36319	7.27065e-26	1.54752e-24
Lus10017555.g	1.57698	5.26824	7.28696e-26	1.54981e-24
Lus10037017.g	3.16837	2.59382	7.73775e-26	1.64318e-24
Lus10015399.g	1.52033	9.77545	7.85708e-26	1.66726e-24
Lus10000477.g	1.6618	6.18208	8.09171e-26	1.71575e-24
Lus10022374.g	1.62365	4.66744	8.94643e-26	1.89411e-24
Lus10013645.g	1.50797	6.43734	9.08904e-26	1.92285e-24
Lus10001276.g	2.08884	3.96508	9.11304e-26	1.92647e-24
Lus10026089.g	1.53078	6.1216	9.39111e-26	1.98376e-24
Lus10022740.g	1.52863	7.23093	9.62729e-26	2.03211e-24
Lus10038345.g	1.60573	4.76424	1.02295e-25	2.15597e-24
Lus10002078.g	1.55536	10.3723	1.02852e-25	2.16608e-24
Lus10022836.g	3.42995	2.17967	1.04847e-25	2.20644e-24
Lus10006590.g	1.92947	4.20522	1.08131e-25	2.27383e-24
Lus10040693.g	1.66573	7.86187	1.08827e-25	2.28675e-24
Lus10011094.g	1.58071	5.13751	1.14536e-25	2.40491e-24
Lus10024975.g	2.7168	2.78484	1.20041e-25	2.51861e-24
Lus10027195.g	2.61882	2.85215	1.21812e-25	2.55385e-24
Lus10025459.g	1.63504	5.36634	1.3383e-25	2.80163e-24
Lus10039407.g	1.51316	7.50723	1.51768e-25	3.17003e-24
Lus10035374.g	1.49437	7.44752	1.7613e-25	3.67613e-24
Lus10033244.g	2.21194	3.37061	1.8242e-25	3.80174e-24
Lus10009327.g	1.49748	6.53126	1.87302e-25	3.9006e-24
Lus10012114.g	1.52151	5.93446	2.09426e-25	4.35161e-24
Lus10037265.g	1.46791	6.61719	2.11508e-25	4.3851e-24
Lus10038404.g	1.64758	5.86637	2.13759e-25	4.4285e-24
Lus10016570.g	1.47186	7.85068	2.19264e-25	4.53918e-24
Lus10006703.g	3.23476	2.36617	2.36216e-25	4.88651e-24
Lus10011079.g	1.86849	6.69177	2.38734e-25	4.93496e-24
Lus10002594.g	1.67904	5.58113	2.63952e-25	5.45221e-24
Lus10015700.g	2.92716	3.23339	2.77449e-25	5.72257e-24
Lus10005927.g	1.85143	4.15348	2.80832e-25	5.78808e-24
Lus10034449.g	1.9355	3.87029	2.82435e-25	5.81682e-24
Lus10040286.g	4.03052	2.01737	2.98505e-25	6.14329e-24
Lus10004828.g	4.30268	1.60849	3.10845e-25	6.39254e-24
Lus10040550.g	1.51509	6.41023	3.41052e-25	7.00859e-24
Lus10000268.g	3.40109	2.20402	3.41484e-25	7.01233e-24
Lus10005112.g	1.51087	8.20114	3.8525e-25	7.90526e-24
Lus10018065.g	1.52207	6.10787	3.88931e-25	7.97494e-24
Lus10001788.g	1.76912	5.3786	4.02649e-25	8.25017e-24
Lus10032330.g	1.62536	6.13252	4.04752e-25	8.2872e-24
Lus10026769.g	3.75884	2.31135	4.25087e-25	8.69719e-24
Lus10032215.g	3.36472	2.41921	4.31283e-25	8.81752e-24
Lus10022420.g	1.45023	6.83287	4.69631e-25	9.58752e-24
Lus10002919.g	9.37789	0.957985	4.82095e-25	9.83482e-24
Lus10034762.g	1.86913	3.90692	5.04067e-25	1.02755e-23
Lus10028661.g	1.68508	5.05146	5.2575e-25	1.0702e-23
Lus10031010.g	1.45539	6.81358	5.39277e-25	1.09657e-23
Lus10016969.g	1.51282	9.04885	5.39489e-25	1.09657e-23
Lus10016037.g	1.58406	5.53596	5.66978e-25	1.15161e-23
Lus10012231.g	5.7114	1.1138	5.76621e-25	1.17034e-23
Lus10001631.g	1.57925	7.60976	5.77215e-25	1.1707e-23
Lus10041904.g	1.61766	10.6303	5.99728e-25	1.21548e-23
Lus10002581.g	1.67274	5.44403	6.44042e-25	1.30435e-23
Lus10042696.g	1.56629	4.75675	6.60273e-25	1.33625e-23
Lus10027506.g	1.52656	5.72456	6.7288e-25	1.36078e-23
Lus10030979.g	1.47469	9.44085	7.17046e-25	1.44905e-23
Lus10033759.g	2.90433	2.60037	7.23831e-25	1.46171e-23
Lus10002273.g	2.25449	3.63255	7.50265e-25	1.514e-23
Lus10002032.g	1.61466	4.58619	7.80604e-25	1.57409e-23
Lus10041994.g	2.99662	3.35075	8.08674e-25	1.62952e-23
Lus10019493.g	1.43989	8.82522	8.1691e-25	1.64493e-23
Lus10039678.g	1.4488	6.57114	8.22801e-25	1.6556e-23
scaffold121.35	1.5612	9.52868	8.33927e-25	1.67678e-23
Lus10028633.g	1.57688	5.46617	8.55592e-25	1.71911e-23
Lus10037153.g	1.48947	5.87711	8.56304e-25	1.7193e-23
Lus10039816.g	9.35547	0.934983	8.74454e-25	1.75449e-23
Lus10039248.g	1.61601	4.45324	9.17516e-25	1.83825e-23
Lus10034039.g	2.85894	3.06943	9.27462e-25	1.85685e-23
C8194373.1	1.7801	8.11758	9.29936e-25	1.86047e-23
Lus10035402.g	3.81985	2.38549	9.6424e-25	1.92772e-23
Lus10028261.g	1.50706	9.61654	1.0083e-24	2.01153e-23
Lus10022638.g	1.6292	5.713	1.00831e-24	2.01153e-23
Lus10031258.g	1.48831	6.05171	1.03467e-24	2.06264e-23
Lus10029223.g	4.66481	1.51163	1.03694e-24	2.06568e-23
Lus10003341.g	3.87161	1.82377	1.04345e-24	2.07718e-23
Lus10032954.g	2.33719	3.27842	1.0669e-24	2.12235e-23
Lus10005720.g	1.71535	6.22046	1.21748e-24	2.42017e-23
Lus10039667.g	2.10312	3.80239	1.24004e-24	2.46328e-23
Lus10005849.g	1.97947	5.57446	1.27862e-24	2.53811e-23
Lus10024949.g	1.72116	5.50456	1.33862e-24	2.65532e-23
Lus10000867.g	1.46406	6.7495	1.41709e-24	2.807e-23
Lus10019386.g	1.51687	4.76997	1.43652e-24	2.84147e-23
Lus10035934.g	1.46368	6.19159	1.45683e-24	2.87961e-23
Lus10014934.g	1.8996	3.8476	1.56761e-24	3.09639e-23
Lus10038702.g	1.97801	3.69513	1.57263e-24	3.10411e-23
Lus10021235.g	1.53264	5.81097	1.64616e-24	3.24697e-23
Lus10007011.g	2.11771	3.94165	1.9249e-24	3.79142e-23
Lus10043055.g	1.47046	6.40426	1.96857e-24	3.87471e-23
Lus10041419.g	2.05883	3.52565	2.30064e-24	4.51878e-23
Lus10000692.g	1.66339	5.95713	2.37301e-24	4.6544e-23
Lus10023515.g	2.29326	4.1903	2.39474e-24	4.69198e-23
Lus10015438.g	1.5598	4.86339	2.39553e-24	4.69198e-23
Lus10011316.g	1.53554	4.80883	2.45406e-24	4.80326e-23
Lus10039466.g	1.65045	5.34504	2.73434e-24	5.33693e-23
Lus10035408.g	1.42448	7.20068	2.74623e-24	5.35638e-23
Lus10023734.g	1.685	6.14922	2.80565e-24	5.46849e-23
Lus10031517.g	1.56268	5.19713	2.89366e-24	5.63218e-23
Lus10012996.g	1.44588	7.27752	2.97912e-24	5.79448e-23
Lus10023118.g	1.55142	5.29473	3.3144e-24	6.44213e-23
Lus10002744.g	1.52263	6.02124	3.3233e-24	6.45495e-23
Lus10025158.g	1.52947	6.9531	3.39209e-24	6.58399e-23
Lus10027198.g	2.17797	3.50172	3.80668e-24	7.36827e-23
Lus10023357.g	2.50574	2.99635	3.84795e-24	7.44301e-23
Lus10032443.g	1.52776	5.04262	3.99839e-24	7.72333e-23
Lus10042769.g	1.74948	4.15595	4.31222e-24	8.32377e-23
Lus10003907.g	1.50914	6.83352	4.8502e-24	9.34933e-23
Lus10011514.g	1.50753	5.09629	4.90259e-24	9.44381e-23
Lus10002349.g	1.61143	7.32575	5.00046e-24	9.62572e-23
Lus10035353.g	2.30307	3.12911	5.12012e-24	9.83575e-23
Lus10039049.g	1.58168	5.37319	5.36357e-24	1.02964e-22
Lus10032616.g	1.45456	6.28103	5.66685e-24	1.08711e-22
Lus10001214.g	1.54816	4.97125	5.70437e-24	1.09356e-22
scaffold587.16	1.65378	4.77398	5.71407e-24	1.09467e-22
Lus10030635.g	1.98446	6.07434	5.74164e-24	1.0992e-22
Lus10034924.g	1.88685	3.88383	5.80184e-24	1.10996e-22
Lus10023512.g	2.97255	2.55915	6.39994e-24	1.22355e-22
Lus10034461.g	2.12273	3.45163	6.71031e-24	1.28201e-22
scaffold104.1	7.19356	0.8621	6.86383e-24	1.30777e-22
Lus10005719.g	1.4803	6.78891	7.0349e-24	1.33945e-22
Lus10018221.g	1.4532	7.9362	7.04958e-24	1.34134e-22
Lus10034991.g	1.90228	3.75439	7.1576e-24	1.36096e-22
Lus10014300.g	1.47852	5.48873	7.16864e-24	1.36214e-22
Lus10038104.g	1.50644	5.20948	7.75341e-24	1.47225e-22
Lus10016221.g	1.53819	5.36229	9.21145e-24	1.74556e-22
Lus10029543.g	1.63932	4.68691	9.23043e-24	1.74797e-22
Lus10016295.g	1.40811	7.33543	9.47682e-24	1.79342e-22
Lus10042461.g	1.453	11.3431	9.60877e-24	1.81716e-22
Lus10030534.g	1.78309	3.92014	9.82015e-24	1.85588e-22
Lus10013434.g	1.45023	7.7759	1.06704e-23	2.0125e-22
Lus10016517.g	1.54405	5.80505	1.13053e-23	2.1308e-22
Lus10007002.g	1.57373	6.10841	1.1428e-23	2.15247e-22
Lus10017033.g	3.61	1.92227	1.15374e-23	2.17162e-22
Lus10010681.g	2.0746	3.43804	1.16474e-23	2.19086e-22
Lus10011757.g	2.78647	2.53631	1.1744e-23	2.20755e-22
Lus10031540.g	1.49092	5.7278	1.30175e-23	2.442e-22
Lus10009622.g	1.54208	6.38408	1.30912e-23	2.45418e-22
Lus10014147.g	1.54616	5.48111	1.32378e-23	2.48e-22
Lus10001508.g	1.64354	5.77454	1.42529e-23	2.6666e-22
Lus10022673.g	2.62807	4.73301	1.50386e-23	2.81173e-22
Lus10015677.g	2.01179	4.01573	1.64948e-23	3.08193e-22
Lus10018431.g	7.21387	0.874986	1.65646e-23	3.09292e-22
Lus10027683.g	2.31109	3.11239	1.71931e-23	3.20811e-22
Lus10034302.g	2.04822	3.83409	1.7887e-23	3.33537e-22
Lus10012940.g	1.43326	5.94125	1.85049e-23	3.44829e-22
Lus10026867.g	1.47449	7.28408	1.90702e-23	3.5489e-22
Lus10011476.g	2.8625	2.99489	1.9276e-23	3.58483e-22
Lus10037386.g	1.63046	8.42826	1.95236e-23	3.62846e-22
Lus10029841.g	1.54838	5.78388	1.99443e-23	3.70173e-22
scaffold251.49	2.16589	5.67081	2.02354e-23	3.75079e-22
Lus10006461.g	4.24248	1.62945	2.08409e-23	3.86047e-22
Lus10029353.g	2.71398	2.85952	2.16701e-23	4.0114e-22
Lus10019044.g	2.00552	3.55669	2.19774e-23	4.06291e-22
Lus10009609.g	1.50757	6.81672	2.28982e-23	4.23034e-22
Lus10016239.g	1.5076	4.75977	2.294e-23	4.23528e-22
Lus10027165.g	1.57073	6.13652	2.36719e-23	4.36751e-22
Lus10009715.g	1.41262	6.67109	2.37926e-23	4.3869e-22
Lus10036481.g	1.51978	5.59971	2.42582e-23	4.46687e-22
Lus10019916.g	1.5877	4.33902	2.66825e-23	4.90359e-22
Lus10030518.g	1.53815	7.87818	2.67458e-23	4.91199e-22
Lus10010145.g	1.45986	6.15621	2.72383e-23	4.99917e-22
Lus10024422.g	1.42963	5.71809	3.08847e-23	5.6647e-22
scaffold279.98	4.11439	1.62327	3.39133e-23	6.2161e-22
Lus10039553.g	1.73192	5.39898	3.40515e-23	6.23735e-22
Lus10014859.g	1.46414	6.06564	3.42006e-23	6.26057e-22
Lus10027420.g	1.63497	4.35707	3.44541e-23	6.30285e-22
Lus10038668.g	1.40139	7.4917	3.45654e-23	6.31908e-22
Lus10002588.g	2.05831	3.76902	3.84101e-23	7.01279e-22
scaffold55.42	2.83203	2.77964	4.06639e-23	7.41944e-22
Lus10005400.g	1.58389	7.28289	4.26528e-23	7.77726e-22
Lus10012893.g	2.29216	3.11068	4.34621e-23	7.91451e-22
Lus10041083.g	1.52903	5.49056	4.57126e-23	8.31352e-22
Lus10004629.g	9.2449	0.824934	5.21747e-23	9.47027e-22
Lus10038823.g	1.46917	4.69814	5.89885e-23	1.06863e-21
scaffold820.24	2.78974	2.62505	6.03393e-23	1.09239e-21
Lus10027050.g	1.44466	6.86371	6.25548e-23	1.13177e-21
Lus10031138.g	2.48584	2.85791	6.64782e-23	1.20198e-21
Lus10005484.g	1.50471	6.12476	6.71478e-23	1.2133e-21
Lus10016528.g	1.43274	6.25033	7.03886e-23	1.27032e-21
Lus10021972.g	1.47582	5.63395	7.03945e-23	1.27032e-21
Lus10024125.g	1.41377	7.39408	7.24181e-23	1.306e-21
Lus10042179.g	1.55502	7.19482	7.40543e-23	1.33465e-21
Lus10005663.g	2.15322	4.06868	7.73053e-23	1.39145e-21
Lus10010846.g	1.39079	8.01855	8.22735e-23	1.47897e-21
Lus10005557.g	4.81672	1.1989	8.30095e-23	1.49124e-21
Lus10018223.g	1.65996	4.48481	8.36941e-23	1.50257e-21
Lus10004835.g	1.71078	4.34139	8.72008e-23	1.56453e-21
Lus10010403.g	4.2023	2.12889	8.99319e-23	1.61146e-21
Lus10036977.g	2.42441	3.00474	9.01125e-23	1.61367e-21
Lus10040859.g	2.28841	3.18879	9.04143e-23	1.61803e-21
Lus10017034.g	1.42463	6.34851	9.2866e-23	1.66085e-21
Lus10036669.g	1.90704	3.83452	9.34638e-23	1.67047e-21
Lus10021055.g	1.45706	6.23099	9.44099e-23	1.68605e-21
Lus10011290.g	1.45642	4.74253	9.4456e-23	1.68605e-21
Lus10039440.g	2.10315	3.43777	1.03077e-22	1.83759e-21
Lus10030382.g	1.51247	4.50205	1.05761e-22	1.88425e-21
Lus10001777.g	1.67198	5.57708	1.08827e-22	1.93764e-21
Lus10000124.g	2.03096	3.42477	1.13424e-22	2.01692e-21
Lus10001653.g	1.38539	10.1255	1.18416e-22	2.10435e-21
Lus10010457.g	1.76104	9.13183	1.2201e-22	2.16683e-21
Lus10015956.g	2.30022	3.1025	1.2373e-22	2.19599e-21
Lus10000767.g	1.46279	7.36108	1.27563e-22	2.26258e-21
Lus10017443.g	1.53562	6.00786	1.28274e-22	2.27375e-21
Lus10042812.g	1.52784	5.47571	1.29098e-22	2.28691e-21
Lus10023192.g	1.50314	4.59396	1.29999e-22	2.30142e-21
scaffold561.17	1.47265	6.42842	1.35002e-22	2.38847e-21
Lus10006111.g	1.73264	3.85298	1.38027e-22	2.44045e-21
scaffold34.260	3.04327	2.23599	1.39117e-22	2.45663e-21
Lus10012328.g	1.49334	5.25304	1.40329e-22	2.47645e-21
scaffold896.6	2.34967	3.17949	1.42919e-22	2.52058e-21
Lus10028546.g	1.45113	5.6848	1.46862e-22	2.5885e-21
Lus10041625.g	1.3848	7.24573	1.47394e-22	2.59623e-21
Lus10033101.g	9.18484	0.762419	1.4766e-22	2.59929e-21
Lus10019954.g	5.61746	1.04142	1.56042e-22	2.74511e-21
Lus10004233.g	2.92234	3.38784	1.6131e-22	2.836e-21
Lus10004978.g	1.61227	6.23347	1.72895e-22	3.03586e-21
Lus10011480.g	1.65212	5.0094	1.76682e-22	3.10041e-21
Lus10001200.g	1.3795	9.84638	1.77381e-22	3.11073e-21
Lus10002306.g	2.09724	3.3103	1.80756e-22	3.16793e-21
Lus10028333.g	1.66155	5.32338	1.80975e-22	3.16977e-21
Lus10009478.g	2.28733	3.15508	1.90212e-22	3.32949e-21
Lus10006748.g	1.45904	5.4258	1.95426e-22	3.41862e-21
Lus10005762.g	9.17055	0.748817	1.95807e-22	3.42314e-21
Lus10028207.g	1.82978	3.74252	2.00144e-22	3.49677e-21
Lus10038770.g	1.41654	7.4835	2.01757e-22	3.52276e-21
Lus10013789.g	2.4964	4.04373	2.12002e-22	3.69702e-21
Lus10013353.g	1.75206	4.079	2.22742e-22	3.87706e-21
Lus10021244.g	1.45456	6.74385	2.29768e-22	3.99687e-21
Lus10033981.g	1.52602	4.50362	2.3112e-22	4.0179e-21
Lus10022213.g	3.21277	2.18585	2.35966e-22	4.0996e-21
Lus10009644.g	1.39702	7.47834	2.38921e-22	4.14836e-21
Lus10010322.g	1.36361	6.92268	2.41314e-22	4.18732e-21
Lus10007553.g	5.47412	0.890931	2.46121e-22	4.26807e-21
Lus10012976.g	2.00135	5.54288	2.63623e-22	4.56875e-21
Lus10020040.g	1.73114	4.08697	2.68389e-22	4.64848e-21
Lus10004831.g	2.42696	3.38464	2.88177e-22	4.98504e-21
Lus10037286.g	1.77674	5.32638	2.88432e-22	4.98637e-21
Lus10006373.g	1.462	5.42766	2.94145e-22	5.08198e-21
Lus10028243.g	4.93899	1.13328	3.16379e-22	5.45267e-21
Lus10032592.g	1.54546	5.1954	3.16594e-22	5.45302e-21
Lus10025623.g	1.7794	3.82285	3.29758e-22	5.66928e-21
Lus10026457.g	1.4401	7.10162	3.71465e-22	6.37849e-21
Lus10015436.g	1.46854	6.52481	4.04716e-22	6.94519e-21
Lus10028733.g	1.50484	4.57499	4.20946e-22	7.21927e-21
Lus10002227.g	4.57094	1.634	4.34376e-22	7.44504e-21
Lus10030488.g	2.51127	3.56047	4.35135e-22	7.45348e-21
scaffold860.56	2.46528	3.29361	4.43873e-22	7.59387e-21
Lus10015846.g	1.72929	4.23668	5.12138e-22	8.74039e-21
Lus10033115.g	2.41024	2.95311	5.19493e-22	8.8605e-21
Lus10027597.g	3.84839	1.87851	5.69573e-22	9.70369e-21
Lus10031978.g	3.27685	2.30143	5.69623e-22	9.70369e-21
Lus10025587.g	1.45638	7.47119	5.71127e-22	9.7234e-21
Lus10002887.g	2.08256	4.52704	5.73178e-22	9.75239e-21
Lus10023731.g	9.52747	1.11725	5.81686e-22	9.89114e-21
Lus10011270.g	1.40993	6.48225	5.91547e-22	1.00527e-20
Lus10004141.g	1.41427	6.26406	5.96049e-22	1.01231e-20
Lus10000968.g	1.78283	4.1954	6.10154e-22	1.03563e-20
Lus10025799.g	1.58574	6.48182	6.20679e-22	1.05286e-20
Lus10009471.g	1.49617	6.14422	6.24202e-22	1.05819e-20
Lus10006773.g	1.83272	3.85715	6.5384e-22	1.10777e-20
Lus10022867.g	1.35794	7.60713	7.1407e-22	1.20835e-20
Lus10024424.g	1.58837	4.4226	7.41051e-22	1.25325e-20
Lus10037201.g	1.3712	5.93187	7.57058e-22	1.27877e-20
Lus10041627.g	1.4135	6.26961	7.68403e-22	1.29716e-20
Lus10024592.g	1.41346	6.86428	8.38435e-22	1.41367e-20
Lus10029965.g	1.49549	4.88173	8.40689e-22	1.41662e-20
Lus10018520.g	3.9268	1.51754	8.41653e-22	1.41739e-20
Lus10027434.g	2.61112	3.40744	8.56548e-22	1.44161e-20
Lus10035657.g	1.38791	5.7371	8.80386e-22	1.48084e-20
Lus10041905.g	2.15995	3.24046	8.99666e-22	1.51236e-20
Lus10026024.g	2.69609	2.58075	9.27454e-22	1.5572e-20
Lus10030479.g	1.37935	6.08599	9.50359e-22	1.5947e-20
Lus10002149.g	1.79721	3.80641	9.76325e-22	1.63533e-20
Lus10018115.g	2.46692	3.08612	1.0241e-21	1.71227e-20
Lus10039241.g	1.51867	7.04301	1.0424e-21	1.74184e-20
Lus10006973.g	1.44596	5.83876	1.0503e-21	1.75399e-20
Lus10021228.g	2.56716	2.82319	1.15191e-21	1.92252e-20
Lus10033034.g	1.48682	7.62201	1.26647e-21	2.10996e-20
Lus10021500.g	1.51045	4.39549	1.30749e-21	2.17699e-20
Lus10037908.g	1.37378	7.07938	1.32433e-21	2.20373e-20
Lus10042392.g	1.51007	8.01821	1.34202e-21	2.23183e-20
Lus10001218.g	1.38009	7.25234	1.41922e-21	2.35882e-20
Lus10040515.g	1.51108	6.23918	1.43264e-21	2.37972e-20
Lus10001159.g	1.76041	3.9223	1.44961e-21	2.40505e-20
Lus10028341.g	1.38991	6.6269	1.5377e-21	2.54969e-20
Lus10026909.g	1.90234	6.16347	1.55312e-21	2.57372e-20
Lus10035910.g	3.20374	2.97234	1.61105e-21	2.665e-20
Lus10005388.g	1.37648	7.32323	1.64327e-21	2.71509e-20
Lus10042771.g	1.51748	4.5598	1.71468e-21	2.8314e-20
Lus10017538.g	4.20959	1.3145	1.73281e-21	2.85965e-20
Lus10039364.g	3.03962	2.34684	1.7459e-21	2.87955e-20
Lus10018094.g	3.17763	2.30566	1.83913e-21	3.02974e-20
Lus10020326.g	1.56583	4.274	1.90117e-21	3.13011e-20
Lus10031923.g	2.19997	3.27373	1.91799e-21	3.15595e-20
Lus10009195.g	1.39405	6.29457	1.97864e-21	3.25192e-20
Lus10034572.g	1.49748	8.52423	2.0777e-21	3.41071e-20
Lus10015451.g	1.70231	4.00229	2.17855e-21	3.57417e-20
Lus10021388.g	9.61863	1.19154	2.18055e-21	3.57536e-20
Lus10022398.g	1.54348	6.84383	2.29257e-21	3.75244e-20
Lus10014775.g	1.68656	4.7122	2.40162e-21	3.92634e-20
Lus10005075.g	1.85958	3.6767	2.48455e-21	4.05955e-20
Lus10015483.g	1.62958	6.75335	2.52029e-21	4.11554e-20
Lus10033103.g	1.68808	5.52637	2.64047e-21	4.30676e-20
Lus10009748.g	1.49703	5.01315	2.64463e-21	4.31104e-20
Lus10034270.g	3.41079	2.0115	2.95164e-21	4.8059e-20
Lus10040680.g	1.51353	4.33219	3.16679e-21	5.15321e-20
Lus10027421.g	2.1808	4.73034	3.23584e-21	5.26252e-20
Lus10038445.g	4.29758	1.38266	3.38827e-21	5.50403e-20
Lus10036675.g	1.88206	3.70161	3.90336e-21	6.3334e-20
Lus10029120.g	1.32087	7.55499	4.11327e-21	6.67013e-20
scaffold305.46	1.40178	7.74054	4.18347e-21	6.78003e-20
Lus10015959.g	1.35862	6.9727	4.19059e-21	6.78763e-20
Lus10011129.g	1.47835	4.67932	4.30585e-21	6.9703e-20
Lus10030087.g	1.69243	4.29122	4.39883e-21	7.11669e-20
Lus10029133.g	1.82285	3.80052	4.60005e-21	7.43365e-20
Lus10015552.g	1.35031	6.89499	4.64455e-21	7.50123e-20
Lus10042424.g	1.62851	4.92582	4.88832e-21	7.88583e-20
Lus10023048.g	4.17018	1.72444	4.91908e-21	7.93089e-20
Lus10013029.g	1.36786	6.40923	4.95169e-21	7.97887e-20
Lus10031216.g	1.48735	4.41938	5.08853e-21	8.19464e-20
Lus10030069.g	2.31479	2.9996	5.14543e-21	8.28151e-20
Lus10013924.g	1.40491	6.21543	5.33083e-21	8.57006e-20
Lus10006188.g	1.39778	9.14433	5.51353e-21	8.85867e-20
Lus10031253.g	4.61531	1.19054	5.88127e-21	9.43869e-20
Lus10001278.g	1.3893	6.85248	5.89423e-21	9.45407e-20
Lus10042287.g	1.53833	5.94801	6.05546e-21	9.696e-20
Lus10014467.g	1.34004	7.83925	6.37308e-21	1.01871e-19
Lus10039629.g	1.32087	10.2492	6.56083e-21	1.04752e-19
Lus10037629.g	1.36214	5.85374	6.69953e-21	1.06906e-19
Lus10002821.g	1.33979	7.30561	6.8699e-21	1.095e-19
Lus10013488.g	1.36018	5.94399	6.88085e-21	1.09612e-19
Lus10035720.g	1.3485	7.2404	6.8943e-21	1.09764e-19
Lus10023654.g	1.86628	3.51882	7.54312e-21	1.20025e-19
Lus10032034.g	1.38423	4.75125	7.76921e-21	1.23552e-19
Lus10031628.g	1.54806	4.81407	7.86191e-21	1.24956e-19
Lus10003010.g	4.78303	1.16174	8.45889e-21	1.34368e-19
scaffold57.240	5.33263	0.753261	8.8085e-21	1.39842e-19
Lus10019407.g	1.3865	5.0969	9.41163e-21	1.49163e-19
Lus10012502.g	1.85233	3.54674	9.63748e-21	1.52656e-19
Lus10013526.g	1.59961	4.23945	9.91316e-21	1.56934e-19
Lus10009671.g	1.36885	7.03652	1.00666e-20	1.59273e-19
Lus10020873.g	1.60694	4.12321	1.03675e-20	1.63849e-19
Lus10025054.g	2.0462	3.47679	1.08403e-20	1.71225e-19
Lus10023135.g	1.62681	5.29139	1.09834e-20	1.7333e-19
Lus10031670.g	1.44622	6.26656	1.0986e-20	1.7333e-19
Lus10030818.g	1.36451	5.41918	1.13457e-20	1.78803e-19
Lus10031869.g	1.37981	5.74046	1.13957e-20	1.79491e-19
Lus10034729.g	1.66021	6.33228	1.14912e-20	1.80791e-19
Lus10043080.g	1.64809	3.93986	1.16612e-20	1.83362e-19
Lus10032292.g	1.69416	3.7903	1.30548e-20	2.05161e-19
Lus10005705.g	1.33557	6.93592	1.36877e-20	2.14865e-19
Lus10008173.g	1.48329	6.31405	1.37711e-20	2.16054e-19
Lus10022163.g	2.22985	2.95962	1.38486e-20	2.17026e-19
Lus10040865.g	1.48823	6.41335	1.43891e-20	2.2537e-19
Lus10035509.g	1.46972	5.1183	1.46359e-20	2.29107e-19
Lus10006984.g	3.88968	1.71563	1.46572e-20	2.29313e-19
Lus10021986.g	1.34322	6.90658	1.5366e-20	2.40268e-19
Lus10003251.g	1.38303	4.6459	1.57793e-20	2.46593e-19
Lus10041952.g	1.31355	7.78443	1.62167e-20	2.53287e-19
Lus10017375.g	1.87473	3.88369	1.63628e-20	2.55427e-19
Lus10031669.g	1.33349	7.03207	1.72415e-20	2.68992e-19
Lus10030109.g	1.75759	7.14544	1.72688e-20	2.69268e-19
Lus10039064.g	1.54311	5.13547	1.7493e-20	2.72612e-19
Lus10027570.g	1.45035	4.52787	1.82758e-20	2.84652e-19
scaffold77.40	1.65384	3.89391	1.8298e-20	2.8484e-19
Lus10014877.g	1.44305	5.48583	1.86881e-20	2.9059e-19
Lus10015365.g	6.25884	0.754127	1.9544e-20	3.0373e-19
Lus10039092.g	1.59234	5.70503	1.97798e-20	3.07224e-19
Lus10000592.g	2.28082	6.30325	2.01438e-20	3.1253e-19
scaffold687.87	3.79036	1.66313	2.04854e-20	3.17654e-19
Lus10016505.g	1.41977	6.64134	2.15109e-20	3.33372e-19
Lus10036326.g	1.43204	6.55226	2.2858e-20	3.53856e-19
Lus10037449.g	2.48294	2.81113	2.37686e-20	3.67749e-19
Lus10011834.g	1.38251	4.63999	2.57563e-20	3.97844e-19
Lus10008951.g	2.17051	4.07166	2.67267e-20	4.12606e-19
Lus10008654.g	3.9807	1.57045	2.68618e-20	4.14463e-19
Lus10005624.g	1.38381	8.1205	2.68815e-20	4.14538e-19
Lus10040344.g	1.33969	6.07325	2.72557e-20	4.20077e-19
Lus10017349.g	1.38518	6.05337	2.91332e-20	4.4852e-19
Lus10041967.g	1.42956	4.57705	3.04102e-20	4.67665e-19
Lus10037657.g	1.42197	5.61799	3.10154e-20	4.76711e-19
Lus10005798.g	1.31789	6.10726	3.1881e-20	4.89477e-19
Lus10028569.g	1.37706	5.38157	3.45288e-20	5.29548e-19
Lus10005212.g	3.24284	1.89145	3.50276e-20	5.36904e-19
Lus10000897.g	1.38837	5.74317	3.50859e-20	5.37504e-19
Lus10039615.g	1.65795	3.81995	3.94302e-20	6.03397e-19
Lus10039319.g	1.38664	4.88633	4.03518e-20	6.17162e-19
Lus10015004.g	1.82594	3.51045	4.11842e-20	6.29549e-19
Lus10029531.g	1.39109	5.23046	4.14294e-20	6.32952e-19
Lus10041346.g	1.291	7.31097	4.49196e-20	6.85526e-19
Lus10041541.g	2.08689	4.01712	4.62165e-20	7.0455e-19
scaffold1590.1	2.24364	4.39404	4.84173e-20	7.36496e-19
Lus10015380.g	1.87694	3.39727	4.8779e-20	7.41594e-19
Lus10001542.g	1.50704	4.54557	5.25692e-20	7.97053e-19
Lus10024382.g	1.55311	5.65974	5.63378e-20	8.52806e-19
Lus10020508.g	1.44124	7.8057	5.90388e-20	8.93209e-19
Lus10040872.g	2.48526	2.66607	6.2261e-20	9.4145e-19
Lus10036604.g	1.31667	8.18867	6.23241e-20	9.41895e-19
Lus10040987.g	1.51303	6.32948	6.34708e-20	9.58707e-19
Lus10005226.g	1.29527	8.82343	6.43656e-20	9.71699e-19
Lus10001206.g	1.3675	7.36371	6.66228e-20	1.00523e-18
Lus10013041.g	1.27307	7.89174	6.87076e-20	1.03613e-18
Lus10007237.g	1.48634	4.20087	7.84783e-20	1.18157e-18
Lus10019438.g	1.366	5.03882	8.00529e-20	1.20462e-18
Lus10042153.g	2.16814	3.06169	8.58788e-20	1.2916e-18
Lus10024350.g	1.64284	3.84621	8.68519e-20	1.30483e-18
Lus10011108.g	1.41474	8.56236	8.80084e-20	1.3215e-18
Lus10002256.g	9.16841	0.739635	9.06569e-20	1.36053e-18
Lus10020462.g	1.30602	7.52229	9.58811e-20	1.43739e-18
Lus10019841.g	1.62945	3.98058	9.76389e-20	1.46296e-18
Lus10025796.g	1.43545	4.55849	9.79709e-20	1.46715e-18
Lus10021115.g	1.32272	7.8577	1.00225e-19	1.50011e-18
Lus10024531.g	1.39116	4.80169	1.03642e-19	1.55042e-18
scaffold1134.18	1.37134	8.70591	1.05091e-19	1.57042e-18
Lus10006379.g	2.50851	3.92559	1.07783e-19	1.60979e-18
Lus10042118.g	1.30766	5.65039	1.08913e-19	1.62579e-18
Lus10023126.g	2.11229	3.09181	1.10395e-19	1.64704e-18
Lus10043314.g	1.4315	4.85592	1.11763e-19	1.66657e-18
Lus10011151.g	1.39322	4.61282	1.13195e-19	1.68702e-18
Lus10017245.g	1.30977	8.36441	1.14287e-19	1.70238e-18
Lus10042442.g	5.62299	1.03543	1.14746e-19	1.70831e-18
Lus10020331.g	1.45324	4.41427	1.18502e-19	1.76236e-18
Lus10032278.g	2.25521	2.98541	1.18784e-19	1.76561e-18
Lus10021346.g	1.36207	7.22816	1.19726e-19	1.77867e-18
Lus10001937.g	1.34075	5.54606	1.24387e-19	1.84693e-18
Lus10018721.g	2.64646	2.46512	1.25502e-19	1.8625e-18
Lus10006267.g	1.38718	7.0335	1.27796e-19	1.89353e-18
Lus10000447.g	1.98637	3.31838	1.28248e-19	1.89922e-18
Lus10024051.g	2.3438	3.1652	1.44442e-19	2.13565e-18
Lus10014417.g	1.57912	4.03613	1.45634e-19	2.15214e-18
Lus10014301.g	3.10521	2.26841	1.52688e-19	2.25518e-18
Lus10037133.g	1.6541	4.29465	1.54967e-19	2.28764e-18
Lus10037627.g	1.61068	3.91813	1.56293e-19	2.30599e-18
Lus10018074.g	2.01589	3.17571	1.64398e-19	2.42431e-18
Lus10014224.g	1.28461	6.32882	1.64601e-19	2.42475e-18
Lus10004829.g	1.35282	5.07712	1.65771e-19	2.4407e-18
Lus10028766.g	2.77306	2.23724	1.72598e-19	2.53988e-18
Lus10027115.g	1.27603	7.42424	1.91191e-19	2.81052e-18
Lus10032821.g	3.14544	1.84723	2.029e-19	2.98109e-18
Lus10022687.g	1.74418	5.5783	2.03661e-19	2.9907e-18
Lus10036613.g	1.281	6.21793	2.11307e-19	3.10077e-18
Lus10041469.g	1.66596	3.75316	2.11378e-19	3.10077e-18
Lus10028175.g	1.70142	4.17513	2.17429e-19	3.18619e-18
Lus10042120.g	1.58663	3.93892	2.22568e-19	3.2598e-18
Lus10034522.g	4.46877	1.02936	2.26167e-19	3.31077e-18
Lus10027351.g	1.34357	4.82139	2.29585e-19	3.35904e-18
Lus10002927.g	1.25763	8.64227	2.31832e-19	3.39014e-18
Lus10040712.g	1.32748	7.58165	2.37204e-19	3.46508e-18
Lus10036468.g	1.48556	5.90156	2.43235e-19	3.54948e-18
Lus10028716.g	1.93525	3.56059	2.46567e-19	3.59623e-18
Lus10001685.g	2.55105	2.39057	2.49595e-19	3.6385e-18
Lus10002315.g	1.31424	6.0253	2.53103e-19	3.68353e-18
Lus10001179.g	1.28703	6.35416	2.60794e-19	3.78794e-18
Lus10036039.g	2.92022	2.61225	2.60988e-19	3.78879e-18
Lus10024342.g	2.55264	2.41074	2.68154e-19	3.89081e-18
scaffold292.113	2.51196	2.529	2.68965e-19	3.90055e-18
Lus10021904.g	1.77967	3.50314	2.7355e-19	3.96499e-18
Lus10040142.g	4.39235	0.964605	2.80555e-19	4.05811e-18
Lus10000443.g	1.27189	6.32821	2.85005e-19	4.12036e-18
Lus10035483.g	1.26047	7.57657	2.90504e-19	4.19769e-18
Lus10041824.g	1.27443	6.68572	2.92514e-19	4.22455e-18
Lus10025999.g	1.2875	6.4608	2.97476e-19	4.294e-18
Lus10028958.g	1.54294	5.27112	3.09328e-19	4.45588e-18
scaffold475.33	2.1772	3.20577	3.14934e-19	4.5343e-18
Lus10042600.g	2.18577	3.41274	3.56648e-19	5.12434e-18
scaffold465.1	1.69635	3.60702	3.62869e-19	5.21105e-18
Lus10039323.g	1.3726	6.58884	3.64315e-19	5.22913e-18
Lus10018051.g	1.32876	6.4786	3.85068e-19	5.52418e-18
Lus10040485.g	2.79816	2.37786	3.99104e-19	5.7226e-18
Lus10009412.g	2.83602	2.30668	4.19692e-19	6.01165e-18
Lus10020437.g	1.69996	7.90821	4.33676e-19	6.20877e-18
Lus10018423.g	2.19231	3.07733	4.55872e-19	6.51987e-18
Lus10035532.g	3.16761	1.82428	4.62435e-19	6.61037e-18
Lus10038788.g	1.25435	6.65107	4.63852e-19	6.62723e-18
Lus10010728.g	1.5926	4.83777	4.65084e-19	6.64145e-18
Lus10030614.g	1.267	6.5075	4.67726e-19	6.67578e-18
scaffold121.4	2.2672	3.13435	4.80076e-19	6.84505e-18
Lus10028315.g	1.29503	5.65121	4.87775e-19	6.95129e-18
Lus10012244.g	1.82477	3.56985	4.8899e-19	6.96507e-18
Lus10014908.g	1.65408	5.95785	5.05204e-19	7.19234e-18
Lus10037064.g	1.85814	4.41463	5.10904e-19	7.2698e-18
Lus10038292.g	1.28283	6.38296	5.12888e-19	7.29432e-18
Lus10026365.g	2.33453	3.51465	5.45222e-19	7.75024e-18
Lus10023054.g	1.32303	7.96627	5.46504e-19	7.76452e-18
Lus10042524.g	1.2514	7.09061	5.81145e-19	8.25249e-18
Lus10042060.g	1.48762	5.95492	5.84579e-19	8.29705e-18
Lus10010508.g	3.77848	1.2972	5.9091e-19	8.38265e-18
Lus10034053.g	1.25298	7.72298	5.93539e-19	8.41569e-18
Lus10026595.g	1.50548	4.28355	5.94371e-19	8.42321e-18
Lus10005200.g	3.2209	1.87792	5.98801e-19	8.4817e-18
Lus10040484.g	1.90642	3.63978	6.21565e-19	8.79523e-18
Lus10021852.g	1.41008	6.87018	6.59096e-19	9.32159e-18
Lus10006581.g	1.43906	4.50433	6.81641e-19	9.63558e-18
Lus10035384.g	1.24529	6.80172	6.88485e-19	9.72742e-18
Lus10041260.g	1.2899	7.28444	7.00189e-19	9.8828e-18
Lus10022563.g	3.02144	2.3788	7.0305e-19	9.91818e-18
Lus10011307.g	1.47344	4.31062	7.42051e-19	1.04473e-17
Lus10031560.g	1.48139	4.19305	7.48634e-19	1.05294e-17
Lus10036408.g	2.35053	2.57648	7.55643e-19	1.06173e-17
Lus10007350.g	1.4293	4.28249	7.79387e-19	1.09454e-17
Lus10042021.g	3.10531	2.11438	7.79774e-19	1.09454e-17
scaffold267.7	3.57776	1.41619	7.82418e-19	1.0977e-17
Lus10015317.g	1.37969	7.8511	7.92875e-19	1.11181e-17
Lus10021721.g	1.34174	4.97943	8.17313e-19	1.14493e-17
Lus10039727.g	2.52175	2.53361	8.54759e-19	1.19619e-17
Lus10025677.g	1.32364	5.25444	8.63252e-19	1.20747e-17
Lus10037307.g	1.28996	7.94199	8.9192e-19	1.24695e-17
Lus10039524.g	3.50495	1.53261	8.96789e-19	1.25313e-17
Lus10013403.g	1.33058	7.45339	9.30845e-19	1.29942e-17
Lus10023891.g	1.43754	5.85331	9.42691e-19	1.3153e-17
Lus10000957.g	2.02458	3.12117	9.52022e-19	1.32766e-17
Lus10014184.g	3.67788	1.91736	9.56461e-19	1.33319e-17
Lus10017100.g	1.24281	9.01257	9.58935e-19	1.33597e-17
Lus10018054.g	1.28604	5.67187	9.75383e-19	1.35821e-17
Lus10014573.g	1.71814	3.80412	9.80528e-19	1.36469e-17
Lus10032912.g	1.50025	4.02182	9.89632e-19	1.37668e-17
Lus10003504.g	1.30413	6.05272	9.99578e-19	1.38913e-17
Lus10013975.g	2.67602	2.62772	1.02958e-18	1.43012e-17
Lus10004555.g	1.24435	7.25829	1.03038e-18	1.43052e-17
Lus10034852.g	1.36317	8.16025	1.03424e-18	1.43517e-17
Lus10022274.g	1.26479	6.70795	1.06032e-18	1.47063e-17
Lus10003969.g	1.31683	6.17034	1.06626e-18	1.47813e-17
Lus10041937.g	1.35905	4.84534	1.07147e-18	1.48389e-17
Lus10026241.g	1.24155	8.61339	1.07276e-18	1.48494e-17
Lus10040981.g	1.36368	8.16263	1.08766e-18	1.50483e-17
Lus10013591.g	1.3017	5.88455	1.16917e-18	1.6152e-17
Lus10035653.g	1.28931	6.40129	1.18348e-18	1.63416e-17
Lus10021783.g	1.35782	4.84594	1.18575e-18	1.63649e-17
Lus10013168.g	1.29208	5.31679	1.27887e-18	1.76326e-17
Lus10036201.g	1.26461	5.96225	1.30121e-18	1.7923e-17
Lus10020517.g	1.27618	6.3185	1.34759e-18	1.85527e-17
Lus10027246.g	1.28251	6.17495	1.40248e-18	1.92989e-17
Lus10040252.g	1.65452	4.35534	1.42019e-18	1.9533e-17
Lus10020236.g	1.31132	5.4666	1.44278e-18	1.9834e-17
Lus10006078.g	1.50475	4.07001	1.45908e-18	2.00482e-17
Lus10022743.g	1.80543	3.37205	1.54864e-18	2.12684e-17
Lus10033514.g	1.28454	5.49771	1.5538e-18	2.13287e-17
Lus10019414.g	8.84178	0.426508	1.59096e-18	2.18282e-17
Lus10043079.g	1.30117	6.38131	1.59604e-18	2.18872e-17
Lus10038986.g	1.25754	5.84045	1.63708e-18	2.24276e-17
Lus10031946.g	1.27649	7.62914	1.65835e-18	2.26971e-17
Lus10000631.g	1.24756	7.60467	1.70586e-18	2.33359e-17
scaffold1100.2	1.45125	4.35808	1.85477e-18	2.53235e-17
Lus10028498.g	3.35614	1.83438	2.06189e-18	2.81239e-17
Lus10005553.g	1.27592	7.82083	2.12175e-18	2.89263e-17
Lus10033324.g	1.62462	5.36775	2.2817e-18	3.10766e-17
Lus10000237.g	2.54703	2.329	2.28381e-18	3.10903e-17
Lus10018911.g	2.66902	2.35664	2.31807e-18	3.15413e-17
Lus10012933.g	2.05067	2.98769	2.33506e-18	3.1757e-17
Lus10040081.g	8.84081	0.426195	2.53153e-18	3.43456e-17
Lus10028211.g	1.31518	6.35252	2.60357e-18	3.53058e-17
Lus10021246.g	1.21585	7.14612	2.62207e-18	3.55395e-17
Lus10001982.g	1.26412	6.80689	2.68236e-18	3.63391e-17
Lus10017759.g	2.24274	2.74461	2.68767e-18	3.63934e-17
Lus10010848.g	2.53215	2.45448	2.92267e-18	3.95373e-17
Lus10014181.g	2.36774	2.60569	3.01986e-18	4.08323e-17
Lus10040841.g	1.25705	8.08395	3.08577e-18	4.17033e-17
Lus10030105.g	2.31369	3.04481	3.13889e-18	4.24008e-17
Lus10027532.g	1.24138	6.83872	3.18265e-18	4.29566e-17
Lus10031298.g	1.23289	6.45215	3.18311e-18	4.29566e-17
Lus10010924.g	1.29474	4.97861	3.24325e-18	4.37472e-17
Lus10020035.g	1.44751	4.0766	3.29675e-18	4.44259e-17
Lus10001244.g	3.97187	1.0898	3.51352e-18	4.73243e-17
Lus10014475.g	4.51254	1.25463	3.68066e-18	4.95279e-17
Lus10000537.g	1.30674	4.93401	3.89635e-18	5.24051e-17
Lus10014183.g	1.30942	5.2249	4.08993e-18	5.49558e-17
scaffold76.207	1.31199	4.84201	4.1241e-18	5.53884e-17
Lus10011089.g	1.26959	5.41845	4.13365e-18	5.549e-17
Lus10028921.g	2.95642	2.49229	4.23913e-18	5.68787e-17
Lus10016011.g	1.24797	6.08729	4.45792e-18	5.97284e-17
Lus10004699.g	1.68717	5.54411	4.61159e-18	6.17282e-17
Lus10040387.g	1.72727	3.85289	4.62742e-18	6.19106e-17
Lus10023407.g	4.66809	0.884167	4.77857e-18	6.39022e-17
Lus10014665.g	6.68397	0.358655	4.93693e-18	6.59569e-17
Lus10032167.g	1.29111	6.5452	5.01795e-18	6.70073e-17
Lus10007939.g	2.09402	2.89471	5.14494e-18	6.8605e-17
Lus10025425.g	1.55228	4.65859	5.29094e-18	7.04511e-17
Lus10007512.g	1.36817	5.56362	5.37954e-18	7.15967e-17
Lus10005605.g	3.24616	2.82355	5.40282e-18	7.18725e-17
Lus10002286.g	1.31656	5.00704	5.56981e-18	7.40586e-17
Lus10009828.g	1.38006	5.08825	5.65851e-18	7.52023e-17
Lus10039838.g	4.37517	1.49039	5.70426e-18	7.57384e-17
Lus10002691.g	5.48506	0.513825	5.74154e-18	7.61972e-17
Lus10002497.g	1.26395	5.41172	5.75812e-18	7.6381e-17
Lus10041899.g	2.1221	2.93904	5.84492e-18	7.74958e-17
Lus10022582.g	8.76351	0.345808	5.91227e-18	7.83516e-17
Lus10020781.g	1.28203	5.66403	6.02354e-18	7.97884e-17
Lus10003712.g	1.2583	6.49045	6.02858e-18	7.98174e-17
Lus10029755.g	1.28056	8.57661	6.09329e-18	8.06359e-17
Lus10005688.g	1.25929	6.07983	6.27758e-18	8.29963e-17
Lus10029971.g	1.27231	5.09687	6.64679e-18	8.77947e-17
Lus10021422.g	1.52646	4.02283	6.88968e-18	9.09171e-17
Lus10007262.g	1.30672	5.81461	7.38732e-18	9.73922e-17
Lus10022321.g	1.57714	3.88628	7.57552e-18	9.97794e-17
Lus10035203.g	1.53114	5.34305	7.5989e-18	1.0004e-16
Lus10006955.g	2.52109	2.33619	7.91872e-18	1.04202e-16
Lus10043461.g	3.12963	1.76078	8.07912e-18	1.06262e-16
Lus10040706.g	1.22967	8.12169	8.09372e-18	1.06405e-16
scaffold505.43	5.83464	0.339766	8.19523e-18	1.07688e-16
scaffold123.164	5.83766	0.340712	8.69056e-18	1.1409e-16
Lus10020346.g	1.2865	5.38771	8.69674e-18	1.14118e-16
Lus10027851.g	1.7735	3.54125	9.05282e-18	1.18735e-16
Lus10017191.g	1.406	4.23785	9.1389e-18	1.19807e-16
Lus10016270.g	1.5165	4.31898	9.31669e-18	1.22038e-16
Lus10015151.g	1.82386	3.37588	9.3178e-18	1.22038e-16
Lus10017735.g	4.61058	1.01596	9.3993e-18	1.23048e-16
Lus10027293.g	1.37978	4.45726	9.68916e-18	1.26784e-16
Lus10024796.g	2.302	3.2813	9.77435e-18	1.27838e-16
Lus10015504.g	1.823	3.35644	1.00739e-17	1.31694e-16
Lus10029785.g	1.59623	4.8177	1.04109e-17	1.35909e-16
Lus10010647.g	1.73089	3.78142	1.04738e-17	1.36667e-16
Lus10041138.g	1.27826	7.60988	1.08799e-17	1.41834e-16
Lus10010272.g	1.99172	3.02797	1.14336e-17	1.48982e-16
Lus10029805.g	1.31385	5.97471	1.2006e-17	1.56078e-16
Lus10037257.g	5.9154	0.420555	1.26032e-17	1.63766e-16
Lus10010344.g	1.30444	4.92472	1.2635e-17	1.64103e-16
Lus10007653.g	2.0033	3.94847	1.26742e-17	1.64536e-16
Lus10011383.g	1.3076	7.47936	1.29557e-17	1.68034e-16
Lus10005707.g	1.29143	5.26484	1.34888e-17	1.74786e-16
Lus10039861.g	1.5757	3.8001	1.34994e-17	1.74843e-16
Lus10033303.g	1.28925	5.81725	1.35481e-17	1.75311e-16
Lus10030546.g	1.62712	3.5732	1.37129e-17	1.77361e-16
Lus10028799.g	3.19116	1.67392	1.37807e-17	1.78156e-16
Lus10030538.g	1.24351	6.74266	1.4136e-17	1.82665e-16
Lus10021725.g	2.3558	3.06488	1.41544e-17	1.82818e-16
Lus10015330.g	1.41631	4.32022	1.50954e-17	1.94793e-16
Lus10034345.g	1.21282	8.08007	1.62144e-17	2.09039e-16
Lus10033771.g	1.23896	6.23156	1.6233e-17	2.09106e-16
Lus10005467.g	3.31183	1.48304	1.63083e-17	2.0996e-16
Lus10038618.g	1.4144	5.02483	1.63251e-17	2.1008e-16
scaffold15.89	3.2079	2.15008	1.64405e-17	2.11467e-16
Lus10009973.g	1.21007	7.79131	1.69226e-17	2.17568e-16
Lus10043059.g	1.31895	6.29169	1.7228e-17	2.21394e-16
Lus10037022.g	2.04904	3.94065	1.74111e-17	2.2354e-16
Lus10005850.g	1.20816	7.10635	1.751e-17	2.24707e-16
Lus10017912.g	1.31464	6.9535	1.77933e-17	2.28239e-16
Lus10016077.g	1.25591	5.79506	1.78627e-17	2.29023e-16
Lus10021110.g	1.66529	3.55772	1.79849e-17	2.3038e-16
scaffold272.190	1.76766	3.43406	1.87773e-17	2.4042e-16
Lus10042685.g	1.57063	5.94441	1.94647e-17	2.48993e-16
Lus10010671.g	1.21678	7.51224	1.96146e-17	2.50796e-16
Lus10001980.g	1.60138	3.62111	2.07211e-17	2.64702e-16
Lus10021641.g	4.892	0.892642	2.1464e-17	2.73943e-16
Lus10013629.g	1.33847	4.55539	2.16382e-17	2.7604e-16
Lus10001263.g	2.98328	1.74802	2.25181e-17	2.87004e-16
Lus10007666.g	2.13838	3.05139	2.35623e-17	2.99766e-16
Lus10023505.g	2.26765	3.61159	2.45997e-17	3.12822e-16
Lus10015074.g	6.28012	0.764458	2.49575e-17	3.17227e-16
Lus10023128.g	1.34671	5.981	2.61907e-17	3.32751e-16
Lus10008475.g	1.77063	4.94805	2.74581e-17	3.48064e-16
Lus10022261.g	1.24038	9.00468	2.87023e-17	3.63671e-16
Lus10014766.g	1.25482	5.32968	3.0874e-17	3.90834e-16
Lus10006387.g	2.63917	2.09527	3.10387e-17	3.9274e-16
scaffold280.285	2.02978	3.40133	3.16709e-17	4.00559e-16
Lus10026830.g	2.14993	2.73546	3.18576e-17	4.02638e-16
Lus10014819.g	1.41847	6.9745	3.1864e-17	4.02638e-16
Lus10019902.g	2.82569	1.9745	3.22735e-17	4.07173e-16
Lus10018164.g	1.63351	3.84816	3.2552e-17	4.10404e-16
Lus10011217.g	1.3425	4.50614	3.25873e-17	4.10664e-16
Lus10016196.g	1.17762	6.7582	3.34882e-17	4.21828e-16
Lus10018392.g	4.07654	1.07286	3.38027e-17	4.25598e-16
Lus10041039.g	1.18501	9.44736	3.40619e-17	4.28476e-16
Lus10031474.g	1.88622	3.2008	3.40814e-17	4.28529e-16
Lus10020812.g	1.20906	8.33039	3.43112e-17	4.31224e-16
Lus10015626.g	1.30876	5.10169	3.44913e-17	4.33293e-16
Lus10028892.g	2.08894	2.98613	3.53997e-17	4.43511e-16
Lus10014903.g	2.23135	4.12657	3.54238e-17	4.43614e-16
Lus10026098.g	2.24127	2.56193	3.58914e-17	4.49268e-16
Lus10019499.g	1.60712	3.61813	3.63302e-17	4.54557e-16
scaffold101.7	2.16559	3.17038	3.66535e-17	4.58398e-16
Lus10011488.g	1.21037	5.96212	3.70043e-17	4.62578e-16
Lus10040265.g	1.73831	4.98486	3.70921e-17	4.6347e-16
Lus10006118.g	1.74889	3.90615	3.71463e-17	4.63732e-16
Lus10025727.g	1.22677	6.25343	3.83444e-17	4.7805e-16
Lus10042820.g	1.27665	5.74667	3.87673e-17	4.83107e-16
Lus10005689.g	1.5693	4.91919	3.99578e-17	4.97499e-16
Lus10017566.g	1.1986	8.1498	4.00518e-17	4.98448e-16
Lus10019989.g	1.69772	3.90903	4.02982e-17	5.01292e-16
Lus10026535.g	1.2895	4.85284	4.05916e-17	5.04717e-16
Lus10019308.g	1.28883	5.29407	4.07026e-17	5.05873e-16
Lus10012243.g	1.17637	10.4602	4.08241e-17	5.07158e-16
Lus10027984.g	1.28366	4.59701	4.09399e-17	5.08371e-16
Lus10023930.g	1.24829	5.2724	4.15777e-17	5.16062e-16
Lus10016371.g	1.63804	3.84401	4.20092e-17	5.20954e-16
Lus10003782.g	8.66747	0.256392	4.21403e-17	5.22349e-16
Lus10032709.g	1.72153	3.78303	4.34981e-17	5.38941e-16
Lus10031590.g	4.51611	1.25993	4.46412e-17	5.52371e-16
Lus10005162.g	1.41709	4.83005	4.59331e-17	5.67854e-16
Lus10021023.g	2.00193	2.94622	4.82584e-17	5.96338e-16
scaffold325.96	1.64878	4.23887	5.08611e-17	6.27668e-16
Lus10029064.g	1.19282	7.82121	5.13887e-17	6.339e-16
Lus10001245.g	1.25307	5.67904	5.25016e-17	6.47342e-16
Lus10041791.g	1.23707	5.71087	5.29867e-17	6.53036e-16
Lus10039046.g	1.24217	5.18177	5.47433e-17	6.74388e-16
Lus10024374.g	1.55762	5.67972	5.54084e-17	6.81982e-16
Lus10006442.g	1.22708	7.31556	5.56884e-17	6.85126e-16
Lus10037858.g	1.62252	3.98207	5.68679e-17	6.9933e-16
Lus10040689.g	2.21726	2.7714	5.75789e-17	7.07763e-16
Lus10021540.g	1.54378	4.49559	5.76299e-17	7.08079e-16
Lus10021323.g	1.36195	5.44616	5.87286e-17	7.20944e-16
Lus10034623.g	3.52099	1.64899	5.91753e-17	7.25792e-16
Lus10008032.g	2.00472	2.87345	6.03923e-17	7.40394e-16
Lus10005883.g	1.33107	5.05786	6.16488e-17	7.55468e-16
Lus10021967.g	1.20967	6.63954	6.2497e-17	7.65527e-16
Lus10038914.g	3.39384	2.14576	6.3293e-17	7.74937e-16
Lus10039414.g	1.6682	3.86735	6.39132e-17	7.8219e-16
Lus10016786.g	1.41617	4.23905	6.42368e-17	7.85806e-16
Lus10037896.g	1.22817	6.09664	6.44857e-17	7.88506e-16
Lus10037069.g	1.81063	3.5793	6.56797e-17	8.02755e-16
Lus10037131.g	1.87796	3.3296	6.87639e-17	8.3862e-16
Lus10002175.g	1.3307	8.47213	7.14262e-17	8.69951e-16
Lus10010224.g	2.39142	2.52844	7.27885e-17	8.86157e-16
Lus10038954.g	1.32755	7.80005	7.57285e-17	9.21549e-16
Lus10018514.g	1.29072	5.34008	7.72428e-17	9.39569e-16
Lus10022041.g	1.31514	7.51886	7.90041e-17	9.60576e-16
Lus10042541.g	1.29124	4.88637	7.93975e-17	9.6494e-16
Lus10021474.g	1.3228	4.62794	8.01756e-17	9.73973e-16
Lus10041046.g	3.39055	1.44119	8.05961e-17	9.78657e-16
Lus10017964.g	1.43954	4.027	8.1159e-17	9.85065e-16
Lus10005779.g	1.19745	6.59664	8.32756e-17	1.01032e-15
Lus10041366.g	1.49893	4.16915	8.36814e-17	1.0148e-15
Lus10029778.g	1.86199	3.26836	9.3742e-17	1.13435e-15
Lus10033200.g	1.21977	7.5628	9.42016e-17	1.13942e-15
Lus10011448.g	3.889	0.899686	9.53956e-17	1.15336e-15
Lus10024094.g	1.61546	5.45453	1.01206e-16	1.22307e-15
Lus10007043.g	1.36988	6.98828	1.02959e-16	1.24373e-15
Lus10004353.g	1.29475	4.5045	1.04369e-16	1.26022e-15
Lus10032651.g	1.26943	4.69004	1.04545e-16	1.2618e-15
Lus10013296.g	1.83252	3.38727	1.09147e-16	1.31677e-15
Lus10000492.g	5.10868	0.833675	1.10877e-16	1.33591e-15
Lus10024658.g	1.37199	4.16256	1.11392e-16	1.34148e-15
Lus10004963.g	1.32612	7.47379	1.11435e-16	1.34148e-15
Lus10005156.g	1.19601	5.99981	1.17043e-16	1.40718e-15
Lus10013927.g	1.61755	4.35545	1.18382e-16	1.42255e-15
Lus10012317.g	1.29286	5.06426	1.18423e-16	1.42255e-15
Lus10042400.g	1.30607	5.3261	1.27377e-16	1.52683e-15
Lus10032355.g	1.82086	3.13317	1.35856e-16	1.62638e-15
Lus10018649.g	1.25264	6.20302	1.36306e-16	1.63037e-15
Lus10015784.g	1.32832	5.41644	1.37842e-16	1.64733e-15
Lus10031948.g	1.33319	5.42767	1.40801e-16	1.68198e-15
Lus10033026.g	1.61472	3.69133	1.43916e-16	1.71772e-15
Lus10009907.g	2.40276	2.42027	1.51547e-16	1.8065e-15
Lus10034205.g	1.20443	8.04427	1.56178e-16	1.8609e-15
Lus10001861.g	1.2368	5.73725	1.64452e-16	1.95782e-15
Lus10031671.g	3.92931	1.36988	1.69961e-16	2.02169e-15
Lus10004527.g	3.93373	0.932893	1.87916e-16	2.22958e-15
Lus10028034.g	1.2466	6.0317	1.8903e-16	2.23995e-15
Lus10035000.g	1.17363	5.92388	1.89678e-16	2.24572e-15
Lus10034540.g	8.61794	0.203748	2.00488e-16	2.3667e-15
Lus10012553.g	5.66966	0.197914	2.16785e-16	2.55586e-15
Lus10021458.g	1.72938	3.58585	2.1725e-16	2.56025e-15
Lus10035089.g	2.56502	2.5132	2.17952e-16	2.56745e-15
Lus10003890.g	3.39151	1.43151	2.19875e-16	2.58792e-15
Lus10020696.g	1.60705	4.46255	2.26771e-16	2.66573e-15
Lus10009541.g	1.17538	8.00908	2.27376e-16	2.67171e-15
Lus10038110.g	1.31385	4.35481	2.28842e-16	2.68781e-15
Lus10026542.g	1.40814	4.23205	2.37141e-16	2.78411e-15
Lus10028306.g	6.58879	0.270474	2.40866e-16	2.82667e-15
Lus10005494.g	1.19359	5.4398	2.41255e-16	2.83004e-15
Lus10014913.g	1.44217	4.40387	2.42895e-16	2.84809e-15
Lus10040188.g	1.55648	4.87885	2.4347e-16	2.85364e-15
Lus10033561.g	2.73726	2.28209	2.44209e-16	2.8611e-15
Lus10011291.g	2.96243	2.01739	2.46904e-16	2.89147e-15
Lus10030561.g	1.21906	5.56128	2.47326e-16	2.8952e-15
Lus10038911.g	2.0719	2.71362	2.5076e-16	2.93417e-15
Lus10007029.g	1.64165	3.72052	2.53746e-16	2.96787e-15
Lus10030853.g	2.04619	6.29845	2.73701e-16	3.19725e-15
Lus10033148.g	3.43079	1.51622	2.77071e-16	3.23392e-15
Lus10011035.g	1.1584	8.48699	2.84672e-16	3.32125e-15
Lus10023542.g	8.57747	0.16564	2.86018e-16	3.33556e-15
Lus10026102.g	1.42684	4.24659	2.90089e-16	3.38022e-15
Lus10018419.g	2.00623	3.71525	2.95143e-16	3.43768e-15
Lus10021832.g	2.10891	2.71563	2.9908e-16	3.4821e-15
Lus10007955.g	1.76354	3.32265	3.00089e-16	3.49238e-15
Lus10020304.g	1.25045	6.27077	3.05715e-16	3.55638e-15
Lus10007243.g	4.49234	0.873953	3.16442e-16	3.67965e-15
Lus10040494.g	1.49746	3.88027	3.24566e-16	3.76784e-15
Lus10024945.g	1.22934	5.03509	3.29603e-16	3.82474e-15
Lus10008866.g	1.1368	7.92801	3.30074e-16	3.82861e-15
Lus10006822.g	1.50837	4.39313	3.52069e-16	4.07698e-15
Lus10005169.g	1.27334	4.40705	3.61226e-16	4.18129e-15
Lus10011727.g	1.14477	7.29318	3.62435e-16	4.19355e-15
Lus10012372.g	2.78674	1.939	3.71001e-16	4.29089e-15
Lus10039739.g	1.15445	10.4618	3.71844e-16	4.29886e-15
Lus10037473.g	1.94489	5.87339	3.81108e-16	4.40414e-15
Lus10003186.g	2.44911	3.13313	4.08133e-16	4.71062e-15
Lus10028759.g	1.21242	5.8781	4.09378e-16	4.72303e-15
Lus10021652.g	1.46025	3.92178	4.12631e-16	4.75861e-15
Lus10024244.g	1.20414	5.01234	4.21584e-16	4.85785e-15
Lus10030987.g	1.18061	6.85474	4.2255e-16	4.86697e-15
Lus10021302.g	3.59018	1.13303	4.33006e-16	4.98536e-15
scaffold1035.56	1.32908	4.15707	4.40508e-16	5.06965e-15
Lus10025579.g	1.221	6.51767	4.48123e-16	5.15516e-15
Lus10042357.g	1.45961	3.81814	4.49507e-16	5.16896e-15
Lus10011256.g	3.18576	1.37178	4.82355e-16	5.54441e-15
Lus10030691.g	3.59516	1.04197	4.85141e-16	5.57414e-15
Lus10019975.g	1.2901	4.61193	4.91937e-16	5.64991e-15
Lus10020186.g	1.21511	5.63341	4.94622e-16	5.67841e-15
Lus10004049.g	1.23404	6.8189	5.04544e-16	5.78995e-15
Lus10038836.g	1.23846	5.02637	5.15235e-16	5.91021e-15
Lus10039126.g	1.95117	3.11959	5.29438e-16	6.06815e-15
Lus10004936.g	1.21457	5.12803	5.44279e-16	6.2306e-15
Lus10030120.g	1.74432	3.91629	5.45294e-16	6.23712e-15
Lus10042006.g	1.24566	4.86163	5.52746e-16	6.31978e-15
Lus10001376.g	2.90318	1.74762	5.57059e-16	6.36649e-15
Lus10012189.g	4.30891	0.734589	5.57792e-16	6.37226e-15
Lus10005345.g	1.39585	5.10446	5.6188e-16	6.41635e-15
Lus10030948.g	1.4328	3.81584	5.77769e-16	6.5951e-15
Lus10006942.g	1.15792	6.67413	5.99446e-16	6.83696e-15
Lus10000184.g	1.1752	5.40141	6.07459e-16	6.9227e-15
Lus10001725.g	1.67137	3.4158	6.12422e-16	6.97643e-15
Lus10006363.g	1.23941	4.69954	6.29333e-16	7.16033e-15
Lus10018022.g	1.4083	3.9865	6.35378e-16	7.22617e-15
Lus10031084.g	1.29966	5.37986	6.3596e-16	7.22985e-15
Lus10031520.g	1.35037	4.63212	6.65988e-16	7.56814e-15
Lus10005411.g	1.51468	4.67903	6.94657e-16	7.88753e-15
scaffold261.77	2.15308	2.6757	6.97014e-16	7.91108e-15
Lus10028344.g	1.19905	4.95663	6.98857e-16	7.92879e-15
Lus10034598.g	1.54717	4.27858	7.01318e-16	7.95348e-15
Lus10021824.g	1.28569	8.41429	7.03192e-16	7.9715e-15
Lus10011062.g	1.40115	4.41512	7.04213e-16	7.97985e-15
Lus10007361.g	1.16237	6.00636	7.28251e-16	8.2489e-15
Lus10007837.g	1.18378	6.73162	7.33459e-16	8.30453e-15
Lus10038175.g	1.77669	3.36438	7.48527e-16	8.47052e-15
Lus10016499.g	2.22039	2.46634	7.52209e-16	8.5065e-15
Lus10014289.g	1.24789	5.8727	7.59046e-16	8.58035e-15
Lus10029770.g	1.3514	4.15227	7.6918e-16	8.68789e-15
Lus10031821.g	3.2853	1.59875	7.72863e-16	8.72596e-15
Lus10040678.g	1.62401	3.92105	7.82813e-16	8.83118e-15
scaffold151.115	1.72615	4.6139	8.07177e-16	9.0987e-15
Lus10033707.g	1.62793	3.39173	8.19597e-16	9.23499e-15
Lus10013250.g	1.7218	5.0054	8.242e-16	9.28311e-15
Lus10022823.g	3.68127	1.2241	8.69369e-16	9.78398e-15
Lus10018853.g	1.1987	5.56733	9.05392e-16	1.01649e-14
Lus10023063.g	1.17947	6.71014	9.13355e-16	1.02502e-14
Lus10005542.g	1.31219	4.72378	9.33424e-16	1.0467e-14
Lus10007788.g	1.33126	6.7447	9.36706e-16	1.04996e-14
Lus10003005.g	1.3218	6.88121	9.43027e-16	1.05662e-14
Lus10031791.g	1.18897	5.43982	9.4772e-16	1.06145e-14
Lus10025445.g	1.26834	8.16111	9.48879e-16	1.06233e-14
Lus10033715.g	1.19829	5.57268	9.58604e-16	1.07279e-14
Lus10013662.g	3.16813	2.00484	9.75051e-16	1.09076e-14
Lus10020821.g	1.92373	3.25245	9.77415e-16	1.09296e-14
Lus10033751.g	3.36243	1.22757	9.82197e-16	1.09787e-14
Lus10031123.g	1.85077	3.15003	9.90938e-16	1.1072e-14
Lus10021279.g	1.88257	3.07816	1.01219e-15	1.1305e-14
Lus10013424.g	1.52784	4.31603	1.02448e-15	1.14377e-14
Lus10014427.g	1.26822	4.83008	1.05427e-15	1.17656e-14
Lus10021857.g	1.20629	4.70788	1.10604e-15	1.23335e-14
Lus10009433.g	1.57872	3.53067	1.12442e-15	1.25335e-14
Lus10004812.g	1.26232	6.84585	1.1315e-15	1.25972e-14
Lus10017374.g	1.29302	4.25943	1.13231e-15	1.26013e-14
Lus10015525.g	1.39865	5.068	1.14003e-15	1.26821e-14
Lus10011311.g	1.23882	5.74101	1.18971e-15	1.32138e-14
Lus10037239.g	1.16609	7.56222	1.20515e-15	1.33747e-14
Lus10027071.g	3.62184	0.964407	1.21602e-15	1.349e-14
Lus10032229.g	1.15277	7.13126	1.23671e-15	1.3714e-14
Lus10040807.g	1.55902	6.35874	1.26217e-15	1.39798e-14
Lus10008924.g	1.40803	4.09072	1.26707e-15	1.40285e-14
Lus10041758.g	1.34525	6.589	1.28199e-15	1.41881e-14
Lus10042897.g	1.23366	5.25954	1.30329e-15	1.44181e-14
Lus10027349.g	1.55142	4.92745	1.30901e-15	1.44756e-14
Lus10020281.g	1.14622	5.6657	1.33111e-15	1.47142e-14
Lus10032505.g	4.00765	1.21235	1.34496e-15	1.48614e-14
Lus10011784.g	1.33638	5.32012	1.34798e-15	1.4889e-14
Lus10003136.g	1.36993	4.0914	1.37767e-15	1.51989e-14
Lus10027247.g	1.2995	4.95935	1.38585e-15	1.52831e-14
Lus10009624.g	4.41108	0.637146	1.4045e-15	1.54827e-14
Lus10022305.g	3.25155	1.30324	1.41164e-15	1.55553e-14
Lus10010904.g	1.29178	8.03035	1.42133e-15	1.56559e-14
Lus10032679.g	1.67649	3.48745	1.4467e-15	1.59229e-14
Lus10011329.g	1.92427	3.00912	1.48425e-15	1.63233e-14
Lus10033323.g	1.45323	3.93851	1.48929e-15	1.63722e-14
Lus10032113.g	1.3337	4.24916	1.50642e-15	1.6554e-14
Lus10010015.g	3.51488	1.06221	1.50751e-15	1.65596e-14
Lus10024297.g	1.2694	5.61845	1.52402e-15	1.67343e-14
Lus10018280.g	1.18518	4.84926	1.61546e-15	1.77245e-14
scaffold1671.5	1.14364	7.15635	1.63483e-15	1.793e-14
scaffold217.163	1.15596	6.72305	1.67812e-15	1.83975e-14
scaffold87.7	1.51943	3.72139	1.69255e-15	1.85412e-14
scaffold993.4	8.54694	0.143346	1.71331e-15	1.87612e-14
Lus10013928.g	1.31395	5.84061	1.7188e-15	1.8814e-14
Lus10005314.g	1.43006	4.47914	1.76353e-15	1.92962e-14
scaffold17.3	2.05872	2.64643	1.79212e-15	1.95936e-14
Lus10016910.g	1.3905	4.776	1.80996e-15	1.97809e-14
Lus10033038.g	2.01684	5.34461	1.83611e-15	2.00589e-14
Lus10025925.g	1.19541	4.65429	1.9626e-15	2.1424e-14
Lus10025805.g	1.18476	4.90143	2.01395e-15	2.19761e-14
Lus10020199.g	1.13882	7.25867	2.02257e-15	2.20614e-14
Lus10002996.g	2.02169	2.93956	2.03475e-15	2.21856e-14
Lus10024430.g	1.2097	6.31578	2.03721e-15	2.22038e-14
Lus10031789.g	1.12797	6.31178	2.11286e-15	2.30195e-14
Lus10000083.g	1.20007	4.89506	2.12901e-15	2.31863e-14
Lus10034438.g	1.15586	7.35822	2.17892e-15	2.37115e-14
Lus10028517.g	9.66323	1.22701	2.1805e-15	2.37194e-14
Lus10004434.g	1.18623	5.06685	2.19442e-15	2.38615e-14
Lus10039231.g	1.23206	5.54474	2.25724e-15	2.45161e-14
Lus10022730.g	1.48525	4.33435	2.26195e-15	2.45577e-14
Lus10010710.g	1.32369	4.0369	2.27267e-15	2.46645e-14
Lus10034678.g	1.306	4.19059	2.3537e-15	2.55142e-14
Lus10025053.g	2.15513	2.53847	2.39305e-15	2.59308e-14
Lus10013439.g	1.31083	6.2271	2.39665e-15	2.59597e-14
Lus10034171.g	1.20163	6.5846	2.43348e-15	2.63485e-14
Lus10006137.g	1.13531	5.85602	2.44101e-15	2.64198e-14
Lus10027737.g	5.29763	0.341475	2.47842e-15	2.68143e-14
Lus10029066.g	1.19207	5.52679	2.48215e-15	2.68443e-14
scaffold230.86	1.38466	4.03285	2.4974e-15	2.69988e-14
Lus10013239.g	1.475	3.64602	2.53649e-15	2.74107e-14
Lus10022284.g	1.83156	3.40867	2.56289e-15	2.76854e-14
Lus10006691.g	4.51531	0.926897	2.57221e-15	2.77753e-14
Lus10001318.g	1.73003	3.4633	2.58298e-15	2.78808e-14
Lus10000687.g	1.87295	3.08461	2.59595e-15	2.80101e-14
Lus10026850.g	1.35424	4.93249	2.66356e-15	2.87174e-14
Lus10020187.g	2.30674	2.46344	2.69848e-15	2.908e-14
Lus10012217.g	2.17067	2.61801	2.69927e-15	2.908e-14
Lus10033395.g	1.11339	8.19408	2.80152e-15	3.01584e-14
Lus10004269.g	1.24581	6.99853	2.80717e-15	3.02076e-14
Lus10006701.g	2.10353	3.84666	2.83038e-15	3.04456e-14
Lus10021295.g	1.24291	8.8901	2.84398e-15	3.05802e-14
Lus10018521.g	1.10785	10.3695	2.89346e-15	3.10883e-14
Lus10018925.g	5.58613	0.102384	2.96045e-15	3.17895e-14
Lus10003194.g	1.2077	4.94184	2.96099e-15	3.17895e-14
Lus10028698.g	1.19753	5.27719	3.00672e-15	3.2268e-14
Lus10018503.g	1.65361	3.92354	3.0293e-15	3.2498e-14
Lus10008210.g	1.15749	6.4843	3.04089e-15	3.26098e-14
Lus10040685.g	1.44813	3.77471	3.04585e-15	3.26505e-14
Lus10028646.g	1.18774	5.09462	3.16786e-15	3.39194e-14
Lus10027978.g	3.81676	0.841221	3.18079e-15	3.40448e-14
Lus10006949.g	1.16578	7.20201	3.2134e-15	3.43807e-14
Lus10003824.g	2.32981	2.30716	3.39715e-15	3.63189e-14
Lus10026571.g	1.15569	4.72878	3.49818e-15	3.73562e-14
Lus10028547.g	1.23056	5.21137	3.5451e-15	3.78427e-14
Lus10007599.g	1.34187	6.24002	3.63459e-15	3.87685e-14
Lus10040512.g	1.3598	4.00601	3.66687e-15	3.90831e-14
Lus10023139.g	1.12969	6.27824	3.68846e-15	3.92982e-14
Lus10021614.g	1.55883	5.01561	3.71061e-15	3.95192e-14
Lus10029559.g	1.1292	9.73535	3.82051e-15	4.06277e-14
Lus10034304.g	1.20612	4.66524	3.84135e-15	4.08339e-14
Lus10010730.g	1.43916	3.77012	3.94455e-15	4.19149e-14
Lus10035152.g	1.84338	2.9474	3.97291e-15	4.22003e-14
Lus10041247.g	4.41648	0.431952	4.21558e-15	4.4761e-14
Lus10013725.g	1.12267	10.6219	4.28426e-15	4.54729e-14
Lus10009860.g	1.14695	5.87622	4.3683e-15	4.63473e-14
Lus10001204.g	1.29459	6.4046	4.52382e-15	4.79429e-14
Lus10024143.g	1.52245	3.54215	4.76972e-15	5.05298e-14
scaffold97.13	5.83268	0.344497	5.01622e-15	5.30809e-14
Lus10003888.g	2.77022	1.70374	5.08174e-15	5.37539e-14
scaffold67.270	4.21932	1.93073	5.16331e-15	5.45961e-14
Lus10016770.g	2.27833	2.38472	5.71894e-15	6.038e-14
Lus10004571.g	1.16047	4.76969	5.75837e-15	6.07734e-14
Lus10038738.g	4.08629	0.68886	5.8456e-15	6.16475e-14
Lus10009690.g	2.70315	2.08347	5.86066e-15	6.17831e-14
Lus10015897.g	2.03981	2.8307	5.9547e-15	6.27508e-14
Lus10037822.g	1.0928	8.11526	5.96611e-15	6.28237e-14
Lus10020093.g	1.80323	3.05852	5.98083e-15	6.2955e-14
Lus10019973.g	6.32669	0.0211198	6.0854e-15	6.40076e-14
Lus10041925.g	1.14896	6.68137	6.25314e-15	6.57225e-14
scaffold1168.16	1.13994	6.70305	6.4416e-15	6.76525e-14
Lus10020076.g	1.4994	4.16968	6.63577e-15	6.96657e-14
Lus10024857.g	1.1547	5.57673	6.68288e-15	7.01339e-14
Lus10011059.g	1.5721	4.03877	6.73175e-15	7.06203e-14
Lus10018080.g	1.12642	5.68819	6.74983e-15	7.07834e-14
Lus10040510.g	1.20403	5.61345	6.75593e-15	7.08208e-14
Lus10023782.g	1.4757	4.14417	6.83773e-15	7.16515e-14
Lus10019726.g	4.01887	3.20805	6.97605e-15	7.30462e-14
Lus10007194.g	1.10047	6.5194	7.02708e-15	7.35531e-14
Lus10012868.g	1.49727	7.8921	7.19563e-15	7.5261e-14
Lus10003637.g	1.28746	4.58481	7.23285e-15	7.5622e-14
Lus10010740.g	2.11093	2.7785	7.65361e-15	7.98721e-14
scaffold269.1	2.32796	2.35003	7.67795e-15	8.00963e-14
Lus10040183.g	1.20247	5.29893	7.73037e-15	8.0613e-14
Lus10004327.g	1.43585	3.68926	7.77538e-15	8.10522e-14
Lus10036673.g	1.14303	8.18999	7.79083e-15	8.1183e-14
Lus10016410.g	1.34625	5.99961	7.90528e-15	8.2345e-14
Lus10027616.g	1.10223	6.9688	7.93962e-15	8.26719e-14
Lus10012214.g	1.17662	4.52211	8.03725e-15	8.36573e-14
Lus10031209.g	1.16856	6.2465	8.12933e-15	8.45843e-14
Lus10012106.g	4.94185	0.371467	8.30256e-15	8.63226e-14
Lus10011330.g	1.09237	7.79552	8.54355e-15	8.87622e-14
Lus10008739.g	2.15824	2.39556	8.6287e-15	8.96136e-14
Lus10033599.g	8.68525	0.261493	8.69766e-15	9.02628e-14
Lus10038790.g	3.80921	0.959405	8.86856e-15	9.20023e-14
Lus10005897.g	1.17167	4.97309	9.04538e-15	9.37671e-14
Lus10006663.g	1.99881	2.62321	9.26208e-15	9.5978e-14
Lus10000862.g	1.23319	4.54966	9.27594e-15	9.60859e-14
Lus10032862.g	1.21267	7.67054	9.59467e-15	9.93508e-14
Lus10041793.g	1.13059	6.44523	9.67961e-15	1.00193e-13
Lus10024959.g	1.43222	6.38034	1.03456e-14	1.0681e-13
Lus10008190.g	2.96941	1.48724	1.05577e-14	1.0896e-13
scaffold18.4	2.80099	1.5442	1.06074e-14	1.09392e-13
Lus10013410.g	1.12251	5.81792	1.06161e-14	1.09442e-13
Lus10010427.g	6.28078	-0.0187898	1.06902e-14	1.10165e-13
Lus10037988.g	3.56381	0.919802	1.08814e-14	1.12094e-13
Lus10022445.g	4.36702	1.62535	1.09023e-14	1.12227e-13
scaffold977.24	2.85533	2.48659	1.09945e-14	1.13093e-13
Lus10017718.g	1.57306	3.35931	1.10324e-14	1.13441e-13
Lus10015007.g	1.16064	5.78389	1.15118e-14	1.18327e-13
Lus10018583.g	5.5234	0.0594367	1.1654e-14	1.19745e-13
Lus10035110.g	1.11969	7.58346	1.2128e-14	1.24524e-13
Lus10031417.g	1.10223	8.32956	1.21347e-14	1.24546e-13
Lus10002035.g	1.85916	3.23877	1.21677e-14	1.24839e-13
Lus10012830.g	1.19226	4.55681	1.23185e-14	1.2634e-13
Lus10019395.g	1.12306	6.29527	1.25802e-14	1.28977e-13
Lus10040038.g	1.32546	4.00269	1.26341e-14	1.29482e-13
Lus10016425.g	1.12741	5.2796	1.28829e-14	1.31984e-13
Lus10002020.g	1.20968	4.82852	1.31875e-14	1.35006e-13
Lus10031137.g	1.13165	5.71055	1.32388e-14	1.35481e-13
Lus10001135.g	3.83135	0.865898	1.38915e-14	1.42057e-13
Lus10007311.g	1.1472	5.83546	1.43597e-14	1.46791e-13
Lus10015843.g	1.67446	3.47066	1.44979e-14	1.48149e-13
Lus10003031.g	1.29896	5.4533	1.45046e-14	1.48164e-13
Lus10001541.g	1.39679	4.15514	1.51349e-14	1.54434e-13
Lus10004332.g	1.99	3.5491	1.52483e-14	1.55477e-13
Lus10013404.g	1.07343	8.99323	1.63294e-14	1.66198e-13
scaffold418.3	3.87443	1.34942	1.63951e-14	1.66806e-13
Lus10000828.g	1.11635	6.67969	1.66836e-14	1.69679e-13
Lus10020325.g	1.09871	5.81681	1.68756e-14	1.7157e-13
Lus10012528.g	1.07146	7.44784	1.69121e-14	1.71878e-13
Lus10038097.g	1.27995	4.90349	1.80358e-14	1.83099e-13
Lus10028993.g	1.13742	5.84937	1.8263e-14	1.85339e-13
Lus10013801.g	1.15056	9.58034	1.83752e-14	1.8641e-13
Lus10021410.g	1.18744	8.70356	1.84257e-14	1.86849e-13
Lus10024421.g	1.71956	5.13388	1.90748e-14	1.93226e-13
Lus10020365.g	1.29151	6.64296	1.90848e-14	1.93258e-13
Lus10028510.g	1.3686	5.31776	1.91664e-14	1.93957e-13
Lus10009550.g	1.09736	5.65907	2.02055e-14	2.04384e-13
[truncated: 2,164 more rows]

## Sheet: z141_DS_up.deg
Gene	logFC	logCPM	PValue	FDR
Lus10042633.g	-8.8922	6.9745	3.9793e-269	2.78442e-265
Lus10018873.g	-6.44295	10.4573	1.45911e-266	8.1678e-263
Lus10005652.g	-6.70054	9.05733	3.0638e-264	1.42921e-260
Lus10025152.g	-8.51985	6.6958	4.07928e-252	1.42719e-248
Lus10000310.g	-8.64434	6.41306	1.93651e-233	3.8715e-230
scaffold98.6	-10.1578	5.99673	2.40681e-224	4.49095e-221
scaffold244.10	-10.5922	5.88844	2.34971e-206	3.2883e-203
Lus10017616.g	-5.07688	7.9449	1.25883e-188	1.25834e-185
Lus10038406.g	-6.97318	5.6875	6.87846e-177	6.21036e-174
Lus10014280.g	-8.80643	5.05817	1.13499e-175	9.92728e-173
Lus10031925.g	-5.53883	7.56816	8.7432e-169	5.96862e-166
Lus10040738.g	-6.03984	5.81466	1.42187e-167	9.47543e-165
Lus10011013.g	-6.25091	6.53506	1.91833e-166	1.24866e-163
Lus10001009.g	-5.46611	7.41988	4.42878e-159	2.63739e-156
Lus10019017.g	-5.04141	6.04339	5.1086e-158	2.97885e-155
Lus10012962.g	-5.62668	5.5586	3.73717e-154	2.01153e-151
Lus10007956.g	-9.77653	5.62109	5.9899e-154	3.10465e-151
Lus10026022.g	-8.02343	5.0523	3.04218e-138	1.30996e-135
Lus10032578.g	-6.17147	4.64542	4.1643e-138	1.73962e-135
Lus10015279.g	-4.4485	11.1211	3.45204e-132	1.25479e-129
Lus10033574.g	-4.15833	7.88047	6.9613e-132	2.46633e-129
Lus10035565.g	-5.29384	5.2143	1.78433e-130	6.16562e-128
Lus10004697.g	-3.87818	8.69622	4.24937e-129	1.43296e-126
Lus10005997.g	-7.08442	6.7408	4.20397e-128	1.38429e-125
Lus10025234.g	-7.52945	10.0883	4.9675e-126	1.52786e-123
Lus10023397.g	-8.70852	4.5767	4.57716e-124	1.32072e-121
Lus10021240.g	-4.83218	5.30441	1.95649e-123	5.58777e-121
Lus10032078.g	-5.03586	5.71016	1.10164e-120	3.05286e-118
Lus10014740.g	-5.2338	6.80855	6.47801e-120	1.76032e-117
Lus10009210.g	-4.82503	4.65402	9.9636e-118	2.65592e-115
Lus10000397.g	-4.17608	7.54655	2.66936e-116	6.91786e-114
Lus10040933.g	-5.1063	6.65963	1.93867e-114	4.88842e-112
Lus10016358.g	-3.52801	8.12459	2.43171e-114	6.07689e-112
Lus10042615.g	-10.5125	4.94536	2.53496e-112	6.01279e-110
Lus10000659.g	-4.45268	4.76955	5.46588e-111	1.25397e-108
Lus10040652.g	-12.4854	4.28747	2.44896e-109	5.48352e-107
scaffold773.13	-8.13011	4.01947	6.31821e-109	1.38156e-106
Lus10037951.g	-6.01612	4.07206	2.46806e-105	5.0793e-103
Lus10022114.g	-3.55282	6.81172	1.21852e-103	2.38498e-101
Lus10035730.g	-6.92857	3.99675	2.33643e-101	4.19195e-99
Lus10039419.g	-11.9029	3.72797	5.28236e-99	9.1831e-97
Lus10023691.g	-5.62139	4.04314	5.66101e-99	9.78062e-97
Lus10034965.g	-4.86668	4.96257	1.03753e-98	1.78156e-96
scaffold422.12	-4.54997	6.20381	1.40855e-97	2.37493e-95
Lus10005618.g	-3.4561	6.0087	2.93563e-96	4.77705e-94
Lus10030214.g	-5.5815	6.31976	5.70516e-94	8.53913e-92
Lus10010752.g	-4.54221	4.49831	3.09098e-93	4.60177e-91
Lus10026501.g	-3.6839	5.43664	5.70037e-93	8.39725e-91
Lus10031818.g	-3.68838	9.12737	9.83037e-92	1.41826e-89
Lus10031247.g	-3.61433	9.00472	2.73101e-91	3.89991e-89
Lus10015788.g	-11.6833	3.51845	1.48756e-90	2.10279e-88
Lus10037410.g	-3.37935	6.51752	2.52934e-90	3.55748e-88
Lus10025968.g	-3.52348	7.65439	9.92294e-90	1.37492e-87
Lus10036629.g	-3.54249	5.40536	1.83794e-87	2.41512e-85
Lus10020760.g	-3.65351	4.88661	1.00265e-86	1.31136e-84
Lus10014061.g	-4.63999	4.29806	1.11122e-86	1.44661e-84
Lus10021190.g	-5.09214	4.34108	1.46118e-86	1.89337e-84
Lus10004396.g	-3.13518	7.5953	1.35817e-85	1.73579e-83
Lus10011326.g	-6.33861	3.77782	1.4393e-85	1.83112e-83
Lus10022246.g	-3.95982	6.9972	2.10251e-85	2.66277e-83
Lus10012264.g	-3.20514	6.82636	1.43168e-84	1.78094e-82
Lus10037365.g	-2.86475	8.40101	9.7504e-83	1.17631e-80
Lus10012202.g	-5.15594	3.81846	1.0482e-82	1.25914e-80
Lus10030446.g	-11.6387	3.4755	3.09439e-82	3.68548e-80
Lus10030795.g	-4.31746	4.78436	5.35905e-82	6.3557e-80
Lus10006499.g	-4.39215	4.03235	1.04086e-80	1.21387e-78
Lus10003399.g	-3.35389	5.15774	3.01421e-80	3.48615e-78
Lus10040737.g	-3.4533	4.5627	1.216e-79	1.38917e-77
Lus10019931.g	-3.52933	5.98949	1.65755e-78	1.85573e-76
Lus10019077.g	-3.38684	6.9146	1.11626e-77	1.22522e-75
Lus10011824.g	-4.19471	4.61076	2.71234e-75	2.87559e-73
Lus10034963.g	-3.13869	5.65995	8.90117e-75	9.33089e-73
Lus10005239.g	-3.61941	4.46046	2.26454e-72	2.18559e-70
scaffold1491.75	-3.80164	4.57204	2.52746e-72	2.43097e-70
Lus10009554.g	-3.64668	5.35745	7.75276e-72	7.43124e-70
Lus10005147.g	-7.12264	3.43666	3.27441e-71	3.09619e-69
Lus10008352.g	-3.28053	6.12293	9.16227e-71	8.57668e-69
Lus10003437.g	-2.88303	6.96543	1.78013e-70	1.6608e-68
Lus10017550.g	-5.95504	3.41497	5.09773e-70	4.70892e-68
Lus10012550.g	-2.79288	5.70521	3.62264e-69	3.28136e-67
Lus10001832.g	-11.5672	3.40604	3.62305e-68	3.18885e-66
Lus10016012.g	-2.91869	6.04954	2.81041e-67	2.44288e-65
Lus10040269.g	-5.9712	4.21481	6.24674e-67	5.37969e-65
Lus10032412.g	-3.29105	7.33865	1.6338e-66	1.38992e-64
Lus10016273.g	-3.33526	6.37996	2.93156e-66	2.44929e-64
Lus10008117.g	-2.82749	7.39445	5.84765e-66	4.82802e-64
Lus10013997.g	-5.56373	3.98793	1.26673e-65	1.03972e-63
Lus10014029.g	-2.48271	7.86967	1.94378e-64	1.54958e-62
Lus10016441.g	-3.67086	3.98756	3.87749e-64	3.06574e-62
scaffold55.2	-4.09745	4.44212	7.37542e-64	5.78237e-62
Lus10043186.g	-2.85355	4.93652	9.81607e-64	7.67435e-62
scaffold272.125	-4.0028	4.64475	1.34224e-63	1.04356e-61
Lus10012834.g	-7.86294	3.24643	1.73582e-63	1.34581e-61
scaffold67.142	-3.43464	4.03346	1.09473e-62	8.25885e-61
Lus10030768.g	-3.56808	4.4793	1.78358e-62	1.33835e-60
Lus10015720.g	-2.58472	6.7482	3.00952e-62	2.24025e-60
Lus10013417.g	-3.01772	6.19154	4.9982e-62	3.70091e-60
Lus10026343.g	-2.72103	5.24104	1.34197e-61	9.91038e-60
Lus10000952.g	-2.76099	5.27636	2.74012e-61	2.01294e-59
Lus10016359.g	-3.22721	4.68501	4.80377e-61	3.49228e-59
Lus10028001.g	-4.2885	4.7338	5.28275e-61	3.83054e-59
scaffold42.154	-6.92349	3.24807	1.71446e-60	1.23676e-58
Lus10027425.g	-3.56772	4.37436	6.61249e-60	4.73343e-58
scaffold1253.43	-5.82997	3.13961	1.50448e-59	1.06605e-57
Lus10034092.g	-2.8091	6.82204	6.48236e-59	4.53587e-57
Lus10013935.g	-2.71072	7.77001	8.51478e-59	5.91365e-57
Lus10004819.g	-2.406	6.3941	1.24057e-58	8.59465e-57
Lus10040264.g	-2.61532	7.7307	1.70165e-58	1.17598e-56
Lus10026878.g	-2.45346	8.06465	5.66431e-58	3.88575e-56
scaffold1558.45	-4.6261	3.39028	9.64974e-58	6.58748e-56
Lus10029759.g	-2.7015	4.82071	1.30577e-57	8.89224e-56
Lus10013155.g	-2.73669	8.09464	5.12569e-57	3.43212e-55
Lus10002700.g	-2.95078	4.57375	1.07998e-56	7.14597e-55
Lus10038874.g	-2.98852	4.29331	1.08419e-56	7.15694e-55
Lus10034483.g	-3.25872	5.17007	1.34455e-56	8.85476e-55
Lus10038494.g	-2.59249	5.13077	1.81013e-56	1.18929e-54
Lus10032544.g	-4.17	7.31495	4.52128e-56	2.93611e-54
Lus10036484.g	-3.70628	3.9273	4.83904e-56	3.13518e-54
Lus10030189.g	-3.35808	7.01735	5.21334e-56	3.36989e-54
Lus10037377.g	-2.7002	5.81439	8.56792e-56	5.50017e-54
Lus10025846.g	-2.86244	4.85741	1.01897e-55	6.51141e-54
Lus10010308.g	-3.07762	5.41266	1.05306e-55	6.71394e-54
Lus10037232.g	-2.60354	5.58924	1.45477e-55	9.23301e-54
Lus10034337.g	-3.07171	6.37692	4.85296e-55	3.03191e-53
Lus10019769.g	-3.23058	4.98822	6.45024e-55	4.01191e-53
Lus10015418.g	-3.69691	5.94516	7.44905e-55	4.62287e-53
Lus10037493.g	-7.46798	2.87769	2.78403e-54	1.70882e-52
Lus10013272.g	-2.87442	5.61358	4.49443e-54	2.74062e-52
Lus10006792.g	-2.63191	5.09974	5.15787e-54	3.13834e-52
Lus10009196.g	-3.96424	3.60191	5.31588e-54	3.22747e-52
Lus10017076.g	-6.40042	3.05275	2.08154e-53	1.23433e-51
Lus10029885.g	-2.63077	4.97322	4.9922e-53	2.93544e-51
Lus10038896.g	-3.79259	3.70187	8.98353e-53	5.27128e-51
Lus10026418.g	-4.54071	3.82777	2.01987e-52	1.1778e-50
Lus10023059.g	-2.74613	6.27887	3.33575e-52	1.93702e-50
Lus10013062.g	-6.27816	2.93388	3.47318e-52	2.01264e-50
Lus10026985.g	-2.57386	4.91248	4.83598e-52	2.79081e-50
scaffold51.48	-4.27965	3.54589	8.51059e-52	4.86128e-50
Lus10039608.g	-11.7356	3.5633	1.79603e-51	1.01966e-49
Lus10025544.g	-3.14013	4.02112	2.85789e-51	1.61922e-49
scaffold107.88	-5.49696	3.12788	4.63386e-51	2.62014e-49
Lus10015715.g	-2.24658	6.95644	5.35624e-51	3.01642e-49
Lus10038862.g	-6.35852	3.01059	6.28025e-51	3.52968e-49
Lus10030683.g	-2.70627	4.32256	7.70723e-51	4.30574e-49
Lus10003065.g	-2.5053	4.98645	1.91114e-50	1.05923e-48
Lus10021940.g	-2.22481	6.40198	2.78305e-50	1.53035e-48
Lus10007336.g	-2.50711	4.82751	1.04974e-49	5.66112e-48
Lus10010605.g	-2.18533	6.36909	1.1134e-49	5.99286e-48
Lus10041436.g	-2.49291	6.54438	1.47155e-49	7.87516e-48
Lus10030229.g	-3.89433	3.47504	1.6876e-49	9.01418e-48
C8303341.1	-2.47868	4.56248	1.76638e-49	9.39909e-48
Lus10037559.g	-2.22512	6.32948	2.69228e-49	1.42716e-47
Lus10023636.g	-2.22189	6.32918	3.1274e-49	1.65156e-47
scaffold196.161	-10.6908	2.58057	3.64821e-49	1.91936e-47
Lus10041031.g	-5.35955	3.79476	5.17325e-49	2.71658e-47
Lus10005752.g	-2.32405	5.47384	5.88141e-49	3.07691e-47
Lus10004703.g	-2.59172	6.91306	1.01166e-48	5.26306e-47
Lus10006122.g	-2.20709	6.07683	1.40148e-48	7.25067e-47
Lus10033919.g	-2.70649	5.64867	1.99762e-48	1.02968e-46
Lus10042317.g	-4.43431	3.15404	2.8198e-48	1.44548e-46
Lus10003845.g	-5.54931	3.63448	9.03601e-48	4.56514e-46
Lus10014614.g	-2.30513	5.62936	9.37288e-48	4.7183e-46
Lus10007490.g	-3.55927	4.89265	9.75019e-48	4.89943e-46
Lus10027299.g	-2.38261	5.57187	1.29937e-47	6.50594e-46
Lus10008768.g	-4.33601	3.35547	1.61917e-47	8.06387e-46
Lus10043460.g	-2.42156	4.94555	1.93188e-47	9.60414e-46
Lus10021020.g	-3.29692	4.39416	1.94693e-47	9.66183e-46
Lus10028810.g	-2.47842	4.98944	2.67716e-47	1.32154e-45
Lus10007198.g	-2.34251	4.82844	5.87492e-47	2.85474e-45
Lus10023553.g	-2.27337	5.22356	5.93201e-47	2.87749e-45
Lus10033661.g	-4.11676	3.64214	1.11468e-46	5.35142e-45
Lus10018009.g	-2.53496	4.49215	1.46594e-46	7.00175e-45
Lus10014545.g	-2.37073	5.33893	1.59717e-46	7.61556e-45
Lus10009872.g	-2.43192	5.79051	1.69219e-46	8.0549e-45
Lus10014610.g	-7.21705	2.64341	2.29437e-46	1.09027e-44
Lus10025772.g	-2.56526	4.82886	2.40041e-46	1.13873e-44
Lus10016493.g	-7.98407	2.53405	3.51858e-46	1.66354e-44
scaffold297.72	-2.40487	5.13385	4.73859e-46	2.23657e-44
Lus10040411.g	-10.8027	2.68957	7.92948e-46	3.7238e-44
Lus10017532.g	-5.56289	2.88946	8.37357e-46	3.92576e-44
Lus10027897.g	-2.28256	5.08193	1.13183e-45	5.29747e-44
Lus10018256.g	-11.7678	3.59282	7.57331e-45	3.46922e-43
Lus10038800.g	-3.0741	3.69837	1.23065e-44	5.56454e-43
Lus10024568.g	-2.13849	6.66699	1.45514e-44	6.55842e-43
Lus10005933.g	-5.38631	2.729	1.79797e-44	8.07761e-43
Lus10033959.g	-2.01942	9.34217	3.09553e-44	1.37307e-42
Lus10021767.g	-3.14424	3.66852	5.77172e-44	2.54001e-42
Lus10024069.g	-2.11887	5.75693	8.30819e-44	3.62774e-42
Lus10030484.g	-7.2312	2.65208	1.45581e-43	6.31732e-42
Lus10020946.g	-2.22438	6.13703	4.24342e-43	1.81327e-41
Lus10023833.g	-2.32789	4.65562	4.27501e-43	1.82398e-41
Lus10037156.g	-2.6755	5.83285	4.34121e-43	1.84941e-41
Lus10030514.g	-3.22058	3.65624	8.03374e-43	3.40176e-41
Lus10031029.g	-2.04551	6.09645	1.11534e-42	4.7085e-41
Lus10001363.g	-2.18263	5.72541	1.14709e-42	4.83522e-41
Lus10041301.g	-2.21601	5.5529	1.15242e-42	4.8431e-41
Lus10038148.g	-4.03943	3.13458	1.56523e-42	6.5387e-41
Lus10038898.g	-1.97942	8.01128	1.70093e-42	7.09497e-41
Lus10020377.g	-2.70146	3.92842	2.42495e-42	1.00551e-40
Lus10028567.g	-3.961	9.39012	3.16904e-42	1.30631e-40
Lus10019416.g	-2.19522	5.37892	1.95307e-41	7.85409e-40
Lus10017316.g	-2.02079	6.85411	2.05362e-41	8.24658e-40
Lus10020045.g	-2.07012	8.03126	3.52795e-41	1.40661e-39
Lus10019889.g	-1.95916	7.02993	5.44447e-41	2.15843e-39
Lus10034734.g	-2.4822	4.16744	6.59588e-41	2.60384e-39
Lus10024840.g	-2.1198	5.64746	2.65737e-40	1.02731e-38
Lus10004550.g	-2.09559	4.84882	1.27333e-39	4.79667e-38
Lus10041207.g	-2.86457	3.78594	1.3972e-39	5.24917e-38
Lus10033386.g	-2.08857	4.70736	1.49057e-39	5.59243e-38
Lus10035481.g	-2.2706	5.8049	1.5941e-39	5.96489e-38
scaffold689.14	-2.08703	5.02987	3.65355e-39	1.34907e-37
Lus10042270.g	-2.22147	5.07446	5.09866e-39	1.87772e-37
Lus10003034.g	-2.24439	4.41755	5.38552e-39	1.98075e-37
Lus10007872.g	-2.21703	5.40821	6.52396e-39	2.39631e-37
Lus10004696.g	-2.83046	8.1322	8.4647e-39	3.09293e-37
Lus10014003.g	-4.45272	4.95036	9.2122e-39	3.35729e-37
scaffold130.3	-3.37722	3.86963	1.16597e-38	4.22725e-37
Lus10004645.g	-4.97672	3.00752	1.99901e-38	7.19156e-37
Lus10005146.g	-2.99328	3.49754	2.19271e-38	7.81805e-37
Lus10030813.g	-2.20935	5.27427	2.75201e-38	9.79975e-37
Lus10015947.g	-1.83467	7.9501	4.44459e-38	1.56872e-36
Lus10041303.g	-3.34882	3.41329	1.19311e-37	4.14318e-36
Lus10017165.g	-2.92874	3.55688	1.35032e-37	4.6602e-36
scaffold462.8	-10.3964	2.31063	2.27963e-37	7.80962e-36
Lus10040270.g	-1.99327	6.97209	2.45142e-37	8.38787e-36
Lus10016056.g	-4.71991	2.86483	3.24097e-37	1.10221e-35
Lus10004289.g	-2.47761	5.17663	1.04453e-36	3.48871e-35
Lus10015127.g	-4.18655	5.71288	1.27944e-36	4.26312e-35
Lus10019016.g	-1.93394	5.56421	1.5742e-36	5.2266e-35
Lus10020719.g	-2.72505	3.96854	1.80512e-36	5.9862e-35
Lus10027387.g	-1.95271	5.65666	3.67255e-36	1.20364e-34
scaffold115.10	-1.80925	7.61731	4.48987e-36	1.46807e-34
Lus10035832.g	-6.2332	2.23549	7.70085e-36	2.49466e-34
Lus10002733.g	-1.79818	9.30468	1.0081e-35	3.25441e-34
Lus10021212.g	-2.62631	3.78771	1.53361e-35	4.90561e-34
Lus10038139.g	-2.7336	3.64147	1.57167e-35	5.02164e-34
Lus10029692.g	-4.35224	5.37969	2.03367e-35	6.46824e-34
Lus10022060.g	-2.04158	4.62284	2.76394e-35	8.7117e-34
Lus10030414.g	-2.29013	5.32739	3.16134e-35	9.95307e-34
Lus10015754.g	-7.51475	2.09594	3.58191e-35	1.12519e-33
Lus10014407.g	-3.03396	3.4273	4.28857e-35	1.34115e-33
Lus10002399.g	-2.38075	4.26294	6.28245e-35	1.93869e-33
Lus10023473.g	-2.01514	4.54472	6.96273e-35	2.14625e-33
Lus10022349.g	-2.37424	3.85251	1.70487e-34	5.18668e-33
Lus10039994.g	-2.38192	4.42863	2.16628e-34	6.56903e-33
Lus10006547.g	-7.84567	2.39904	2.24975e-34	6.81476e-33
Lus10015426.g	-3.30375	4.36527	3.75066e-34	1.13244e-32
Lus10037819.g	-1.78123	6.48601	4.06287e-34	1.22538e-32
Lus10000951.g	-2.02876	4.40922	7.26624e-34	2.17746e-32
Lus10003454.g	-3.67693	3.30818	1.14803e-33	3.42926e-32
Lus10009739.g	-1.88159	5.40083	1.70802e-33	5.03218e-32
Lus10027716.g	-1.88457	4.96594	3.5651e-33	1.0351e-31
Lus10022203.g	-3.82602	2.84175	4.50782e-33	1.30475e-31
Lus10003055.g	-2.70995	3.85215	8.09205e-33	2.33493e-31
Lus10030158.g	-1.80678	6.78935	9.66745e-33	2.78091e-31
Lus10004650.g	-1.88025	4.98407	1.13617e-32	3.25488e-31
Lus10016098.g	-3.23076	3.04829	1.2713e-32	3.63458e-31
Lus10018754.g	-1.92139	5.24489	1.79792e-32	5.10884e-31
Lus10034218.g	-1.7856	6.56089	1.80043e-32	5.11077e-31
Lus10019625.g	-2.57976	3.72927	1.92256e-32	5.4464e-31
Lus10021984.g	-3.87299	2.82609	2.15326e-32	6.09378e-31
Lus10009580.g	-2.01229	5.11873	2.79268e-32	7.86361e-31
Lus10002266.g	-2.29439	11.6546	2.95432e-32	8.31039e-31
Lus10017283.g	-3.13143	3.11348	4.79981e-32	1.34208e-30
Lus10004508.g	-2.22578	4.50019	7.14868e-32	1.98891e-30
Lus10011980.g	-4.99562	3.11228	7.32779e-32	2.03672e-30
Lus10020170.g	-3.30441	3.20629	9.50135e-32	2.6304e-30
Lus10041794.g	-3.13319	3.7243	1.00617e-31	2.78003e-30
Lus10002877.g	-1.689	9.34964	1.10644e-31	3.05407e-30
scaffold1202.11	-2.98189	3.21987	2.43685e-31	6.63472e-30
Lus10027624.g	-7.38395	1.97396	3.98308e-31	1.07817e-29
Lus10041772.g	-1.87333	4.86757	5.85641e-31	1.56857e-29
Lus10011230.g	-2.1329	4.40392	8.49634e-31	2.26049e-29
Lus10027292.g	-1.67522	7.26125	1.62388e-30	4.2959e-29
scaffold568.7	-3.16561	2.99502	1.65458e-30	4.373e-29
Lus10039005.g	-2.35543	3.65288	2.30839e-30	6.04392e-29
Lus10029701.g	-3.52737	3.18378	2.50554e-30	6.54176e-29
Lus10041310.g	-5.63263	2.05243	2.76141e-30	7.18968e-29
Lus10014039.g	-1.98089	6.12404	4.16758e-30	1.07806e-28
Lus10010989.g	-3.27142	3.08544	4.52816e-30	1.16595e-28
Lus10022706.g	-2.18856	4.11689	4.5513e-30	1.17083e-28
Lus10012421.g	-2.33102	3.68274	5.10064e-30	1.30376e-28
Lus10031313.g	-1.86311	6.59197	6.2584e-30	1.59678e-28
Lus10001018.g	-1.9185	4.54236	7.1897e-30	1.83105e-28
Lus10003174.g	-3.56656	4.08815	1.00616e-29	2.54625e-28
Lus10041843.g	-2.15607	7.06246	1.01781e-29	2.5734e-28
Lus10002249.g	-1.71879	5.31045	1.52767e-29	3.83823e-28
Lus10041369.g	-1.85485	4.7822	1.54628e-29	3.87804e-28
Lus10042093.g	-2.01141	4.73055	1.6603e-29	4.16026e-28
Lus10013489.g	-7.15083	2.57087	2.5676e-29	6.37663e-28
Lus10002165.g	-1.59607	6.56179	3.3478e-29	8.28485e-28
Lus10007015.g	-1.69507	5.6581	3.84424e-29	9.49659e-28
Lus10001016.g	-1.89054	4.73808	4.35396e-29	1.07463e-27
Lus10015430.g	-1.89303	4.98763	5.03267e-29	1.23778e-27
scaffold46.47	-6.81976	2.78923	1.2626e-28	3.05699e-27
Lus10002943.g	-1.66996	7.90129	1.82754e-28	4.40578e-27
Lus10009038.g	-2.11841	4.26033	2.00627e-28	4.83249e-27
Lus10003035.g	-9.71163	1.67266	2.54147e-28	6.10061e-27
scaffold1491.47	-7.19022	1.79631	2.5636e-28	6.14847e-27
Lus10010289.g	-1.67779	5.34497	2.72853e-28	6.53285e-27
Lus10014657.g	-1.97194	5.0543	3.37694e-28	8.06461e-27
Lus10001672.g	-2.89984	3.22813	3.91449e-28	9.33242e-27
Lus10027969.g	-2.32506	3.65102	3.96996e-28	9.45661e-27
Lus10010895.g	-1.84661	5.37608	4.03265e-28	9.59776e-27
Lus10029966.g	-1.83898	4.32998	6.0267e-28	1.42467e-26
Lus10041316.g	-1.78683	4.4658	7.30526e-28	1.71965e-26
Lus10020735.g	-1.59085	6.93302	8.93447e-28	2.09436e-26
Lus10000639.g	-1.75442	5.99526	9.51234e-28	2.22796e-26
Lus10007127.g	-1.67449	5.53107	1.13261e-27	2.64393e-26
Lus10040133.g	-1.69412	5.89117	1.38436e-27	3.22354e-26
Lus10016317.g	-3.51469	3.08381	1.6172e-27	3.747e-26
Lus10006778.g	-1.53312	8.87695	1.82885e-27	4.2269e-26
Lus10003710.g	-1.86589	4.94906	1.95057e-27	4.50078e-26
Lus10027959.g	-1.60918	6.44412	1.95829e-27	4.51489e-26
Lus10037491.g	-1.5869	6.18616	2.15647e-27	4.9514e-26
Lus10027379.g	-1.5772	5.78583	2.55223e-27	5.84091e-26
Lus10029336.g	-2.07478	3.82618	3.36959e-27	7.65515e-26
scaffold1999.8	-1.85198	6.38831	3.80079e-27	8.61378e-26
Lus10007914.g	-2.17489	3.82059	5.47027e-27	1.22978e-25
Lus10025817.g	-2.15251	3.73574	5.89945e-27	1.32414e-25
Lus10019932.g	-1.73999	5.65389	6.18423e-27	1.38694e-25
Lus10008652.g	-1.52987	8.00617	7.29683e-27	1.62864e-25
Lus10014776.g	-1.9206	4.3397	7.38622e-27	1.64727e-25
Lus10009127.g	-1.77793	4.36533	7.5839e-27	1.69001e-25
Lus10003460.g	-1.84597	5.24525	7.85031e-27	1.74799e-25
Lus10031634.g	-1.64604	7.62418	9.58232e-27	2.12688e-25
Lus10006348.g	-1.68199	4.90174	9.89501e-27	2.19454e-25
Lus10037761.g	-1.57796	6.03159	1.07306e-26	2.37798e-25
Lus10031684.g	-2.28065	3.63807	1.42481e-26	3.13513e-25
Lus10000074.g	-3.19282	2.69936	1.71476e-26	3.75837e-25
Lus10004465.g	-2.97553	2.9242	1.95747e-26	4.27694e-25
Lus10007818.g	-1.6257	5.22054	2.03009e-26	4.43216e-25
scaffold732.45	-2.96596	2.97603	2.50628e-26	5.45053e-25
Lus10002202.g	-3.44054	2.69348	3.34245e-26	7.23525e-25
Lus10041003.g	-2.40092	4.21429	3.46589e-26	7.49665e-25
Lus10041075.g	-1.8829	4.63247	3.47672e-26	7.51428e-25
Lus10020179.g	-1.75949	4.69782	3.78765e-26	8.1611e-25
Lus10034907.g	-3.32382	3.30587	4.46562e-26	9.59971e-25
Lus10036559.g	-1.59799	5.5913	5.11306e-26	1.09662e-24
Lus10002407.g	-2.07104	3.90334	5.65847e-26	1.21082e-24
Lus10043158.g	-2.05338	4.27728	6.32559e-26	1.34944e-24
Lus10008808.g	-2.14773	6.5101	7.71959e-26	1.64057e-24
Lus10031262.g	-1.52682	7.04587	8.69064e-26	1.84135e-24
Lus10015933.g	-1.66075	8.92233	1.00809e-25	2.12627e-24
Lus10006497.g	-1.48091	8.28115	1.31542e-25	2.75579e-24
scaffold903.84	-4.34158	2.20614	1.39099e-25	2.90975e-24
Lus10019223.g	-5.86244	1.90011	1.40976e-25	2.94681e-24
Lus10003611.g	-1.5441	7.03478	1.79438e-25	3.7424e-24
Lus10016458.g	-5.43527	1.87329	2.03119e-25	4.22685e-24
Lus10000988.g	-2.22419	3.483	2.08181e-25	4.32896e-24
Lus10006496.g	-1.53436	6.10773	2.09804e-25	4.35623e-24
Lus10020544.g	-1.77699	4.77639	2.10203e-25	4.36129e-24
Lus10016561.g	-1.5513	6.51943	2.66263e-25	5.49589e-24
Lus10017333.g	-3.20507	2.58434	4.67162e-25	9.54409e-24
Lus10002713.g	-1.60907	5.16641	5.1561e-25	1.05032e-23
Lus10023939.g	-2.39258	3.34155	9.09967e-25	1.82443e-23
Lus10010242.g	-1.59518	5.74069	9.9057e-25	1.97895e-23
Lus10018667.g	-3.66299	2.6342	1.38859e-24	2.7525e-23
Lus10041341.g	-1.46963	6.60956	1.42846e-24	2.82753e-23
Lus10000920.g	-1.48143	7.39551	1.65599e-24	3.26406e-23
Lus10004293.g	-3.90649	2.3091	2.02741e-24	3.98771e-23
Lus10027725.g	-2.905	2.89707	2.09344e-24	4.11469e-23
Lus10021629.g	-1.67682	6.93252	2.36164e-24	4.63533e-23
Lus10024448.g	-1.95555	5.77879	2.59266e-24	5.07099e-23
Lus10005524.g	-3.16069	2.98287	2.68833e-24	5.25444e-23
Lus10008227.g	-1.59103	8.4986	2.70087e-24	5.27527e-23
Lus10038423.g	-2.0324	4.32535	2.8521e-24	5.55515e-23
Lus10002264.g	-1.4757	7.8752	3.46011e-24	6.71137e-23
Lus10038408.g	-2.31651	3.66443	3.55105e-24	6.88298e-23
Lus10005808.g	-1.69285	6.79491	3.60583e-24	6.98434e-23
Lus10035568.g	-3.32569	2.73181	3.8975e-24	7.53364e-23
Lus10007594.g	-2.04227	4.01738	4.80998e-24	9.27819e-23
Lus10015759.g	-1.88119	3.95456	5.00519e-24	9.6282e-23
scaffold1686.16	-3.24481	4.09779	5.06915e-24	9.74454e-23
Lus10042783.g	-1.5624	5.99319	6.71702e-24	1.28242e-22
Lus10042367.g	-2.14675	3.45866	6.80993e-24	1.29927e-22
Lus10042040.g	-1.99817	4.23919	6.83818e-24	1.30377e-22
Lus10039998.g	-2.34717	3.68004	8.37819e-24	1.58981e-22
scaffold156.72	-1.86858	4.0117	8.64034e-24	1.63845e-22
Lus10014066.g	-1.53319	5.10977	1.04569e-23	1.97488e-22
Lus10033747.g	-1.87956	4.07493	1.04906e-23	1.97992e-22
Lus10023315.g	-2.06183	3.65954	1.2505e-23	2.34901e-22
Lus10036742.g	-1.64045	4.39885	1.27479e-23	2.39303e-22
Lus10014702.g	-1.95732	6.5501	1.33221e-23	2.49413e-22
Lus10028648.g	-2.86025	2.73134	1.85503e-23	3.45445e-22
Lus10038102.g	-2.29002	3.61782	1.97505e-23	3.66819e-22
Lus10042489.g	-1.92555	6.67363	2.01015e-23	3.72844e-22
Lus10033394.g	-1.45636	5.93602	2.18337e-23	4.03901e-22
scaffold57.168	-2.02912	4.04552	2.39806e-23	4.41864e-22
Lus10024484.g	-2.32096	3.43741	2.45253e-23	4.51308e-22
scaffold231.9	-1.59531	4.50329	2.61883e-23	4.81593e-22
Lus10001491.g	-2.3406	3.44674	3.64064e-23	6.6513e-22
Lus10015124.g	-1.38926	8.31886	4.27564e-23	7.79108e-22
Lus10012964.g	-2.69942	2.90406	4.5138e-23	8.21435e-22
Lus10014721.g	-3.24771	3.29431	4.90316e-23	8.91133e-22
Lus10017829.g	-10.3827	2.27822	5.08687e-23	9.23921e-22
Lus10033021.g	-1.77301	4.33656	5.2235e-23	9.47508e-22
Lus10013670.g	-1.49806	7.44706	5.5151e-23	9.99755e-22
Lus10026162.g	-1.40598	6.73289	7.62933e-23	1.37411e-21
Lus10037037.g	-1.77758	4.42458	7.98382e-23	1.43611e-21
Lus10012018.g	-3.70516	2.98132	8.78323e-23	1.57485e-21
Lus10003113.g	-1.57098	6.25047	9.94531e-23	1.77412e-21
scaffold31.154	-1.72514	5.83463	1.12304e-22	1.99828e-21
Lus10029815.g	-1.76892	5.21787	1.38661e-22	2.45012e-21
Lus10014688.g	-1.77966	6.06738	1.61491e-22	2.8374e-21
Lus10012211.g	-1.48717	5.23635	2.04418e-22	3.56699e-21
Lus10036526.g	-2.76157	2.82233	2.16784e-22	3.77806e-21
Lus10042787.g	-2.692	2.9963	2.1986e-22	3.82928e-21
Lus10015780.g	-2.02982	3.81282	2.84946e-22	4.93219e-21
Lus10027443.g	-1.68959	4.19729	3.02708e-22	5.22671e-21
Lus10029939.g	-1.49322	5.26515	3.07975e-22	5.31438e-21
Lus10025848.g	-1.44594	6.35037	3.13254e-22	5.40213e-21
Lus10008046.g	-1.79875	4.15599	3.20061e-22	5.50934e-21
Lus10003576.g	-1.72794	3.98923	3.28458e-22	5.6504e-21
scaffold86.218	-1.45276	6.17796	3.69899e-22	6.35549e-21
scaffold98.117	-1.64071	4.77427	4.37144e-22	7.48332e-21
Lus10036644.g	-1.87181	4.68388	4.64657e-22	7.94458e-21
Lus10038158.g	-4.3777	1.8149	4.92533e-22	8.41606e-21
Lus10043395.g	-1.492	4.63895	4.95404e-22	8.45996e-21
Lus10010352.g	-3.08735	2.48085	6.55057e-22	1.10916e-20
scaffold244.27	-9.80604	1.74764	7.45774e-22	1.26047e-20
Lus10031833.g	-1.38367	7.19477	7.7255e-22	1.30337e-20
Lus10038681.g	-1.37574	7.63918	9.16706e-22	1.54008e-20
Lus10020063.g	-2.16816	3.53548	9.53753e-22	1.59944e-20
Lus10008635.g	-2.19015	3.30582	9.70838e-22	1.62711e-20
Lus10025294.g	-2.11494	3.76678	9.88045e-22	1.65397e-20
Lus10024315.g	-3.1813	2.63916	1.00268e-21	1.67746e-20
Lus10009755.g	-1.90427	3.66518	1.2144e-21	2.02562e-20
Lus10005702.g	-1.55803	5.61643	1.26153e-21	2.10297e-20
scaffold4420.1	-2.21825	3.42296	1.43634e-21	2.38444e-20
Lus10030861.g	-1.47101	7.34028	1.57688e-21	2.61155e-20
Lus10009985.g	-1.41602	8.65302	1.5997e-21	2.64778e-20
Lus10007235.g	-3.42064	3.85255	1.63176e-21	2.69766e-20
Lus10015020.g	-1.51307	8.07583	1.75981e-21	2.90078e-20
Lus10041858.g	-1.36309	7.03786	1.95505e-21	3.21504e-20
Lus10015119.g	-1.56792	4.32868	2.06876e-21	3.39803e-20
Lus10023240.g	-2.09156	3.57347	2.18722e-21	3.58419e-20
scaffold140.23	-2.86246	3.09652	2.19507e-21	3.59496e-20
Lus10013959.g	-5.12188	2.63324	2.39415e-21	3.91641e-20
Lus10042518.g	-2.89676	2.5608	2.59396e-21	4.23337e-20
Lus10014994.g	-1.91433	3.64165	2.89266e-21	4.71261e-20
Lus10013936.g	-1.414	7.40612	3.37621e-21	5.48762e-20
Lus10003259.g	-1.38533	8.78915	3.86046e-21	6.26743e-20
Lus10008840.g	-5.45042	1.52148	4.55133e-21	7.35916e-20
Lus10035790.g	-1.39922	7.18659	4.69447e-21	7.57747e-20
Lus10024234.g	-1.71727	4.13705	5.29049e-21	8.51009e-20
scaffold491.23	-2.75807	3.09998	5.62123e-21	9.02654e-20
Lus10018324.g	-1.47037	6.45696	5.96378e-21	9.56014e-20
Lus10022924.g	-1.32617	6.853	6.0081e-21	9.62569e-20
Lus10024583.g	-3.41265	2.36241	6.11731e-21	9.78944e-20
Lus10030599.g	-2.01609	3.51677	6.36759e-21	1.01841e-19
Lus10042391.g	-1.91395	3.6801	6.5257e-21	1.04251e-19
Lus10003817.g	-1.36326	6.57429	6.71517e-21	1.07094e-19
Lus10016659.g	-6.68329	1.33841	8.93723e-21	1.41805e-19
Lus10031598.g	-1.58574	4.21441	9.07705e-21	1.43942e-19
Lus10026488.g	-1.31196	9.86034	1.00925e-20	1.59593e-19
Lus10010083.g	-1.87456	3.74383	1.12635e-20	1.77607e-19
Lus10005990.g	-1.53234	4.61394	1.14097e-20	1.7961e-19
Lus10005870.g	-3.13424	2.28209	1.35974e-20	2.13567e-19
Lus10015468.g	-1.68846	5.8327	1.38323e-20	2.16892e-19
Lus10034595.g	-1.43239	5.24443	1.86822e-20	2.9059e-19
Lus10021909.g	-1.44412	5.35199	1.98998e-20	3.08916e-19
Lus10034448.g	-1.47831	4.41659	2.27153e-20	3.51842e-19
Lus10023698.g	-1.37638	5.31829	2.40409e-20	3.71757e-19
Lus10042864.g	-1.88445	3.91609	2.48854e-20	3.84603e-19
Lus10008135.g	-1.74728	3.88019	2.75271e-20	4.24026e-19
Lus10032329.g	-1.36875	6.81763	2.94837e-20	4.53666e-19
Lus10040938.g	-1.6423	5.61731	3.16547e-20	4.86269e-19
Lus10015826.g	-1.43565	7.93342	3.2666e-20	5.01254e-19
Lus10019197.g	-1.45578	4.99045	3.54235e-20	5.42379e-19
Lus10017223.g	-2.17043	3.17694	4.31208e-20	6.58433e-19
Lus10021259.g	-2.55138	3.4077	4.58453e-20	6.99272e-19
Lus10017097.g	-1.3208	6.13105	4.63807e-20	7.06668e-19
Lus10037904.g	-3.86431	2.00084	4.6644e-20	7.10294e-19
Lus10000693.g	-1.59283	4.35647	4.71988e-20	7.18351e-19
Lus10022803.g	-1.51531	6.37595	4.97758e-20	7.56338e-19
Lus10035674.g	-1.40552	5.31529	5.02878e-20	7.63703e-19
Lus10036349.g	-1.5831	4.07536	5.119e-20	7.76982e-19
Lus10006887.g	-1.46183	6.04731	5.12535e-20	7.77525e-19
Lus10012657.g	-1.34588	5.57544	5.36114e-20	8.12415e-19
Lus10002645.g	-1.77776	4.4058	5.55737e-20	8.41694e-19
Lus10029955.g	-2.35039	3.26044	7.22852e-20	1.08949e-18
Lus10009679.g	-1.77439	3.82443	7.80055e-20	1.17508e-18
Lus10022190.g	-1.71979	4.89079	8.68329e-20	1.30483e-18
Lus10038780.g	-1.59304	4.11058	9.33836e-20	1.4007e-18
scaffold286.45	-1.35725	5.40065	1.04533e-19	1.56291e-18
Lus10028388.g	-1.43374	4.79714	1.15584e-19	1.71988e-18
Lus10029046.g	-1.4837	6.10215	1.25753e-19	1.86524e-18
Lus10037050.g	-1.50987	4.29788	1.2752e-19	1.89044e-18
Lus10007828.g	-1.74379	3.94832	1.36529e-19	2.02078e-18
Lus10014982.g	-4.72764	1.9392	1.40719e-19	2.0817e-18
Lus10006489.g	-1.71588	4.10288	1.64542e-19	2.42475e-18
Lus10042005.g	-1.88538	4.97602	1.86015e-19	2.73588e-18
Lus10019489.g	-1.52056	4.98638	2.12152e-19	3.11049e-18
Lus10042468.g	-1.26557	7.6797	2.349e-19	3.43322e-18
Lus10041311.g	-2.68135	2.51468	2.38918e-19	3.48831e-18
Lus10021463.g	-1.68942	4.70512	2.50391e-19	3.6482e-18
Lus10014568.g	-1.51705	4.44235	2.51968e-19	3.66926e-18
Lus10040538.g	-1.50216	4.50566	2.53211e-19	3.68353e-18
Lus10033706.g	-1.52646	6.22907	2.58878e-19	3.76401e-18
scaffold701.188	-1.42387	5.15363	2.60766e-19	3.78794e-18
scaffold866.39	-3.19726	2.11472	2.73905e-19	3.96807e-18
Lus10036337.g	-1.31207	5.6716	2.7539e-19	3.98753e-18
Lus10040613.g	-2.68186	2.94084	2.76502e-19	4.00156e-18
Lus10027485.g	-2.11728	3.49317	3.01172e-19	4.34511e-18
Lus10024289.g	-1.42848	4.91679	3.0179e-19	4.35177e-18
Lus10023430.g	-1.34529	6.28425	3.02052e-19	4.35331e-18
Lus10020131.g	-5.67148	1.22455	3.18189e-19	4.57881e-18
Lus10008828.g	-1.40768	5.74394	3.22109e-19	4.63283e-18
Lus10035006.g	-1.75908	5.10039	3.32396e-19	4.77834e-18
Lus10030629.g	-1.29695	7.1945	4.18711e-19	6.00067e-18
Lus10011499.g	-4.05757	3.5648	4.49255e-19	6.42852e-18
Lus10028135.g	-1.79327	3.61368	4.75391e-19	6.78171e-18
Lus10016513.g	-1.28478	6.30581	6.0941e-19	8.62761e-18
Lus10017252.g	-1.36277	6.40826	6.93265e-19	9.79001e-18
Lus10014492.g	-2.76305	2.44576	7.09916e-19	1.001e-17
Lus10015767.g	-1.49644	5.31281	7.19291e-19	1.01371e-17
Lus10017971.g	-1.49068	4.32765	7.28031e-19	1.02551e-17
Lus10014091.g	-1.37585	6.02281	7.4735e-19	1.05166e-17
Lus10041442.g	-1.46467	4.43895	7.54962e-19	1.06131e-17
Lus10025608.g	-1.25868	7.12475	8.14853e-19	1.14206e-17
Lus10030968.g	-1.67919	5.68663	8.29749e-19	1.16177e-17
Lus10022359.g	-2.55333	2.78513	8.97574e-19	1.2536e-17
Lus10041000.g	-1.48179	4.20461	9.98856e-19	1.38882e-17
Lus10007674.g	-1.29566	7.3635	1.06873e-18	1.48082e-17
Lus10036612.g	-2.81899	2.72538	1.10882e-18	1.53334e-17
Lus10009117.g	-1.53595	4.03968	1.15532e-18	1.59685e-17
Lus10034453.g	-1.29492	5.49609	1.23863e-18	1.70862e-17
Lus10001473.g	-2.2864	3.22192	1.2905e-18	1.77843e-17
Lus10040320.g	-1.28074	6.93109	1.61164e-18	2.20903e-17
C8310011.1	-2.83805	2.39256	1.63786e-18	2.24276e-17
scaffold696.7	-1.58244	5.20972	1.71457e-18	2.34436e-17
Lus10002702.g	-1.40941	5.06613	1.75969e-18	2.40488e-17
Lus10008095.g	-1.34549	4.94384	1.76491e-18	2.41084e-17
Lus10026643.g	-1.58957	4.09441	1.92758e-18	2.63047e-17
Lus10001019.g	-1.65872	4.19936	2.23545e-18	3.04616e-17
scaffold820.34	-2.50063	6.47132	2.38519e-18	3.2423e-17
Lus10022458.g	-2.40374	3.23284	2.43886e-18	3.31365e-17
Lus10014531.g	-1.36069	6.28465	2.51383e-18	3.41385e-17
Lus10019882.g	-1.54622	4.79782	2.52339e-18	3.42518e-17
Lus10014075.g	-1.50648	4.51609	2.91789e-18	3.94917e-17
Lus10020006.g	-2.36064	3.86851	3.27003e-18	4.40871e-17
Lus10020616.g	-1.34767	5.75426	3.53562e-18	4.75991e-17
Lus10016083.g	-3.12508	2.10794	3.97337e-18	5.34152e-17
Lus10036674.g	-2.35121	2.78609	4.28202e-18	5.74267e-17
Lus10007724.g	-2.08632	3.37679	4.37234e-18	5.86099e-17
scaffold1179.8	-1.33642	4.55297	4.53257e-18	6.06996e-17
Lus10022392.g	-1.32695	4.63957	4.89341e-18	6.54067e-17
scaffold133.5	-3.09622	2.48962	5.04684e-18	6.7361e-17
Lus10006568.g	-3.18918	1.98106	5.11461e-18	6.8233e-17
Lus10015548.g	-1.89909	6.84434	5.19241e-18	6.92049e-17
Lus10022871.g	-2.34925	2.84604	5.27117e-18	7.02213e-17
Lus10035507.g	-6.37482	1.04846	5.69198e-18	7.56112e-17
Lus10028782.g	-1.56837	3.8766	6.19289e-18	8.19153e-17
Lus10042617.g	-5.33373	2.04436	6.38737e-18	8.4408e-17
Lus10043341.g	-3.58507	1.85041	6.87353e-18	9.07468e-17
Lus10022240.g	-1.59866	4.8283	7.15132e-18	9.43253e-17
Lus10028411.g	-1.35706	5.01644	7.50648e-18	9.89165e-17
Lus10036592.g	-1.3726	5.02445	8.37834e-18	1.10043e-16
Lus10007731.g	-2.45464	3.04244	1.0173e-17	1.32928e-16
Lus10016487.g	-1.83835	3.49904	1.03768e-17	1.35528e-16
Lus10000580.g	-1.40667	5.35037	1.05327e-17	1.37372e-16
Lus10037032.g	-1.35771	4.90911	1.14859e-17	1.49594e-16
Lus10012726.g	-2.68243	2.6145	1.16631e-17	1.51831e-16
Lus10015499.g	-1.56042	3.87789	1.16825e-17	1.52013e-16
Lus10015032.g	-1.3671	5.07815	1.18537e-17	1.54169e-16
Lus10032033.g	-1.41047	4.33659	1.29066e-17	1.67474e-16
Lus10021242.g	-9.08785	1.09214	1.34813e-17	1.7477e-16
Lus10015966.g	-1.47123	4.5844	1.35098e-17	1.74897e-16
Lus10032557.g	-1.77626	4.94434	1.43413e-17	1.85147e-16
Lus10038044.g	-1.26551	9.1784	1.52401e-17	1.96569e-16
Lus10043205.g	-1.77525	3.53766	1.62345e-17	2.09106e-16
Lus10008836.g	-1.49003	6.12182	1.72969e-17	2.22177e-16
Lus10009286.g	-1.41733	4.51899	1.79103e-17	2.29529e-16
Lus10027080.g	-1.21826	6.36288	1.9217e-17	2.45937e-16
Lus10024606.g	-1.22472	5.80922	2.01288e-17	2.57254e-16
Lus10016434.g	-1.28728	5.06894	2.10604e-17	2.68915e-16
Lus10035835.g	-1.71556	4.07835	2.21785e-17	2.82803e-16
Lus10026662.g	-1.46799	4.40019	2.26216e-17	2.88191e-16
Lus10013128.g	-1.32492	5.29437	2.28504e-17	2.90973e-16
Lus10025974.g	-2.06942	3.35156	2.32211e-17	2.9556e-16
Lus10042149.g	-1.36665	4.41815	2.6582e-17	3.37569e-16
Lus10038997.g	-1.24719	6.94949	2.6723e-17	3.39207e-16
Lus10028572.g	-1.31708	4.83004	2.70855e-17	3.43652e-16
Lus10035662.g	-2.2175	2.82587	2.73672e-17	3.47069e-16
Lus10007754.g	-1.51588	5.30746	2.90741e-17	3.68215e-16
Lus10020656.g	-1.31657	5.01042	3.1955e-17	4.03605e-16
Lus10004948.g	-1.42571	4.11135	3.20777e-17	4.04972e-16
Lus10028005.g	-1.27152	5.32844	3.22811e-17	4.07173e-16
Lus10012536.g	-4.86044	1.65187	3.39049e-17	4.26693e-16
Lus10037735.g	-1.68995	3.77704	3.45246e-17	4.33517e-16
Lus10008548.g	-1.52896	5.17136	3.46018e-17	4.34292e-16
Lus10041534.g	-4.15318	1.43729	3.48057e-17	4.36655e-16
scaffold33.57	-1.85476	3.90529	3.51325e-17	4.40557e-16
Lus10023569.g	-1.3095	10.1201	3.53592e-17	4.43202e-16
Lus10018027.g	-1.25306	6.32629	3.71336e-17	4.63732e-16
Lus10023105.g	-2.04867	3.28223	3.75373e-17	4.68404e-16
Lus10025816.g	-8.78374	0.823536	3.81711e-17	4.76101e-16
Lus10029215.g	-1.50833	4.26553	3.92395e-17	4.88773e-16
Lus10035041.g	-1.36585	4.51258	4.16271e-17	5.16445e-16
Lus10010548.g	-1.96256	3.40203	4.3911e-17	5.43817e-16
Lus10023968.g	-5.07184	1.18042	4.42106e-17	5.47285e-16
Lus10036551.g	-1.35147	4.47546	4.52434e-17	5.59574e-16
Lus10025821.g	-3.41738	2.41998	4.8405e-17	5.97884e-16
Lus10019918.g	-1.22973	10.2571	5.04613e-17	6.23009e-16
scaffold475.84	-2.2892	2.68776	5.48518e-17	6.75428e-16
Lus10007459.g	-1.70555	4.04451	5.83026e-17	7.16029e-16
Lus10035830.g	-1.66058	3.63	5.89744e-17	7.23645e-16
Lus10041721.g	-1.57488	3.76722	6.71769e-17	8.20696e-16
scaffold25.341	-2.86748	3.79588	6.73649e-17	8.22633e-16
Lus10036618.g	-1.44871	4.24239	6.77482e-17	8.26953e-16
Lus10011923.g	-1.63909	3.71564	6.83889e-17	8.3441e-16
scaffold464.140	-1.24595	6.16282	7.01116e-17	8.54684e-16
Lus10042302.g	-1.22915	6.22646	7.04384e-17	8.58294e-16
scaffold505.40	-3.73516	1.98381	8.44377e-17	1.02353e-15
Lus10032322.g	-2.56914	2.63656	8.5899e-17	1.04079e-15
Lus10011174.g	-4.01485	5.11633	8.9767e-17	1.08719e-15
Lus10014069.g	-1.27272	4.56695	9.2625e-17	1.12132e-15
Lus10039991.g	-2.07086	3.42674	1.09537e-16	1.32091e-15
Lus10040263.g	-2.01019	6.39883	1.09635e-16	1.32152e-15
Lus10027998.g	-1.62393	5.03086	1.12825e-16	1.35764e-15
Lus10006716.g	-1.40323	4.25	1.15648e-16	1.39101e-15
Lus10006866.g	-1.2053	5.58587	1.188e-16	1.42647e-15
scaffold280.278	-1.26972	4.55742	1.21139e-16	1.45393e-15
Lus10015258.g	-1.79921	4.23965	1.22043e-16	1.46414e-15
Lus10035682.g	-2.75359	2.32185	1.23214e-16	1.47757e-15
Lus10016626.g	-1.8806	3.1978	1.32939e-16	1.59282e-15
Lus10040718.g	-1.48891	3.89632	1.3557e-16	1.62365e-15
Lus10008096.g	-2.13027	2.85181	1.36201e-16	1.62981e-15
scaffold244.26	-8.66869	0.716805	1.36919e-16	1.637e-15
Lus10001913.g	-1.85804	3.47947	1.43741e-16	1.71637e-15
Lus10016215.g	-1.41106	4.07809	1.48379e-16	1.77024e-15
Lus10034840.g	-1.44158	4.02859	1.49909e-16	1.78773e-15
Lus10020051.g	-1.99955	3.08033	1.57494e-16	1.87578e-15
Lus10032754.g	-1.3601	4.50944	1.66829e-16	1.98527e-15
Lus10035434.g	-1.52612	4.19604	1.74315e-16	2.07261e-15
Lus10011246.g	-1.85887	3.20649	1.78768e-16	2.12465e-15
Lus10018038.g	-1.78655	3.58627	1.82921e-16	2.17308e-15
scaffold1247.81	-1.86143	3.20787	1.84298e-16	2.18851e-15
Lus10016095.g	-1.20465	5.75243	1.86625e-16	2.2152e-15
Lus10024446.g	-1.19063	7.86209	1.88282e-16	2.23234e-15
Lus10029970.g	-2.25394	3.27721	1.88308e-16	2.23234e-15
Lus10042311.g	-1.96852	3.07181	1.8965e-16	2.24572e-15
Lus10014849.g	-2.38693	3.0199	1.90263e-16	2.2517e-15
Lus10016109.g	-2.82864	6.8287	1.9512e-16	2.30821e-15
Lus10004273.g	-1.48558	6.07598	1.96051e-16	2.31824e-15
Lus10035846.g	-2.42058	3.17428	1.97291e-16	2.33191e-15
Lus10019027.g	-1.78337	3.66841	1.97589e-16	2.33445e-15
Lus10024477.g	-1.54003	4.34984	1.99044e-16	2.35065e-15
scaffold319.27	-1.2388	9.05724	2.01174e-16	2.3738e-15
Lus10033780.g	-1.7133	3.43941	2.06707e-16	2.43807e-15
Lus10004160.g	-1.47237	4.04996	2.18496e-16	2.57277e-15
Lus10030827.g	-1.44938	4.02192	2.20958e-16	2.59958e-15
Lus10003903.g	-2.55704	2.5124	2.25775e-16	2.65513e-15
Lus10022173.g	-1.22257	4.74904	2.56113e-16	2.99429e-15
Lus10019490.g	-5.67734	1.21809	2.7125e-16	3.16994e-15
Lus10039607.g	-1.33111	5.28643	2.75731e-16	3.21962e-15
Lus10038327.g	-2.10028	3.31094	2.89346e-16	3.37297e-15
scaffold273.6	-1.63034	3.86211	3.20337e-16	3.72339e-15
Lus10029152.g	-2.63523	2.54912	3.22953e-16	3.75223e-15
Lus10016440.g	-4.18884	1.27213	3.23784e-16	3.76033e-15
Lus10004961.g	-1.29016	5.08772	3.33905e-16	3.87145e-15
Lus10004468.g	-1.35369	4.27358	3.35379e-16	3.88692e-15
Lus10035631.g	-1.24202	5.04819	3.4369e-16	3.98159e-15
Lus10036402.g	-1.37869	5.18993	3.83414e-16	4.42896e-15
Lus10035409.g	-1.19367	6.08712	4.01544e-16	4.63648e-15
Lus10004779.g	-1.29106	6.16974	4.21554e-16	4.85785e-15
Lus10031171.g	-1.63932	3.62302	5.22141e-16	5.98697e-15
Lus10018168.g	-1.70551	3.90302	5.30179e-16	6.07417e-15
Lus10038840.g	-1.24141	4.88504	5.4083e-16	6.19366e-15
Lus10010618.g	-1.22796	5.10571	5.45234e-16	6.23712e-15
Lus10031464.g	-2.91743	1.99346	5.90804e-16	6.74114e-15
Lus10028545.g	-1.26629	9.07569	6.00227e-16	6.84308e-15
Lus10011237.g	-1.24156	5.99222	6.14391e-16	6.99601e-15
Lus10010753.g	-4.35583	1.18801	6.21e-16	7.06839e-15
Lus10022348.g	-1.236	4.97507	6.90118e-16	7.83917e-15
Lus10042604.g	-8.4993	0.569727	7.48725e-16	8.47052e-15
Lus10024202.g	-1.28642	4.80997	7.64496e-16	8.63846e-15
Lus10018897.g	-1.16456	7.56134	7.73452e-16	8.7291e-15
Lus10026522.g	-2.07193	2.86291	7.97819e-16	8.99684e-15
Lus10025689.g	-2.17856	2.85849	8.36193e-16	9.4144e-15
Lus10027828.g	-1.59594	3.9821	8.70231e-16	9.78975e-15
Lus10019755.g	-1.52205	4.42177	8.7938e-16	9.8887e-15
Lus10008763.g	-1.89997	3.59317	8.82433e-16	9.91904e-15
Lus10026667.g	-4.00951	1.31155	8.95005e-16	1.00563e-14
Lus10016516.g	-2.33735	2.84751	8.99347e-16	1.01011e-14
Lus10021659.g	-5.27859	0.869818	9.25252e-16	1.03795e-14
Lus10009598.g	-3.55226	1.50342	1.06277e-15	1.18557e-14
Lus10042055.g	-1.80092	3.21035	1.12998e-15	1.25903e-14
Lus10009789.g	-1.43283	4.79173	1.13087e-15	1.25952e-14
Lus10009675.g	-8.64887	0.707744	1.14329e-15	1.27134e-14
Lus10008521.g	-1.72229	4.42073	1.15762e-15	1.28676e-14
Lus10037923.g	-1.87496	3.29797	1.1708e-15	1.30089e-14
Lus10023711.g	-8.63932	0.687616	1.19643e-15	1.32831e-14
Lus10011255.g	-2.24052	2.82575	1.23978e-15	1.37426e-14
Lus10005122.g	-1.30566	4.55453	1.25748e-15	1.39333e-14
Lus10002547.g	-1.49386	7.5684	1.37319e-15	1.51615e-14
Lus10036611.g	-1.43358	4.17811	1.37375e-15	1.51616e-14
scaffold2022.6	-1.88375	3.09573	1.42707e-15	1.5713e-14
Lus10040774.g	-1.72028	3.3434	1.45531e-15	1.60112e-14
Lus10029050.g	-1.19888	5.94718	1.55056e-15	1.7019e-14
Lus10024599.g	-1.99091	2.94995	1.68199e-15	1.84328e-14
Lus10041901.g	-4.13592	1.22873	1.77056e-15	1.93654e-14
Lus10004821.g	-1.38717	4.12891	1.86062e-15	2.03187e-14
Lus10032759.g	-1.83157	4.71439	2.17157e-15	2.36406e-14
Lus10028540.g	-2.08933	2.80302	2.21867e-15	2.41159e-14
Lus10003178.g	-1.32994	4.39131	2.25001e-15	2.4447e-14
Lus10000514.g	-1.48702	3.95475	2.31511e-15	2.51154e-14
Lus10007231.g	-4.58021	1.10021	2.34228e-15	2.54003e-14
Lus10019348.g	-1.68773	3.73753	2.62176e-15	2.82776e-14
Lus10039626.g	-1.47627	4.07095	2.72569e-15	2.93533e-14
Lus10018447.g	-1.21682	5.02319	2.84934e-15	3.0626e-14
Lus10041418.g	-1.22677	4.49425	3.11215e-15	3.33484e-14
Lus10030043.g	-1.82306	3.28392	3.13962e-15	3.36298e-14
Lus10019678.g	-1.29142	4.98877	3.30217e-15	3.53169e-14
Lus10022077.g	-1.20869	4.60876	3.41746e-15	3.6522e-14
Lus10035642.g	-1.99114	3.9724	3.46337e-15	3.69986e-14
Lus10037293.g	-1.73428	3.41689	3.58048e-15	3.82059e-14
Lus10002865.g	-1.49497	7.73572	3.63715e-15	3.8781e-14
Lus10006255.g	-1.30011	4.37968	3.73357e-15	3.97485e-14
Lus10043154.g	-1.45602	4.11414	3.7586e-15	3.99998e-14
Lus10018294.g	-1.24134	4.52667	3.78469e-15	4.02622e-14
Lus10030070.g	-3.69395	1.93361	4.45443e-15	4.72432e-14
Lus10039379.g	-1.72615	4.13882	4.50066e-15	4.77156e-14
Lus10021059.g	-1.19282	4.75331	4.8898e-15	5.17823e-14
Lus10004099.g	-1.18038	4.76595	4.95703e-15	5.24744e-14
Lus10010764.g	-1.20442	4.70561	5.2742e-15	5.57476e-14
Lus10040128.g	-2.10472	2.8482	5.30958e-15	5.61003e-14
Lus10000502.g	-2.05066	2.9155	5.40599e-15	5.70975e-14
Lus10036630.g	-3.71408	1.37579	5.79363e-15	6.11225e-14
Lus10001513.g	-1.39679	3.91355	5.96282e-15	6.28127e-14
Lus10030133.g	-1.86533	3.02079	5.9844e-15	6.2969e-14
Lus10039406.g	-2.19049	2.67274	6.08932e-15	6.40248e-14
Lus10033851.g	-1.21395	5.56135	6.3186e-15	6.63856e-14
Lus10033274.g	-1.66104	3.40316	6.88495e-15	7.21193e-14
Lus10043484.g	-1.20195	4.90992	7.15674e-15	7.48822e-14
scaffold751.59	-2.71594	2.07399	7.36101e-15	7.69333e-14
Lus10011800.g	-1.47257	3.8813	7.39066e-15	7.72143e-14
Lus10035283.g	-2.47489	2.37204	7.52098e-15	7.85465e-14
Lus10040780.g	-1.25508	4.37358	7.57501e-15	7.90813e-14
Lus10019421.g	-1.17582	4.79341	8.20416e-15	8.53312e-14
Lus10007084.g	-1.12885	5.74258	8.35365e-15	8.68215e-14
scaffold67.2	-3.19762	2.29214	8.68301e-15	9.01442e-14
Lus10010096.g	-2.17173	2.61436	8.97525e-15	9.30746e-14
Lus10026986.g	-1.16102	5.16665	9.88524e-15	1.02284e-13
Lus10031422.g	-1.1546	4.7726	9.92981e-15	1.02707e-13
Lus10018202.g	-1.973	4.00448	9.98037e-15	1.03192e-13
Lus10033793.g	-1.59179	4.06583	1.01294e-14	1.04692e-13
Lus10026668.g	-1.25832	5.3718	1.01329e-14	1.04692e-13
Lus10023599.g	-1.34979	5.37767	1.01621e-14	1.04954e-13
Lus10038952.g	-1.29873	4.26689	1.05698e-14	1.09044e-13
Lus10001243.g	-4.11329	1.19962	1.08886e-14	1.12127e-13
Lus10039190.g	-1.18358	5.6637	1.09736e-14	1.12919e-13
Lus10020108.g	-1.21558	4.43071	1.19767e-14	1.23015e-13
Lus10026853.g	-1.87922	2.94299	1.31247e-14	1.34412e-13
Lus10007491.g	-1.67022	3.3047	1.33094e-14	1.36154e-13
Lus10041149.g	-1.21635	4.63418	1.45143e-14	1.48209e-13
scaffold169.9	-1.38038	5.39162	1.49884e-14	1.52994e-13
Lus10034930.g	-1.31163	4.26257	1.52224e-14	1.5527e-13
Lus10023197.g	-3.34291	1.72834	1.53334e-14	1.56288e-13
Lus10025547.g	-2.92973	2.22057	1.57158e-14	1.60127e-13
Lus10040415.g	-1.97182	2.83718	1.57432e-14	1.60348e-13
Lus10036334.g	-2.3988	2.47207	1.62695e-14	1.65648e-13
scaffold275.23	-1.2695	8.00138	1.70193e-14	1.72905e-13
Lus10037817.g	-1.62497	5.75657	1.70761e-14	1.73419e-13
Lus10026617.g	-8.44474	0.528202	1.84319e-14	1.86849e-13
scaffold820.57	-2.8436	2.22096	1.89537e-14	1.9207e-13
Lus10030221.g	-1.36132	4.345	1.91677e-14	1.93957e-13
Lus10028264.g	-2.21805	2.51301	2.02439e-14	2.04699e-13
Lus10019591.g	-1.40228	3.95776	2.12426e-14	2.14332e-13
Lus10001468.g	-3.83986	1.16301	2.13842e-14	2.15529e-13
Lus10021805.g	-1.20986	4.84429	2.22947e-14	2.24463e-13
Lus10027583.g	-1.19546	4.66859	2.24673e-14	2.26119e-13
Lus10010610.g	-2.11552	2.65811	2.35224e-14	2.36653e-13
Lus10014795.g	-1.59263	4.04064	2.35434e-14	2.36779e-13
Lus10025545.g	-3.51073	1.69579	2.59907e-14	2.60643e-13
Lus10030422.g	-1.21988	5.62935	2.70468e-14	2.70748e-13
Lus10013129.g	-3.75239	1.41623	2.71117e-14	2.71301e-13
Lus10037793.g	-4.37273	0.919952	3.16197e-14	3.14948e-13
Lus10013543.g	-1.45674	4.38902	3.29003e-14	3.27263e-13
Lus10043408.g	-1.58029	3.71687	3.5514e-14	3.52733e-13
Lus10015769.g	-8.76959	0.796719	3.69384e-14	3.6636e-13
scaffold274.11	-1.08188	9.32687	3.73856e-14	3.70271e-13
scaffold318.14	-1.23378	4.26705	3.7971e-14	3.75935e-13
Lus10021569.g	-1.51092	3.55866	3.86128e-14	3.8175e-13
scaffold62.29	-2.3562	2.45701	4.02206e-14	3.96945e-13
Lus10032325.g	-1.71124	3.69204	4.05208e-14	3.99766e-13
Lus10017359.g	-1.34461	4.68114	4.24219e-14	4.17933e-13
Lus10014718.g	-1.28593	4.16279	4.74217e-14	4.66533e-13
Lus10039575.g	-1.10343	5.87212	5.28092e-14	5.18441e-13
Lus10023073.g	-1.40473	3.90649	5.60542e-14	5.49528e-13
Lus10027436.g	-1.19263	4.8965	5.63367e-14	5.52104e-13
Lus10041093.g	-1.66223	3.67509	5.65599e-14	5.54097e-13
Lus10036203.g	-1.38947	4.03628	5.66061e-14	5.54162e-13
Lus10027921.g	-1.14615	5.09878	5.8298e-14	5.70126e-13
C8290341.1	-4.18317	1.03824	6.02141e-14	5.8866e-13
Lus10041476.g	-1.99779	2.81683	6.18249e-14	6.04196e-13
Lus10014801.g	-2.5134	4.30474	6.23094e-14	6.08718e-13
Lus10015873.g	-1.75396	3.6863	6.76174e-14	6.58734e-13
Lus10043136.g	-1.23164	4.52649	7.11084e-14	6.9178e-13
Lus10022250.g	-2.20497	2.79551	7.18238e-14	6.98498e-13
Lus10008350.g	-1.10358	6.64076	7.18634e-14	6.9864e-13
Lus10002792.g	-1.39719	5.018	7.50678e-14	7.2878e-13
Lus10026881.g	-1.22785	4.28625	7.59809e-14	7.37389e-13
Lus10032774.g	-1.57657	3.48333	7.70464e-14	7.46953e-13
Lus10032118.g	-1.92806	3.0423	7.77617e-14	7.53365e-13
Lus10041646.g	-1.99053	2.72324	7.78451e-14	7.53912e-13
C8385553.1	-8.54753	0.625975	8.09326e-14	7.83002e-13
Lus10018497.g	-1.28752	5.21772	8.23501e-14	7.9644e-13
Lus10015121.g	-1.96232	2.84394	8.58901e-14	8.2953e-13
Lus10017705.g	-1.19053	4.6368	8.78789e-14	8.48446e-13
Lus10035572.g	-1.30173	4.22874	8.92933e-14	8.61803e-13
Lus10023828.g	-1.13207	5.25871	9.39273e-14	9.04968e-13
Lus10009810.g	-1.16634	4.66307	1.08323e-13	1.03902e-12
Lus10004605.g	-1.15545	4.67945	1.10092e-13	1.05563e-12
Lus10025770.g	-1.25176	4.79737	1.16329e-13	1.11504e-12
Lus10003381.g	-2.99277	1.7457	1.24812e-13	1.19268e-12
Lus10007936.g	-2.25238	2.83422	1.27312e-13	1.21574e-12
Lus10036834.g	-1.12323	4.62523	1.28907e-13	1.23013e-12
Lus10011444.g	-1.38728	4.8161	1.3084e-13	1.2473e-12
Lus10013500.g	-3.11457	1.6182	1.31471e-13	1.25289e-12
Lus10014802.g	-1.4357	4.38963	1.31723e-13	1.25487e-12
Lus10037551.g	-2.23665	2.54455	1.34057e-13	1.27537e-12
Lus10004860.g	-1.48086	3.8301	1.43607e-13	1.36344e-12
Lus10041402.g	-4.40601	0.950944	1.5671e-13	1.48482e-12
Lus10013090.g	-1.54458	3.83373	1.66194e-13	1.56989e-12
Lus10024329.g	-2.91056	1.67236	1.68699e-13	1.59195e-12
Lus10023140.g	-3.25426	2.80624	1.70423e-13	1.60713e-12
Lus10020671.g	-1.26205	4.03069	1.78826e-13	1.68297e-12
Lus10006698.g	-1.30126	4.1702	2.05735e-13	1.93362e-12
Lus10005783.g	-2.03378	2.69868	2.08048e-13	1.95339e-12
Lus10003937.g	-3.08071	2.18598	2.11558e-13	1.98568e-12
Lus10031747.g	-1.83507	2.87842	2.13761e-13	2.00568e-12
Lus10039660.g	-1.11742	8.27094	2.16013e-13	2.02546e-12
Lus10014009.g	-1.17533	5.61183	2.21161e-13	2.07304e-12
Lus10016465.g	-2.15378	2.85712	2.24845e-13	2.10545e-12
Lus10001862.g	-1.29313	3.95135	2.32836e-13	2.17736e-12
Lus10033934.g	-1.03273	7.75606	2.36287e-13	2.2089e-12
Lus10038640.g	-4.08889	1.18693	2.43113e-13	2.27167e-12
Lus10004596.g	-1.25966	4.85278	2.44343e-13	2.28116e-12
Lus10011102.g	-1.11473	7.27023	2.46692e-13	2.30079e-12
Lus10024927.g	-1.34698	4.09388	2.49685e-13	2.32793e-12
Lus10038582.g	-1.09916	5.72102	2.59163e-13	2.41148e-12
Lus10008360.g	-1.23653	4.16358	2.6919e-13	2.49979e-12
Lus10018604.g	-1.23409	4.94388	2.72917e-13	2.53272e-12
Lus10035175.g	-2.50525	2.57872	2.73546e-13	2.53771e-12
Lus10019146.g	-1.04066	6.33059	2.92554e-13	2.71226e-12
Lus10012153.g	-1.25197	4.17262	2.96704e-13	2.74799e-12
Lus10038844.g	-1.48711	4.26252	2.97077e-13	2.75054e-12
Lus10009277.g	-1.19684	6.13408	2.9908e-13	2.76817e-12
Lus10016220.g	-1.06511	7.21187	3.03099e-13	2.80259e-12
Lus10041378.g	-1.64259	3.85085	3.04277e-13	2.81255e-12
Lus10037882.g	-1.09277	5.9732	3.08046e-13	2.84645e-12
Lus10019103.g	-1.06579	5.44696	3.1076e-13	2.87058e-12
Lus10026759.g	-1.95452	2.93799	3.15929e-13	2.91641e-12
Lus10015924.g	-1.60327	3.29512	3.16871e-13	2.92413e-12
Lus10001080.g	-1.23023	4.42454	3.24292e-13	2.99065e-12
Lus10020182.g	-1.73816	3.69577	3.3407e-13	3.07981e-12
Lus10018839.g	-2.41064	2.32632	3.37425e-13	3.10971e-12
Lus10041030.g	-1.1163	4.53502	3.39036e-13	3.12353e-12
Lus10026920.g	-1.09755	5.0563	3.4082e-13	3.13894e-12
Lus10027219.g	-1.34142	4.18288	3.43521e-13	3.16172e-12
Lus10040914.g	-1.25983	4.97915	3.49419e-13	3.2139e-12
Lus10033353.g	-1.19332	4.27468	3.62473e-13	3.33287e-12
Lus10043171.g	-1.43173	3.53172	3.63432e-13	3.33949e-12
Lus10025845.g	-1.32271	4.27985	3.65551e-13	3.35676e-12
Lus10004103.g	-1.15976	4.51579	3.69684e-13	3.39138e-12
Lus10010897.g	-5.84708	0.588903	3.74826e-13	3.4363e-12
Lus10008723.g	-1.53172	3.56133	3.75423e-13	3.44064e-12
Lus10022070.g	-5.46129	1.01904	3.82313e-13	3.50149e-12
Lus10033328.g	-1.45812	5.38301	3.90819e-13	3.57588e-12
Lus10002319.g	-2.24653	2.48501	3.91233e-13	3.57851e-12
Lus10025553.g	-2.14709	2.42599	3.95002e-13	3.61179e-12
Lus10041724.g	-1.21143	4.11053	3.98472e-13	3.64234e-12
scaffold222.70	-2.02269	3.40182	4.08478e-13	3.73015e-12
Lus10041386.g	-1.35656	3.82147	4.16466e-13	3.80185e-12
Lus10016602.g	-3.90875	1.03041	4.35123e-13	3.9657e-12
Lus10009067.g	-1.33688	3.96828	4.37341e-13	3.98202e-12
Lus10026637.g	-1.23735	5.96547	4.54488e-13	4.13008e-12
Lus10029160.g	-1.54345	3.39796	4.74028e-13	4.30067e-12
Lus10004694.g	-1.27342	4.13557	4.79992e-13	4.35196e-12
Lus10038507.g	-2.0634	3.37068	4.93322e-13	4.46574e-12
Lus10016654.g	-3.3253	1.30353	4.98564e-13	4.51012e-12
Lus10034062.g	-1.44757	3.52075	4.99945e-13	4.52115e-12
scaffold196.104	-1.07223	5.46863	5.07568e-13	4.58712e-12
Lus10007869.g	-1.15959	4.71189	5.29099e-13	4.77708e-12
Lus10037947.g	-1.02313	7.0459	5.40197e-13	4.871e-12
scaffold1075.4	-1.43494	4.27786	5.47322e-13	4.93048e-12
Lus10006760.g	-1.19315	5.00596	5.71153e-13	5.1435e-12
Lus10003349.g	-1.11634	5.5783	5.86778e-13	5.27912e-12
Lus10000928.g	-1.32356	5.32184	5.89299e-13	5.3001e-12
Lus10042937.g	-1.1641	5.61509	6.26978e-13	5.63174e-12
Lus10013098.g	-2.75377	1.67595	6.37687e-13	5.72058e-12
Lus10001194.g	-1.70375	3.31844	6.56298e-13	5.87812e-12
Lus10030623.g	-1.11301	5.40288	6.70937e-13	6.00539e-12
Lus10029984.g	-1.39935	3.63276	6.80385e-13	6.08412e-12
Lus10001081.g	-1.51831	3.81268	6.94162e-13	6.19544e-12
Lus10020318.g	-2.05691	2.50611	7.18796e-13	6.40056e-12
Lus10004543.g	-1.01537	6.31735	7.59915e-13	6.75859e-12
Lus10012732.g	-1.05052	5.26842	7.66623e-13	6.81607e-12
Lus10038086.g	-1.46961	5.54597	7.77741e-13	6.91054e-12
Lus10023694.g	-1.19834	4.38106	7.90473e-13	7.01476e-12
Lus10005087.g	-3.01036	1.52593	7.93559e-13	7.03991e-12
Lus10010020.g	-1.09518	4.54432	8.24573e-13	7.3081e-12
Lus10024965.g	-1.06785	5.17684	8.29743e-13	7.34927e-12
scaffold1299.2	-3.2092	1.32374	8.43382e-13	7.46771e-12
Lus10003523.g	-1.22183	7.47181	8.50047e-13	7.52434e-12
Lus10018188.g	-1.5941	3.67695	8.79275e-13	7.76587e-12
Lus10023530.g	-1.17587	4.52089	9.16558e-13	8.08495e-12
Lus10036555.g	-1.28516	4.98841	9.18375e-13	8.09842e-12
Lus10021585.g	-1.74629	2.97474	9.23993e-13	8.14283e-12
Lus10013354.g	-1.13996	4.92523	9.26982e-13	8.16404e-12
Lus10034144.g	-2.13306	2.61598	9.35304e-13	8.23215e-12
Lus10032507.g	-1.00314	7.54978	9.45647e-13	8.31795e-12
Lus10000566.g	-1.09901	6.36556	9.71503e-13	8.53465e-12
Lus10004107.g	-1.08863	4.7339	9.74848e-13	8.5533e-12
Lus10027477.g	-1.50878	3.45832	1.0037e-12	8.79814e-12
scaffold24.19	-1.69676	3.2297	1.01288e-12	8.87306e-12
Lus10042622.g	-1.03097	5.78501	1.0196e-12	8.92915e-12
Lus10017051.g	-1.05576	5.27114	1.02255e-12	8.94942e-12
Lus10008086.g	-1.09414	4.69918	1.02798e-12	8.99411e-12
Lus10009808.g	-2.17273	2.49244	1.03779e-12	9.0771e-12
Lus10041056.g	-1.1424	4.85748	1.04068e-12	9.09953e-12
Lus10012712.g	-1.97006	2.56866	1.11436e-12	9.73159e-12
Lus10005220.g	-2.04	2.46801	1.14759e-12	1.00093e-11
Lus10032415.g	-3.24062	1.55714	1.16667e-12	1.01726e-11
Lus10042559.g	-1.07306	5.74465	1.19748e-12	1.04315e-11
Lus10030685.g	-1.40052	3.72077	1.29931e-12	1.12869e-11
Lus10023692.g	-1.05652	5.02687	1.37028e-12	1.1896e-11
Lus10002247.g	-1.20714	4.36488	1.41599e-12	1.22814e-11
Lus10017568.g	-2.91725	1.8788	1.44584e-12	1.25287e-11
Lus10042731.g	-3.07431	4.25735	1.47427e-12	1.27691e-11
Lus10013652.g	-1.55943	3.23178	1.48849e-12	1.28863e-11
Lus10029751.g	-1.4764	3.95898	1.54697e-12	1.33719e-11
Lus10031581.g	-3.41898	1.37659	1.6238e-12	1.40187e-11
scaffold524.29	-1.88283	3.14722	1.70486e-12	1.47004e-11
Lus10040887.g	-1.11189	5.66223	1.71681e-12	1.47898e-11
Lus10033997.g	-1.03387	5.29636	1.73776e-12	1.49656e-11
Lus10038012.g	-1.19486	5.70659	1.77858e-12	1.53077e-11
Lus10033808.g	-1.10923	4.55517	1.81957e-12	1.56413e-11
Lus10017379.g	-1.86253	2.69545	1.83304e-12	1.57522e-11
Lus10004428.g	-8.06922	0.187048	1.86774e-12	1.60455e-11
Lus10010552.g	-1.28585	3.79255	1.9338e-12	1.66028e-11
Lus10015415.g	-1.91344	2.93185	1.95483e-12	1.67782e-11
scaffold161.1	-2.32876	2.04643	2.00834e-12	1.72216e-11
Lus10037620.g	-1.01945	6.53852	2.09397e-12	1.79395e-11
scaffold30.32	-1.10195	4.58201	2.20753e-12	1.88892e-11
Lus10010608.g	-5.86829	0.591983	2.22956e-12	1.9066e-11
Lus10021920.g	-3.59828	1.41178	2.23246e-12	1.9085e-11
Lus10028188.g	-1.15724	4.68532	2.23876e-12	1.9133e-11
Lus10008678.g	-2.82404	1.67512	2.24896e-12	1.92144e-11
Lus10040262.g	-1.77991	4.60868	2.25153e-12	1.92245e-11
Lus10034895.g	-1.05603	7.80361	2.26651e-12	1.93466e-11
Lus10026933.g	-3.14932	1.56695	2.50671e-12	2.13708e-11
Lus10034083.g	-1.0444	5.7308	2.56421e-12	2.18466e-11
Lus10022137.g	-1.36598	3.69251	2.56826e-12	2.18622e-11
Lus10027037.g	-1.68078	3.21945	2.64091e-12	2.24466e-11
Lus10001584.g	-1.42411	3.65228	2.66692e-12	2.26404e-11
Lus10002478.g	-5.61629	1.69903	2.66777e-12	2.26404e-11
Lus10022466.g	-1.10895	4.83193	2.71775e-12	2.30437e-11
Lus10004904.g	-1.55498	3.27994	2.83276e-12	2.3997e-11
Lus10001877.g	-1.80601	2.77257	2.85297e-12	2.41536e-11
Lus10000229.g	-1.36478	3.93031	2.86748e-12	2.42691e-11
Lus10007216.g	-2.23092	2.38587	2.88979e-12	2.44505e-11
Lus10009875.g	-1.84379	2.75779	2.93097e-12	2.4784e-11
Lus10025275.g	-4.89108	0.528927	2.97911e-12	2.51758e-11
Lus10013072.g	-1.2466	4.5663	3.11908e-12	2.63269e-11
scaffold169.2	-1.45049	4.57429	3.1338e-12	2.64352e-11
Lus10002079.g	-3.28787	1.26771	3.19074e-12	2.68911e-11
Lus10019884.g	-1.01701	6.35794	3.2112e-12	2.70473e-11
Lus10013157.g	-1.6847	2.96921	3.24071e-12	2.72795e-11
Lus10039428.g	-1.08117	5.11991	3.28143e-12	2.75974e-11
Lus10034253.g	-4.95685	0.579568	3.30239e-12	2.77653e-11
Lus10033472.g	-1.12866	4.75611	3.3143e-12	2.7857e-11
Lus10014538.g	-1.05454	5.88306	3.40951e-12	2.86058e-11
Lus10016546.g	-1.04314	11.804	3.53825e-12	2.96414e-11
Lus10009829.g	-1.99285	2.5586	3.57027e-12	2.99007e-11
Lus10007421.g	-1.25328	5.36393	3.73339e-12	3.12202e-11
Lus10036362.g	-1.04032	5.01931	3.83046e-12	3.20223e-11
Lus10005067.g	-1.76554	2.84167	3.8429e-12	3.21167e-11
Lus10034808.g	-1.18526	4.77351	3.89062e-12	3.25059e-11
Lus10032188.g	-1.76869	2.87534	3.9882e-12	3.33013e-11
Lus10031559.g	-1.51707	3.25242	4.10205e-12	3.42009e-11
Lus10000315.g	-2.09335	2.27864	4.12221e-12	3.43587e-11
Lus10001397.g	-1.95286	2.8757	4.28278e-12	3.56546e-11
Lus10029689.g	-1.12665	4.86208	4.34204e-12	3.61264e-11
scaffold520.21	-2.37653	2.12413	4.46063e-12	3.7091e-11
Lus10038322.g	-1.9931	3.01333	4.491e-12	3.73325e-11
Lus10035202.g	-1.11257	5.71106	4.56648e-12	3.79375e-11
Lus10040881.g	-2.67549	1.67676	4.58694e-12	3.80961e-11
scaffold33.166	-1.67501	3.01691	4.74422e-12	3.93557e-11
Lus10000252.g	-1.339	3.64375	4.75628e-12	3.9444e-11
Lus10007041.g	-1.46884	3.59023	4.77766e-12	3.96096e-11
Lus10006847.g	-1.5584	3.18655	4.90584e-12	4.06361e-11
Lus10013609.g	-5.71564	0.456947	5.01416e-12	4.1472e-11
Lus10037789.g	-1.177	4.24394	5.03767e-12	4.16419e-11
Lus10019822.g	-1.13943	5.64545	5.08348e-12	4.1971e-11
Lus10033973.g	-2.05218	2.52644	5.37994e-12	4.43793e-11
Lus10018594.g	-1.06608	5.50207	5.44434e-12	4.48974e-11
Lus10018857.g	-1.81233	2.67639	5.47685e-12	4.51389e-11
Lus10005616.g	-1.4598	3.67778	5.56353e-12	4.58262e-11
Lus10038656.g	-1.03717	4.6537	5.6933e-12	4.68814e-11
Lus10004264.g	-1.10532	6.33684	5.78136e-12	4.75505e-11
scaffold19.36	-1.38846	3.76684	5.98465e-12	4.91937e-11
Lus10039240.g	-2.45064	2.038	6.12172e-12	5.02908e-11
Lus10035354.g	-1.06706	5.16947	6.33968e-12	5.19898e-11
scaffold34.51	-1.28871	5.61033	6.39356e-12	5.2401e-11
Lus10006828.g	-1.21769	4.20661	6.65201e-12	5.44713e-11
Lus10009179.g	-1.0542	4.99394	6.72547e-12	5.50407e-11
Lus10000954.g	-1.0252	5.28934	6.81787e-12	5.57643e-11
Lus10041718.g	-1.60655	3.05007	7.04419e-12	5.75482e-11
Lus10018040.g	-5.10068	0.705052	7.16454e-12	5.84971e-11
Lus10028639.g	-2.27823	2.11643	7.47333e-12	6.08812e-11
Lus10036185.g	-2.20492	2.58724	7.5727e-12	6.1632e-11
Lus10043091.g	-1.04554	4.89522	7.64794e-12	6.22262e-11
Lus10024491.g	-5.61676	0.375031	7.73047e-12	6.28795e-11
Lus10014658.g	-2.17817	2.13641	8.05486e-12	6.5461e-11
scaffold743.19	-3.13033	2.4398	8.13202e-12	6.60688e-11
scaffold3.19	-1.50279	3.31733	8.21578e-12	6.673e-11
Lus10032471.g	-1.0117	5.59615	8.2441e-12	6.69406e-11
Lus10007386.g	-1.05698	4.6538	8.66607e-12	7.03057e-11
Lus10003592.g	-1.02524	5.74525	8.80598e-12	7.13994e-11
Lus10015388.g	-1.56255	3.72846	9.03533e-12	7.31741e-11
Lus10024352.g	-1.28321	3.79672	9.22822e-12	7.46714e-11
Lus10016134.g	-3.31982	1.17058	9.28285e-12	7.50701e-11
scaffold66.49	-1.80129	2.68649	9.35469e-12	7.56293e-11
Lus10043185.g	-1.19761	5.69266	9.71374e-12	7.84414e-11
Lus10022200.g	-1.40185	3.42929	9.80912e-12	7.91203e-11
Lus10031376.g	-3.50781	1.04903	9.96069e-12	8.02734e-11
Lus10010755.g	-1.17273	4.1597	1.00648e-11	8.10194e-11
Lus10032077.g	-3.49692	1.56119	1.01004e-11	8.12592e-11
Lus10019663.g	-1.10681	5.43094	1.13908e-11	9.13256e-11
Lus10012741.g	-1.16369	4.91063	1.1639e-11	9.32089e-11
Lus10029534.g	-1.10924	4.843	1.16902e-11	9.35922e-11
Lus10024332.g	-1.31309	3.72255	1.17568e-11	9.40808e-11
Lus10023590.g	-1.73994	2.916	1.1758e-11	9.40808e-11
Lus10026100.g	-2.7181	1.58476	1.17944e-11	9.42916e-11
Lus10011603.g	-1.11064	5.18858	1.1805e-11	9.43492e-11
Lus10004551.g	-1.04283	4.7658	1.22132e-11	9.75003e-11
scaffold225.31	-1.73185	2.91042	1.25292e-11	9.9966e-11
Lus10012959.g	-1.95944	2.64206	1.2928e-11	1.03089e-10
Lus10019850.g	-1.83062	2.59878	1.33043e-11	1.05969e-10
Lus10030044.g	-1.74933	2.76205	1.39028e-11	1.10421e-10
Lus10009428.g	-1.05619	5.4771	1.46082e-11	1.15728e-10
Lus10039276.g	-1.02122	4.96013	1.4669e-11	1.16177e-10
scaffold618.46	-1.8998	2.51251	1.51018e-11	1.19537e-10
Lus10015773.g	-1.09878	5.16959	1.51593e-11	1.19959e-10
Lus10006281.g	-2.52105	2.04004	1.53712e-11	1.21567e-10
Lus10008519.g	-1.04929	5.04124	1.57127e-11	1.24232e-10
Lus10021827.g	-1.04406	5.45092	1.6004e-11	1.26429e-10
Lus10009467.g	-1.3293	4.08212	1.64329e-11	1.2967e-10
Lus10016022.g	-4.79007	0.441759	1.68849e-11	1.33049e-10
Lus10008803.g	-1.14913	4.08329	1.72433e-11	1.35721e-10
Lus10033355.g	-8.0105	0.129081	1.73805e-11	1.36762e-10
Lus10016002.g	-3.86734	0.753623	1.74006e-11	1.36882e-10
Lus10003660.g	-5.70281	0.446356	1.76809e-11	1.38931e-10
Lus10019286.g	-1.18382	4.08177	1.81845e-11	1.42688e-10
Lus10036993.g	-1.05206	4.41293	1.82826e-11	1.43417e-10
Lus10008429.g	-1.17812	4.06846	1.83575e-11	1.43964e-10
Lus10018239.g	-2.54847	2.03122	1.87103e-11	1.46567e-10
Lus10036461.g	-1.76759	2.74192	1.88733e-11	1.47719e-10
Lus10033269.g	-1.75096	2.76837	1.90658e-11	1.49143e-10
Lus10022278.g	-1.54792	3.08045	1.92223e-11	1.50325e-10
Lus10009831.g	-1.06432	5.62406	1.97004e-11	1.53892e-10
Lus10009965.g	-3.48148	2.46314	2.00327e-11	1.56357e-10
scaffold33.125	-1.51935	3.18245	2.01802e-11	1.5741e-10
Lus10002578.g	-1.08603	4.26546	2.0295e-11	1.58184e-10
Lus10022926.g	-1.04805	4.81419	2.05933e-11	1.60463e-10
Lus10005009.g	-1.07916	4.30149	2.06071e-11	1.60527e-10
scaffold152.1	-1.26432	3.89179	2.07742e-11	1.61649e-10
Lus10016644.g	-1.55254	3.24349	2.08533e-11	1.62219e-10
Lus10004198.g	-1.82491	2.72265	2.1061e-11	1.63698e-10
scaffold866.63	-1.29287	3.75553	2.11729e-11	1.64522e-10
Lus10036382.g	-1.29758	3.56521	2.17048e-11	1.68562e-10
Lus10021896.g	-1.05963	4.75935	2.17178e-11	1.68615e-10
scaffold235.2	-5.25348	0.830978	2.23122e-11	1.73134e-10
Lus10004270.g	-1.1785	7.58518	2.30205e-11	1.78433e-10
Lus10003816.g	-1.23346	3.76686	2.40962e-11	1.86564e-10
Lus10002582.g	-7.95064	0.0883042	2.46589e-11	1.90815e-10
scaffold217.97	-1.75432	3.2763	2.53286e-11	1.95835e-10
Lus10005100.g	-1.53115	3.08836	2.53367e-11	1.95844e-10
Lus10036274.g	-1.80373	2.59545	2.54878e-11	1.96957e-10
Lus10004557.g	-1.06688	4.44093	2.57407e-11	1.98747e-10
scaffold411.3	-2.23573	2.84226	2.57667e-11	1.98893e-10
scaffold132.75	-1.79965	2.59524	2.59391e-11	2.00168e-10
Lus10017470.g	-2.34354	1.90001	2.67354e-11	2.05972e-10
Lus10037883.g	-3.06378	1.29945	2.76443e-11	2.12565e-10
Lus10014642.g	-1.53219	3.07987	2.83888e-11	2.1799e-10
scaffold15.23	-2.02607	2.43172	2.87337e-11	2.20578e-10
Lus10026172.g	-1.29084	4.06788	2.99876e-11	2.30078e-10
Lus10040925.g	-1.14746	6.31867	3.00793e-11	2.30655e-10
scaffold33.133	-3.85976	1.35337	3.07047e-11	2.35193e-10
Lus10019458.g	-1.05021	7.22013	3.07341e-11	2.35353e-10
Lus10021628.g	-1.30546	5.06808	3.21425e-11	2.45668e-10
Lus10020566.g	-2.43468	1.94095	3.26819e-11	2.49722e-10
Lus10014383.g	-1.03921	5.21688	3.54136e-11	2.7008e-10
Lus10025670.g	-1.32287	3.46845	3.60067e-11	2.74528e-10
Lus10020880.g	-1.34633	3.5519	3.66293e-11	2.79123e-10
C8308745.1	-1.11337	4.79662	3.71136e-11	2.82659e-10
scaffold473.23	-2.0689	3.17123	3.73002e-11	2.84003e-10
Lus10002490.g	-1.03241	5.99879	4.02645e-11	3.05825e-10
Lus10037269.g	-1.32996	4.08407	4.2209e-11	3.19986e-10
Lus10018992.g	-1.11367	4.15788	4.25721e-11	3.22564e-10
Lus10004374.g	-1.81504	2.54582	4.31027e-11	3.26408e-10
Lus10031048.g	-1.39846	3.47687	4.36713e-11	3.30624e-10
Lus10042262.g	-1.54343	3.42842	4.48763e-11	3.39013e-10
Lus10023715.g	-1.15212	3.97552	4.70823e-11	3.55486e-10
Lus10007454.g	-1.0935	4.13108	4.77119e-11	3.60142e-10
Lus10030356.g	-1.19228	4.23194	4.79277e-11	3.61674e-10
scaffold310.188	-2.45648	2.14679	4.93217e-11	3.71893e-10
C8339249.1	-1.0471	4.75625	4.98776e-11	3.75882e-10
Lus10015982.g	-2.01598	2.74934	5.14075e-11	3.86994e-10
Lus10017644.g	-1.5331	2.99492	5.2898e-11	3.98001e-10
scaffold651.14	-1.55833	3.05038	5.30967e-11	3.99388e-10
Lus10032591.g	-1.17693	4.65152	5.43097e-11	4.08074e-10
Lus10028645.g	-1.01262	6.06031	5.53696e-11	4.15814e-10
Lus10033497.g	-1.21923	3.73259	5.55107e-11	4.16762e-10
Lus10013366.g	-1.34764	4.97684	5.61069e-11	4.20899e-10
Lus10006096.g	-1.03726	4.42714	5.62972e-11	4.22214e-10
Lus10001507.g	-1.14544	3.93361	5.63801e-11	4.22722e-10
Lus10040740.g	-1.02103	4.45696	5.71641e-11	4.28371e-10
Lus10033471.g	-1.01592	4.49764	5.76145e-11	4.31515e-10
Lus10015356.g	-3.50879	0.875896	5.85478e-11	4.37802e-10
Lus10039518.g	-1.09917	4.09365	6.07319e-11	4.53771e-10
Lus10017451.g	-1.38268	3.4452	6.19211e-11	4.62163e-10
Lus10021564.g	-1.16172	3.85304	6.19813e-11	4.62489e-10
Lus10010734.g	-1.30867	3.52559	6.60613e-11	4.92014e-10
Lus10036336.g	-4.30322	0.495278	6.72593e-11	5.0067e-10
Lus10031530.g	-5.83857	0.551466	7.17724e-11	5.33131e-10
Lus10029881.g	-1.7989	3.73311	7.30851e-11	5.42738e-10
Lus10014279.g	-1.14634	3.89183	7.37342e-11	5.47123e-10
Lus10003398.g	-1.17911	3.93261	7.69344e-11	5.70566e-10
Lus10042891.g	-1.029	5.00472	7.76045e-11	5.75127e-10
Lus10036333.g	-1.16108	3.89003	7.84363e-11	5.80782e-10
Lus10043070.g	-1.0364	5.41157	8.03715e-11	5.94796e-10
Lus10005458.g	-1.12927	4.45552	8.31289e-11	6.14552e-10
Lus10035806.g	-1.19955	4.73448	8.47432e-11	6.26156e-10
Lus10033197.g	-1.23834	3.71051	8.56106e-11	6.32397e-10
Lus10000257.g	-1.20917	4.51666	8.65944e-11	6.39015e-10
Lus10038117.g	-1.01729	5.5584	8.65977e-11	6.39015e-10
Lus10040213.g	-1.53983	2.98667	8.83802e-11	6.51653e-10
Lus10013850.g	-1.19643	4.08086	9.08643e-11	6.69616e-10
scaffold34.59	-1.50283	3.22812	9.11698e-11	6.71691e-10
scaffold182.42	-4.32652	0.869505	9.60572e-11	7.06768e-10
Lus10026572.g	-1.0017	7.63338	9.61341e-11	7.07148e-10
Lus10000036.g	-2.5257	1.86158	1.03012e-10	7.56349e-10
Lus10010537.g	-2.22128	2.49499	1.07135e-10	7.85595e-10
Lus10010775.g	-1.07027	4.28807	1.07706e-10	7.89573e-10
Lus10037544.g	-1.89534	2.51356	1.08479e-10	7.94611e-10
Lus10014932.g	-2.48015	1.56936	1.09905e-10	8.04221e-10
Lus10000432.g	-1.14382	4.28939	1.17834e-10	8.6156e-10
Lus10003558.g	-1.19666	4.7806	1.18189e-10	8.63705e-10
Lus10010642.g	-1.25146	3.88627	1.22246e-10	8.92425e-10
Lus10022497.g	-1.44465	3.17575	1.24843e-10	9.09958e-10
Lus10012382.g	-1.00561	5.98594	1.25002e-10	9.10881e-10
Lus10037787.g	-1.07483	4.07568	1.25694e-10	9.15679e-10
Lus10005405.g	-3.25891	1.34864	1.28007e-10	9.31803e-10
Lus10027212.g	-1.01924	4.54928	1.36788e-10	9.94172e-10
Lus10001499.g	-1.33149	3.89896	1.45577e-10	1.0564e-09
Lus10042180.g	-1.04286	6.82248	1.48795e-10	1.0792e-09
Lus10012965.g	-1.16194	3.85493	1.51936e-10	1.10169e-09
Lus10002500.g	-1.14129	3.83772	1.56358e-10	1.13259e-09
Lus10025245.g	-1.96087	2.42833	1.58949e-10	1.15105e-09
Lus10006982.g	-1.41647	3.27458	1.60369e-10	1.16014e-09
Lus10022801.g	-2.02463	2.25229	1.62992e-10	1.17759e-09
Lus10042104.g	-1.87785	2.43448	1.63222e-10	1.17895e-09
scaffold1801.10	-1.8724	2.4052	1.64215e-10	1.18581e-09
Lus10004378.g	-1.37341	3.33892	1.72997e-10	1.24698e-09
Lus10034323.g	-1.04197	5.14196	1.76244e-10	1.26875e-09
Lus10005479.g	-1.09999	4.22692	1.76538e-10	1.27054e-09
Lus10022441.g	-2.76005	1.40714	1.8835e-10	1.35277e-09
Lus10016385.g	-1.33164	3.59854	1.88536e-10	1.35375e-09
Lus10015049.g	-1.1693	5.72631	1.88766e-10	1.35506e-09
Lus10005098.g	-1.07673	4.72257	1.9141e-10	1.37368e-09
scaffold989.5	-1.11528	4.22349	1.9804e-10	1.41909e-09
Lus10022809.g	-1.11744	5.21854	2.04429e-10	1.46374e-09
Lus10014823.g	-1.04749	4.44929	2.06206e-10	1.47571e-09
Lus10038733.g	-1.10381	4.04247	2.07868e-10	1.48685e-09
Lus10022531.g	-1.07415	4.1847	2.11386e-10	1.51085e-09
Lus10041851.g	-7.75585	-0.0839449	2.13318e-10	1.52427e-09
Lus10008028.g	-1.2931	3.43932	2.13941e-10	1.52794e-09
Lus10004644.g	-1.01895	4.792	2.1591e-10	1.54003e-09
Lus10025296.g	-1.21455	3.63901	2.18868e-10	1.55995e-09
Lus10035223.g	-1.19346	3.66975	2.21931e-10	1.58137e-09
Lus10012922.g	-1.07293	7.03605	2.2908e-10	1.63065e-09
Lus10004625.g	-5.3831	0.172817	2.30102e-10	1.63751e-09
Lus10031322.g	-2.96868	3.00413	2.3498e-10	1.6701e-09
Lus10025814.g	-1.22284	3.75645	2.35606e-10	1.67412e-09
Lus10001254.g	-4.23195	0.43304	2.42975e-10	1.72473e-09
Lus10001708.g	-1.04384	4.2345	2.50293e-10	1.77443e-09
Lus10017868.g	-1.05821	4.25671	2.51731e-10	1.78417e-09
Lus10004574.g	-1.10302	3.96073	2.59152e-10	1.83352e-09
Lus10002674.g	-1.05135	4.11553	2.65788e-10	1.87857e-09
Lus10012615.g	-3.84895	1.32352	2.6611e-10	1.88037e-09
Lus10017504.g	-1.16774	4.20837	2.67071e-10	1.88668e-09
Lus10019494.g	-1.36585	3.37473	2.72476e-10	1.9239e-09
scaffold261.66	-3.89713	0.506339	2.77209e-10	1.95534e-09
Lus10016286.g	-4.62107	0.291895	2.79289e-10	1.96952e-09
Lus10037977.g	-1.46171	3.03677	2.87001e-10	2.02136e-09
scaffold1308.63	-1.8411	2.37991	2.89765e-10	2.04031e-09
Lus10034222.g	-1.08295	6.18801	2.99125e-10	2.10516e-09
Lus10010268.g	-1.15503	3.83339	3.07606e-10	2.16321e-09
Lus10006559.g	-1.35433	3.25874	3.29833e-10	2.31371e-09
Lus10025177.g	-3.18114	0.919875	3.31574e-10	2.32476e-09
Lus10007644.g	-1.37943	3.42498	3.35817e-10	2.35215e-09
Lus10043034.g	-1.45534	3.22031	3.4452e-10	2.41009e-09
Lus10006728.g	-1.53465	3.00494	3.57094e-10	2.49307e-09
Lus10041143.g	-1.23307	6.45655	3.58558e-10	2.50267e-09
scaffold454.44	-1.17386	4.45369	3.62508e-10	2.52834e-09
Lus10041526.g	-2.22353	2.26113	3.64263e-10	2.53868e-09
Lus10027634.g	-1.0855	4.28149	3.664e-10	2.55294e-09
Lus10036456.g	-1.79414	2.43149	3.73215e-10	2.5972e-09
Lus10022135.g	-1.0616	4.37903	3.76117e-10	2.61674e-09
Lus10011360.g	-1.1442	3.86008	3.77081e-10	2.62198e-09
Lus10041168.g	-1.07661	4.53998	3.77151e-10	2.62198e-09
Lus10023619.g	-1.50811	3.00606	3.90576e-10	2.71329e-09
Lus10016068.g	-1.08405	4.44655	3.9413e-10	2.73661e-09
Lus10006035.g	-1.0916	4.22809	3.99356e-10	2.77085e-09
Lus10009184.g	-1.35475	3.28141	4.08892e-10	2.83279e-09
Lus10012909.g	-2.41821	1.63017	4.19826e-10	2.90566e-09
Lus10032698.g	-1.11991	4.32483	4.51123e-10	3.11381e-09
scaffold305.71	-8.01092	0.118747	4.65292e-10	3.20686e-09
Lus10039372.g	-1.48207	3.51718	4.69969e-10	3.2375e-09
Lus10009762.g	-1.38426	3.9975	4.75144e-10	3.27154e-09
Lus10025979.g	-1.65906	2.71375	4.86637e-10	3.34902e-09
Lus10025907.g	-1.00663	4.51418	4.86904e-10	3.35004e-09
C8342297.1	-1.28981	3.94443	4.94525e-10	3.39997e-09
Lus10015026.g	-1.4828	2.95856	4.96324e-10	3.41066e-09
Lus10009738.g	-1.50192	3.0531	4.97345e-10	3.41684e-09
scaffold373.168	-2.10055	2.00894	5.01726e-10	3.44524e-09
Lus10036324.g	-1.96998	2.12605	5.08283e-10	3.48855e-09
Lus10041852.g	-1.16381	3.73806	5.17119e-10	3.54632e-09
Lus10007247.g	-2.94223	1.61994	5.17206e-10	3.54632e-09
Lus10005674.g	-1.67206	2.92596	5.19054e-10	3.55812e-09
scaffold1999.11	-1.15466	3.87736	5.321e-10	3.6422e-09
Lus10014019.g	-2.68685	1.73387	5.37186e-10	3.67521e-09
Lus10024932.g	-9.78755	1.70637	5.45396e-10	3.72956e-09
Lus10023277.g	-1.29845	3.85228	5.57379e-10	3.80871e-09
Lus10012667.g	-1.2162	3.63013	5.68102e-10	3.87536e-09
scaffold76.24	-2.52837	1.82382	5.69197e-10	3.88094e-09
Lus10007662.g	-2.37456	1.65375	5.74471e-10	3.91404e-09
Lus10006140.g	-1.03078	4.16912	5.96349e-10	4.05618e-09
Lus10008509.g	-1.37539	3.23495	5.99277e-10	4.07412e-09
Lus10007271.g	-1.22457	3.58696	6.38481e-10	4.33223e-09
Lus10020979.g	-1.28702	3.36853	6.50562e-10	4.40779e-09
Lus10039959.g	-1.07543	4.38407	6.51775e-10	4.41417e-09
Lus10042057.g	-1.15024	4.62346	6.60208e-10	4.46882e-09
Lus10000539.g	-1.13043	3.77951	6.91282e-10	4.6735e-09
Lus10032142.g	-1.58734	2.96683	6.93839e-10	4.68966e-09
Lus10032602.g	-2.49079	1.46048	6.99331e-10	4.72449e-09
Lus10020181.g	-1.66875	2.60522	7.0292e-10	4.74645e-09
Lus10025996.g	-1.03291	4.3271	7.22797e-10	4.87479e-09
Lus10033250.g	-3.08992	1.10671	7.33774e-10	4.94763e-09
Lus10010547.g	-1.74124	3.05076	7.38281e-10	4.97682e-09
scaffold373.86	-2.68232	1.73976	7.54507e-10	5.08497e-09
Lus10013475.g	-2.22887	1.884	7.55319e-10	5.08922e-09
scaffold31.173	-2.34248	1.82222	7.61937e-10	5.13257e-09
Lus10042983.g	-1.14104	4.24809	7.63264e-10	5.14028e-09
Lus10037412.g	-1.33208	3.31484	7.64622e-10	5.14819e-09
Lus10035192.g	-1.55649	2.84799	7.92312e-10	5.33078e-09
Lus10014072.g	-1.34945	3.31212	8.13143e-10	5.4683e-09
Lus10031756.g	-1.05351	4.04127	8.15733e-10	5.4844e-09
Lus10032207.g	-1.05477	4.21215	8.31562e-10	5.58411e-09
Lus10019759.g	-1.30199	3.80321	8.35957e-10	5.61228e-09
Lus10036787.g	-1.00452	4.33972	8.36869e-10	5.61706e-09
Lus10017602.g	-2.50387	1.47059	8.38602e-10	5.62734e-09
Lus10041309.g	-1.0853	6.24761	8.43017e-10	5.65426e-09
Lus10019897.g	-2.47066	1.56094	8.44409e-10	5.66224e-09
Lus10019847.g	-1.98248	2.37918	8.66712e-10	5.80206e-09
scaffold179.1	-5.30674	0.119487	8.70539e-10	5.82628e-09
Lus10007287.g	-1.75198	2.47479	8.80169e-10	5.88792e-09
Lus10028117.g	-1.61488	2.81375	9.13165e-10	6.10136e-09
Lus10020400.g	-2.28665	2.15412	9.1771e-10	6.13026e-09
Lus10039911.g	-2.99185	2.03089	9.42659e-10	6.28642e-09
Lus10027446.g	-1.08579	4.33564	9.80167e-10	6.52566e-09
Lus10007466.g	-5.28506	0.0924333	9.81396e-10	6.53229e-09
Lus10016748.g	-4.7111	0.356778	9.94959e-10	6.61785e-09
Lus10003780.g	-1.21673	3.74514	1.00691e-09	6.69418e-09
Lus10002491.g	-1.45224	3.76605	1.02059e-09	6.77864e-09
Lus10011416.g	-4.30318	0.519661	1.02728e-09	6.81983e-09
Lus10032595.g	-1.00381	4.32109	1.04426e-09	6.92601e-09
Lus10027940.g	-1.07291	4.22883	1.05869e-09	7.01672e-09
Lus10010521.g	-1.00286	4.49395	1.066e-09	7.06351e-09
Lus10005481.g	-1.06283	4.38856	1.11906e-09	7.40633e-09
Lus10022690.g	-5.16068	-0.0233016	1.13992e-09	7.53901e-09
Lus10003498.g	-1.44923	3.01397	1.15161e-09	7.61276e-09
scaffold121.34	-1.26843	3.38878	1.16331e-09	7.68646e-09
Lus10030262.g	-2.89987	0.947536	1.19098e-09	7.8656e-09
Lus10029476.g	-1.85279	2.17118	1.19995e-09	7.92109e-09
scaffold476.3	-3.98027	0.561631	1.21911e-09	8.03806e-09
Lus10030041.g	-1.77404	2.45184	1.22474e-09	8.06948e-09
Lus10020445.g	-1.47763	2.94658	1.23073e-09	8.10517e-09
Lus10031714.g	-1.15064	4.76063	1.23231e-09	8.11368e-09
Lus10001648.g	-1.5183	2.8322	1.23769e-09	8.14523e-09
Lus10021025.g	-1.37398	5.54953	1.24879e-09	8.21441e-09
Lus10019028.g	-1.22038	3.59811	1.2523e-09	8.23561e-09
Lus10027178.g	-3.45397	0.630932	1.26118e-09	8.29011e-09
Lus10042724.g	-1.31011	3.49545	1.27899e-09	8.40122e-09
Lus10034221.g	-1.41685	3.14759	1.30746e-09	8.57816e-09
Lus10000888.g	-1.67527	2.58652	1.31101e-09	8.59948e-09
Lus10013341.g	-1.32531	3.48499	1.31615e-09	8.63116e-09
Lus10013810.g	-7.97696	0.0868367	1.36554e-09	8.93831e-09
scaffold163.31	-1.126	3.90992	1.38035e-09	9.02892e-09
Lus10042312.g	-1.38583	3.33444	1.39766e-09	9.13571e-09
Lus10013175.g	-1.16536	3.77022	1.40015e-09	9.14987e-09
Lus10020627.g	-1.2336	4.03715	1.41344e-09	9.23239e-09
Lus10028263.g	-4.48242	0.174625	1.41833e-09	9.25997e-09
Lus10003919.g	-3.18122	0.916905	1.42396e-09	9.29243e-09
Lus10024702.g	-1.47195	3.08068	1.43459e-09	9.35741e-09
Lus10040513.g	-1.67004	3.02887	1.44103e-09	9.39722e-09
Lus10027507.g	-1.73985	2.51337	1.45062e-09	9.45541e-09
Lus10030405.g	-1.35924	3.32065	1.45289e-09	9.46576e-09
Lus10029852.g	-1.20295	3.76319	1.45381e-09	9.46838e-09
Lus10038905.g	-1.91189	2.37239	1.45397e-09	9.46838e-09
scaffold587.54	-1.05915	7.02871	1.51799e-09	9.87614e-09
Lus10033855.g	-1.67251	2.56692	1.58787e-09	1.03188e-08
Lus10022448.g	-1.29343	3.29072	1.6728e-09	1.08556e-08
Lus10012586.g	-1.56783	3.09056	1.76933e-09	1.1466e-08
Lus10012431.g	-1.73212	2.40093	1.78175e-09	1.15438e-08
scaffold196.276	-7.59764	-0.220464	1.79165e-09	1.16026e-08
Lus10020337.g	-1.40437	3.44638	1.80314e-09	1.16717e-08
Lus10036689.g	-1.53974	2.74272	1.8299e-09	1.18421e-08
Lus10018235.g	-1.48641	2.8217	1.87465e-09	1.21177e-08
Lus10023943.g	-1.42415	3.36086	1.95191e-09	1.26054e-08
Lus10039773.g	-1.3472	3.19146	1.97102e-09	1.27171e-08
scaffold175.45	-1.04535	3.92664	1.98573e-09	1.28091e-08
Lus10007691.g	-1.24	4.39337	1.98863e-09	1.28189e-08
Lus10042555.g	-1.23832	3.41888	2.01462e-09	1.29775e-08
Lus10043343.g	-1.94203	2.79717	2.07041e-09	1.33154e-08
Lus10039505.g	-1.12223	3.87019	2.12849e-09	1.36669e-08
Lus10000753.g	-1.62496	2.65736	2.13572e-09	1.37102e-08
Lus10000551.g	-1.70487	2.48776	2.18872e-09	1.40312e-08
Lus10007318.g	-1.38869	3.50059	2.30814e-09	1.47629e-08
Lus10006983.g	-1.07457	3.91879	2.31965e-09	1.48331e-08
Lus10039142.g	-1.93459	2.18261	2.35765e-09	1.50658e-08
Lus10014007.g	-1.18348	3.46942	2.38658e-09	1.52437e-08
Lus10025186.g	-1.18751	3.66198	2.4357e-09	1.55291e-08
Lus10033615.g	-1.61495	2.56505	2.44007e-09	1.55534e-08
Lus10017554.g	-1.143	3.99876	2.45196e-09	1.56221e-08
Lus10038279.g	-1.09555	3.90826	2.45519e-09	1.56391e-08
Lus10026309.g	-1.13893	3.81167	2.48627e-09	1.58263e-08
Lus10008348.g	-1.23921	3.42042	2.64229e-09	1.67851e-08
scaffold617.22	-2.19245	1.73901	2.65358e-09	1.68491e-08
Lus10021769.g	-1.35748	4.20944	2.69396e-09	1.70939e-08
scaffold151.78	-1.68816	2.56187	2.69485e-09	1.70957e-08
Lus10023690.g	-5.31612	0.132764	2.70391e-09	1.71493e-08
C8352669.1	-2.06424	3.15918	2.70709e-09	1.71655e-08
Lus10041255.g	-1.50034	2.93996	2.75322e-09	1.74423e-08
Lus10001935.g	-1.23462	3.54019	2.79023e-09	1.76727e-08
Lus10040044.g	-1.93666	2.64903	2.90687e-09	1.83658e-08
Lus10001102.g	-1.12624	3.9567	2.91637e-09	1.84216e-08
scaffold416.96	-2.12507	1.84244	3.04216e-09	1.9173e-08
Lus10005420.g	-2.02216	1.87477	3.09578e-09	1.94889e-08
Lus10034796.g	-1.49186	2.83976	3.18114e-09	1.99813e-08
Lus10017535.g	-2.69308	1.09365	3.23194e-09	2.02868e-08
Lus10011528.g	-1.25757	3.39442	3.34866e-09	2.09724e-08
Lus10020897.g	-1.11138	3.96951	3.35021e-09	2.09774e-08
scaffold25.214	-1.40171	2.99221	3.37054e-09	2.10906e-08
Lus10009011.g	-1.10498	3.67246	3.4491e-09	2.15725e-08
scaffold678.6	-1.78175	2.44676	3.45224e-09	2.15873e-08
Lus10013779.g	-1.03281	6.08574	3.48287e-09	2.17691e-08
Lus10031534.g	-2.32694	1.4462	3.4976e-09	2.18563e-08
Lus10037426.g	-1.21361	3.71437	3.58307e-09	2.23704e-08
scaffold1469.1	-1.06435	3.87082	3.62036e-09	2.25982e-08
Lus10033968.g	-1.05456	3.98872	3.66542e-09	2.28539e-08
Lus10026704.g	-1.17217	3.78618	3.71134e-09	2.31197e-08
Lus10029657.g	-1.0644	3.81185	3.81478e-09	2.37535e-08
Lus10021052.g	-1.08048	3.95173	3.91146e-09	2.43392e-08
Lus10020678.g	-4.45299	0.147468	4.03263e-09	2.50765e-08
Lus10012994.g	-5.19637	0.011487	4.05837e-09	2.52309e-08
Lus10029516.g	-5.32329	0.103657	4.06282e-09	2.5253e-08
Lus10043181.g	-1.00337	4.29069	4.07797e-09	2.53359e-08
Lus10001311.g	-2.26039	1.91497	4.1508e-09	2.57655e-08
Lus10010374.g	-1.09178	3.76916	4.2133e-09	2.61361e-08
Lus10026351.g	-1.85322	2.32605	4.21665e-09	2.61511e-08
Lus10013148.g	-7.53503	-0.279854	4.2192e-09	2.61611e-08
Lus10012984.g	-1.7546	2.48287	4.25134e-09	2.63428e-08
Lus10038195.g	-1.54333	2.70623	4.2607e-09	2.6395e-08
Lus10042075.g	-1.6402	3.34615	4.27524e-09	2.64792e-08
Lus10002447.g	-1.68179	2.95011	4.37993e-09	2.70917e-08
Lus10021609.g	-1.09981	3.72706	4.38619e-09	2.71244e-08
scaffold140.110	-1.12986	4.25011	4.43191e-09	2.7383e-08
Lus10040365.g	-1.08005	4.80823	4.45633e-09	2.75277e-08
Lus10016054.g	-3.04411	0.809712	4.45882e-09	2.75371e-08
Lus10022186.g	-1.21643	3.43548	4.56747e-09	2.81996e-08
Lus10015896.g	-1.29538	3.37321	4.57757e-09	2.82517e-08
Lus10012876.g	-1.93528	1.97735	4.58606e-09	2.82979e-08
Lus10030345.g	-1.60801	2.52306	4.60061e-09	2.83814e-08
Lus10026339.g	-1.43661	2.80993	4.7718e-09	2.93922e-08
Lus10035805.g	-2.50253	1.40293	5.06466e-09	3.11754e-08
Lus10019011.g	-1.33962	3.06146	5.08208e-09	3.12758e-08
Lus10017686.g	-1.19469	3.50071	5.19242e-09	3.19128e-08
Lus10015845.g	-1.06722	3.93502	5.19771e-09	3.19382e-08
Lus10006198.g	-7.50571	-0.3028	5.2016e-09	3.19551e-08
Lus10004632.g	-1.18714	3.75154	5.21363e-09	3.2022e-08
Lus10020319.g	-1.01479	3.98373	5.28318e-09	3.24279e-08
Lus10020758.g	-1.10914	3.74201	5.41286e-09	3.31729e-08
Lus10033085.g	-1.96843	2.00092	5.44732e-09	3.33694e-08
Lus10019622.g	-1.6888	2.42911	5.5081e-09	3.37344e-08
Lus10017820.g	-2.55281	1.2351	5.51255e-09	3.37543e-08
Lus10036422.g	-2.13426	1.8479	5.52423e-09	3.38184e-08
Lus10014208.g	-1.89079	2.03653	5.58721e-09	3.41591e-08
Lus10025254.g	-1.14194	5.66853	5.64595e-09	3.45107e-08
Lus10032150.g	-1.57848	4.26245	5.66404e-09	3.46137e-08
Lus10015058.g	-2.1275	1.63876	5.66979e-09	3.46413e-08
Lus10016021.g	-2.99956	1.01906	5.77354e-09	3.52367e-08
Lus10006171.g	-1.87252	2.19032	6.02773e-09	3.67081e-08
scaffold280.146	-2.95326	1.29421	6.04844e-09	3.68101e-08
Lus10021917.g	-1.66832	2.35552	6.12242e-09	3.72199e-08
scaffold155.60	-1.86298	2.1522	6.16925e-09	3.74558e-08
scaffold15.79	-1.80911	2.21511	6.17377e-09	3.74751e-08
Lus10021668.g	-1.17613	3.61688	6.19047e-09	3.7552e-08
scaffold511.23	-1.78334	2.41443	6.20178e-09	3.76125e-08
Lus10012804.g	-2.17675	1.88392	6.37729e-09	3.86351e-08
Lus10042316.g	-1.03818	4.47841	6.51744e-09	3.94585e-08
Lus10004143.g	-1.16648	3.78452	6.54833e-09	3.9637e-08
Lus10011299.g	-1.00554	3.989	6.6428e-09	4.01827e-08
Lus10043430.g	-1.38742	3.07692	6.71556e-09	4.05877e-08
scaffold430.64	-1.71888	3.22197	6.82573e-09	4.1218e-08
Lus10028828.g	-1.11105	3.84586	6.94927e-09	4.19369e-08
Lus10026525.g	-1.02148	4.34796	6.99549e-09	4.21885e-08
Lus10015403.g	-1.3245	3.2463	7.05824e-09	4.25486e-08
Lus10023267.g	-1.00331	3.92762	7.09609e-09	4.27675e-08
Lus10017993.g	-1.12487	3.58459	7.11943e-09	4.2899e-08
scaffold8.57	-2.30629	1.65294	7.14432e-09	4.30397e-08
Lus10024250.g	-1.49263	2.75649	7.17003e-09	4.31853e-08
Lus10036247.g	-1.16922	3.78903	7.27339e-09	4.37795e-08
scaffold406.5	-2.08791	1.82236	7.27794e-09	4.37975e-08
scaffold583.2	-1.27323	3.29579	7.33574e-09	4.41264e-08
Lus10009389.g	-1.46622	3.08838	7.3614e-09	4.42617e-08
Lus10037087.g	-4.44401	0.132135	7.39434e-09	4.44407e-08
Lus10001221.g	-1.12713	4.19154	7.39828e-09	4.44548e-08
Lus10026695.g	-1.51704	3.08294	7.41744e-09	4.45413e-08
Lus10029867.g	-3.18758	0.922377	8.13882e-09	4.8758e-08
Lus10014496.g	-1.01838	3.89957	8.24878e-09	4.93745e-08
Lus10032952.g	-7.45605	-0.346405	8.32376e-09	4.97913e-08
Lus10033795.g	-1.11849	3.75083	8.34184e-09	4.98675e-08
Lus10015771.g	-2.47005	1.49441	8.82125e-09	5.26435e-08
Lus10037639.g	-1.25449	3.23669	8.9689e-09	5.3479e-08
scaffold863.87	-1.01528	3.85474	9.04179e-09	5.38677e-08
Lus10025830.g	-1.06776	3.99379	9.09863e-09	5.41603e-08
Lus10030835.g	-1.67279	2.37625	9.22158e-09	5.48571e-08
scaffold151.75	-1.5271	2.69591	9.24309e-09	5.49601e-08
scaffold163.41	-1.25379	3.54452	9.24478e-09	5.49601e-08
Lus10024543.g	-1.08388	3.75009	9.51574e-09	5.6547e-08
Lus10020348.g	-1.16055	3.40115	9.72308e-09	5.77055e-08
Lus10012453.g	-1.00111	3.92239	9.94363e-09	5.8927e-08
Lus10014958.g	-1.03347	3.82654	1.04793e-08	6.20093e-08
Lus10032133.g	-1.00917	6.38595	1.04907e-08	6.20639e-08
Lus10010845.g	-3.67396	0.310764	1.05668e-08	6.2461e-08
scaffold48.32	-1.00689	4.00888	1.05961e-08	6.26215e-08
Lus10005143.g	-1.74077	2.18627	1.07503e-08	6.3506e-08
Lus10042036.g	-3.98639	0.23255	1.09814e-08	6.47752e-08
Lus10011169.g	-1.14735	3.8088	1.10908e-08	6.54065e-08
Lus10018004.g	-1.32668	3.25483	1.14015e-08	6.71261e-08
Lus10015885.g	-1.19002	3.82054	1.14313e-08	6.72875e-08
scaffold15.259	-2.49092	1.3169	1.15622e-08	6.80147e-08
Lus10008357.g	-1.78767	2.19837	1.17069e-08	6.88371e-08
Lus10027511.g	-1.22857	3.21626	1.17524e-08	6.90756e-08
Lus10027388.g	-1.28037	3.11949	1.18015e-08	6.93348e-08
Lus10001572.g	-1.10614	3.59438	1.18528e-08	6.96074e-08
Lus10023816.g	-1.11531	3.62526	1.20653e-08	7.07661e-08
Lus10042261.g	-2.36137	1.35109	1.21456e-08	7.12074e-08
Lus10036037.g	-1.1249	3.7081	1.24998e-08	7.3253e-08
Lus10040079.g	-1.22943	3.37893	1.28681e-08	7.53328e-08
scaffold255.2	-1.00782	8.35793	1.3168e-08	7.70398e-08
Lus10008252.g	-1.06508	3.69191	1.32126e-08	7.72686e-08
scaffold473.88	-2.42008	1.32952	1.3286e-08	7.76655e-08
Lus10043163.g	-1.75794	2.0971	1.34547e-08	7.86188e-08
Lus10030274.g	-1.12768	3.83213	1.356e-08	7.92177e-08
Lus10009691.g	-1.37888	2.89142	1.36398e-08	7.96448e-08
Lus10023244.g	-1.87892	2.11632	1.36417e-08	7.96448e-08
Lus10002404.g	-1.08992	3.95845	1.37463e-08	8.02055e-08
Lus10032574.g	-1.05464	4.02664	1.39456e-08	8.13007e-08
Lus10014419.g	-1.17291	3.59159	1.39951e-08	8.15722e-08
Lus10021726.g	-1.13446	4.41149	1.45132e-08	8.43635e-08
Lus10015416.g	-1.06873	4.00714	1.5299e-08	8.86365e-08
Lus10000738.g	-1.41738	2.72566	1.5486e-08	8.96085e-08
Lus10029998.g	-3.73322	0.373547	1.57606e-08	9.11603e-08
Lus10013336.g	-4.44232	0.121049	1.58499e-08	9.16575e-08
Lus10037937.g	-3.45569	0.404398	1.64633e-08	9.50475e-08
Lus10036648.g	-2.63959	1.03985	1.65894e-08	9.57562e-08
Lus10025900.g	-2.35163	1.28382	1.67194e-08	9.64866e-08
Lus10020360.g	-1.25912	3.85217	1.69783e-08	9.79e-08
Lus10041417.g	-1.06366	3.805	1.73255e-08	9.98197e-08
Lus10006130.g	-3.02029	0.633326	1.81912e-08	1.04592e-07
Lus10015291.g	-5.16289	-0.0345394	1.84361e-08	1.05935e-07
Lus10015965.g	-1.31377	3.06053	1.84534e-08	1.06012e-07
Lus10031121.g	-1.37125	3.61465	1.87003e-08	1.07342e-07
Lus10036936.g	-1.26956	3.13899	1.90895e-08	1.09532e-07
Lus10008869.g	-1.81652	2.22512	1.91513e-08	1.09819e-07
scaffold230.25	-2.47267	1.77592	1.93123e-08	1.10674e-07
Lus10013476.g	-1.24917	3.10751	1.93598e-08	1.10923e-07
Lus10001842.g	-3.6713	1.82446	1.95184e-08	1.11787e-07
Lus10033678.g	-7.3883	-0.396586	1.95378e-08	1.11875e-07
Lus10018907.g	-1.14444	3.53133	1.98736e-08	1.13751e-07
Lus10029049.g	-1.84434	2.55897	1.98884e-08	1.13813e-07
Lus10020399.g	-1.22052	3.52613	2.03013e-08	1.16128e-07
Lus10002571.g	-2.14376	1.64956	2.05339e-08	1.1741e-07
Lus10030175.g	-1.91792	1.83181	2.07529e-08	1.18542e-07
Lus10029012.g	-1.27413	3.15118	2.08966e-08	1.19289e-07
Lus10021650.g	-2.22863	1.36626	2.09459e-08	1.19546e-07
Lus10043162.g	-1.1865	3.44647	2.09581e-08	1.19577e-07
Lus10018535.g	-1.27796	3.04564	2.09599e-08	1.19577e-07
Lus10008571.g	-1.13793	3.57506	2.11789e-08	1.20728e-07
Lus10012849.g	-1.02623	3.79469	2.15624e-08	1.22864e-07
Lus10020950.g	-2.20869	1.45689	2.16557e-08	1.23321e-07
Lus10041510.g	-1.6111	2.50544	2.19938e-08	1.2517e-07
scaffold1478.9	-3.2478	0.984724	2.23804e-08	1.27318e-07
Lus10008856.g	-1.402	2.79634	2.24027e-08	1.27419e-07
Lus10002625.g	-1.97481	1.76317	2.24262e-08	1.27527e-07
Lus10012780.g	-2.4498	2.08889	2.28057e-08	1.29501e-07
Lus10022741.g	-1.81785	2.08422	2.30982e-08	1.31029e-07
Lus10007953.g	-1.20203	3.50944	2.36078e-08	1.33838e-07
Lus10025287.g	-1.02246	3.96226	2.37865e-08	1.34824e-07
Lus10025823.g	-1.1555	3.59637	2.38318e-08	1.35054e-07
Lus10037470.g	-1.80967	2.39961	2.39597e-08	1.35723e-07
Lus10041147.g	-1.5233	3.03522	2.40739e-08	1.36315e-07
Lus10030465.g	-2.14246	1.94855	2.43196e-08	1.3765e-07
Lus10042733.g	-1.31238	3.31694	2.43831e-08	1.37982e-07
Lus10023798.g	-1.31315	3.0553	2.45053e-08	1.38646e-07
Lus10022358.g	-2.41412	1.11738	2.46407e-08	1.39383e-07
Lus10030933.g	-2.61126	1.2676	2.49858e-08	1.41298e-07
scaffold105.10	-1.77841	2.02883	2.54864e-08	1.43993e-07
Lus10034327.g	-1.19427	3.56211	2.55182e-08	1.44123e-07
scaffold123.179	-1.27801	3.12253	2.55314e-08	1.4416e-07
Lus10027063.g	-1.0081	4.14191	2.57099e-08	1.45109e-07
Lus10006398.g	-1.10011	3.50487	2.6243e-08	1.47998e-07
scaffold127.46	-2.51819	1.42066	2.651e-08	1.49383e-07
Lus10018963.g	-1.41824	2.73923	2.65155e-08	1.49384e-07
Lus10021774.g	-1.03339	3.97256	2.69325e-08	1.51642e-07
Lus10009777.g	-1.05597	4.28301	2.95394e-08	1.6582e-07
Lus10005299.g	-1.60521	2.94511	3.07067e-08	1.72028e-07
Lus10035257.g	-1.60204	2.53559	3.10896e-08	1.74103e-07
Lus10015220.g	-1.31304	2.98825	3.21251e-08	1.79686e-07
Lus10042946.g	-1.37814	2.81782	3.29955e-08	1.8437e-07
Lus10036545.g	-1.30334	3.03662	3.46469e-08	1.93405e-07
Lus10012793.g	-2.61183	0.923514	3.46711e-08	1.93501e-07
Lus10023228.g	-2.35373	1.35288	3.54829e-08	1.97796e-07
Lus10024772.g	-1.19612	3.20142	3.58948e-08	1.99932e-07
Lus10030284.g	-2.84525	0.890165	3.62147e-08	2.01554e-07
Lus10041458.g	-1.00155	4.11673	3.62296e-08	2.01596e-07
Lus10008189.g	-2.95708	0.583133	3.63236e-08	2.02039e-07
Lus10037453.g	-1.94945	1.96036	3.70665e-08	2.05926e-07
Lus10036679.g	-1.16732	3.32102	3.71961e-08	2.06605e-07
Lus10023724.g	-1.82891	1.8944	3.7342e-08	2.07374e-07
Lus10013827.g	-1.02634	3.94507	3.82986e-08	2.12349e-07
Lus10031893.g	-2.02905	1.60359	3.87011e-08	2.14411e-07
Lus10038682.g	-1.58299	2.35012	3.90251e-08	2.16035e-07
Lus10031312.g	-7.38122	-0.413745	3.90692e-08	2.16236e-07
Lus10024097.g	-1.2827	3.32016	3.96075e-08	2.19e-07
Lus10014521.g	-1.46314	2.61078	4.02319e-08	2.22276e-07
Lus10004039.g	-4.84601	-0.281252	4.16648e-08	2.2992e-07
Lus10038176.g	-1.11428	3.52658	4.17427e-08	2.30305e-07
scaffold359.37	-3.029	0.916267	4.25195e-08	2.34406e-07
Lus10042064.g	-1.3416	2.8812	4.27991e-08	2.35854e-07
Lus10003591.g	-1.12638	3.76543	4.29316e-08	2.36506e-07
Lus10024765.g	-1.14727	3.42687	4.29343e-08	2.36506e-07
scaffold31.181	-1.8041	1.90718	4.33213e-08	2.3845e-07
Lus10015987.g	-1.29823	2.92103	4.36008e-08	2.398e-07
Lus10013913.g	-2.83469	0.632043	4.36883e-08	2.40234e-07
Lus10003593.g	-1.23608	3.61437	4.542e-08	2.49267e-07
Lus10020493.g	-4.1278	3.12104	4.58424e-08	2.51462e-07
Lus10014535.g	-1.09269	4.0628	4.5847e-08	2.51462e-07
Lus10026070.g	-1.48358	2.59609	4.60723e-08	2.525e-07
Lus10002477.g	-1.09268	3.73614	4.87709e-08	2.66767e-07
Lus10003893.g	-1.4422	2.63025	4.94703e-08	2.70329e-07
Lus10020761.g	-1.02205	3.78148	5.00982e-08	2.73386e-07
scaffold338.16	-3.52389	0.892428	5.03896e-08	2.74912e-07
Lus10022265.g	-1.01364	3.68192	5.07816e-08	2.769e-07
scaffold101.3	-1.38324	2.68787	5.11539e-08	2.78876e-07
scaffold116.14	-2.49014	1.09014	5.12198e-08	2.79126e-07
Lus10038204.g	-2.62091	1.35299	5.13598e-08	2.79828e-07
Lus10028560.g	-1.34347	2.87706	5.13776e-08	2.79828e-07
Lus10004824.g	-1.54036	2.50738	5.13786e-08	2.79828e-07
Lus10013170.g	-1.25195	3.40171	5.15634e-08	2.8078e-07
Lus10003205.g	-1.31072	2.97145	5.20478e-08	2.83252e-07
Lus10013182.g	-4.5072	0.997684	5.20681e-08	2.83308e-07
Lus10030942.g	-1.30464	3.00313	5.28788e-08	2.87551e-07
Lus10011337.g	-4.23496	-0.0409035	5.2952e-08	2.87893e-07
Lus10000385.g	-1.14206	4.11489	5.38601e-08	2.92716e-07
Lus10036690.g	-1.05046	4.12121	5.87685e-08	3.18588e-07
scaffold480.8	-1.3671	3.36348	5.91911e-08	3.20755e-07
Lus10018189.g	-1.84721	2.34449	5.93044e-08	3.21307e-07
Lus10003209.g	-1.01382	3.68259	5.95877e-08	3.22779e-07
Lus10037655.g	-1.24277	3.14101	6.18585e-08	3.34691e-07
Lus10014640.g	-1.60881	2.42445	6.26072e-08	3.38677e-07
Lus10000503.g	-1.18372	3.41894	6.27432e-08	3.39347e-07
Lus10007858.g	-1.99544	1.53677	6.27727e-08	3.39441e-07
Lus10034590.g	-1.40546	3.19728	6.2995e-08	3.40511e-07
Lus10002214.g	-2.57382	1.1584	6.34409e-08	3.42789e-07
Lus10027801.g	-1.56149	2.62708	6.54098e-08	3.52814e-07
scaffold1856.5	-1.15927	4.73906	6.59196e-08	3.55427e-07
Lus10012792.g	-4.83493	-0.299496	6.60544e-08	3.56086e-07
Lus10037086.g	-7.30093	-0.468973	6.67963e-08	3.59739e-07
Lus10020902.g	-1.24732	3.12335	6.83218e-08	3.67813e-07
Lus10027447.g	-1.18436	3.252	6.85614e-08	3.68961e-07
Lus10033377.g	-1.1194	3.33419	6.89848e-08	3.71025e-07
scaffold906.30	-2.04484	2.17543	7.05533e-08	3.79024e-07
Lus10001295.g	-1.79261	1.9562	7.28185e-08	3.90444e-07
Lus10032950.g	-1.34635	3.08044	7.30896e-08	3.91822e-07
Lus10008703.g	-1.47447	2.43903	7.47169e-08	3.99781e-07
scaffold123.99	-1.11356	4.08134	7.47701e-08	3.99988e-07
Lus10014505.g	-1.00374	3.65694	7.56071e-08	4.04267e-07
Lus10013760.g	-1.01938	4.01532	7.61208e-08	4.06826e-07
Lus10011929.g	-1.09475	4.5752	7.66262e-08	4.09292e-07
Lus10024275.g	-2.29395	1.2283	7.68083e-08	4.10187e-07
scaffold1884.12	-4.18364	-0.0788899	8.05235e-08	4.29126e-07
Lus10034351.g	-1.09458	4.11469	8.17913e-08	4.35468e-07
Lus10001157.g	-1.13542	3.82482	8.28612e-08	4.40997e-07
Lus10036343.g	-2.62563	0.839717	8.34882e-08	4.44203e-07
scaffold701.3	-4.89396	-0.252833	8.39742e-08	4.46665e-07
Lus10017968.g	-1.00182	3.65107	8.46861e-08	4.50366e-07
Lus10016695.g	-1.75456	2.23797	8.9172e-08	4.73144e-07
Lus10020835.g	-1.35445	2.68055	9.11825e-08	4.8317e-07
Lus10026917.g	-1.67835	2.03526	9.12718e-08	4.83461e-07
Lus10019491.g	-1.15572	3.20032	9.57513e-08	5.06085e-07
Lus10021249.g	-1.05748	3.57329	9.59242e-08	5.06761e-07
Lus10027840.g	-1.06606	3.55675	9.77135e-08	5.15533e-07
Lus10008284.g	-2.24379	1.32372	9.77359e-08	5.15554e-07
Lus10037400.g	-1.0703	3.96628	9.79103e-08	5.16377e-07
Lus10007921.g	-1.01958	3.87825	9.92892e-08	5.23156e-07
Lus10019364.g	-1.77317	2.5477	9.99353e-08	5.26461e-07
Lus10040350.g	-1.15114	3.37984	1.00725e-07	5.30224e-07
Lus10041888.g	-1.75775	1.98681	1.06103e-07	5.56543e-07
Lus10016870.g	-1.17249	3.40629	1.09992e-07	5.75865e-07
Lus10016878.g	-5.05229	-0.0900399	1.11209e-07	5.81917e-07
Lus10039974.g	-1.80798	1.97485	1.15681e-07	6.04516e-07
Lus10005673.g	-1.78862	2.0871	1.15766e-07	6.04737e-07
Lus10022007.g	-1.72945	1.99699	1.17408e-07	6.13082e-07
Lus10018732.g	-1.62081	2.99527	1.17626e-07	6.14111e-07
Lus10040261.g	-1.1259	3.31153	1.25572e-07	6.52915e-07
Lus10038532.g	-1.31861	2.95657	1.27839e-07	6.64453e-07
Lus10010140.g	-1.13245	4.20737	1.3346e-07	6.91743e-07
Lus10032041.g	-4.18186	0.719272	1.35308e-07	7.00932e-07
Lus10019227.g	-1.45354	2.68824	1.3854e-07	7.16876e-07
scaffold1170.4	-1.15591	4.16603	1.4188e-07	7.33067e-07
Lus10010037.g	-1.26185	2.84543	1.44201e-07	7.44384e-07
Lus10020603.g	-1.41371	3.81335	1.44658e-07	7.46603e-07
Lus10019083.g	-1.58881	2.20921	1.46712e-07	7.56507e-07
Lus10005181.g	-1.05455	3.77057	1.47507e-07	7.60468e-07
Lus10002401.g	-1.97824	1.57315	1.51512e-07	7.79393e-07
Lus10015455.g	-2.26824	1.21387	1.53038e-07	7.86665e-07
Lus10003218.g	-1.50436	2.31305	1.53241e-07	7.8756e-07
Lus10034905.g	-1.08562	3.73946	1.5343e-07	7.8839e-07
scaffold9.3	-1.47412	2.74765	1.53949e-07	7.90909e-07
Lus10002601.g	-4.13619	-0.117411	1.54097e-07	7.91382e-07
Lus10021610.g	-1.05331	5.21973	1.54186e-07	7.91692e-07
Lus10034355.g	-1.15602	3.15543	1.54397e-07	7.92631e-07
Lus10018432.g	-1.26355	3.35327	1.54643e-07	7.93748e-07
Lus10031444.g	-1.11318	3.24051	1.55958e-07	8.0035e-07
Lus10016367.g	-1.16422	3.3973	1.56915e-07	8.04672e-07
Lus10003736.g	-1.18584	3.23509	1.57621e-07	8.07552e-07
Lus10011346.g	-3.91276	0.155837	1.60523e-07	8.21669e-07
Lus10022102.g	-1.38065	2.58608	1.61956e-07	8.28547e-07
scaffold1572.1	-1.20019	3.19404	1.63266e-07	8.34944e-07
Lus10032414.g	-1.21399	3.08	1.64209e-07	8.39306e-07
Lus10003738.g	-1.28785	3.41388	1.64527e-07	8.4078e-07
scaffold1989.1	-2.23005	2.42777	1.64693e-07	8.41319e-07
Lus10011941.g	-2.06368	2.12035	1.67352e-07	8.54591e-07
Lus10039099.g	-1.23289	3.14718	1.68814e-07	8.61899e-07
Lus10032820.g	-2.05664	1.39775	1.7271e-07	8.81309e-07
Lus10038339.g	-1.66731	2.17311	1.74055e-07	8.87901e-07
scaffold511.29	-1.22339	4.33171	1.74065e-07	8.87901e-07
scaffold413.106	-1.10811	3.34672	1.74316e-07	8.89019e-07
Lus10043201.g	-1.50682	2.29547	1.74537e-07	8.89983e-07
Lus10014310.g	-1.0639	3.67818	1.75309e-07	8.93592e-07
Lus10004034.g	-4.14156	-0.11691	1.76193e-07	8.97939e-07
Lus10013834.g	-1.11153	3.26499	1.7677e-07	9.00547e-07
Lus10012111.g	-1.24116	2.98217	1.84345e-07	9.37265e-07
Lus10026185.g	-1.99941	2.0177	1.84898e-07	9.39903e-07
Lus10039919.g	-1.15196	3.24449	1.90887e-07	9.69002e-07
scaffold696.8	-1.02459	4.04691	1.91762e-07	9.73204e-07
Lus10036649.g	-1.55436	2.26515	1.95042e-07	9.89311e-07
Lus10035887.g	-1.13691	3.29316	1.9818e-07	1.00505e-06
scaffold7.9	-1.29837	3.20326	2.01917e-07	1.0227e-06
Lus10015238.g	-1.35466	2.96381	2.03506e-07	1.03057e-06
scaffold102.12	-1.19864	2.95842	2.06459e-07	1.04495e-06
Lus10028528.g	-1.11839	3.384	2.08344e-07	1.05411e-06
Lus10002090.g	-1.05594	3.4126	2.1958e-07	1.10736e-06
Lus10037595.g	-2.65378	0.750604	2.23217e-07	1.12448e-06
Lus10036549.g	-1.01185	3.48525	2.23997e-07	1.12821e-06
Lus10007667.g	-1.00756	3.62042	2.27335e-07	1.14337e-06
scaffold374.7	-1.3876	2.51198	2.30399e-07	1.15754e-06
Lus10011470.g	-1.26548	2.95135	2.31474e-07	1.16273e-06
Lus10026760.g	-1.53749	2.59236	2.35176e-07	1.18005e-06
Lus10035641.g	-1.42321	3.36353	2.37517e-07	1.19073e-06
Lus10003590.g	-2.10899	1.21312	2.40601e-07	1.20512e-06
Lus10030283.g	-1.1203	3.34567	2.43887e-07	1.22026e-06
Lus10017717.g	-4.6907	-0.414342	2.4978e-07	1.24818e-06
Lus10012691.g	-1.22253	3.08326	2.52174e-07	1.2597e-06
Lus10008306.g	-1.23716	2.82901	2.54012e-07	1.26843e-06
scaffold325.127	-1.41242	2.82479	2.54461e-07	1.27022e-06
Lus10036187.g	-4.08884	-0.155082	2.60589e-07	1.29895e-06
Lus10000198.g	-1.865	1.64057	2.62479e-07	1.30768e-06
scaffold25.75	-7.15008	-0.596621	2.64646e-07	1.31777e-06
Lus10011450.g	-1.24424	2.89306	2.65791e-07	1.32323e-06
Lus10007900.g	-2.92886	0.56581	2.74007e-07	1.36317e-06
Lus10006324.g	-1.62533	2.26413	2.75523e-07	1.36998e-06
Lus10027642.g	-1.00472	3.59353	2.77096e-07	1.37755e-06
scaffold319.101	-3.57661	0.219715	2.81343e-07	1.39743e-06
Lus10000768.g	-1.60893	2.35566	2.83166e-07	1.40574e-06
Lus10009947.g	-1.1679	3.69172	2.85169e-07	1.41442e-06
scaffold1884.29	-1.97646	1.65335	2.85253e-07	1.41459e-06
Lus10022761.g	-1.57267	2.19389	2.85555e-07	1.41558e-06
Lus10013892.g	-1.74587	1.7641	2.87809e-07	1.42625e-06
Lus10041618.g	-1.85565	1.74715	2.94536e-07	1.45804e-06
Lus10019397.g	-2.16477	1.49053	2.94897e-07	1.45957e-06
Lus10014969.g	-1.03645	5.38762	2.98074e-07	1.47451e-06
Lus10020870.g	-1.20438	2.88591	2.98859e-07	1.47814e-06
scaffold370.9	-1.04376	3.66867	3.02966e-07	1.49712e-06
Lus10017009.g	-1.03812	3.43289	3.0504e-07	1.50711e-06
scaffold701.161	-1.02978	3.47327	3.12285e-07	1.541e-06
Lus10021012.g	-1.35356	2.64962	3.1255e-07	1.54203e-06
Lus10039572.g	-1.19134	2.94222	3.13544e-07	1.54667e-06
Lus10023503.g	-2.18177	2.12792	3.18061e-07	1.56729e-06
Lus10035660.g	-1.94714	1.53814	3.18598e-07	1.56917e-06
Lus10000838.g	-1.05879	3.40032	3.21699e-07	1.58327e-06
Lus10013487.g	-1.00886	3.84092	3.24199e-07	1.59529e-06
Lus10034827.g	-1.38024	2.55649	3.25867e-07	1.60293e-06
Lus10018749.g	-1.26292	2.79682	3.30901e-07	1.62541e-06
Lus10023418.g	-1.15897	4.83235	3.34648e-07	1.64324e-06
Lus10003900.g	-1.38348	3.08842	3.35082e-07	1.64508e-06
Lus10026631.g	-1.79332	2.28487	3.43064e-07	1.6822e-06
Lus10043248.g	-1.49317	2.88622	3.45257e-07	1.69266e-06
Lus10019060.g	-4.25353	0.435277	3.55608e-07	1.74036e-06
Lus10041652.g	-1.38399	2.47266	3.55864e-07	1.74131e-06
scaffold280.179	-3.19038	0.183237	3.58861e-07	1.75536e-06
Lus10014096.g	-1.6672	2.07612	3.59273e-07	1.75676e-06
Lus10014267.g	-1.26807	2.90006	3.60237e-07	1.76086e-06
Lus10020750.g	-1.00304	4.16959	3.61826e-07	1.76801e-06
Lus10023207.g	-2.45466	0.797636	3.68351e-07	1.79864e-06
Lus10013883.g	-7.08612	-0.650879	3.68603e-07	1.79955e-06
Lus10001601.g	-1.84809	1.70819	3.69069e-07	1.80151e-06
Lus10040662.g	-1.1827	3.09597	3.83488e-07	1.86896e-06
Lus10018340.g	-1.21549	3.07846	3.87938e-07	1.88966e-06
Lus10030941.g	-1.32854	3.33288	3.89947e-07	1.89879e-06
Lus10029514.g	-1.06238	3.38605	3.90838e-07	1.9028e-06
Lus10015768.g	-3.66624	-0.0368357	3.92167e-07	1.90827e-06
Lus10001006.g	-1.56391	2.10051	3.93336e-07	1.91362e-06
Lus10034755.g	-1.7134	1.89289	3.9772e-07	1.93395e-06
Lus10015868.g	-2.11151	1.21815	3.98728e-07	1.93804e-06
Lus10009942.g	-1.1443	3.11362	4.01574e-07	1.95065e-06
Lus10008764.g	-2.39513	0.844073	4.047e-07	1.96515e-06
Lus10042056.g	-1.38952	2.98022	4.11812e-07	1.99795e-06
Lus10031561.g	-1.82705	1.88842	4.11983e-07	1.99844e-06
Lus10001389.g	-1.18029	3.12974	4.17627e-07	2.02336e-06
Lus10021309.g	-2.86681	0.509271	4.26338e-07	2.06342e-06
scaffold163.44	-1.25992	2.78321	4.4131e-07	2.13294e-06
scaffold476.7	-1.03546	3.62142	4.4131e-07	2.13294e-06
Lus10027727.g	-1.83975	1.62238	4.44069e-07	2.14516e-06
Lus10008704.g	-2.98108	0.242379	4.46766e-07	2.15744e-06
Lus10038851.g	-1.04434	5.13833	4.47421e-07	2.16023e-06
Lus10008052.g	-1.72816	1.84861	4.47922e-07	2.16228e-06
Lus10035987.g	-1.24568	2.82074	4.49601e-07	2.16963e-06
Lus10035907.g	-3.00055	0.256393	4.99097e-07	2.39691e-06
Lus10039564.g	-1.27673	3.17519	4.9928e-07	2.39738e-06
Lus10006846.g	-1.2424	3.15712	5.00487e-07	2.40277e-06
scaffold488.9	-3.40459	0.086656	5.20735e-07	2.49527e-06
Lus10030833.g	-2.40976	0.853611	5.22196e-07	2.50141e-06
Lus10001105.g	-1.45315	2.38889	5.25598e-07	2.51728e-06
Lus10023021.g	-1.37973	2.63338	5.27243e-07	2.52472e-06
Lus10025420.g	-1.29322	2.62325	5.30377e-07	2.53842e-06
Lus10040614.g	-1.65397	2.38125	5.34376e-07	2.55582e-06
C8372261.1	-2.7135	0.527935	5.35319e-07	2.55989e-06
Lus10025634.g	-2.68748	0.507769	5.52384e-07	2.63834e-06
Lus10026534.g	-1.7742	1.74832	5.53171e-07	2.64165e-06
Lus10023633.g	-2.51003	0.928028	5.56824e-07	2.65819e-06
Lus10033236.g	-4.05142	-0.18162	5.57171e-07	2.65939e-06
Lus10011407.g	-2.43574	0.965873	5.59264e-07	2.66847e-06
Lus10039424.g	-1.22092	3.29769	5.59589e-07	2.66956e-06
Lus10041699.g	-1.46307	2.22447	5.75505e-07	2.74176e-06
Lus10018263.g	-2.45724	0.694133	5.90582e-07	2.80928e-06
Lus10034468.g	-1.19158	3.42478	5.92924e-07	2.81898e-06
Lus10036170.g	-1.27323	3.03988	5.93332e-07	2.82044e-06
Lus10024569.g	-1.04201	3.62571	5.94065e-07	2.82345e-06
Lus10032689.g	-1.05901	3.27716	6.05449e-07	2.87463e-06
scaffold612.27	-1.0546	4.06601	6.10454e-07	2.89573e-06
Lus10006067.g	-1.74416	1.99848	6.10529e-07	2.89573e-06
Lus10028435.g	-1.13796	3.12368	6.10864e-07	2.89641e-06
Lus10015441.g	-1.05226	3.41111	6.28958e-07	2.97816e-06
scaffold462.241	-3.59248	-0.0972379	6.33647e-07	2.99935e-06
Lus10015803.g	-1.53382	2.16494	6.42655e-07	3.03993e-06
Lus10030436.g	-1.74111	1.65744	6.51029e-07	3.07694e-06
Lus10029605.g	-1.25529	3.09539	6.54981e-07	3.09405e-06
Lus10002801.g	-2.26521	0.915979	6.66746e-07	3.14432e-06
Lus10007897.g	-1.85343	2.00635	6.71785e-07	3.16648e-06
Lus10034314.g	-1.04853	3.62307	6.74614e-07	3.17875e-06
scaffold28.116	-2.90378	0.368191	6.7694e-07	3.18917e-06
scaffold604.6	-2.08237	1.25726	6.85041e-07	3.22571e-06
Lus10014806.g	-1.2465	2.68604	7.05506e-07	3.31761e-06
Lus10020136.g	-1.25043	2.9333	7.11039e-07	3.34307e-06
scaffold321.17	-1.67336	1.74181	7.15551e-07	3.36315e-06
Lus10024692.g	-1.84759	1.54837	7.20222e-07	3.38397e-06
Lus10022791.g	-1.68633	1.78364	7.23046e-07	3.39666e-06
Lus10000519.g	-1.05892	3.34371	7.29032e-07	3.42249e-06
Lus10041679.g	-1.91408	1.43214	7.43137e-07	3.4817e-06
Lus10030497.g	-1.04672	3.71166	7.56171e-07	3.53921e-06
C8309935.1	-2.58391	0.562079	7.58121e-07	3.54774e-06
Lus10040647.g	-1.24813	2.68812	7.61214e-07	3.56102e-06
scaffold860.79	-2.14877	0.97844	7.81326e-07	3.65023e-06
Lus10019319.g	-1.22837	2.88095	7.83666e-07	3.66055e-06
Lus10035446.g	-1.00001	3.60546	7.98009e-07	3.72444e-06
Lus10010430.g	-1.2159	3.49609	8.33143e-07	3.88259e-06
Lus10034440.g	-1.14705	3.08884	8.37264e-07	3.8992e-06
scaffold2932.16	-1.57195	2.305	8.46976e-07	3.94311e-06
Lus10037826.g	-2.31435	1.6291	8.73604e-07	4.06168e-06
Lus10023851.g	-1.47402	2.1474	8.7473e-07	4.06624e-06
Lus10021546.g	-1.04697	3.29022	8.86669e-07	4.11627e-06
scaffold344.24	-2.24793	1.20838	8.90824e-07	4.13419e-06
Lus10013833.g	-1.58386	2.09226	8.95274e-07	4.15346e-06
Lus10021567.g	-1.10278	3.10295	9.19055e-07	4.25744e-06
Lus10014712.g	-1.65557	1.82025	9.19626e-07	4.25938e-06
scaffold561.12	-3.14866	0.366422	9.31857e-07	4.31175e-06
Lus10016369.g	-1.39053	2.37695	9.36917e-07	4.33373e-06
scaffold313.12	-2.15514	1.19659	9.41195e-07	4.35135e-06
Lus10032760.g	-2.20913	1.44671	9.44798e-07	4.36441e-06
scaffold485.3	-1.50231	2.28533	9.5128e-07	4.39001e-06
Lus10021683.g	-1.36316	2.37725	9.56027e-07	4.409e-06
Lus10022370.g	-1.05122	4.46249	9.60996e-07	4.42827e-06
Lus10008094.g	-1.0475	3.55617	9.71246e-07	4.47403e-06
scaffold418.52	-1.11589	3.1592	9.80213e-07	4.51236e-06
Lus10011965.g	-1.54704	2.78276	9.84964e-07	4.53349e-06
Lus10028385.g	-1.80185	1.81217	9.99541e-07	4.59681e-06
scaffold42.173	-2.42698	0.672275	1.00887e-06	4.63817e-06
Lus10030080.g	-2.90854	0.382369	1.03299e-06	4.74673e-06
Lus10038825.g	-1.12064	2.98903	1.04086e-06	4.78053e-06
Lus10018243.g	-1.01413	3.5194	1.04716e-06	4.80634e-06
Lus10017852.g	-1.11064	3.22836	1.04891e-06	4.81276e-06
Lus10019134.g	-1.83842	1.45908	1.05002e-06	4.81707e-06
Lus10025575.g	-1.29176	2.59152	1.05322e-06	4.82939e-06
Lus10011738.g	-1.30126	2.8835	1.0743e-06	4.91801e-06
scaffold46.48	-1.05574	5.66414	1.07528e-06	4.92168e-06
Lus10001477.g	-3.56563	-0.117434	1.07579e-06	4.9232e-06
Lus10004297.g	-4.53811	-0.540162	1.07884e-06	4.93553e-06
Lus10013048.g	-2.47534	0.707975	1.08349e-06	4.956e-06
scaffold55.15	-2.78317	0.273071	1.08448e-06	4.9589e-06
Lus10025720.g	-1.15745	2.94072	1.08667e-06	4.96738e-06
Lus10018845.g	-1.25303	2.78505	1.09265e-06	4.99301e-06
Lus10036168.g	-1.31186	3.40267	1.10213e-06	5.03303e-06
Lus10018449.g	-2.95288	0.225225	1.10993e-06	5.06782e-06
scaffold3001.5	-2.27588	3.17455	1.11806e-06	5.10244e-06
Lus10013792.g	-1.09771	3.25503	1.12611e-06	5.13836e-06
Lus10001497.g	-2.7441	0.414042	1.153e-06	5.25505e-06
Lus10033150.g	-1.28689	2.50094	1.16663e-06	5.31285e-06
Lus10023882.g	-1.69923	1.94203	1.17115e-06	5.33257e-06
Lus10007604.g	-1.58401	1.96871	1.19107e-06	5.42061e-06
Lus10042540.g	-1.92792	1.61619	1.19328e-06	5.4298e-06
Lus10010906.g	-1.14359	3.09712	1.19592e-06	5.43915e-06
Lus10021090.g	-1.41044	2.26382	1.2005e-06	5.45911e-06
Lus10017750.g	-1.29717	2.75498	1.22303e-06	5.55793e-06
Lus10037218.g	-1.77222	1.61112	1.22657e-06	5.57315e-06
Lus10033602.g	-1.13813	2.88482	1.24375e-06	5.64662e-06
Lus10026502.g	-1.42457	3.09028	1.24959e-06	5.66854e-06
Lus10019757.g	-1.02531	3.25953	1.25421e-06	5.68856e-06
Lus10009044.g	-3.85796	-0.347345	1.26448e-06	5.73236e-06
Lus10000673.g	-1.79761	1.67109	1.31315e-06	5.94146e-06
Lus10006367.g	-1.0525	3.24143	1.34227e-06	6.06145e-06
Lus10011397.g	-1.05338	3.26784	1.34889e-06	6.08836e-06
Lus10012220.g	-1.20457	2.78483	1.34999e-06	6.09235e-06
Lus10024631.g	-2.49649	1.0106	1.35071e-06	6.09465e-06
Lus10028267.g	-1.5073	2.70274	1.35708e-06	6.12229e-06
Lus10019367.g	-2.27971	0.84864	1.35728e-06	6.12229e-06
Lus10019022.g	-1.48587	2.26325	1.35883e-06	6.12831e-06
Lus10042805.g	-1.00481	3.3875	1.36653e-06	6.1612e-06
Lus10004646.g	-2.91963	0.18551	1.36656e-06	6.1612e-06
Lus10036104.g	-1.44357	2.24666	1.36921e-06	6.17114e-06
Lus10027015.g	-1.25268	2.66545	1.41125e-06	6.35243e-06
Lus10009830.g	-1.10155	3.62153	1.4164e-06	6.3746e-06
Lus10037593.g	-1.93674	1.54454	1.42142e-06	6.39514e-06
Lus10018174.g	-1.52813	2.34627	1.43614e-06	6.45928e-06
Lus10033790.g	-1.37036	2.73972	1.43966e-06	6.47303e-06
Lus10034165.g	-1.04312	3.28539	1.4472e-06	6.50588e-06
Lus10003265.g	-2.80502	6.53429	1.45257e-06	6.52478e-06
Lus10008098.g	-1.70616	1.83655	1.45646e-06	6.53807e-06
Lus10007278.g	-1.0094	3.62616	1.4652e-06	6.57203e-06
Lus10011193.g	-1.14492	3.01888	1.49102e-06	6.68247e-06
Lus10025715.g	-2.00536	1.25056	1.50898e-06	6.75975e-06
Lus10018865.g	-1.24368	2.60097	1.51692e-06	6.79203e-06
scaffold11.16	-1.70735	3.42509	1.51839e-06	6.79754e-06
Lus10028575.g	-1.60067	1.80886	1.52618e-06	6.83022e-06
Lus10038420.g	-1.26782	2.62216	1.53216e-06	6.85566e-06
Lus10041257.g	-2.23344	2.18654	1.54791e-06	6.91863e-06
Lus10038931.g	-1.03918	3.51096	1.55511e-06	6.94858e-06
Lus10025983.g	-3.23604	-0.053677	1.55906e-06	6.964e-06
Lus10011544.g	-1.972	1.1596	1.61883e-06	7.21256e-06
Lus10036119.g	-3.71855	-0.0138398	1.62276e-06	7.22894e-06
scaffold540.47	-1.51204	2.00934	1.62335e-06	7.2296e-06
Lus10027367.g	-1.49297	2.30499	1.65425e-06	7.35987e-06
Lus10018937.g	-1.49791	2.09813	1.66063e-06	7.38473e-06
Lus10041574.g	-1.98936	1.17579	1.70036e-06	7.55179e-06
Lus10035725.g	-1.20319	3.09919	1.7268e-06	7.66193e-06
Lus10010413.g	-1.11452	3.13998	1.77657e-06	7.86779e-06
Lus10012807.g	-2.19138	0.942865	1.77859e-06	7.8755e-06
scaffold462.256	-1.97545	1.55686	1.79209e-06	7.93276e-06
Lus10016674.g	-1.32204	2.58295	1.81926e-06	8.04537e-06
Lus10040096.g	-1.72142	1.53367	1.82369e-06	8.06369e-06
Lus10024320.g	-1.30354	2.50058	1.83206e-06	8.0969e-06
scaffold12.89	-1.05445	3.34734	1.83649e-06	8.11262e-06
Lus10011459.g	-1.49299	2.11409	1.87683e-06	8.27776e-06
Lus10016341.g	-1.40945	2.78003	1.88323e-06	8.30465e-06
scaffold1856.2	-1.64905	1.6915	1.89802e-06	8.36727e-06
Lus10008387.g	-3.07995	0.098871	1.94348e-06	8.55378e-06
Lus10017249.g	-2.10544	1.1466	1.95215e-06	8.58952e-06
Lus10019851.g	-1.18612	2.84291	1.96394e-06	8.63608e-06
Lus10013578.g	-1.1944	2.78532	1.98018e-06	8.69794e-06
Lus10010320.g	-1.00117	3.30133	2.00048e-06	8.78023e-06
Lus10031804.g	-1.47997	2.3401	2.0033e-06	8.79119e-06
Lus10020533.g	-3.23834	-0.0381354	2.00599e-06	8.80165e-06
Lus10002955.g	-1.58277	1.85532	2.00861e-06	8.81175e-06
Lus10002781.g	-2.29196	2.39779	2.01499e-06	8.83695e-06
Lus10006335.g	-1.37892	2.45864	2.01924e-06	8.85423e-06
Lus10002968.g	-1.31073	3.04928	2.02517e-06	8.87743e-06
Lus10020364.g	-1.43824	2.53306	2.03468e-06	8.91634e-06
scaffold37.16	-1.2404	3.06344	2.05511e-06	8.99743e-06
scaffold248.10	-1.09331	3.0627	2.05722e-06	9.00526e-06
Lus10024070.g	-1.43254	2.11489	2.07112e-06	9.06325e-06
Lus10024955.g	-1.15311	2.98116	2.0758e-06	9.0823e-06
Lus10038119.g	-1.26501	6.3584	2.08513e-06	9.1146e-06
Lus10008136.g	-1.41345	2.27977	2.09265e-06	9.1446e-06
Lus10006017.g	-1.1115	4.49396	2.12569e-06	9.28166e-06
Lus10035757.g	-1.18696	2.97686	2.126e-06	9.28166e-06
Lus10016821.g	-3.59881	-0.106944	2.13636e-06	9.32397e-06
Lus10029720.g	-2.91893	0.197587	2.16215e-06	9.42919e-06
Lus10026721.g	-1.61392	2.00909	2.22719e-06	9.69921e-06
scaffold156.227	-1.93518	1.34167	2.26311e-06	9.84643e-06
Lus10035207.g	-3.4796	0.619807	2.29778e-06	9.98798e-06
Lus10034683.g	-1.71801	1.67033	2.30517e-06	1.00165e-05
Lus10015018.g	-2.164	0.910706	2.30777e-06	1.00236e-05
Lus10002482.g	-1.21769	2.61145	2.31414e-06	1.00435e-05
Lus10024227.g	-1.24127	2.55924	2.32695e-06	1.00928e-05
Lus10033419.g	-1.13447	3.03242	2.34169e-06	1.01552e-05
Lus10036033.g	-1.29737	2.5441	2.34232e-06	1.01563e-05
Lus10035224.g	-1.09809	3.08351	2.34829e-06	1.01791e-05
Lus10018087.g	-1.06903	3.17994	2.4085e-06	1.04271e-05
Lus10042408.g	-2.67065	0.349461	2.42111e-06	1.04785e-05
Lus10006759.g	-3.01724	0.278678	2.43123e-06	1.05207e-05
Lus10011422.g	-1.03984	3.1911	2.4446e-06	1.05769e-05
Lus10026087.g	-1.28485	2.48122	2.48421e-06	1.07366e-05
Lus10002335.g	-1.71453	3.58842	2.48558e-06	1.07409e-05
Lus10014165.g	-1.21322	2.72333	2.49982e-06	1.07991e-05
Lus10010459.g	-1.07646	3.2862	2.53897e-06	1.09598e-05
Lus10007988.g	-1.32506	2.41969	2.5674e-06	1.10757e-05
Lus10018554.g	-1.00287	3.38717	2.56915e-06	1.10815e-05
Lus10020218.g	-1.0406	3.09311	2.63986e-06	1.13725e-05
Lus10039455.g	-1.47215	2.03047	2.64477e-06	1.13919e-05
Lus10039590.g	-1.59516	2.02146	2.64983e-06	1.14119e-05
Lus10032994.g	-1.77328	1.45307	2.65295e-06	1.14218e-05
Lus10005617.g	-2.10682	0.951501	2.66905e-06	1.14876e-05
Lus10004643.g	-1.26659	3.04233	2.67968e-06	1.15298e-05
Lus10004118.g	-1.87001	1.59656	2.69147e-06	1.15752e-05
scaffold353.87	-2.00503	1.12911	2.69808e-06	1.16006e-05
Lus10035193.g	-1.01279	3.70218	2.70178e-06	1.16106e-05
Lus10039548.g	-1.67081	1.60732	2.74059e-06	1.17594e-05
Lus10003488.g	-1.29424	2.53719	2.77992e-06	1.19099e-05
Lus10024106.g	-1.0718	3.46984	2.84634e-06	1.21833e-05
Lus10042756.g	-1.1893	2.92523	2.87352e-06	1.22864e-05
scaffold3.7	-1.17611	3.08523	2.94234e-06	1.2573e-05
Lus10020245.g	-1.22772	3.19091	2.97491e-06	1.27064e-05
Lus10003210.g	-1.14879	2.96091	3.00586e-06	1.28288e-05
Lus10012294.g	-1.35359	2.82049	3.03619e-06	1.29483e-05
Lus10015163.g	-1.02453	3.237	3.04713e-06	1.29891e-05
Lus10019228.g	-1.05874	3.08627	3.09449e-06	1.31769e-05
Lus10023144.g	-4.20045	2.07099	3.10005e-06	1.31986e-05
Lus10026240.g	-2.11667	1.27328	3.11979e-06	1.32766e-05
Lus10019615.g	-2.86453	0.148247	3.17407e-06	1.34973e-05
Lus10005110.g	-1.65472	1.94225	3.22936e-06	1.37157e-05
Lus10007484.g	-1.1907	2.69681	3.27749e-06	1.39054e-05
Lus10012479.g	-4.16784	2.64321	3.3111e-06	1.40416e-05
Lus10005983.g	-2.31363	0.957631	3.31354e-06	1.40498e-05
Lus10024502.g	-2.52917	0.639663	3.36157e-06	1.42341e-05
Lus10001908.g	-2.40912	0.759197	3.38461e-06	1.43251e-05
Lus10042318.g	-1.07306	2.95291	3.40382e-06	1.44021e-05
Lus10033984.g	-1.44884	2.18647	3.41602e-06	1.44471e-05
Lus10040271.g	-1.2942	2.68529	3.4503e-06	1.45745e-05
Lus10020353.g	-1.36905	3.33624	3.45684e-06	1.45999e-05
Lus10012314.g	-1.40648	2.09589	3.47108e-06	1.46578e-05
Lus10003563.g	-1.18675	2.75353	3.58594e-06	1.51178e-05
Lus10033976.g	-1.96721	1.37581	3.66556e-06	1.54325e-05
scaffold201.9	-1.87222	2.16585	3.67573e-06	1.5473e-05
Lus10001312.g	-1.10192	3.01033	3.71656e-06	1.56284e-05
Lus10000651.g	-1.1875	3.28581	3.72905e-06	1.56786e-05
scaffold678.5	-1.11153	3.69556	3.75969e-06	1.5805e-05
Lus10010632.g	-3.48815	-0.187333	3.81089e-06	1.60059e-05
Lus10018407.g	-1.23241	2.70351	3.82205e-06	1.60503e-05
Lus10038407.g	-2.16721	0.831975	3.84875e-06	1.61576e-05
scaffold29.36	-1.91445	3.76525	3.91266e-06	1.64087e-05
Lus10002356.g	-1.53594	3.66679	3.99047e-06	1.671e-05
Lus10037136.g	-1.34009	2.24741	4.02386e-06	1.68422e-05
Lus10021125.g	-1.08088	3.06206	4.06514e-06	1.70048e-05
Lus10017765.g	-3.89472	0.522243	4.08639e-06	1.70886e-05
Lus10031060.g	-1.59353	1.9973	4.08959e-06	1.70993e-05
Lus10024538.g	-1.33264	2.66633	4.10174e-06	1.71451e-05
Lus10020865.g	-1.95142	1.86086	4.16911e-06	1.74059e-05
Lus10003925.g	-2.48732	0.720682	4.17629e-06	1.74333e-05
scaffold587.48	-1.08816	3.10452	4.22945e-06	1.76394e-05
scaffold185.6	-1.21025	2.87249	4.23911e-06	1.76745e-05
Lus10039315.g	-3.39568	-0.255923	4.31682e-06	1.7985e-05
Lus10034251.g	-1.07114	3.02825	4.33999e-06	1.80708e-05
[truncated: 1,246 more rows]

## Sheet: z141_RD_down.deg
Gene	logFC	logCPM	PValue	FDR
Lus10008612.g	12.1551	10.0899	6.77746e-164	9.53826e-160
Lus10042203.g	11.1684	7.7742	1.17238e-160	1.09997e-156
Lus10040801.g	8.69518	8.00499	2.12346e-142	8.53843e-139
Lus10018390.g	10.5274	6.17838	1.39905e-136	4.37547e-133
Lus10023913.g	12.1877	6.10786	5.0399e-133	1.18215e-129
Lus10010540.g	12.3049	6.22531	1.12173e-132	2.42872e-129
Lus10010943.g	14.3257	6.12148	2.21368e-132	4.45059e-129
Lus10022020.g	13.9793	5.77411	1.02596e-126	1.80486e-123
Lus10011758.g	8.04423	6.8299	1.49044e-120	2.46774e-117
Lus10041036.g	9.20296	6.12616	6.43516e-119	1.00628e-115
Lus10016533.g	8.10979	7.83831	5.47757e-117	7.70886e-114
Lus10015500.g	8.43845	5.90935	4.79381e-113	6.13325e-110
Lus10018201.g	6.65299	7.82463	1.89012e-111	2.3131e-108
Lus10026243.g	7.18674	6.78185	3.08868e-108	3.21989e-105
Lus10009056.g	6.04605	9.80789	1.22317e-105	1.15806e-102
Lus10030844.g	8.43962	4.64193	1.2343e-105	1.15806e-102
Lus10029038.g	6.95653	5.74817	1.96476e-97	1.418e-94
Lus10023679.g	6.83987	7.05411	6.00925e-95	3.84414e-92
Lus10040660.g	7.36648	4.41432	8.98963e-94	5.62291e-91
Lus10043090.g	5.84401	8.12817	1.13006e-93	6.91473e-91
Lus10033939.g	6.10306	6.69494	2.77759e-93	1.66342e-90
Lus10013009.g	5.94996	6.23955	3.15311e-93	1.84897e-90
Lus10026514.g	6.10533	8.5575	2.33029e-92	1.31182e-89
Lus10010481.g	6.80787	4.95063	1.69897e-91	9.19632e-89
Lus10027809.g	5.67931	8.06484	3.28251e-91	1.74326e-88
Lus10017696.g	7.52567	5.32175	6.04428e-91	3.15053e-88
Lus10037891.g	6.36055	5.96836	1.15347e-89	5.59772e-87
Lus10040706.g	5.9815	7.58954	1.22352e-89	5.837e-87
Lus10035497.g	6.37055	4.64765	1.71654e-88	7.92057e-86
scaffold15.264	6.4552	7.71254	1.8232e-86	7.895e-84
Lus10033038.g	7.35152	4.99769	5.06203e-86	2.1588e-83
Lus10011885.g	7.20775	4.36341	1.09202e-85	4.58763e-83
Lus10002185.g	7.11936	4.29193	2.77924e-85	1.13373e-82
Lus10002000.g	5.60174	6.08333	4.14884e-84	1.64475e-81
Lus10022275.g	8.80199	4.06788	5.04914e-84	1.97386e-81
Lus10002795.g	6.56576	9.88773	2.83868e-83	1.09452e-80
Lus10023741.g	5.71761	5.81433	6.08425e-83	2.31423e-80
Lus10032665.g	5.2196	7.21754	4.13632e-82	1.55233e-79
Lus10036248.g	5.47496	4.86472	5.50009e-82	2.03699e-79
Lus10041966.g	7.4718	7.59142	7.86115e-82	2.87361e-79
Lus10005923.g	5.95317	5.03511	3.4056e-81	1.22894e-78
Lus10033957.g	5.8021	4.86156	1.317e-80	4.6337e-78
scaffold418.82	7.39209	4.1446	2.20318e-80	7.65592e-78
Lus10015734.g	7.67021	4.07037	7.18061e-80	2.43509e-77
Lus10023128.g	5.40458	5.49459	1.31504e-79	4.40649e-77
Lus10027199.g	8.69704	7.38902	4.23735e-79	1.37091e-76
Lus10013801.g	4.93396	9.04778	1.57347e-78	4.97623e-76
Lus10006191.g	7.86955	5.14832	7.44299e-78	2.30218e-75
Lus10037473.g	6.80288	5.51395	2.76761e-77	8.28721e-75
Lus10037093.g	4.83002	6.99569	2.70539e-73	7.32198e-71
Lus10012344.g	5.71373	6.17212	1.02437e-72	2.69468e-70
Lus10025518.g	5.15639	4.8996	1.28208e-72	3.34137e-70
Lus10033537.g	4.88313	4.7332	7.82475e-70	1.88242e-67
Lus10024644.g	7.4402	3.63271	2.43313e-69	5.80384e-67
Lus10038601.g	5.59394	4.83519	1.16263e-68	2.72705e-66
Lus10042469.g	4.79641	6.81813	2.11222e-68	4.87316e-66
Lus10029156.g	4.69071	6.70095	5.09478e-68	1.16588e-65
Lus10038612.g	5.06818	4.56993	5.84468e-68	1.3267e-65
C8171617.1	4.94477	4.65561	6.72062e-68	1.51332e-65
Lus10042427.g	4.97198	5.38655	3.59156e-67	7.71691e-65
Lus10032249.g	5.59908	4.09216	4.78174e-67	1.01963e-64
Lus10002244.g	9.69257	3.59891	2.43037e-66	5.02996e-64
scaffold339.18	5.24547	4.22762	7.0534e-66	1.43864e-63
Lus10027421.g	5.355	4.44681	8.38573e-66	1.69808e-63
Lus10004130.g	5.0914	4.93503	9.99119e-65	1.92618e-62
Lus10037945.g	7.03258	3.62929	5.30691e-64	9.95823e-62
Lus10007748.g	4.55605	4.94356	9.83527e-64	1.82127e-61
Lus10024421.g	5.35143	4.74756	1.47777e-63	2.71861e-61
Lus10039643.g	5.94407	4.8197	9.45326e-63	1.67347e-60
Lus10018245.g	4.74685	4.44323	2.10842e-62	3.66331e-60
Lus10017573.g	5.42832	3.91654	3.88971e-62	6.5954e-60
Lus10009327.g	4.41656	6.11847	5.40895e-62	9.11652e-60
Lus10019990.g	5.23548	5.65629	2.37039e-61	3.90172e-59
Lus10005850.g	4.39741	6.61224	8.10789e-61	1.30407e-58
Lus10015913.g	4.32028	5.74055	1.25996e-60	2.00362e-58
Lus10004935.g	7.29449	3.49793	1.97112e-60	3.09951e-58
Lus10006751.g	4.45063	7.087	2.10959e-60	3.29882e-58
Lus10035696.g	4.82564	7.62971	5.86772e-60	8.97602e-58
Lus10036746.g	4.92216	4.0649	5.957e-60	9.06333e-58
Lus10009517.g	4.52581	5.66016	1.39459e-59	2.08796e-57
Lus10027733.g	6.43567	3.47401	5.45634e-59	8.08314e-57
Lus10036622.g	4.33647	4.55837	8.38262e-59	1.22252e-56
Lus10040883.g	4.79398	4.23571	2.3412e-58	3.37937e-56
Lus10017134.g	4.43127	5.64106	2.44749e-58	3.51477e-56
Lus10038388.g	4.35995	4.41413	1.80445e-57	2.56515e-55
Lus10001741.g	5.22875	13.2498	3.00972e-57	4.21466e-55
Lus10033103.g	4.97609	5.14255	2.78134e-56	3.78195e-54
Lus10002882.g	7.29793	3.4809	3.48205e-56	4.68943e-54
Lus10023884.g	4.61901	4.05061	1.55019e-55	2.07777e-53
Lus10022817.g	5.8439	3.50411	1.93487e-55	2.58108e-53
Lus10025808.g	5.98647	8.4702	2.22504e-55	2.95416e-53
Lus10003107.g	4.4593	5.87156	3.47294e-55	4.58933e-53
Lus10002545.g	4.86059	7.61401	4.75965e-55	6.26028e-53
Lus10023866.g	4.1956	4.44351	8.39747e-55	1.09428e-52
Lus10005655.g	4.32181	7.62095	9.51318e-55	1.23395e-52
Lus10022611.g	4.03314	8.61486	1.2612e-54	1.62096e-52
Lus10007509.g	4.72608	3.90784	2.41257e-54	3.04514e-52
Lus10040448.g	4.00287	7.19922	1.18618e-52	1.46436e-50
Lus10039433.g	4.5127	4.17128	2.98908e-52	3.67396e-50
Lus10029785.g	4.26747	4.44106	1.02568e-51	1.23904e-49
Lus10042346.g	3.86285	7.10743	1.07962e-51	1.29864e-49
Lus10015677.g	5.63658	3.69652	3.47395e-51	4.10846e-49
Lus10035509.g	4.07465	4.71809	5.34944e-51	6.22193e-49
Lus10005039.g	4.43274	6.07705	7.23715e-51	8.38289e-49
Lus10030917.g	4.04253	4.80533	1.12457e-50	1.28672e-48
Lus10016155.g	3.83633	6.52198	1.39022e-50	1.57784e-48
Lus10039602.g	4.76498	6.35798	3.82765e-50	4.30948e-48
Lus10038915.g	7.21736	3.14876	3.86119e-50	4.32992e-48
Lus10014534.g	3.93809	7.0658	5.12389e-50	5.7231e-48
Lus10010472.g	3.74082	4.74173	6.02709e-50	6.70531e-48
Lus10021941.g	3.74457	4.55055	8.23765e-50	9.12855e-48
Lus10038015.g	4.89421	4.71017	1.61738e-49	1.77137e-47
Lus10026029.g	3.77629	5.64908	7.13333e-49	7.51992e-47
Lus10038638.g	3.62696	5.35438	7.26804e-49	7.63334e-47
Lus10029124.g	6.01461	3.4181	1.12443e-48	1.1722e-46
Lus10011597.g	3.82336	5.52774	1.17618e-48	1.22163e-46
Lus10021730.g	4.45004	6.49691	1.20517e-48	1.24713e-46
Lus10029501.g	3.65215	6.8392	1.70316e-48	1.75601e-46
Lus10040188.g	3.80928	4.51872	1.94936e-48	1.99522e-46
Lus10027704.g	4.78486	3.72765	2.36115e-48	2.40795e-46
Lus10011520.g	3.84092	5.86188	2.51666e-48	2.55727e-46
Lus10038849.g	3.6882	7.66751	3.89087e-48	3.93944e-46
Lus10037159.g	3.50505	4.90547	3.99123e-48	4.02637e-46
Lus10038961.g	4.13998	4.99872	4.00534e-48	4.02637e-46
Lus10034044.g	5.8622	3.42448	6.75709e-48	6.72056e-46
Lus10029965.g	3.81613	4.50448	6.83107e-48	6.77022e-46
Lus10025751.g	4.60787	7.57751	1.0154e-47	9.99315e-46
Lus10032018.g	4.12502	3.97213	1.04228e-47	1.0222e-45
Lus10008208.g	6.7366	3.14746	1.15928e-47	1.12922e-45
Lus10002243.g	11.2347	3.00867	1.15943e-47	1.12922e-45
Lus10012789.g	3.87641	8.21552	5.50154e-47	5.26707e-45
Lus10023320.g	5.50735	8.98805	6.79943e-47	6.48758e-45
scaffold38.75	3.56325	6.34117	8.09375e-47	7.64479e-45
Lus10010190.g	5.29145	3.45878	1.41248e-46	1.32966e-44
Lus10006366.g	3.5167	6.69071	1.79793e-46	1.68688e-44
Lus10040693.g	3.50537	7.54682	1.90969e-46	1.78578e-44
Lus10032151.g	3.54366	6.0279	1.94622e-46	1.81392e-44
Lus10020417.g	4.21664	4.80395	2.2562e-46	2.08899e-44
Lus10018223.g	3.9396	4.1437	4.02046e-46	3.68612e-44
Lus10018961.g	3.54248	6.07415	4.90087e-46	4.47873e-44
Lus10006391.g	5.80013	5.59547	7.93036e-46	7.20051e-44
Lus10033037.g	3.7773	4.64533	2.01556e-45	1.80102e-43
Lus10027198.g	6.46288	3.20544	2.18718e-45	1.94203e-43
Lus10008990.g	3.54905	5.34492	4.81712e-45	4.23711e-43
Lus10039049.g	3.4234	5.04749	9.04317e-45	7.80792e-43
scaffold605.84	5.23773	4.67044	1.08264e-44	9.31897e-43
Lus10007915.g	3.62789	7.96226	1.13051e-44	9.70134e-43
Lus10009235.g	3.57494	4.89558	1.73273e-44	1.47791e-42
Lus10025747.g	4.17354	3.80166	1.80604e-44	1.53116e-42
Lus10039487.g	4.69904	5.3183	3.31134e-44	2.78222e-42
Lus10007011.g	5.13674	3.65383	3.34957e-44	2.80597e-42
Lus10023321.g	3.92717	9.66508	3.56287e-44	2.97579e-42
Lus10008603.g	10.9588	2.73015	4.35605e-44	3.62751e-42
Lus10040768.g	3.60576	8.45711	5.02063e-44	4.1686e-42
Lus10019653.g	3.64864	7.26715	6.69296e-44	5.54079e-42
Lus10015834.g	4.63016	9.99206	7.19423e-44	5.9383e-42
Lus10016356.g	3.47526	7.39016	7.59385e-44	6.24983e-42
Lus10042060.g	3.58859	5.58964	8.23129e-44	6.7547e-42
Lus10003186.g	6.9527	2.88605	1.26142e-43	1.0232e-41
Lus10034227.g	5.32378	5.78829	1.6719e-43	1.3484e-41
Lus10020685.g	3.4863	5.96571	3.46363e-43	2.76962e-41
Lus10021500.g	3.8021	4.02437	3.79513e-43	3.01755e-41
Lus10001206.g	3.39346	6.98049	6.53406e-43	5.13727e-41
Lus10026281.g	4.18008	5.14796	9.59257e-43	7.45862e-41
Lus10042554.g	3.40991	4.47695	9.85803e-43	7.64391e-41
Lus10024612.g	4.94916	3.40737	1.27718e-42	9.86175e-41
Lus10033011.g	4.10869	5.34549	1.63472e-42	1.25717e-40
Lus10015406.g	3.24733	5.18956	1.70601e-42	1.30755e-40
Lus10032120.g	3.45382	5.2219	2.61381e-42	1.98304e-40
Lus10038404.g	3.53771	5.54768	4.12766e-42	3.12315e-40
Lus10028073.g	3.31161	5.59672	4.27674e-42	3.22728e-40
Lus10020415.g	3.53886	9.3149	5.2161e-42	3.90472e-40
Lus10027748.g	3.34663	7.09902	5.75138e-42	4.29401e-40
Lus10042644.g	3.38246	5.94049	6.85455e-42	5.09064e-40
Lus10004228.g	3.41262	5.76634	6.8763e-42	5.09335e-40
Lus10009255.g	3.77821	7.28022	7.48107e-42	5.52676e-40
Lus10020071.g	5.17849	7.7251	7.51418e-42	5.53669e-40
Lus10025055.g	6.0471	2.96878	8.16292e-42	5.999e-40
Lus10041494.g	4.57415	3.50649	8.21731e-42	6.02325e-40
Lus10014469.g	3.80141	3.95604	1.174e-41	8.53862e-40
Lus10018650.g	3.403	4.3954	1.31917e-41	9.56974e-40
Lus10023149.g	3.30232	6.56859	1.4381e-41	1.04057e-39
Lus10019825.g	6.37916	2.98589	1.61734e-41	1.16428e-39
Lus10031138.g	7.37563	2.61729	1.80964e-41	1.29939e-39
Lus10029661.g	4.2758	3.73566	2.57203e-41	1.84211e-39
scaffold255.11	3.28642	5.62047	2.62694e-41	1.87666e-39
Lus10008780.g	4.41906	8.44002	2.6469e-41	1.88613e-39
Lus10008718.g	3.40886	7.65474	2.69259e-41	1.90903e-39
Lus10006155.g	3.42542	4.38881	4.05689e-41	2.85473e-39
Lus10031342.g	3.39519	4.30769	7.07725e-41	4.93077e-39
Lus10005926.g	3.68031	4.03603	7.60105e-41	5.28264e-39
Lus10031717.g	4.22991	3.63058	1.0729e-40	7.43814e-39
Lus10030969.g	3.71572	6.71602	1.20778e-40	8.3527e-39
Lus10031981.g	3.09508	4.91077	1.47132e-40	1.01255e-38
Lus10005345.g	4.37953	4.66829	1.51183e-40	1.03789e-38
Lus10022687.g	3.43914	5.29086	1.77439e-40	1.21223e-38
Lus10035187.g	4.27311	3.48032	1.90074e-40	1.2954e-38
Lus10035687.g	3.35248	4.97563	2.34687e-40	1.59559e-38
Lus10033558.g	4.28127	13.2843	2.38963e-40	1.62075e-38
Lus10042524.g	3.54212	6.66154	2.5085e-40	1.69728e-38
Lus10023625.g	3.81051	4.0254	3.38248e-40	2.28313e-38
Lus10033965.g	3.35268	5.82017	3.91281e-40	2.63478e-38
Lus10036149.g	3.23996	5.11252	4.09151e-40	2.74853e-38
Lus10008173.g	3.38335	5.96424	4.13189e-40	2.76906e-38
Lus10016730.g	3.19301	7.65179	4.18739e-40	2.79958e-38
Lus10005866.g	3.29057	6.47771	6.42957e-40	4.26823e-38
Lus10000614.g	3.51128	5.63561	6.88358e-40	4.55887e-38
Lus10004771.g	5.30988	5.62953	9.24503e-40	6.09414e-38
Lus10011774.g	6.59346	2.79792	9.43883e-40	6.20736e-38
Lus10035839.g	3.54958	5.82696	1.01662e-39	6.6701e-38
Lus10019578.g	3.12165	4.90637	1.24448e-39	8.12724e-38
Lus10018383.g	3.9305	4.98034	1.43206e-39	9.30908e-38
Lus10002828.g	3.31279	4.84084	1.88634e-39	1.22057e-37
Lus10004944.g	3.49564	5.02641	2.19607e-39	1.41448e-37
Lus10014123.g	3.68112	4.16811	2.44683e-39	1.57239e-37
Lus10025007.g	3.55724	7.74168	2.63942e-39	1.6923e-37
Lus10034834.g	4.53597	3.4313	2.66156e-39	1.70261e-37
Lus10008594.g	5.44116	10.9013	2.8136e-39	1.79579e-37
Lus10032912.g	3.95589	3.63992	2.91475e-39	1.85614e-37
Lus10027336.g	3.50472	5.73133	3.37179e-39	2.14234e-37
Lus10003999.g	3.10802	5.39065	3.86082e-39	2.44753e-37
Lus10001310.g	3.25381	6.03715	4.64445e-39	2.93111e-37
Lus10034315.g	3.30641	6.04496	7.27982e-39	4.55208e-37
Lus10011488.g	3.26807	5.54541	7.6375e-39	4.75603e-37
Lus10040506.g	3.45734	4.25755	8.02974e-39	4.98925e-37
Lus10023622.g	3.51378	5.19203	8.57187e-39	5.31437e-37
Lus10042657.g	3.79381	5.84475	9.3366e-39	5.77576e-37
Lus10018065.g	3.33074	5.77336	1.58644e-38	9.72842e-37
scaffold77.40	3.91991	3.55545	2.09685e-38	1.28026e-36
Lus10033987.g	3.70789	8.35872	2.76589e-38	1.68146e-36
Lus10001130.g	3.2399	5.53581	3.77766e-38	2.27687e-36
Lus10002312.g	3.1208	6.19458	5.50053e-38	3.29411e-36
Lus10022398.g	3.435	6.50556	5.63686e-38	3.36859e-36
Lus10032251.g	3.18239	5.3373	7.73777e-38	4.6143e-36
scaffold635.28	3.54809	4.21619	1.64912e-37	9.77216e-36
Lus10040910.g	5.99616	2.76715	1.65948e-37	9.81288e-36
Lus10030544.g	3.11834	7.60581	1.92756e-37	1.13742e-35
Lus10010066.g	3.3276	4.62721	2.02738e-37	1.19382e-35
Lus10031517.g	2.99557	4.91028	2.30221e-37	1.35283e-35
Lus10022740.g	3.42858	6.88875	3.47056e-37	2.03512e-35
Lus10000352.g	3.21657	5.65388	3.54024e-37	2.07166e-35
Lus10035482.g	4.03314	3.439	4.83319e-37	2.81074e-35
Lus10003005.g	3.30881	6.49288	5.79169e-37	3.35429e-35
Lus10008059.g	3.06689	5.92929	6.53841e-37	3.77124e-35
Lus10030850.g	5.78027	3.93369	6.67294e-37	3.83313e-35
Lus10025423.g	3.04925	8.69625	6.88689e-37	3.94797e-35
Lus10009168.g	3.57943	4.17028	7.08449e-37	4.05299e-35
Lus10019304.g	3.10114	4.65191	8.19109e-37	4.65767e-35
Lus10036184.g	6.51047	2.71985	9.08929e-37	5.15799e-35
Lus10002927.g	3.0527	8.26025	9.97763e-37	5.63937e-35
Lus10028882.g	5.78857	2.69831	1.23005e-36	6.89683e-35
Lus10030719.g	3.17609	7.18879	1.32243e-36	7.4001e-35
Lus10027253.g	4.11801	3.58462	1.47375e-36	8.23051e-35
Lus10020717.g	3.40709	10.7062	1.53435e-36	8.55193e-35
Lus10036038.g	3.84783	3.58165	1.68856e-36	9.39287e-35
Lus10027894.g	3.04789	8.07849	2.48704e-36	1.37801e-34
Lus10007645.g	7.65006	2.38037	2.50919e-36	1.38755e-34
Lus10036892.g	3.14795	6.75853	2.91933e-36	1.61118e-34
Lus10009180.g	3.02837	6.52405	3.37024e-36	1.8564e-34
Lus10042095.g	3.87518	3.79576	4.75084e-36	2.61176e-34
Lus10041138.g	3.37742	7.20237	5.35196e-36	2.93648e-34
Lus10024297.g	2.92691	5.25586	6.07476e-36	3.32658e-34
Lus10017296.g	4.7162	3.23864	7.37833e-36	4.03258e-34
Lus10005849.g	4.74504	5.26315	8.344e-36	4.54272e-34
Lus10037562.g	4.75408	5.55496	8.99129e-36	4.88567e-34
Lus10009671.g	3.04263	6.68807	9.49549e-36	5.1497e-34
Lus10041228.g	3.6663	3.61556	1.01544e-35	5.49648e-34
Lus10014356.g	8.48281	2.38261	1.24778e-35	6.74115e-34
Lus10038490.g	5.69629	11.4457	1.28898e-35	6.93706e-34
Lus10015835.g	4.10916	6.9314	1.81326e-35	9.7215e-34
Lus10006416.g	3.74507	11.8295	1.96335e-35	1.05062e-33
Lus10040043.g	5.25155	5.26824	1.99979e-35	1.06809e-33
Lus10021986.g	2.96638	6.55976	2.19556e-35	1.17043e-33
Lus10041878.g	3.58728	6.25654	3.01612e-35	1.59877e-33
Lus10032956.g	2.99267	9.15893	3.06915e-35	1.62077e-33
scaffold76.164	2.99687	8.55802	3.41555e-35	1.80033e-33
Lus10025302.g	3.10283	7.39371	3.64721e-35	1.91884e-33
Lus10028348.g	4.18989	5.37932	3.6904e-35	1.93794e-33
Lus10017673.g	2.94893	6.82451	4.48365e-35	2.3414e-33
Lus10026174.g	3.32656	3.90821	4.73108e-35	2.46603e-33
Lus10001200.g	3.11688	9.49224	4.84272e-35	2.51956e-33
Lus10043347.g	4.24789	3.29861	5.78728e-35	2.99439e-33
Lus10015302.g	3.02755	8.82448	5.89962e-35	3.04691e-33
Lus10022507.g	3.03804	6.01334	6.03354e-35	3.10468e-33
Lus10014520.g	2.9053	4.93666	6.07363e-35	3.11961e-33
Lus10023101.g	3.19288	4.32375	6.69168e-35	3.4308e-33
Lus10010200.g	3.4108	7.25338	8.54723e-35	4.37416e-33
Lus10021303.g	3.41316	4.21091	9.1007e-35	4.64896e-33
Lus10011784.g	3.821	4.89794	9.62341e-35	4.90707e-33
Lus10002770.g	10.5229	2.28794	9.67129e-35	4.92257e-33
Lus10011080.g	2.95706	4.81664	9.88048e-35	5.01996e-33
Lus10037887.g	3.24303	4.30079	1.00822e-34	5.11324e-33
Lus10018385.g	3.02769	11.2119	1.01565e-34	5.13241e-33
Lus10039092.g	2.99692	5.42397	1.13958e-34	5.73806e-33
Lus10002887.g	3.28213	4.33286	1.15524e-34	5.80652e-33
Lus10023562.g	3.10862	5.88372	1.2227e-34	6.13462e-33
Lus10023668.g	4.45828	3.24874	1.28784e-34	6.44996e-33
Lus10031586.g	5.91234	4.24584	1.45345e-34	7.25361e-33
Lus10035036.g	2.99833	5.3093	1.53466e-34	7.64534e-33
Lus10005047.g	2.93614	4.56345	1.67228e-34	8.31619e-33
Lus10010737.g	4.17165	3.65185	1.68515e-34	8.35502e-33
Lus10039882.g	3.2548	6.30577	1.68602e-34	8.35502e-33
Lus10001560.g	2.92679	7.28577	2.21839e-34	1.09162e-32
Lus10020774.g	2.97724	5.54985	2.70325e-34	1.32328e-32
Lus10017962.g	2.903	7.69585	3.47875e-34	1.68821e-32
Lus10016259.g	3.28027	3.99567	4.43043e-34	2.14267e-32
Lus10020942.g	3.29614	7.42703	4.49654e-34	2.17091e-32
Lus10030709.g	3.2841	4.36023	6.15079e-34	2.95942e-32
Lus10021293.g	3.16425	4.48791	6.84923e-34	3.28985e-32
Lus10016648.g	2.86145	4.63421	8.65249e-34	4.12084e-32
Lus10015676.g	3.00729	4.27261	8.87701e-34	4.22063e-32
Lus10040038.g	4.00445	3.56462	9.33299e-34	4.41189e-32
Lus10030090.g	3.07693	6.30564	9.34198e-34	4.41189e-32
Lus10038293.g	5.88186	6.45955	9.59508e-34	4.51959e-32
Lus10013424.g	3.50811	3.97304	1.11006e-33	5.20747e-32
Lus10007885.g	2.89138	5.30012	1.25949e-33	5.88886e-32
Lus10001644.g	3.80372	10.8585	1.59643e-33	7.43953e-32
scaffold915.64	4.80435	2.86333	1.62291e-33	7.55041e-32
Lus10012137.g	3.10565	5.86608	1.62634e-33	7.55391e-32
Lus10008627.g	7.63269	2.35039	1.65991e-33	7.69713e-32
Lus10024090.g	4.70049	2.93751	1.69957e-33	7.86806e-32
Lus10005771.g	3.22102	5.377	1.96385e-33	9.04688e-32
Lus10018686.g	3.14571	5.18192	2.216e-33	1.01752e-31
Lus10021057.g	2.82469	5.26804	2.26616e-33	1.03885e-31
Lus10009619.g	4.80351	5.83085	2.40035e-33	1.09858e-31
Lus10014369.g	3.7296	3.49709	2.48428e-33	1.13515e-31
Lus10027735.g	4.59105	3.1176	2.52822e-33	1.15335e-31
scaffold896.6	4.79068	2.95729	2.80946e-33	1.27751e-31
Lus10030326.g	3.04715	6.24624	3.17032e-33	1.43695e-31
Lus10026321.g	2.94216	6.05651	3.64762e-33	1.64798e-31
Lus10032377.g	2.93341	5.00684	4.2844e-33	1.92641e-31
Lus10005791.g	2.79092	5.37407	4.92035e-33	2.20531e-31
Lus10041611.g	5.75498	2.52245	5.05992e-33	2.26425e-31
Lus10031130.g	3.86557	3.42233	5.28806e-33	2.35884e-31
Lus10037875.g	4.10466	10.2865	5.47456e-33	2.43817e-31
Lus10015552.g	2.86634	6.56201	5.83814e-33	2.59599e-31
Lus10036390.g	2.90244	6.91324	6.1815e-33	2.74001e-31
Lus10039789.g	3.57052	3.80248	6.79452e-33	3.007e-31
Lus10031298.g	2.82974	6.08942	8.31633e-33	3.67472e-31
Lus10018212.g	2.84798	8.01999	8.59328e-33	3.79114e-31
Lus10031909.g	2.82922	4.77285	9.44778e-33	4.14862e-31
Lus10001979.g	3.51007	3.95427	1.03904e-32	4.55541e-31
Lus10016502.g	3.09511	9.16457	1.14602e-32	5.01665e-31
Lus10023722.g	2.82419	5.31767	1.22632e-32	5.35983e-31
scaffold151.115	3.51828	4.31991	1.82757e-32	7.88967e-31
Lus10015626.g	2.81159	4.7658	2.02273e-32	8.71881e-31
Lus10025711.g	4.54972	2.95026	2.66858e-32	1.14501e-30
Lus10016419.g	2.80587	6.80268	2.95861e-32	1.26752e-30
Lus10002317.g	6.3474	2.52074	3.04064e-32	1.30068e-30
Lus10012603.g	3.30721	3.76415	3.35234e-32	1.42967e-30
Lus10023915.g	7.44289	2.15758	3.46701e-32	1.47634e-30
Lus10016795.g	2.86222	4.87909	3.62937e-32	1.54314e-30
Lus10038292.g	3.03618	6.01147	4.3763e-32	1.85512e-30
Lus10034302.g	4.36663	3.56454	4.65937e-32	1.97214e-30
Lus10030915.g	3.05252	4.22699	4.79992e-32	2.02858e-30
Lus10023230.g	2.82634	6.12293	5.06909e-32	2.13912e-30
Lus10031417.g	2.8206	7.92655	5.16587e-32	2.1767e-30
Lus10036675.g	3.82324	3.42743	5.42774e-32	2.28363e-30
Lus10034892.g	3.21012	6.82552	5.857e-32	2.45323e-30
Lus10042061.g	2.78436	10.0178	7.20936e-32	3.0018e-30
Lus10005163.g	2.71685	5.28393	7.36057e-32	3.06024e-30
Lus10005940.g	3.32522	4.54064	8.21307e-32	3.40462e-30
Lus10031122.g	10.3778	2.14138	9.37386e-32	3.86871e-30
Lus10013640.g	2.79961	7.93138	1.03682e-31	4.27281e-30
Lus10035150.g	2.9395	6.61059	1.11815e-31	4.60125e-30
Lus10016037.g	2.97666	5.25615	1.46204e-31	5.99885e-30
Lus10031254.g	2.96183	5.42079	1.54047e-31	6.30225e-30
Lus10018911.g	10.384	2.14648	1.6913e-31	6.90931e-30
Lus10010412.g	2.8367	7.23623	1.88006e-31	7.66929e-30
Lus10002499.g	2.81454	6.84031	2.11548e-31	8.60469e-30
Lus10017597.g	4.54846	14.0823	2.24983e-31	9.13795e-30
Lus10036531.g	2.65233	4.96849	3.00723e-31	1.21616e-29
Lus10035402.g	10.5409	2.30824	3.24898e-31	1.31204e-29
Lus10007737.g	2.85961	4.24931	4.42074e-31	1.78012e-29
Lus10002222.g	2.80469	10.0025	4.8138e-31	1.93287e-29
Lus10029102.g	2.81688	5.58475	4.99076e-31	2.00107e-29
Lus10043101.g	2.73994	4.41605	5.6439e-31	2.25652e-29
Lus10022257.g	2.83553	5.10921	5.89865e-31	2.35503e-29
Lus10030109.g	3.02359	6.89878	7.48962e-31	2.97755e-29
Lus10029823.g	3.00057	10.8727	8.72122e-31	3.45741e-29
Lus10016554.g	3.08922	4.2481	8.93765e-31	3.53823e-29
Lus10022541.g	3.19797	3.94037	9.42537e-31	3.72607e-29
Lus10013029.g	2.73104	6.09906	1.00765e-30	3.97787e-29
Lus10034765.g	2.83474	5.15698	1.04432e-30	4.11686e-29
Lus10004811.g	3.72475	4.30371	1.08042e-30	4.25323e-29
Lus10022946.g	6.64655	2.29523	1.10031e-30	4.32549e-29
Lus10040987.g	2.70839	6.06181	1.13135e-30	4.44131e-29
Lus10026064.g	5.76313	2.68508	1.23753e-30	4.85134e-29
Lus10031628.g	2.72911	4.5585	1.24187e-30	4.86162e-29
Lus10013083.g	4.2321	3.3438	1.31139e-30	5.12663e-29
Lus10013928.g	2.80618	5.50571	1.41121e-30	5.50157e-29
Lus10029142.g	3.08315	7.14102	1.44218e-30	5.61454e-29
Lus10020829.g	2.67109	5.34722	1.49675e-30	5.81892e-29
Lus10022235.g	3.41751	11.9765	1.52833e-30	5.9335e-29
Lus10010916.g	2.90246	7.50572	1.55466e-30	6.0274e-29
Lus10037943.g	2.783	4.5111	1.60567e-30	6.21662e-29
Lus10040680.g	3.32034	4.0011	1.8817e-30	7.25536e-29
Lus10005947.g	2.7189	7.29792	1.95188e-30	7.51566e-29
Lus10029948.g	3.00257	5.96445	2.31863e-30	8.90798e-29
Lus10011035.g	2.72297	8.1141	2.3198e-30	8.90798e-29
Lus10024330.g	3.25885	6.45138	2.35119e-30	9.00931e-29
Lus10029971.g	3.25224	4.70057	2.35259e-30	9.00931e-29
Lus10024805.g	3.07261	3.96611	2.3639e-30	9.04032e-29
Lus10040960.g	3.36515	3.63879	2.42689e-30	9.26862e-29
Lus10011022.g	2.97291	7.00399	2.43068e-30	9.27051e-29
Lus10018068.g	3.33989	7.24492	2.52687e-30	9.61132e-29
Lus10041469.g	3.43768	3.45547	3.33702e-30	1.26586e-28
Lus10031337.g	2.75659	4.38359	3.81311e-30	1.44452e-28
Lus10031102.g	4.00704	3.66837	4.02691e-30	1.52346e-28
Lus10011316.g	2.71173	4.55142	4.28662e-30	1.61954e-28
Lus10013112.g	3.50444	5.26583	4.44121e-30	1.67569e-28
Lus10023243.g	2.77691	7.70632	4.49491e-30	1.69142e-28
Lus10042812.g	2.73257	5.21059	5.10123e-30	1.91446e-28
Lus10001508.g	3.08679	5.49671	5.48922e-30	2.05733e-28
Lus10038770.g	2.82586	7.17363	5.63872e-30	2.11055e-28
Lus10005402.g	3.55819	7.62717	5.79257e-30	2.16525e-28
Lus10034513.g	2.71171	7.24638	7.69804e-30	2.86231e-28
Lus10008060.g	3.19818	3.85044	7.87434e-30	2.92015e-28
Lus10002273.g	4.10099	3.42031	8.46862e-30	3.12817e-28
Lus10006855.g	2.73475	6.71593	8.65077e-30	3.18708e-28
Lus10037438.g	2.84432	7.98819	1.06893e-29	3.92782e-28
Lus10034846.g	3.87026	3.48827	1.09138e-29	3.99987e-28
Lus10007292.g	3.25481	3.63765	1.11342e-29	4.07535e-28
Lus10030381.g	4.89744	5.36543	1.32133e-29	4.81756e-28
Lus10017244.g	2.773	4.94644	1.35134e-29	4.92061e-28
Lus10037944.g	4.2265	3.50916	1.37073e-29	4.98474e-28
Lus10037476.g	3.15733	4.26894	1.47429e-29	5.35444e-28
Lus10035863.g	2.67549	6.25631	1.49467e-29	5.42144e-28
Lus10031249.g	2.60428	4.67039	1.91374e-29	6.91476e-28
Lus10016196.g	2.71517	6.39325	1.92811e-29	6.95777e-28
Lus10031978.g	6.01116	2.19869	2.14996e-29	7.73847e-28
Lus10027349.g	2.69479	4.67686	2.34781e-29	8.43982e-28
Lus10005656.g	4.73614	7.63535	2.36318e-29	8.48423e-28
Lus10042138.g	2.71987	5.30938	2.37945e-29	8.53178e-28
Lus10041419.g	3.6884	3.30346	2.63817e-29	9.44738e-28
Lus10035860.g	3.36668	3.99901	2.67969e-29	9.58388e-28
Lus10016579.g	2.74615	4.74834	2.88243e-29	1.02959e-27
Lus10001624.g	2.6791	8.13585	2.91538e-29	1.04004e-27
Lus10003807.g	3.02669	4.47689	2.97422e-29	1.05835e-27
Lus10011967.g	3.16268	5.21363	3.07888e-29	1.09421e-27
Lus10028510.g	2.749	5.00734	3.16445e-29	1.1232e-27
Lus10004708.g	2.64969	10.6259	3.19229e-29	1.13166e-27
Lus10021547.g	2.6454	5.7458	3.19985e-29	1.13291e-27
Lus10041566.g	2.55788	5.22099	3.21383e-29	1.13643e-27
Lus10011997.g	6.65127	2.28014	3.29428e-29	1.16342e-27
Lus10014059.g	2.69265	8.43825	3.31275e-29	1.16847e-27
Lus10013250.g	2.58091	4.81322	3.44782e-29	1.21459e-27
Lus10028341.g	2.63465	6.3357	3.57728e-29	1.25705e-27
Lus10029862.g	2.69783	4.50233	5.01717e-29	1.75644e-27
Lus10006931.g	2.94309	7.816	5.10788e-29	1.78598e-27
Lus10025033.g	2.87038	7.55549	5.15703e-29	1.80093e-27
Lus10030550.g	4.24512	3.41733	5.16822e-29	1.8026e-27
Lus10040554.g	2.71576	5.83997	5.29021e-29	1.84286e-27
Lus10014903.g	3.12971	3.98041	5.65767e-29	1.96844e-27
Lus10019033.g	2.90508	7.01936	6.53318e-29	2.27024e-27
Lus10009203.g	3.80775	7.2919	7.53205e-29	2.60768e-27
Lus10015118.g	3.04058	5.81535	7.80646e-29	2.69606e-27
Lus10011400.g	3.10202	4.21717	9.92165e-29	3.41817e-27
Lus10003289.g	2.71873	6.54278	1.01854e-28	3.50474e-27
Lus10036858.g	2.63832	6.11897	1.09146e-28	3.74651e-27
Lus10006812.g	2.83755	4.21748	1.16715e-28	3.99655e-27
Lus10033614.g	3.30888	6.05663	1.17353e-28	4.01352e-27
Lus10008048.g	2.70346	4.5715	1.20176e-28	4.10507e-27
Lus10016811.g	2.56185	4.61612	1.22147e-28	4.1646e-27
Lus10030315.g	2.61113	5.97843	1.22214e-28	4.1646e-27
Lus10005013.g	2.76887	6.56063	1.36716e-28	4.63632e-27
Lus10023161.g	2.59339	5.8507	1.37792e-28	4.66719e-27
Lus10001337.g	2.75724	8.02657	1.54109e-28	5.20732e-27
Lus10006210.g	2.7575	6.55652	1.76091e-28	5.92876e-27
Lus10039810.g	2.71526	8.10129	2.03574e-28	6.83769e-27
Lus10041798.g	3.05875	5.31372	2.20672e-28	7.39436e-27
Lus10016758.g	3.15122	5.0591	2.25601e-28	7.54156e-27
Lus10014411.g	2.84087	3.95753	2.28712e-28	7.63648e-27
Lus10042932.g	2.73309	6.00356	2.40998e-28	8.03717e-27
Lus10033771.g	2.61256	5.90007	2.42865e-28	8.08986e-27
Lus10041801.g	3.29047	4.21124	2.49521e-28	8.30173e-27
Lus10030191.g	2.87084	9.65972	2.60568e-28	8.64882e-27
Lus10010321.g	2.63206	8.40613	2.69997e-28	8.9302e-27
Lus10017349.g	2.70114	5.75289	2.9268e-28	9.66908e-27
Lus10019776.g	2.63003	4.39997	3.00503e-28	9.91589e-27
Lus10017912.g	2.62494	6.64174	3.01735e-28	9.94488e-27
Lus10039222.g	4.41497	2.73135	3.03903e-28	1.00046e-26
Lus10009160.g	4.0682	2.86339	3.0618e-28	1.00678e-26
Lus10027789.g	3.88233	3.113	3.14719e-28	1.03245e-26
Lus10025096.g	2.64607	5.96455	3.16096e-28	1.03576e-26
Lus10039499.g	3.5647	3.24916	3.29045e-28	1.07319e-26
Lus10038930.g	3.14044	4.46313	3.44857e-28	1.12216e-26
Lus10001982.g	2.63471	6.47926	3.57924e-28	1.16199e-26
Lus10031174.g	3.71044	3.22784	3.77373e-28	1.22167e-26
Lus10009748.g	3.13369	4.69398	3.77607e-28	1.22167e-26
Lus10020702.g	2.57246	7.05083	3.94592e-28	1.27515e-26
Lus10018318.g	2.76481	6.25531	4.19248e-28	1.35173e-26
Lus10022454.g	2.61449	5.53611	4.30778e-28	1.38731e-26
Lus10022014.g	3.53894	4.23322	4.35502e-28	1.40092e-26
Lus10029304.g	2.67937	6.99927	4.37615e-28	1.40611e-26
Lus10012892.g	2.70188	8.06126	4.4631e-28	1.43078e-26
Lus10012333.g	2.73027	5.59333	4.61475e-28	1.47772e-26
Lus10016604.g	2.70037	7.53331	4.795e-28	1.53021e-26
Lus10012527.g	2.61965	5.30637	5.64367e-28	1.79697e-26
Lus10031168.g	2.64792	10.1667	5.8176e-28	1.84817e-26
Lus10031744.g	2.63741	10.0148	5.95628e-28	1.89009e-26
Lus10030091.g	2.95558	6.93227	7.09613e-28	2.24674e-26
Lus10016781.g	3.09363	5.42924	7.33725e-28	2.31913e-26
Lus10004169.g	2.57509	5.83342	8.21343e-28	2.58884e-26
scaffold792.5	4.55983	2.55289	8.57853e-28	2.70089e-26
Lus10014775.g	4.34834	4.35449	9.09257e-28	2.85635e-26
Lus10022374.g	2.68775	4.43743	1.05733e-27	3.31041e-26
Lus10030546.g	3.51948	3.25911	1.07344e-27	3.35711e-26
Lus10036775.g	2.46407	4.98857	1.1439e-27	3.57352e-26
Lus10041502.g	2.63504	11.396	1.19275e-27	3.70966e-26
Lus10018885.g	2.56179	7.6926	1.3205e-27	4.08994e-26
Lus10040510.g	2.55728	5.27962	1.32084e-27	4.08994e-26
Lus10015245.g	2.50681	4.60642	1.64358e-27	5.08371e-26
Lus10024713.g	3.38981	6.17062	1.7217e-27	5.31949e-26
Lus10019499.g	3.41737	3.3071	1.78028e-27	5.48845e-26
Lus10018229.g	4.46293	4.21033	1.96173e-27	6.02804e-26
Lus10019342.g	3.02761	7.68566	1.9989e-27	6.13557e-26
Lus10040657.g	2.71596	7.15405	2.35318e-27	7.20729e-26
Lus10025459.g	2.59023	5.15013	2.367e-27	7.24174e-26
Lus10035720.g	2.78273	6.91727	2.48518e-27	7.59505e-26
Lus10017391.g	7.15262	1.86545	2.52302e-27	7.70234e-26
Lus10017516.g	5.76361	2.54089	2.58056e-27	7.86945e-26
scaffold1721.27	3.14664	4.10799	2.65408e-27	8.0849e-26
Lus10024592.g	2.80866	6.55624	2.69925e-27	8.21361e-26
Lus10040859.g	3.85088	3.00264	2.76961e-27	8.41861e-26
Lus10010145.g	2.82951	5.85962	2.90818e-27	8.83027e-26
Lus10040470.g	2.73518	5.56584	2.96476e-27	8.99235e-26
Lus10028698.g	2.49994	4.95036	2.97047e-27	9e-26
Lus10035119.g	2.60859	5.47345	3.0687e-27	9.28759e-26
Lus10007706.g	2.64836	8.00356	3.14798e-27	9.49691e-26
Lus10036027.g	2.55965	5.36688	3.23567e-27	9.751e-26
Lus10011282.g	2.54999	4.54633	3.37896e-27	1.01502e-25
Lus10004978.g	2.68779	5.99394	3.55658e-27	1.0661e-25
Lus10009031.g	2.51637	6.21406	3.61781e-27	1.08215e-25
Lus10042392.g	2.63201	7.75862	3.87997e-27	1.15811e-25
Lus10026614.g	4.68358	7.97158	3.9894e-27	1.18951e-25
Lus10019099.g	2.93492	4.36669	4.11487e-27	1.22562e-25
Lus10014321.g	3.17661	3.85208	4.46213e-27	1.32765e-25
Lus10037858.g	3.17629	3.69679	4.83968e-27	1.43695e-25
Lus10028278.g	3.74674	3.02356	5.53082e-27	1.6387e-25
Lus10014819.g	2.5394	6.70429	6.11807e-27	1.80698e-25
Lus10009950.g	3.58728	7.38296	6.58242e-27	1.94209e-25
Lus10029120.g	2.72441	7.23102	7.21213e-27	2.12565e-25
Lus10020618.g	2.69984	4.06604	7.42545e-27	2.18395e-25
Lus10019856.g	3.02797	7.69123	7.62114e-27	2.23917e-25
Lus10007262.g	2.60696	5.50508	8.25361e-27	2.42246e-25
Lus10002010.g	2.66187	5.44728	8.61222e-27	2.52508e-25
Lus10019821.g	2.48635	6.50613	8.76732e-27	2.56789e-25
Lus10042320.g	2.65437	10.2365	8.8692e-27	2.59502e-25
Lus10021540.g	3.21228	4.18271	9.13706e-27	2.67062e-25
Lus10017269.g	4.34666	2.59515	1.04221e-26	3.04307e-25
scaffold1590.1	3.9647	4.18099	1.08894e-26	3.17622e-25
Lus10038914.g	6.43165	2.05023	1.16724e-26	3.40107e-25
Lus10026768.g	4.66727	2.57105	1.17092e-26	3.40826e-25
Lus10028733.g	2.73724	4.30668	1.33184e-26	3.87267e-25
Lus10038575.g	3.98472	10.4097	1.33513e-26	3.87821e-25
Lus10025623.g	3.04934	3.59168	1.37071e-26	3.97745e-25
Lus10035152.g	4.99114	2.61346	1.48059e-26	4.29188e-25
Lus10015165.g	2.57551	4.49945	1.67908e-26	4.85724e-25
Lus10032241.g	3.83962	2.94152	1.68831e-26	4.87894e-25
Lus10040453.g	7.95371	1.84735	1.80777e-26	5.21879e-25
Lus10025158.g	2.81858	6.67499	1.83981e-26	5.30584e-25
Lus10040169.g	2.56611	4.25486	1.90439e-26	5.48648e-25
Lus10017401.g	2.75212	7.44806	1.93904e-26	5.58058e-25
Lus10026086.g	2.4794	7.12628	1.98144e-26	5.69679e-25
Lus10042219.g	4.92618	11.7984	2.44055e-26	6.99534e-25
Lus10029630.g	3.39919	3.87508	2.49348e-26	7.13251e-25
Lus10021510.g	3.08826	8.98081	2.60731e-26	7.42792e-25
Lus10008307.g	2.77238	6.65239	2.75955e-26	7.85371e-25
Lus10024818.g	4.04834	2.76825	2.99673e-26	8.51149e-25
Lus10007666.g	3.9868	2.83029	3.08405e-26	8.75069e-25
Lus10014978.g	2.53303	6.04074	3.31709e-26	9.40243e-25
Lus10013854.g	2.56792	5.55123	3.33396e-26	9.44075e-25
Lus10014300.g	2.42489	5.2557	3.45119e-26	9.75309e-25
Lus10002777.g	4.48016	2.6914	3.47486e-26	9.81013e-25
Lus10014390.g	2.7495	4.9081	3.57772e-26	1.00904e-24
Lus10010174.g	2.57998	4.28054	4.42389e-26	1.24271e-24
Lus10021662.g	2.97666	6.04203	4.59192e-26	1.28862e-24
Lus10010942.g	2.71122	4.34103	5.2526e-26	1.47256e-24
Lus10037386.g	2.54524	8.21057	5.48325e-26	1.53569e-24
scaffold34.260	5.51328	2.11473	6.22611e-26	1.73511e-24
Lus10012262.g	2.93352	6.80013	6.334e-26	1.76343e-24
Lus10011361.g	2.96445	11.6236	6.57273e-26	1.82809e-24
Lus10023436.g	2.54102	6.02339	6.98048e-26	1.93958e-24
Lus10021422.g	2.92188	3.73902	7.03957e-26	1.95407e-24
scaffold38.113	2.95512	6.78412	7.49662e-26	2.07684e-24
Lus10033424.g	2.63634	6.37529	7.5512e-26	2.08991e-24
Lus10013404.g	2.4539	8.63186	8.39424e-26	2.3164e-24
Lus10023380.g	3.09774	4.64924	8.85571e-26	2.44135e-24
scaffold1671.5	2.57165	6.80058	9.73644e-26	2.6789e-24
Lus10000745.g	3.32223	5.6533	9.7691e-26	2.68526e-24
Lus10002668.g	7.84281	1.73601	1.03656e-25	2.84644e-24
Lus10010344.g	2.40132	4.64744	1.07931e-25	2.96094e-24
Lus10003907.g	2.69269	6.56636	1.08374e-25	2.9702e-24
Lus10007002.g	2.45114	5.89409	1.13697e-25	3.11003e-24
Lus10014913.g	2.70392	4.12279	1.24985e-25	3.41549e-24
Lus10042355.g	2.69025	6.5713	1.46127e-25	3.98164e-24
Lus10042051.g	3.04476	5.49302	1.47679e-25	4.02005e-24
Lus10006942.g	2.48822	6.3355	1.52676e-25	4.14804e-24
Lus10043055.g	2.5076	6.15396	1.72547e-25	4.67887e-24
Lus10002916.g	2.41458	4.93554	1.98012e-25	5.35909e-24
Lus10015380.g	3.47718	3.1518	2.0051e-25	5.42147e-24
Lus10005553.g	2.45707	7.52194	2.02061e-25	5.45816e-24
Lus10037265.g	2.40058	6.38225	2.04319e-25	5.51387e-24
Lus10031435.g	2.43325	9.33111	2.23213e-25	6.01221e-24
Lus10040008.g	2.54458	4.22255	2.25955e-25	6.08028e-24
Lus10016512.g	3.21265	3.31634	2.3698e-25	6.37086e-24
Lus10021663.g	3.57416	11.0312	2.46931e-25	6.63203e-24
Lus10039313.g	3.32535	4.54718	2.6357e-25	7.07218e-24
Lus10008866.g	2.60882	7.56421	2.67154e-25	7.16151e-24
Lus10038489.g	3.50135	13.1684	2.7637e-25	7.40152e-24
Lus10023654.g	3.24339	3.29116	2.82389e-25	7.55551e-24
Lus10008721.g	2.40602	5.95399	3.17998e-25	8.48604e-24
Lus10012946.g	2.63067	4.1339	3.18072e-25	8.48604e-24
Lus10005705.g	2.61654	6.6313	3.23185e-25	8.61429e-24
scaffold461.66	3.20792	3.31871	3.69681e-25	9.84429e-24
Lus10024430.g	2.56688	5.98212	3.82056e-25	1.01546e-23
Lus10041972.g	5.73459	2.15712	3.82616e-25	1.01599e-23
Lus10041940.g	2.4274	6.80663	3.85478e-25	1.02262e-23
Lus10018558.g	2.67608	3.9493	4.14334e-25	1.09814e-23
Lus10001153.g	2.36448	5.31063	4.70506e-25	1.24584e-23
scaffold1721.28	2.47478	9.00926	4.80599e-25	1.27137e-23
Lus10037924.g	2.42078	6.7384	4.88858e-25	1.29201e-23
Lus10011673.g	2.35791	5.28074	5.12457e-25	1.35311e-23
Lus10009172.g	3.01589	13.5258	6.63426e-25	1.74518e-23
Lus10023995.g	2.55865	6.03714	6.76317e-25	1.77577e-23
Lus10027467.g	2.39044	6.04541	7.63814e-25	2.00364e-23
Lus10028735.g	3.36513	6.9073	7.7137e-25	2.0197e-23
Lus10028569.g	2.34868	5.13301	7.74441e-25	2.02585e-23
Lus10032935.g	3.362	6.85457	7.88647e-25	2.0611e-23
Lus10042696.g	2.37059	4.55943	8.10015e-25	2.11498e-23
Lus10042122.g	2.57609	4.12812	8.26429e-25	2.15584e-23
Lus10035910.g	3.53882	2.95275	9.14464e-25	2.38328e-23
Lus10019893.g	5.25456	2.18765	9.35777e-25	2.43657e-23
Lus10029836.g	2.49213	7.2722	9.41408e-25	2.44897e-23
Lus10023508.g	2.64716	7.45333	9.69952e-25	2.52089e-23
Lus10017656.g	6.22864	1.856	1.14767e-24	2.97179e-23
Lus10009480.g	9.84423	1.60095	1.19668e-24	3.09303e-23
Lus10037750.g	3.50745	3.03468	1.23416e-24	3.18697e-23
Lus10042931.g	2.44235	6.85166	1.28571e-24	3.31704e-23
Lus10019989.g	4.56785	3.54552	1.34054e-24	3.45218e-23
Lus10033862.g	3.28003	8.85692	1.48908e-24	3.82767e-23
scaffold1603.1	2.51142	8.09941	1.50701e-24	3.87023e-23
Lus10006999.g	2.54835	7.91839	1.53515e-24	3.9389e-23
Lus10036021.g	3.12459	5.31737	1.57124e-24	4.02783e-23
Lus10014224.g	2.81123	5.98429	1.6228e-24	4.15622e-23
scaffold302.35	2.78489	3.67571	1.70729e-24	4.36864e-23
Lus10020069.g	2.34387	6.40999	1.82546e-24	4.66677e-23
Lus10010484.g	2.39791	5.52332	1.92103e-24	4.90664e-23
Lus10021346.g	2.43113	6.95837	1.99486e-24	5.09059e-23
Lus10038030.g	3.12887	3.44277	2.07095e-24	5.27522e-23
Lus10008993.g	2.42252	6.59553	2.14904e-24	5.46423e-23
Lus10033434.g	2.90438	8.33143	2.19999e-24	5.58874e-23
Lus10013778.g	3.8758	12.3303	2.28818e-24	5.80751e-23
Lus10010315.g	2.41221	5.60917	2.3829e-24	6.04247e-23
Lus10031216.g	2.50434	4.1813	2.39164e-24	6.05919e-23
Lus10029941.g	2.34457	5.41467	2.53077e-24	6.4059e-23
Lus10006590.g	2.80451	4.03535	2.53896e-24	6.42084e-23
Lus10039254.g	2.38092	5.74456	2.60633e-24	6.57939e-23
Lus10022308.g	3.47085	3.34703	2.67188e-24	6.73883e-23
Lus10039600.g	2.36947	7.29488	2.99731e-24	7.55284e-23
Lus10028511.g	2.53827	4.4509	3.04076e-24	7.64863e-23
Lus10006973.g	2.37552	5.60338	3.05746e-24	7.68379e-23
Lus10025128.g	2.75068	3.77702	3.31873e-24	8.31809e-23
Lus10031952.g	2.53601	6.80472	3.36664e-24	8.43068e-23
Lus10017195.g	2.51025	8.40546	3.57631e-24	8.94776e-23
Lus10023054.g	2.51128	7.67276	3.86326e-24	9.65712e-23
Lus10040390.g	3.16069	5.58916	4.06438e-24	1.01509e-22
Lus10040314.g	3.44048	4.79389	4.1071e-24	1.02485e-22
scaffold123.357	3.70873	2.91829	4.55123e-24	1.13066e-22
Lus10022196.g	2.59122	4.17437	4.60897e-24	1.14298e-22
Lus10031869.g	2.42964	5.47846	4.6216e-24	1.14511e-22
Lus10029562.g	3.37299	3.09199	4.66712e-24	1.15435e-22
Lus10020325.g	2.37027	5.47866	5.0539e-24	1.24716e-22
Lus10006243.g	2.44319	9.15117	5.05562e-24	1.24716e-22
Lus10033655.g	5.73524	2.31026	5.4252e-24	1.33715e-22
Lus10003219.g	2.3109	5.30761	5.48883e-24	1.35165e-22
Lus10003741.g	2.37746	4.65365	5.73586e-24	1.41125e-22
Lus10004155.g	2.77707	10.6973	5.9029e-24	1.45108e-22
Lus10020666.g	2.2691	5.21065	5.91543e-24	1.45289e-22
Lus10019771.g	2.70992	5.50722	6.67818e-24	1.63453e-22
Lus10014539.g	2.71046	4.19303	6.75845e-24	1.65274e-22
Lus10032807.g	2.74306	3.62448	7.33997e-24	1.79183e-22
Lus10021356.g	2.35396	5.64489	7.43942e-24	1.81454e-22
Lus10027247.g	2.27728	4.70205	7.81003e-24	1.90163e-22
Lus10012893.g	3.78766	2.9309	8.02446e-24	1.95216e-22
Lus10014093.g	3.08591	7.2758	1.03065e-23	2.50084e-22
Lus10009622.g	2.3627	6.17555	1.03936e-23	2.51979e-22
Lus10014150.g	4.42046	5.23833	1.07985e-23	2.61572e-22
Lus10034270.g	6.30211	1.92169	1.09595e-23	2.65242e-22
Lus10032278.g	4.13486	2.77906	1.10374e-23	2.66899e-22
Lus10024625.g	7.19676	1.92991	1.11276e-23	2.68849e-22
Lus10002035.g	3.59847	2.97996	1.14949e-23	2.77485e-22
Lus10039156.g	3.24557	12.2705	1.1755e-23	2.83035e-22
Lus10015817.g	2.53187	3.9136	1.21633e-23	2.92616e-22
Lus10010555.g	2.25467	5.1845	1.29801e-23	3.11466e-22
Lus10028691.g	2.29248	4.75162	1.39124e-23	3.33271e-22
Lus10007627.g	2.52742	10.501	1.42339e-23	3.40681e-22
Lus10002149.g	2.72438	3.62043	1.47503e-23	3.52742e-22
Lus10007728.g	2.57884	4.34636	1.47778e-23	3.531e-22
Lus10037307.g	2.5027	7.64028	1.5574e-23	3.71808e-22
Lus10037629.g	2.3174	5.6047	1.56622e-23	3.73597e-22
Lus10018388.g	2.94478	4.20999	1.57897e-23	3.76318e-22
Lus10013041.g	2.45394	7.59238	1.59016e-23	3.78665e-22
Lus10020002.g	2.41077	5.57745	1.61921e-23	3.84933e-22
Lus10015300.g	2.78184	3.48694	1.6208e-23	3.84984e-22
Lus10005443.g	2.426	4.3302	1.68374e-23	3.99261e-22
Lus10012456.g	2.63415	3.85795	1.70513e-23	4.03992e-22
Lus10008878.g	2.29509	5.08008	1.79688e-23	4.24303e-22
Lus10004829.g	2.52839	4.79449	2.23178e-23	5.23919e-22
Lus10019464.g	2.50673	6.00625	2.37808e-23	5.57334e-22
Lus10010482.g	7.61001	1.49381	2.45652e-23	5.73331e-22
Lus10033981.g	2.3449	4.30147	2.46445e-23	5.74705e-22
Lus10010112.g	2.35901	6.10684	2.51042e-23	5.8494e-22
Lus10033819.g	3.35397	6.97148	2.76315e-23	6.42763e-22
Lus10036673.g	2.34646	7.86828	3.00263e-23	6.97894e-22
Lus10023515.g	4.27347	3.96892	3.24184e-23	7.52251e-22
Lus10015831.g	3.9768	10.1256	3.28794e-23	7.62319e-22
Lus10033936.g	2.52746	4.06201	3.40453e-23	7.87406e-22
Lus10028471.g	3.3529	10.949	3.49499e-23	8.07664e-22
Lus10004863.g	3.24118	3.30323	3.67912e-23	8.48822e-22
Lus10001159.g	2.75249	3.72271	3.81426e-23	8.79279e-22
Lus10019407.g	2.34263	4.85344	3.88502e-23	8.94859e-22
Lus10009997.g	4.89912	2.08678	3.99504e-23	9.19448e-22
Lus10013195.g	3.03536	3.73993	4.0129e-23	9.22804e-22
Lus10020387.g	2.62786	4.8642	4.18022e-23	9.60495e-22
Lus10004017.g	2.37417	4.76561	4.18968e-23	9.61883e-22
Lus10004204.g	3.6849	2.95703	4.25756e-23	9.76671e-22
Lus10000862.g	2.56016	4.22621	4.47223e-23	1.02508e-21
Lus10016014.g	2.73347	5.5964	4.99966e-23	1.14225e-21
Lus10035545.g	2.29308	7.25745	5.02648e-23	1.14745e-21
Lus10030382.g	2.39055	4.28865	5.09691e-23	1.16258e-21
Lus10040975.g	2.50062	4.04804	5.22538e-23	1.19001e-21
Lus10028745.g	2.46169	3.97795	5.22559e-23	1.19001e-21
Lus10031701.g	6.52215	1.75807	5.30402e-23	1.20689e-21
Lus10029498.g	3.2328	3.9449	5.37683e-23	1.22247e-21
Lus10005817.g	4.43049	2.27853	5.62815e-23	1.27858e-21
Lus10031791.g	2.27686	5.14687	5.67727e-23	1.28869e-21
Lus10028476.g	3.81947	2.71401	6.29317e-23	1.4262e-21
Lus10016221.g	2.25712	5.17377	6.31138e-23	1.42917e-21
Lus10017794.g	2.21604	5.31959	6.55762e-23	1.48374e-21
Lus10013311.g	3.16836	3.6904	6.74734e-23	1.52544e-21
Lus10034185.g	2.27921	5.07575	6.8186e-23	1.54031e-21
Lus10001446.g	2.70922	5.55284	6.91155e-23	1.56006e-21
Lus10007276.g	2.50528	4.2481	7.28226e-23	1.6411e-21
Lus10017363.g	2.26802	4.45853	7.5106e-23	1.69121e-21
Lus10030298.g	2.35542	4.22748	7.65301e-23	1.7219e-21
Lus10042021.g	5.10416	2.01521	7.79228e-23	1.75183e-21
Lus10023916.g	2.2125	4.98826	8.15398e-23	1.83169e-21
Lus10013541.g	2.89215	3.34466	9.67776e-23	2.1619e-21
Lus10018054.g	2.26649	5.41014	9.88003e-23	2.2035e-21
Lus10022041.g	2.32514	7.25274	9.89529e-23	2.2035e-21
Lus10013310.g	3.5734	10.081	1.0259e-22	2.28269e-21
Lus10037286.g	2.73811	5.12365	1.02678e-22	2.28285e-21
Lus10010769.g	8.09606	8.58908	1.06343e-22	2.36246e-21
Lus10016930.g	2.21081	5.2795	1.10241e-22	2.44713e-21
Lus10032527.g	3.00107	3.41015	1.11197e-22	2.46639e-21
Lus10004639.g	3.09782	3.17656	1.18405e-22	2.62215e-21
Lus10042357.g	2.68919	3.54839	1.18609e-22	2.6246e-21
Lus10015134.g	2.52194	5.08929	1.20355e-22	2.66115e-21
Lus10019921.g	2.80791	3.84975	1.21731e-22	2.68946e-21
Lus10041083.g	2.52764	5.25481	1.24165e-22	2.74108e-21
Lus10038788.g	2.27263	6.37663	1.2506e-22	2.75868e-21
Lus10017494.g	2.56584	5.2606	1.25654e-22	2.7696e-21
Lus10024796.g	3.19242	3.155	1.31084e-22	2.88703e-21
Lus10031973.g	5.60376	1.78623	1.46056e-22	3.20925e-21
Lus10022399.g	2.48448	4.32773	1.77283e-22	3.89234e-21
Lus10030449.g	4.02294	6.31037	1.78798e-22	3.91948e-21
Lus10036468.g	2.37995	5.67593	2.03572e-22	4.45563e-21
Lus10010464.g	2.89446	5.865	2.17533e-22	4.74275e-21
Lus10031631.g	3.14181	3.1696	2.22754e-22	4.85284e-21
Lus10036722.g	2.48786	5.17904	2.33742e-22	5.07258e-21
Lus10022743.g	4.27022	3.05622	2.43887e-22	5.28867e-21
Lus10003849.g	2.98566	9.9846	2.44275e-22	5.293e-21
Lus10032355.g	3.66914	2.86137	2.4721e-22	5.35247e-21
Lus10023357.g	3.33257	2.89571	2.54233e-22	5.5003e-21
Lus10033244.g	3.1628	3.22834	2.5612e-22	5.53688e-21
Lus10015169.g	3.84731	3.0351	3.17468e-22	6.84209e-21
Lus10015451.g	2.78776	3.78444	3.40106e-22	7.31879e-21
Lus10012996.g	2.25342	7.06021	3.40603e-22	7.32388e-21
scaffold1558.38	2.68538	4.06301	3.42167e-22	7.3519e-21
Lus10041925.g	2.42186	6.35051	3.47079e-22	7.45173e-21
Lus10024959.g	2.32215	6.14918	3.55241e-22	7.62116e-21
Lus10009365.g	3.38725	4.14947	3.75504e-22	8.04975e-21
Lus10041627.g	2.26521	6.04329	3.787e-22	8.11208e-21
scaffold820.50	2.22647	4.48997	3.98401e-22	8.5276e-21
Lus10018888.g	2.28805	4.95572	3.99016e-22	8.53428e-21
Lus10001788.g	2.24848	5.24902	3.99941e-22	8.54756e-21
Lus10011129.g	2.34277	4.46266	4.01938e-22	8.58372e-21
Lus10038125.g	2.45743	6.34075	4.06021e-22	8.66435e-21
Lus10018025.g	6.26865	1.88789	4.35971e-22	9.27534e-21
Lus10026008.g	2.71243	3.78844	4.51847e-22	9.58412e-21
Lus10039902.g	9.5918	1.34653	4.53846e-22	9.61928e-21
Lus10007575.g	2.32747	8.05463	4.71397e-22	9.96876e-21
Lus10008032.g	3.57517	2.6537	4.8425e-22	1.02329e-20
Lus10023747.g	2.54175	7.25054	4.8496e-22	1.02402e-20
Lus10027056.g	2.25181	5.11968	5.05836e-22	1.0673e-20
Lus10007646.g	2.48318	11.048	5.89264e-22	1.2424e-20
Lus10038809.g	2.31709	5.43505	6.20471e-22	1.30721e-20
Lus10013789.g	2.91692	3.97213	6.81856e-22	1.4344e-20
Lus10025445.g	2.2368	7.89595	6.88657e-22	1.44762e-20
Lus10002394.g	2.32957	5.97336	6.95584e-22	1.46109e-20
Lus10007615.g	2.21194	6.72436	6.96355e-22	1.46162e-20
Lus10041695.g	2.20577	4.50613	7.14172e-22	1.4979e-20
Lus10007617.g	3.14838	3.14651	7.27856e-22	1.52546e-20
Lus10004339.g	3.66597	2.82581	7.76948e-22	1.62472e-20
Lus10001777.g	2.26324	5.42081	7.86017e-22	1.64247e-20
Lus10022919.g	2.36718	4.00069	8.33816e-22	1.74105e-20
Lus10015317.g	2.23112	7.61884	8.35362e-22	1.74299e-20
Lus10039524.g	6.73832	1.4582	9.06113e-22	1.88777e-20
Lus10037994.g	2.31946	4.41353	9.78954e-22	2.03205e-20
Lus10014669.g	2.22357	9.22241	1.04087e-21	2.15739e-20
Lus10030772.g	2.22202	5.33277	1.10009e-21	2.27845e-20
Lus10013400.g	2.26627	6.04011	1.11518e-21	2.30801e-20
scaffold1158.25	2.87635	6.77397	1.12117e-21	2.3187e-20
Lus10033621.g	3.38563	2.89633	1.12808e-21	2.33128e-20
Lus10017965.g	2.24418	5.59587	1.18701e-21	2.45126e-20
Lus10023720.g	2.22747	7.93359	1.30661e-21	2.69628e-20
Lus10032821.g	5.54049	1.74616	1.32263e-21	2.72734e-20
Lus10018164.g	2.67324	3.62796	1.33119e-21	2.74298e-20
Lus10002040.g	2.79331	6.2105	1.33928e-21	2.75761e-20
Lus10021665.g	2.5006	9.65028	1.34239e-21	2.762e-20
Lus10043306.g	2.77093	6.19164	1.40157e-21	2.87747e-20
Lus10026244.g	2.44007	5.86688	1.43665e-21	2.94732e-20
Lus10013439.g	2.23816	5.97625	1.53393e-21	3.14462e-20
Lus10026089.g	2.19404	5.93988	1.788e-21	3.65747e-20
Lus10010679.g	2.14276	5.2221	1.81467e-21	3.70933e-20
Lus10023191.g	2.22436	9.6102	1.85242e-21	3.78101e-20
Lus10010730.g	2.86793	3.47134	1.85724e-21	3.7881e-20
Lus10018579.g	2.40199	8.35103	1.9882e-21	4.04642e-20
Lus10029099.g	2.13537	5.01999	2.01733e-21	4.10274e-20
Lus10036717.g	2.43967	6.61522	2.18551e-21	4.43834e-20
Lus10018520.g	6.7506	1.48102	2.21261e-21	4.49014e-20
Lus10039912.g	2.23368	7.66932	2.35326e-21	4.7687e-20
Lus10013765.g	2.32754	6.8897	2.35771e-21	4.77427e-20
Lus10041209.g	2.35391	10.4138	2.36718e-21	4.78727e-20
Lus10040685.g	3.08221	3.45369	2.39712e-21	4.84362e-20
Lus10033630.g	5.38569	1.80527	2.40526e-21	4.85659e-20
Lus10011307.g	2.60524	4.05481	2.50366e-21	5.04441e-20
Lus10025934.g	2.11997	4.72439	3.13016e-21	6.27973e-20
scaffold34.259	5.05098	1.96362	3.25646e-21	6.52846e-20
Lus10030322.g	3.21461	3.97086	3.27885e-21	6.564e-20
Lus10012171.g	2.37521	8.22471	3.57558e-21	7.14278e-20
Lus10037181.g	7.50535	1.39159	3.87988e-21	7.73421e-20
Lus10034554.g	2.44133	7.2957	4.04559e-21	8.05882e-20
Lus10041329.g	2.20947	8.32739	4.07063e-21	8.10296e-20
Lus10035822.g	2.25882	8.59592	4.11412e-21	8.18375e-20
Lus10016979.g	3.92827	2.48233	4.39532e-21	8.73077e-20
Lus10005863.g	2.54072	7.52635	4.61327e-21	9.15079e-20
Lus10018122.g	3.71302	7.2192	4.74818e-21	9.41177e-20
Lus10040511.g	2.14798	4.56763	4.8502e-21	9.60722e-20
Lus10024051.g	3.99399	2.98203	5.5087e-21	1.08962e-19
Lus10012905.g	2.18623	6.20024	5.54589e-21	1.09621e-19
Lus10005314.g	2.23822	4.26933	5.722e-21	1.13023e-19
Lus10022333.g	2.23619	5.87495	5.75703e-21	1.13635e-19
Lus10025620.g	3.19272	3.00863	6.5114e-21	1.28255e-19
Lus10037336.g	2.09844	4.73209	6.74601e-21	1.32783e-19
Lus10006962.g	2.68822	3.93121	6.81695e-21	1.34086e-19
Lus10023509.g	3.22386	11.3	7.12813e-21	1.39913e-19
Lus10017245.g	2.37032	8.0888	7.16941e-21	1.40527e-19
Lus10002497.g	2.35081	5.12977	7.19026e-21	1.40838e-19
Lus10016967.g	2.6715	4.39764	7.25937e-21	1.42093e-19
scaffold15.89	4.57044	2.08258	7.752e-21	1.5163e-19
Lus10011108.g	2.20814	8.34359	7.81429e-21	1.52742e-19
Lus10012452.g	2.23991	9.15261	8.02615e-21	1.56774e-19
Lus10018116.g	2.17117	6.25732	8.08311e-21	1.57778e-19
Lus10004847.g	3.74237	2.43248	8.14632e-21	1.58901e-19
Lus10005392.g	2.58553	3.78074	8.16541e-21	1.59163e-19
Lus10013057.g	3.21946	3.27205	8.23679e-21	1.60443e-19
Lus10029195.g	2.49198	3.69882	8.34379e-21	1.62415e-19
Lus10012591.g	2.19114	10.9884	8.40349e-21	1.63465e-19
Lus10010158.g	2.30002	4.73233	8.69798e-21	1.69076e-19
Lus10030694.g	2.21368	8.16099	8.91037e-21	1.73085e-19
Lus10021939.g	4.02581	3.37633	9.1982e-21	1.78553e-19
Lus10043342.g	2.20127	8.10072	9.29653e-21	1.80238e-19
Lus10026098.g	4.11178	2.3575	9.30433e-21	1.8024e-19
Lus10013168.g	2.20674	5.0685	9.38642e-21	1.81705e-19
scaffold123.242	3.40018	2.9185	9.4555e-21	1.82917e-19
Lus10035512.g	3.14521	12.0986	9.59224e-21	1.85435e-19
Lus10037131.g	3.83947	3.05487	9.8127e-21	1.89566e-19
Lus10012751.g	2.12868	5.06919	9.87672e-21	1.90672e-19
Lus10029446.g	2.2039	5.15711	1.07142e-20	2.06698e-19
Lus10016969.g	2.4337	8.81875	1.08013e-20	2.08236e-19
Lus10041181.g	2.12399	5.28736	1.09436e-20	2.10835e-19
Lus10015919.g	2.58988	7.87263	1.19458e-20	2.29827e-19
Lus10005668.g	2.17926	5.39346	1.30762e-20	2.51062e-19
Lus10024571.g	2.90999	4.1917	1.30882e-20	2.5112e-19
Lus10028194.g	2.17332	4.51458	1.45977e-20	2.79511e-19
Lus10039319.g	2.52445	4.61506	1.55964e-20	2.98227e-19
Lus10028226.g	2.16379	8.26966	1.57762e-20	3.01461e-19
Lus10040391.g	3.24086	11.2388	1.75697e-20	3.34824e-19
Lus10005400.g	2.22885	7.10638	1.78166e-20	3.39298e-19
Lus10002560.g	2.14707	7.03341	1.81967e-20	3.46303e-19
Lus10016831.g	2.13692	4.68877	2.09351e-20	3.97611e-19
Lus10038004.g	5.44675	1.6379	2.14276e-20	4.06416e-19
Lus10040183.g	2.20431	5.02305	2.21173e-20	4.18671e-19
Lus10029140.g	2.35366	3.83231	2.22196e-20	4.20306e-19
Lus10036546.g	3.39097	2.64838	2.23974e-20	4.23384e-19
Lus10041026.g	3.48212	3.31974	2.40207e-20	4.53766e-19
Lus10000767.g	2.21856	7.15414	2.44752e-20	4.61732e-19
Lus10028806.g	2.39673	8.39095	2.55801e-20	4.80965e-19
Lus10041636.g	2.30518	8.40057	2.62866e-20	4.92931e-19
Lus10034489.g	5.08011	1.68259	2.70249e-20	5.06438e-19
Lus10039064.g	2.20855	4.95757	2.72653e-20	5.10603e-19
Lus10012811.g	2.48219	6.23704	2.75192e-20	5.15016e-19
Lus10007355.g	2.10149	5.17786	2.90913e-20	5.44074e-19
Lus10029286.g	2.12629	4.7051	2.94091e-20	5.49652e-19
Lus10000288.g	2.26405	6.66976	3.03068e-20	5.6568e-19
Lus10043080.g	3.07776	3.67362	3.03707e-20	5.66497e-19
Lus10018094.g	4.16353	2.25481	3.14538e-20	5.85923e-19
Lus10031474.g	3.6555	2.94315	3.14985e-20	5.86369e-19
Lus10027341.g	2.15793	8.59201	3.28687e-20	6.11471e-19
Lus10018210.g	2.30971	5.79263	3.5155e-20	6.52709e-19
Lus10001441.g	2.1689	10.0265	3.53256e-20	6.55446e-19
Lus10040275.g	2.14413	10.5766	3.55623e-20	6.59402e-19
Lus10012301.g	2.15083	6.4996	3.63372e-20	6.72883e-19
Lus10038659.g	2.06828	4.83356	3.8604e-20	7.1392e-19
scaffold87.7	2.4993	3.49784	4.04135e-20	7.46894e-19
Lus10005226.g	2.22184	8.56842	4.06652e-20	7.51051e-19
Lus10021023.g	3.27339	2.75191	4.33989e-20	8.0049e-19
Lus10041094.g	2.1109	5.87085	4.34769e-20	8.01405e-19
Lus10018423.g	3.03233	2.95025	4.49039e-20	8.26626e-19
Lus10002626.g	2.36439	4.62231	4.50527e-20	8.28823e-19
Lus10004434.g	2.08258	4.80971	4.5999e-20	8.45678e-19
Lus10017727.g	2.37131	3.83571	4.66915e-20	8.5785e-19
Lus10014289.g	2.11313	5.62659	4.81795e-20	8.84611e-19
Lus10038265.g	3.24155	4.5703	4.8317e-20	8.86557e-19
Lus10041097.g	2.49766	3.50975	4.89852e-20	8.97648e-19
Lus10020418.g	3.44447	7.7506	5.23919e-20	9.58204e-19
Lus10018412.g	2.09722	4.47443	5.25772e-20	9.60968e-19
Lus10004054.g	2.67388	3.7723	5.44073e-20	9.93772e-19
Lus10031923.g	3.21016	3.12423	5.68035e-20	1.03619e-18
Lus10011270.g	2.23836	6.2593	6.06318e-20	1.1046e-18
Lus10031660.g	2.22275	6.39245	6.07318e-20	1.1057e-18
Lus10020186.g	2.05482	5.38913	6.25939e-20	1.13887e-18
Lus10024221.g	2.2441	4.97993	6.31203e-20	1.1477e-18
Lus10024094.g	2.28016	5.28068	6.32733e-20	1.14974e-18
Lus10018353.g	3.36993	4.26596	6.5079e-20	1.18179e-18
Lus10018364.g	2.16197	10.6589	6.61596e-20	1.20064e-18
scaffold23.76	4.2213	3.68736	6.86996e-20	1.24433e-18
Lus10029064.g	2.10786	7.55701	7.26476e-20	1.31415e-18
Lus10042897.g	2.10558	5.01244	7.77962e-20	1.40638e-18
Lus10035361.g	2.61063	4.73517	8.10187e-20	1.46275e-18
Lus10026964.g	2.57521	4.47079	8.18038e-20	1.47578e-18
Lus10006739.g	2.40316	5.88581	8.18449e-20	1.47578e-18
Lus10005494.g	2.07383	5.18589	8.37478e-20	1.50816e-18
Lus10002773.g	5.55007	1.50106	8.59598e-20	1.547e-18
Lus10014413.g	2.07017	6.16702	8.87359e-20	1.59391e-18
Lus10034628.g	2.35194	4.51917	9.66032e-20	1.73191e-18
Lus10037276.g	2.1416	4.26218	9.72246e-20	1.74193e-18
Lus10028211.g	2.12541	6.12314	1.01543e-19	1.81815e-18
Lus10040865.g	2.60589	6.15283	1.02764e-19	1.83884e-18
Lus10039040.g	2.0894	6.64187	1.02903e-19	1.84016e-18
Lus10040147.g	2.31014	6.87864	1.08362e-19	1.93409e-18
Lus10013636.g	2.08167	7.15566	1.1108e-19	1.98134e-18
Lus10022502.g	2.06825	5.14364	1.2236e-19	2.17978e-18
Lus10022563.g	4.48097	2.29027	1.24539e-19	2.21721e-18
Lus10035171.g	2.07982	6.63192	1.25616e-19	2.23496e-18
Lus10037211.g	2.50716	7.43433	1.25916e-19	2.23888e-18
Lus10009197.g	2.10629	5.97322	1.26419e-19	2.24642e-18
Lus10002723.g	2.24434	4.1338	1.26532e-19	2.247e-18
Lus10025587.g	2.2033	7.26586	1.2792e-19	2.27022e-18
Lus10019954.g	9.3245	1.08055	1.31957e-19	2.34039e-18
Lus10020990.g	2.10776	5.87958	1.40035e-19	2.48053e-18
Lus10015462.g	2.51617	10.7152	1.4273e-19	2.5251e-18
C8309561.1	3.56895	9.14072	1.43475e-19	2.53509e-18
Lus10021087.g	2.12785	5.69864	1.45777e-19	2.57415e-18
Lus10023009.g	5.89515	1.54887	1.56483e-19	2.75972e-18
Lus10024067.g	2.08703	4.94785	1.71879e-19	3.02179e-18
Lus10022899.g	2.25734	4.33533	1.73932e-19	3.05598e-18
Lus10042048.g	2.05453	6.44035	1.75488e-19	3.08138e-18
Lus10030829.g	2.03959	4.96714	1.77299e-19	3.11125e-18
scaffold18.4	5.77016	1.39139	1.79675e-19	3.15098e-18
Lus10031681.g	2.77747	3.76508	1.88611e-19	3.30563e-18
Lus10030733.g	2.46879	3.49383	1.92283e-19	3.36788e-18
Lus10014908.g	2.22459	5.80218	1.97012e-19	3.44642e-18
Lus10002315.g	2.19267	5.78406	1.99503e-19	3.48566e-18
Lus10041625.g	2.0854	7.04243	2.15933e-19	3.76571e-18
Lus10011151.g	2.46959	4.35263	2.16719e-19	3.77708e-18
Lus10017566.g	2.17564	7.87443	2.21367e-19	3.85571e-18
Lus10024122.g	2.32804	4.89228	2.23445e-19	3.88949e-18
Lus10018516.g	2.20517	3.9779	2.25014e-19	3.91438e-18
Lus10030821.g	3.41679	2.62228	2.31832e-19	4.02801e-18
Lus10009907.g	3.9719	2.26046	2.42524e-19	4.21117e-18
Lus10028344.g	2.02222	4.71618	2.5818e-19	4.46924e-18
Lus10011170.g	2.07514	5.9473	2.6594e-19	4.60075e-18
Lus10038318.g	2.01435	4.79029	2.71617e-19	4.69318e-18
Lus10029841.g	2.10946	5.62378	2.72143e-19	4.69939e-18
Lus10016074.g	2.33007	11.1235	2.81887e-19	4.86467e-18
Lus10018051.g	2.0572	6.2658	2.83446e-19	4.88858e-18
Lus10002597.g	4.47827	5.60317	2.95846e-19	5.09308e-18
Lus10002919.g	9.28006	1.03608	2.96496e-19	5.10115e-18
Lus10011094.g	2.00144	5.00907	3.13664e-19	5.39322e-18
Lus10020545.g	2.07565	4.52414	3.2087e-19	5.51375e-18
Lus10001023.g	2.16396	4.50327	3.25893e-19	5.59664e-18
Lus10037627.g	2.38268	3.73704	3.37628e-19	5.78758e-18
Lus10041346.g	2.53187	7.00559	3.39356e-19	5.81366e-18
Lus10041544.g	2.10957	5.20726	3.40117e-19	5.82316e-18
Lus10011311.g	2.06452	5.50152	3.59806e-19	6.14904e-18
Lus10019732.g	4.14154	2.37501	3.65098e-19	6.23568e-18
Lus10039641.g	2.28977	4.0599	3.6567e-19	6.24168e-18
Lus10015151.g	3.02435	3.16366	3.88441e-19	6.62232e-18
Lus10041397.g	2.24749	6.88336	3.91452e-19	6.66961e-18
Lus10027597.g	4.7925	1.87039	3.97518e-19	6.76886e-18
Lus10000897.g	2.08692	5.54374	4.1173e-19	7.0024e-18
Lus10031806.g	5.19405	1.6255	4.13196e-19	7.02308e-18
Lus10001685.g	3.71942	2.275	4.15161e-19	7.05222e-18
Lus10020012.g	2.13453	4.65984	4.47956e-19	7.60471e-18
Lus10001733.g	3.71372	2.47697	4.49013e-19	7.61807e-18
Lus10024658.g	2.2653	3.9317	4.50084e-19	7.63164e-18
Lus10018273.g	2.20107	9.94828	4.60627e-19	7.80571e-18
Lus10022368.g	2.17864	4.21744	4.82844e-19	8.17726e-18
Lus10030637.g	4.28988	2.25144	4.85149e-19	8.21136e-18
Lus10032167.g	2.77775	6.20652	4.88183e-19	8.25775e-18
Lus10005628.g	2.49864	9.28174	5.029e-19	8.49138e-18
Lus10041585.g	2.03204	6.44822	5.53946e-19	9.3309e-18
Lus10028731.g	2.44461	7.07196	5.59158e-19	9.41305e-18
Lus10003965.g	2.40947	3.73667	5.71588e-19	9.59934e-18
Lus10009220.g	1.97006	4.75589	5.96134e-19	9.99837e-18
Lus10002594.g	2.40781	5.40235	5.96693e-19	9.99837e-18
Lus10026518.g	1.96454	4.78142	5.96769e-19	9.99837e-18
Lus10023973.g	2.04734	4.94621	6.04151e-19	1.01044e-17
Lus10039715.g	2.07337	4.41431	6.04174e-19	1.01044e-17
Lus10009959.g	4.74657	1.68	6.21245e-19	1.03714e-17
Lus10027966.g	5.44135	9.88492	6.60969e-19	1.1028e-17
Lus10027058.g	2.29501	6.3571	7.13008e-19	1.18822e-17
Lus10008075.g	2.16888	5.64709	7.338e-19	1.22142e-17
Lus10031789.g	2.15501	6.02022	7.3761e-19	1.22704e-17
Lus10012297.g	2.2413	10.8945	7.67795e-19	1.2765e-17
Lus10027371.g	2.03374	5.84067	7.87822e-19	1.30902e-17
Lus10030534.g	2.31032	3.7945	8.36845e-19	1.38966e-17
Lus10007922.g	2.72815	3.42074	8.40507e-19	1.39491e-17
Lus10018721.g	3.83016	2.35475	8.41389e-19	1.39556e-17
Lus10024613.g	2.1461	5.68513	8.51312e-19	1.41118e-17
Lus10022126.g	2.09553	4.21134	9.02649e-19	1.49452e-17
Lus10034205.g	2.10067	7.78482	9.28231e-19	1.53597e-17
Lus10001369.g	2.48271	11.2151	9.46337e-19	1.56501e-17
Lus10026895.g	2.06098	5.92876	9.51853e-19	1.57321e-17
Lus10004461.g	2.2152	5.42774	1.08784e-18	1.79481e-17
Lus10000947.g	2.10799	4.82137	1.09308e-18	1.8024e-17
Lus10019454.g	2.02835	5.93038	1.09794e-18	1.80829e-17
Lus10022772.g	2.88308	3.00826	1.11856e-18	1.84117e-17
Lus10037856.g	4.07138	2.14539	1.23319e-18	2.02748e-17
Lus10015956.g	2.98939	3.00149	1.24946e-18	2.05304e-17
Lus10002084.g	2.61915	9.89905	1.28408e-18	2.10869e-17
Lus10005719.g	2.79489	6.50061	1.34419e-18	2.20612e-17
Lus10037912.g	2.3261	6.71808	1.46803e-18	2.40237e-17
Lus10030691.g	9.21467	0.969304	1.51819e-18	2.48157e-17
Lus10011972.g	2.0585	5.48161	1.54956e-18	2.5299e-17
Lus10012152.g	2.32199	4.6513	1.56445e-18	2.55273e-17
Lus10040142.g	9.20008	0.955731	1.56551e-18	2.55298e-17
Lus10025799.g	2.03218	6.34385	1.57317e-18	2.56398e-17
Lus10007817.g	3.62595	2.50723	1.59865e-18	2.6025e-17
Lus10031462.g	6.12219	1.37943	1.64401e-18	2.67324e-17
Lus10022523.g	2.14502	4.05561	1.87514e-18	3.04205e-17
Lus10001906.g	2.51174	5.18535	1.89311e-18	3.06767e-17
Lus10040550.g	2.05602	6.24934	1.89484e-18	3.06871e-17
Lus10027208.g	2.17032	4.7028	1.91466e-18	3.09902e-17
Lus10007788.g	2.03138	6.53706	1.91737e-18	3.10162e-17
Lus10000477.g	2.19639	6.0333	1.97357e-18	3.18704e-17
Lus10017823.g	2.59194	6.55722	2.02582e-18	3.26954e-17
Lus10041110.g	2.04969	5.42909	2.08418e-18	3.35987e-17
Lus10020236.g	1.93535	5.2763	2.1358e-18	3.44111e-17
Lus10009562.g	2.72427	3.66028	2.23881e-18	3.60296e-17
Lus10001525.g	2.00947	9.8333	2.30854e-18	3.70882e-17
scaffold251.49	2.37147	5.60127	2.36458e-18	3.79668e-17
Lus10025469.g	2.54312	3.46826	2.3934e-18	3.84077e-17
scaffold863.81	4.18694	1.88986	2.47029e-18	3.95965e-17
Lus10009954.g	2.90625	3.43136	2.48706e-18	3.98425e-17
Lus10021410.g	2.10169	8.43889	2.5796e-18	4.1278e-17
Lus10030216.g	4.0928	2.1986	2.58763e-18	4.1383e-17
Lus10042398.g	2.02712	5.52989	2.77623e-18	4.43237e-17
Lus10032419.g	1.99808	6.85694	2.80105e-18	4.46946e-17
Lus10006856.g	2.38674	5.72627	2.89854e-18	4.61716e-17
scaffold491.27	4.62854	1.83798	2.91028e-18	4.63324e-17
Lus10031128.g	2.00513	10.5188	2.95047e-18	4.69457e-17
Lus10037133.g	2.26456	4.14227	3.05153e-18	4.85262e-17
Lus10009521.g	2.15925	3.89003	3.07415e-18	4.88583e-17
Lus10022050.g	2.51436	3.41418	3.10747e-18	4.936e-17
Lus10038847.g	2.3301	3.52739	3.15742e-18	5.00687e-17
Lus10007992.g	3.32293	2.5093	3.18546e-18	5.04849e-17
Lus10005883.g	1.92402	4.87733	3.27521e-18	5.1849e-17
Lus10014751.g	2.24389	9.66224	3.28581e-18	5.19874e-17
Lus10022261.g	2.04715	8.76638	3.36623e-18	5.323e-17
Lus10032061.g	2.33134	4.3473	3.53865e-18	5.59249e-17
Lus10007379.g	2.56182	3.35109	3.57365e-18	5.64464e-17
Lus10021693.g	2.08744	5.75372	3.62892e-18	5.72874e-17
C8194373.1	2.33624	7.96848	3.74239e-18	5.90454e-17
Lus10010325.g	1.95964	4.92495	3.8297e-18	6.03553e-17
Lus10007837.g	2.0258	6.48176	4.11106e-18	6.47171e-17
Lus10011665.g	2.19702	8.94927	4.17036e-18	6.56139e-17
Lus10004555.g	2.13619	7.00459	4.29262e-18	6.74619e-17
Lus10012320.g	1.97891	5.5425	4.31015e-18	6.76996e-17
Lus10031160.g	1.93208	5.18409	4.45614e-18	6.99147e-17
Lus10003888.g	4.7865	1.57411	4.51867e-18	7.08563e-17
Lus10001826.g	2.20331	7.38688	4.5874e-18	7.1894e-17
Lus10028726.g	1.98359	5.46998	4.69114e-18	7.34789e-17
Lus10027554.g	3.04613	4.40216	4.74564e-18	7.42912e-17
Lus10025809.g	2.0761	5.89588	5.05731e-18	7.90823e-17
scaffold17.3	3.37313	2.45867	5.11779e-18	7.99836e-17
Lus10007883.g	2.02972	8.12546	5.17499e-18	8.08327e-17
Lus10029857.g	3.36913	2.67788	5.20322e-18	8.12286e-17
Lus10020346.g	2.08232	5.15989	5.28583e-18	8.24724e-17
Lus10018312.g	1.93873	4.59	5.43899e-18	8.48151e-17
Lus10035912.g	1.98122	4.91186	5.64502e-18	8.79791e-17
Lus10011732.g	1.95148	5.38989	5.80915e-18	9.0487e-17
Lus10001204.g	2.5769	6.09425	5.81383e-18	9.05099e-17
Lus10027071.g	9.14085	0.896015	5.8982e-18	9.17219e-17
Lus10037380.g	2.5175	3.30655	6.26181e-18	9.70546e-17
Lus10016641.g	2.043	4.22218	6.47487e-18	1.00247e-16
Lus10027927.g	2.27219	4.18909	6.62449e-18	1.0245e-16
Lus10035678.g	1.97975	5.70576	6.62906e-18	1.02465e-16
Lus10011792.g	2.03068	5.32277	7.06769e-18	1.09185e-16
Lus10016295.g	1.97143	7.16106	7.09897e-18	1.09608e-16
Lus10004748.g	1.97765	4.49501	7.16672e-18	1.10532e-16
Lus10033303.g	1.95816	5.61471	7.1817e-18	1.10703e-16
Lus10006344.g	2.10807	4.28353	7.22892e-18	1.1137e-16
Lus10011448.g	6.96757	0.866362	7.5508e-18	1.16265e-16
Lus10039291.g	1.98801	6.21258	7.69347e-18	1.18397e-16
Lus10020776.g	2.6185	3.26084	7.77105e-18	1.19526e-16
Lus10036039.g	3.61245	2.55585	7.78854e-18	1.19729e-16
Lus10027077.g	2.11619	5.81795	7.88994e-18	1.21222e-16
Lus10000218.g	2.00794	6.21747	8.14523e-18	1.25007e-16
scaffold736.1	4.96149	1.7598	8.2391e-18	1.26379e-16
Lus10027035.g	2.03205	4.19505	8.37518e-18	1.28327e-16
Lus10040712.g	1.99735	7.37884	8.39812e-18	1.28608e-16
Lus10031670.g	2.26604	6.04841	8.51384e-18	1.30239e-16
Lus10032862.g	1.97918	7.43763	8.74285e-18	1.33597e-16
Lus10006148.g	1.9191	5.16773	9.04164e-18	1.38087e-16
Lus10027761.g	3.17701	3.16853	9.5892e-18	1.46291e-16
Lus10032000.g	2.48331	4.74909	9.83702e-18	1.49909e-16
Lus10005538.g	2.02975	7.13459	1.01129e-17	1.5403e-16
scaffold82.31	2.0357	7.59805	1.01195e-17	1.54047e-16
Lus10031032.g	1.99052	7.83981	1.02865e-17	1.5642e-16
Lus10018192.g	2.02684	5.38364	1.03817e-17	1.57782e-16
Lus10008475.g	2.56966	4.76848	1.06645e-17	1.61993e-16
Lus10005211.g	4.49257	1.69993	1.10656e-17	1.67633e-16
Lus10018067.g	3.37187	6.36233	1.13335e-17	1.716e-16
Lus10035657.g	2.01067	5.55235	1.18989e-17	1.80064e-16
Lus10005199.g	2.36786	10.9782	1.23946e-17	1.87263e-16
Lus10010082.g	1.96904	7.69438	1.27774e-17	1.92633e-16
Lus10020434.g	2.05297	4.078	1.32551e-17	1.99621e-16
Lus10005762.g	9.07279	0.829962	1.34029e-17	2.01632e-16
Lus10029165.g	3.1367	3.18505	1.40765e-17	2.11538e-16
Lus10032229.g	2.20913	6.83695	1.48693e-17	2.23095e-16
Lus10026867.g	2.04377	7.11349	1.55022e-17	2.32343e-16
Lus10006267.g	1.9598	6.85623	1.61939e-17	2.42581e-16
Lus10000382.g	2.31363	5.5377	1.65433e-17	2.47683e-16
Lus10030017.g	2.69536	3.13511	1.68161e-17	2.51633e-16
Lus10021780.g	2.14567	3.83718	1.75474e-17	2.62298e-16
Lus10041952.g	1.96408	7.58424	1.86401e-17	2.78125e-16
Lus10000701.g	1.93453	5.64897	1.95198e-17	2.90855e-16
Lus10013038.g	2.75617	3.31723	2.00584e-17	2.98722e-16
scaffold57.144	2.94979	4.53591	2.03945e-17	3.03567e-16
Lus10017191.g	2.04287	4.0586	2.07985e-17	3.09417e-16
Lus10041967.g	2.47542	4.32498	2.12317e-17	3.15694e-16
Lus10019275.g	3.4834	2.40274	2.13043e-17	3.16606e-16
Lus10000450.g	2.60568	3.41373	2.19793e-17	3.26466e-16
Lus10027195.g	2.83389	2.82965	2.21611e-17	3.28992e-16
Lus10001217.g	3.24712	3.41689	2.21874e-17	3.29209e-16
Lus10000124.g	2.48582	3.33201	2.22384e-17	3.29791e-16
Lus10026632.g	2.73177	3.01855	2.24039e-17	3.31896e-16
Lus10014230.g	1.92334	5.22841	2.35498e-17	3.47956e-16
Lus10001220.g	3.20562	2.72296	2.57079e-17	3.79245e-16
Lus10037734.g	1.9711	5.18336	2.57797e-17	3.80106e-16
Lus10008080.g	2.46396	6.43647	2.70732e-17	3.98969e-16
Lus10010444.g	1.92531	6.41973	2.71043e-17	3.99218e-16
Lus10039094.g	3.20701	8.33749	2.73333e-17	4.0217e-16
Lus10001642.g	2.15559	9.39945	2.73793e-17	4.02636e-16
Lus10011887.g	1.87708	5.04628	3.01715e-17	4.42542e-16
Lus10038652.g	1.97222	4.95407	3.0703e-17	4.50102e-16
Lus10027871.g	2.20553	6.83988	3.17616e-17	4.65379e-16
Lus10034707.g	2.04369	4.14184	3.19425e-17	4.67786e-16
Lus10042587.g	2.09527	7.31295	3.22379e-17	4.71867e-16
Lus10015561.g	2.57576	3.28179	3.28385e-17	4.80408e-16
Lus10030615.g	1.9211	6.39039	3.29824e-17	4.82263e-16
scaffold123.321	4.84026	6.87633	3.33544e-17	4.87187e-16
Lus10018431.g	5.72283	0.974249	3.33711e-17	4.87187e-16
Lus10039241.g	1.96462	6.89989	3.48665e-17	5.08755e-16
scaffold15.119	2.09831	8.16906	3.53643e-17	5.15751e-16
Lus10018887.g	1.91843	5.48967	3.60233e-17	5.24547e-16
Lus10035688.g	2.92722	3.14841	3.65543e-17	5.31728e-16
Lus10017742.g	2.14636	4.11548	3.6859e-17	5.35884e-16
Lus10026380.g	2.13344	4.88272	3.69695e-17	5.37212e-16
Lus10022213.g	3.5308	2.1858	3.86614e-17	5.61481e-16
Lus10016616.g	4.77742	1.38948	3.93692e-17	5.71199e-16
Lus10040454.g	1.9383	9.59167	4.03151e-17	5.84622e-16
Lus10037153.g	2.03872	5.71462	4.09311e-17	5.93248e-16
Lus10038647.g	3.09643	2.54425	4.15298e-17	6.01615e-16
scaffold104.1	6.2335	0.950043	4.34639e-17	6.28986e-16
Lus10024832.g	1.99936	8.31359	4.43407e-17	6.41015e-16
scaffold617.54	3.38035	2.49507	4.52101e-17	6.53248e-16
Lus10009412.g	3.59276	2.24787	4.63289e-17	6.69071e-16
Lus10027566.g	1.85623	4.82036	4.70713e-17	6.79095e-16
Lus10022846.g	2.06455	10.0721	4.86363e-17	7.01315e-16
Lus10029002.g	2.43467	4.80589	5.12756e-17	7.38237e-16
Lus10025592.g	2.06859	6.8027	5.15506e-17	7.41817e-16
Lus10012933.g	2.80109	2.85975	5.58797e-17	8.03702e-16
Lus10037890.g	2.47547	3.52509	5.61952e-17	8.07828e-16
Lus10018528.g	1.92683	7.61142	5.65648e-17	8.12726e-16
Lus10033324.g	2.11628	5.22797	5.87709e-17	8.43562e-16
Lus10023820.g	2.57521	6.74602	6.00718e-17	8.61356e-16
Lus10012645.g	2.15429	9.94204	6.10458e-17	8.74876e-16
Lus10033158.g	1.89675	6.03572	6.21958e-17	8.90903e-16
Lus10000381.g	2.98929	3.42949	6.3264e-17	9.05743e-16
Lus10025054.g	2.71613	3.3533	6.40718e-17	9.16376e-16
Lus10006379.g	2.17208	3.97069	6.53402e-17	9.33569e-16
Lus10002598.g	1.9876	4.73416	6.54642e-17	9.34865e-16
scaffold292.113	3.17373	2.45429	6.58487e-17	9.39879e-16
Lus10019044.g	2.31356	3.48453	6.64175e-17	9.47518e-16
Lus10015784.g	1.86567	5.24596	6.71833e-17	9.57957e-16
Lus10029678.g	1.99718	6.68938	6.83875e-17	9.74141e-16
Lus10009401.g	3.04026	2.83023	7.01444e-17	9.98662e-16
Lus10001423.g	1.96543	4.64522	7.17491e-17	1.02048e-15
Lus10042287.g	1.99754	5.80669	7.23937e-17	1.02912e-15
Lus10008901.g	1.97645	5.57387	7.39402e-17	1.05005e-15
Lus10018398.g	1.89624	6.64544	7.50909e-17	1.06585e-15
Lus10008191.g	4.55989	9.85434	8.17833e-17	1.15968e-15
Lus10020966.g	3.001	2.58684	8.34449e-17	1.18264e-15
Lus10002307.g	3.73156	2.01227	8.45089e-17	1.19712e-15
Lus10014467.g	1.92426	7.6551	8.52978e-17	1.20708e-15
Lus10035773.g	2.42499	3.43933	8.72663e-17	1.23431e-15
Lus10037908.g	2.0774	6.87471	8.82256e-17	1.24726e-15
Lus10039452.g	1.89642	5.53646	9.02924e-17	1.27583e-15
Lus10012189.g	8.96371	0.722169	9.05915e-17	1.27942e-15
Lus10036201.g	1.89386	5.76543	9.15889e-17	1.29221e-15
Lus10030559.g	1.91658	6.16551	9.20559e-17	1.29815e-15
Lus10033820.g	2.86827	3.82757	9.30043e-17	1.31086e-15
Lus10024899.g	2.04339	3.87853	9.36449e-17	1.31923e-15
Lus10005212.g	4.30522	1.84773	9.50173e-17	1.33789e-15
Lus10009828.g	1.94036	4.91882	9.60674e-17	1.352e-15
scaffold86.4	2.57518	3.32639	1.00119e-16	1.40622e-15
Lus10039162.g	1.89206	6.66207	1.01943e-16	1.4297e-15
Lus10042153.g	2.77915	2.95919	1.03191e-16	1.44576e-15
Lus10016092.g	2.30235	4.12745	1.0377e-16	1.45314e-15
Lus10003341.g	4.79323	1.81757	1.0424e-16	1.459e-15
Lus10035110.g	1.9383	7.33057	1.0496e-16	1.46835e-15
Lus10012095.g	2.1136	3.96008	1.09487e-16	1.53015e-15
Lus10035473.g	1.90818	11.4291	1.1147e-16	1.55632e-15
Lus10013829.g	2.61867	3.04079	1.12091e-16	1.56422e-15
Lus10005280.g	2.42992	3.5619	1.20916e-16	1.68486e-15
Lus10031946.g	1.94031	7.42357	1.21626e-16	1.69307e-15
Lus10031948.g	2.67382	5.11746	1.25931e-16	1.75214e-15
Lus10033115.g	2.87798	2.88603	1.26209e-16	1.75514e-15
Lus10040639.g	2.08626	9.71786	1.29032e-16	1.79263e-15
Lus10017931.g	2.26552	6.39863	1.29275e-16	1.79512e-15
Lus10022284.g	2.61717	3.25028	1.31573e-16	1.82612e-15
Lus10005230.g	2.4221	4.05956	1.34655e-16	1.86706e-15
Lus10035203.g	1.86651	5.2288	1.3619e-16	1.88648e-15
Lus10006437.g	2.32033	3.93875	1.37792e-16	1.90774e-15
Lus10028909.g	2.07952	8.67305	1.42012e-16	1.96423e-15
scaffold305.46	1.90037	7.57862	1.44959e-16	2.00401e-15
Lus10008462.g	1.83467	5.00513	1.45873e-16	2.01566e-15
Lus10031901.g	1.8263	5.37523	1.47277e-16	2.03405e-15
Lus10042197.g	2.01034	4.65575	1.55129e-16	2.13726e-15
Lus10012940.g	1.87561	5.79659	1.64919e-16	2.26659e-15
Lus10041994.g	2.64437	3.39736	1.9593e-16	2.6797e-15
Lus10020035.g	2.37578	3.84895	1.97418e-16	2.69875e-15
Lus10012528.g	1.9025	7.18689	2.0019e-16	2.73531e-15
Lus10028376.g	2.21566	3.72859	2.08727e-16	2.84643e-15
Lus10034381.g	2.88873	3.319	2.10413e-16	2.86803e-15
Lus10005457.g	2.63173	3.12455	2.11826e-16	2.8859e-15
Lus10023322.g	2.69555	11.2377	2.17391e-16	2.96029e-15
Lus10017357.g	2.6559	3.35415	2.19243e-16	2.98406e-15
Lus10011377.g	1.89396	4.4175	2.22722e-16	3.02848e-15
Lus10027792.g	1.97483	5.90871	2.24394e-16	3.04974e-15
Lus10041791.g	1.8852	5.5082	2.32953e-16	3.16302e-15
Lus10029615.g	1.86206	5.54469	2.45525e-16	3.33211e-15
Lus10035739.g	3.29058	2.36104	2.49637e-16	3.38629e-15
scaffold418.3	5.11315	1.34654	2.6003e-16	3.52386e-15
Lus10000633.g	1.90939	7.09875	2.68583e-16	3.63802e-15
Lus10001169.g	3.17061	12.6722	2.68964e-16	3.64142e-15
Lus10030873.g	1.93442	7.46273	2.74814e-16	3.71706e-15
scaffold28.128	2.79903	5.56261	2.79245e-16	3.77517e-15
Lus10002496.g	2.71056	3.05647	2.86484e-16	3.87117e-15
Lus10038975.g	1.91246	9.7781	2.90992e-16	3.92832e-15
Lus10037017.g	2.87694	2.64915	2.96003e-16	3.99214e-15
Lus10023920.g	1.97605	4.45914	3.04019e-16	4.09829e-15
Lus10016128.g	2.21884	4.40233	3.13953e-16	4.23018e-15
scaffold361.68	1.99766	4.24269	3.20268e-16	4.31319e-15
Lus10020945.g	2.1785	5.84817	3.21757e-16	4.33118e-15
Lus10018674.g	2.14674	6.0529	3.29045e-16	4.42717e-15
Lus10001966.g	2.26511	6.93196	3.32536e-16	4.472e-15
Lus10031253.g	4.63678	1.25287	3.35321e-16	4.5073e-15
Lus10009644.g	1.95084	7.30482	3.3607e-16	4.51521e-15
Lus10021295.g	2.27026	8.6116	3.40179e-16	4.56824e-15
Lus10013663.g	1.87161	7.59048	3.4755e-16	4.66499e-15
Lus10002256.g	6.94974	0.833405	3.58879e-16	4.81475e-15
Lus10016783.g	2.11794	11.5539	3.60775e-16	4.83789e-15
Lus10028616.g	1.99195	6.16288	3.7352e-16	5.00165e-15
Lus10007553.g	5.31688	0.968181	3.81694e-16	5.10624e-15
Lus10029321.g	1.8097	5.31948	3.82449e-16	5.11392e-15
Lus10018109.g	2.13321	3.71155	3.89757e-16	5.20916e-15
Lus10027293.g	2.02832	4.27325	4.10611e-16	5.48267e-15
Lus10022479.g	2.10243	11.4435	4.178e-16	5.57074e-15
Lus10035920.g	1.8614	6.34291	4.28811e-16	5.71213e-15
Lus10031520.g	1.83475	4.4783	4.52684e-16	6.02159e-15
Lus10037164.g	2.66759	2.88586	4.64654e-16	6.16916e-15
Lus10009478.g	2.56418	3.10604	4.69133e-16	6.22569e-15
Lus10016622.g	1.83266	6.40758	4.74341e-16	6.29184e-15
Lus10014727.g	1.91302	4.19942	4.74603e-16	6.29234e-15
Lus10004831.g	3.17393	3.28208	4.75042e-16	6.2952e-15
Lus10012617.g	1.99154	7.44256	4.80915e-16	6.37003e-15
Lus10014877.g	1.78862	5.36518	4.81347e-16	6.37275e-15
Lus10028310.g	2.17882	7.06639	4.9493e-16	6.54028e-15
Lus10018155.g	1.83986	6.89183	5.06261e-16	6.68373e-15
Lus10041338.g	3.02113	3.41616	5.09449e-16	6.72268e-15
Lus10017443.g	1.99267	5.86628	5.17047e-16	6.81654e-15
Lus10035408.g	1.93388	7.03863	5.61261e-16	7.39252e-15
Lus10007111.g	1.82732	5.98392	5.67158e-16	7.4667e-15
Lus10009690.g	3.70432	1.99985	5.70855e-16	7.51185e-15
scaffold863.45	4.49789	1.28914	5.75321e-16	7.56708e-15
Lus10009778.g	2.65196	2.90111	6.15932e-16	8.08611e-15
Lus10012308.g	1.88715	5.48932	6.63692e-16	8.70095e-15
Lus10023118.g	1.9356	5.17239	6.68583e-16	8.76099e-15
Lus10012328.g	1.83831	5.13526	6.80428e-16	8.91205e-15
Lus10033277.g	1.83868	6.40643	6.93853e-16	9.08366e-15
Lus10002712.g	2.0113	5.14495	6.94326e-16	9.08563e-15
Lus10003424.g	1.84896	5.73159	6.98791e-16	9.13981e-15
Lus10006137.g	1.87997	5.62226	7.07047e-16	9.2435e-15
Lus10012231.g	4.7843	1.21326	7.07457e-16	9.24457e-15
Lus10026171.g	4.65564	3.53833	7.13126e-16	9.31432e-15
Lus10031209.g	1.8727	6.02419	7.2238e-16	9.43081e-15
Lus10005949.g	2.37604	3.36943	7.72335e-16	1.00597e-14
Lus10022659.g	1.80067	5.1368	7.88083e-16	1.026e-14
Lus10035946.g	2.69376	2.83951	8.15117e-16	1.06022e-14
scaffold177.104	2.5026	4.01548	8.2086e-16	1.06719e-14
Lus10001566.g	2.13382	5.84381	8.42946e-16	1.0954e-14
scaffold185.3	2.99369	2.9171	8.51998e-16	1.10665e-14
Lus10015594.g	4.40401	1.60402	8.75345e-16	1.13541e-14
Lus10036920.g	2.22029	3.54994	8.87406e-16	1.14999e-14
Lus10018115.g	2.57756	3.06965	8.93526e-16	1.15739e-14
Lus10011873.g	2.00612	4.74672	9.22557e-16	1.19444e-14
Lus10038954.g	2.07872	7.58114	9.42034e-16	1.21854e-14
Lus10031258.g	2.2971	5.84029	9.4777e-16	1.2254e-14
Lus10027399.g	4.83847	1.24612	9.5629e-16	1.23584e-14
Lus10034016.g	1.84247	10.2311	9.67511e-16	1.24977e-14
scaffold86.214	3.66297	2.38112	1.00716e-15	1.30039e-14
scaffold261.77	3.54816	2.49189	1.0083e-15	1.30126e-14
Lus10005720.g	2.29809	6.06659	1.00892e-15	1.30147e-14
Lus10030990.g	1.85795	7.40321	1.01181e-15	1.3046e-14
scaffold327.111	2.50702	3.20077	1.0133e-15	1.30592e-14
scaffold1143.146	2.72372	5.49342	1.0336e-15	1.33148e-14
Lus10022550.g	2.00824	5.52626	1.05378e-15	1.35686e-14
Lus10030993.g	1.84017	4.39676	1.05732e-15	1.36078e-14
Lus10037266.g	2.10081	6.80814	1.06325e-15	1.36779e-14
Lus10009624.g	6.73808	0.644878	1.09471e-15	1.40698e-14
Lus10007565.g	1.84262	7.16236	1.10415e-15	1.41846e-14
Lus10013559.g	1.97781	4.65341	1.11344e-15	1.42975e-14
Lus10033561.g	3.42651	2.22441	1.13374e-15	1.45515e-14
Lus10028580.g	1.83989	8.0899	1.16165e-15	1.48893e-14
Lus10035653.g	1.80899	6.22923	1.21527e-15	1.55695e-14
Lus10019923.g	3.33477	2.83011	1.28921e-15	1.64867e-14
Lus10015999.g	6.67856	0.572997	1.29783e-15	1.65895e-14
Lus10002143.g	2.32875	11.0813	1.34919e-15	1.72382e-14
Lus10043252.g	1.83076	6.73854	1.36218e-15	1.73962e-14
Lus10021032.g	2.37043	7.48628	1.38841e-15	1.77231e-14
Lus10016033.g	1.849	10.5572	1.43794e-15	1.83471e-14
Lus10000237.g	3.27701	2.25331	1.44685e-15	1.84525e-14
Lus10039405.g	2.85841	2.66387	1.48101e-15	1.88709e-14
Lus10028716.g	2.2087	3.49266	1.52569e-15	1.94227e-14
Lus10041793.g	1.79651	6.22716	1.53541e-15	1.95288e-14
Lus10009860.g	1.82506	5.65785	1.56991e-15	1.99586e-14
scaffold217.163	1.81055	6.5096	1.58618e-15	2.01563e-14
Lus10040683.g	2.62155	6.4632	1.61032e-15	2.04538e-14
Lus10028921.g	2.86915	2.52189	1.61536e-15	2.05086e-14
Lus10014416.g	1.83275	5.45467	1.63368e-15	2.07318e-14
Lus10016956.g	2.11565	4.47626	1.74707e-15	2.214e-14
Lus10021783.g	1.86316	4.68651	1.74779e-15	2.214e-14
scaffold118.2	8.77961	0.542747	1.76134e-15	2.23016e-14
Lus10032232.g	3.58655	2.03034	1.80414e-15	2.28025e-14
Lus10028683.g	2.01514	4.08663	1.82824e-15	2.30864e-14
Lus10032330.g	2.25545	5.96445	1.89627e-15	2.39347e-14
Lus10030006.g	1.75862	5.03136	1.94753e-15	2.45706e-14
Lus10002349.g	1.91371	7.21665	1.97099e-15	2.48444e-14
Lus10001002.g	2.3459	6.39635	1.99897e-15	2.51745e-14
Lus10035554.g	3.4619	2.07073	2.04726e-15	2.57481e-14
Lus10021115.g	1.84881	7.68445	2.09769e-15	2.63588e-14
Lus10005752.g	2.75401	3.00917	2.15249e-15	2.70354e-14
Lus10040484.g	2.2436	3.55786	2.20449e-15	2.76637e-14
scaffold462.197	2.20972	3.41643	2.20589e-15	2.76689e-14
Lus10028989.g	1.96973	5.45644	2.28809e-15	2.86489e-14
Lus10021923.g	2.00334	10.3168	2.3456e-15	2.93429e-14
Lus10019493.g	1.84517	8.68504	2.36347e-15	2.95533e-14
Lus10039466.g	1.74806	5.28899	2.42045e-15	3.02255e-14
Lus10015382.g	4.18592	1.69072	2.49861e-15	3.11878e-14
Lus10035422.g	1.85032	8.53451	2.50287e-15	3.12271e-14
scaffold169.41	4.24442	1.43663	2.56223e-15	3.19253e-14
Lus10032934.g	2.41561	3.68915	2.5715e-15	3.20266e-14
Lus10022867.g	2.01274	7.41016	2.58352e-15	3.2162e-14
Lus10023731.g	5.94097	1.21591	2.58545e-15	3.21718e-14
Lus10008697.g	2.78355	2.94244	2.67948e-15	3.33124e-14
Lus10018626.g	3.55598	2.23771	2.73434e-15	3.39794e-14
Lus10008747.g	2.32979	11.189	2.73832e-15	3.40139e-14
Lus10037179.g	2.10172	3.57539	2.98503e-15	3.70457e-14
scaffold1721.1	2.47891	3.73094	3.06586e-15	3.8032e-14
Lus10007658.g	3.24916	2.51422	3.11922e-15	3.8677e-14
Lus10016531.g	1.83491	4.67374	3.14597e-15	3.89915e-14
Lus10008624.g	2.43403	3.92267	3.33478e-15	4.1277e-14
Lus10038955.g	1.71446	5.16041	3.44285e-15	4.25773e-14
Lus10012114.g	1.81112	5.82761	3.69559e-15	4.55828e-14
Lus10028266.g	1.86205	5.07073	3.72143e-15	4.58613e-14
Lus10014022.g	2.14318	5.01284	3.85529e-15	4.74901e-14
Lus10037636.g	2.11794	5.8585	3.8642e-15	4.75791e-14
Lus10036613.g	1.78334	6.04969	4.11831e-15	5.06414e-14
Lus10029680.g	1.87844	9.83692	4.22581e-15	5.19179e-14
C8318147.1	2.77128	2.61106	4.28479e-15	5.25966e-14
Lus10024373.g	2.00987	7.71109	4.38059e-15	5.37257e-14
Lus10040222.g	4.58889	1.2231	4.41556e-15	5.4131e-14
Lus10029728.g	1.74151	5.25269	4.43049e-15	5.42904e-14
Lus10015504.g	2.34883	3.23958	4.50366e-15	5.51389e-14
Lus10039046.g	1.72759	5.01806	4.54802e-15	5.56337e-14
Lus10007362.g	6.29769	10.9767	4.55481e-15	5.56926e-14
Lus10034852.g	1.83537	8.00178	4.57916e-15	5.5966e-14
Lus10000520.g	1.80877	6.16294	4.63559e-15	5.66065e-14
Lus10030726.g	2.04698	5.67187	4.65299e-15	5.67944e-14
Lus10010132.g	1.95007	10.1199	4.74697e-15	5.78912e-14
Lus10041339.g	2.36758	3.13019	4.76621e-15	5.81007e-14
Lus10013662.g	4.77987	1.9243	4.78934e-15	5.83574e-14
Lus10038147.g	1.84205	4.31081	4.80492e-15	5.85218e-14
Lus10018419.g	2.32753	3.63987	4.97378e-15	6.05e-14
Lus10014975.g	1.81883	6.23894	5.03418e-15	6.12082e-14
Lus10026387.g	4.56837	1.20333	5.05559e-15	6.1442e-14
Lus10027990.g	1.77919	5.55875	5.08015e-15	6.17138e-14
Lus10019924.g	1.90994	3.96096	5.63684e-15	6.82997e-14
Lus10004175.g	1.86567	7.90824	5.9098e-15	7.15455e-14
Lus10031686.g	1.83768	6.96694	6.02109e-15	7.28301e-14
Lus10022499.g	1.87232	5.76659	6.38373e-15	7.71502e-14
Lus10040081.g	8.74299	0.50878	6.61686e-15	7.98306e-14
Lus10037825.g	1.79704	7.26299	6.64177e-15	8.00968e-14
Lus10012569.g	2.10464	7.88672	6.83958e-15	8.24117e-14
Lus10012512.g	1.78915	5.75026	6.88728e-15	8.29509e-14
Lus10035389.g	2.82877	2.56782	6.91139e-15	8.32057e-14
Lus10031824.g	3.07521	3.20981	7.24003e-15	8.71248e-14
Lus10001376.g	3.80495	1.69138	7.26508e-15	8.7389e-14
Lus10039044.g	1.80092	7.80275	7.41929e-15	8.91677e-14
Lus10020414.g	3.07809	3.36292	7.50444e-15	9.01525e-14
Lus10041937.g	1.70624	4.7232	7.63527e-15	9.1646e-14
Lus10014301.g	3.40999	2.2627	7.79535e-15	9.34479e-14
Lus10006733.g	4.71601	1.82483	7.79873e-15	9.34486e-14
Lus10026850.g	1.80804	4.78546	7.88826e-15	9.44813e-14
Lus10010013.g	2.05179	6.85634	8.09255e-15	9.68868e-14
Lus10034163.g	1.7636	4.54477	8.24303e-15	9.86046e-14
Lus10008654.g	4.62332	1.58739	8.38811e-15	1.00297e-13
Lus10026325.g	2.45209	3.58637	8.44042e-15	1.0088e-13
Lus10030614.g	1.80948	6.32851	8.53617e-15	1.01981e-13
Lus10030561.g	1.96884	5.33636	8.76873e-15	1.04715e-13
Lus10001230.g	2.3658	3.84359	9.15433e-15	1.09181e-13
Lus10010508.g	4.53738	1.30387	9.1598e-15	1.092e-13
Lus10036748.g	1.71521	5.15665	9.1747e-15	1.09331e-13
Lus10015318.g	3.42617	9.01034	9.43386e-15	1.12205e-13
Lus10038433.g	1.99122	3.79926	9.4358e-15	1.12205e-13
Lus10032954.g	2.34497	3.27163	9.6121e-15	1.14253e-13
Lus10005180.g	2.00897	7.05596	9.67559e-15	1.14959e-13
Lus10005999.g	3.01098	2.368	1.00084e-14	1.18863e-13
Lus10010515.g	1.78869	7.50315	1.0139e-14	1.20364e-13
Lus10021904.g	2.39201	3.36819	1.02248e-14	1.21331e-13
Lus10023644.g	1.81769	7.49415	1.03504e-14	1.2277e-13
Lus10013667.g	3.50081	2.08567	1.08767e-14	1.28849e-13
Lus10025742.g	1.73826	5.83292	1.10742e-14	1.31134e-13
Lus10008560.g	2.95533	4.34302	1.11158e-14	1.31572e-13
Lus10001861.g	1.90023	5.53149	1.11591e-14	1.32029e-13
Lus10027678.g	1.84536	4.36547	1.14329e-14	1.35154e-13
Lus10006961.g	1.93928	5.57457	1.14461e-14	1.35254e-13
Lus10005787.g	2.1002	3.52037	1.14653e-14	1.35423e-13
Lus10038585.g	1.69059	5.33319	1.1698e-14	1.38056e-13
Lus10020551.g	2.56497	3.30408	1.18497e-14	1.39787e-13
Lus10031820.g	1.94903	3.97877	1.20348e-14	1.41911e-13
Lus10011757.g	2.76716	2.55579	1.22525e-14	1.44419e-13
Lus10035875.g	1.83262	6.90424	1.25725e-14	1.48129e-13
scaffold196.148	2.50086	3.12792	1.26301e-14	1.48745e-13
Lus10017974.g	2.45528	7.87686	1.26633e-14	1.49073e-13
Lus10043039.g	6.57324	0.480703	1.27693e-14	1.50259e-13
Lus10038534.g	1.71084	4.82566	1.27782e-14	1.503e-13
Lus10027929.g	1.75176	4.58554	1.27949e-14	1.50434e-13
Lus10038104.g	2.0749	5.04744	1.28361e-14	1.50855e-13
Lus10013668.g	3.86592	2.05243	1.28772e-14	1.51275e-13
Lus10013078.g	1.76452	8.74056	1.32154e-14	1.5499e-13
Lus10010671.g	1.82086	7.31446	1.32869e-14	1.55762e-13
Lus10013893.g	1.81795	5.963	1.38445e-14	1.62164e-13
Lus10010740.g	2.69322	2.68232	1.46605e-14	1.71509e-13
Lus10015731.g	2.09575	6.03106	1.49644e-14	1.74991e-13
Lus10020281.g	1.7563	5.46334	1.53454e-14	1.79297e-13
Lus10037352.g	2.27025	3.44727	1.54426e-14	1.80358e-13
Lus10027434.g	2.31876	3.45249	1.5786e-14	1.84292e-13
Lus10020173.g	1.66497	4.89865	1.58451e-14	1.84829e-13
Lus10022181.g	1.69995	5.39453	1.63731e-14	1.90908e-13
Lus10031348.g	2.57869	3.53735	1.67879e-14	1.95664e-13
Lus10004226.g	8.74032	0.500179	1.71941e-14	2.00149e-13
Lus10043036.g	1.83033	4.50768	1.72756e-14	2.01016e-13
Lus10023593.g	1.88552	5.37607	1.7353e-14	2.01749e-13
scaffold263.4	1.76741	5.0903	1.77317e-14	2.05982e-13
Lus10008879.g	1.81685	5.46705	1.81438e-14	2.10683e-13
Lus10015074.g	6.94445	0.838355	1.91617e-14	2.22226e-13
Lus10033711.g	2.3334	3.21109	1.9432e-14	2.25269e-13
Lus10036780.g	1.73499	6.31433	1.98941e-14	2.30531e-13
scaffold505.43	8.62736	0.394551	2.03593e-14	2.35727e-13
Lus10014824.g	2.50977	3.38841	2.04585e-14	2.36779e-13
Lus10033681.g	2.15762	4.43843	2.05975e-14	2.3829e-13
Lus10001809.g	1.84349	6.06331	2.1078e-14	2.43747e-13
Lus10022339.g	3.71624	1.83549	2.1334e-14	2.46607e-13
Lus10010215.g	1.73563	5.02321	2.1975e-14	2.53913e-13
Lus10003293.g	2.12846	4.71705	2.23573e-14	2.58118e-13
Lus10042429.g	1.83432	8.03824	2.33309e-14	2.69137e-13
Lus10028993.g	1.73499	5.64856	2.39992e-14	2.76393e-13
Lus10041265.g	1.71622	6.30284	2.45969e-14	2.83046e-13
Lus10020812.g	1.77662	8.1393	2.46984e-14	2.84097e-13
Lus10021652.g	1.93008	3.78473	2.48253e-14	2.8544e-13
Lus10026097.g	1.6662	5.16507	2.63195e-14	3.02127e-13
Lus10018713.g	5.14282	0.80305	2.73047e-14	3.12798e-13
Lus10040427.g	1.68522	4.74123	2.74434e-14	3.14132e-13
Lus10041449.g	2.16766	7.0252	2.75158e-14	3.14832e-13
Lus10001263.g	3.79774	1.70556	2.7806e-14	3.17894e-13
Lus10030876.g	3.80611	1.52681	2.83764e-14	3.24265e-13
Lus10011060.g	1.73592	9.75995	2.83863e-14	3.24265e-13
Lus10026344.g	1.81755	8.65392	2.88799e-14	3.2977e-13
Lus10013822.g	1.99453	3.71226	3.05878e-14	3.4913e-13
Lus10030612.g	5.12681	0.765546	3.07439e-14	3.50627e-13
Lus10043400.g	1.74152	5.76043	3.11179e-14	3.5475e-13
Lus10028612.g	4.69204	0.917055	3.12877e-14	3.56541e-13
scaffold31.97	2.01849	6.25931	3.19315e-14	3.6373e-13
Lus10028617.g	1.98844	5.75647	3.44808e-14	3.92134e-13
Lus10040656.g	1.95559	3.62927	3.45133e-14	3.92344e-13
Lus10010356.g	1.71848	6.70032	3.52892e-14	4.00841e-13
Lus10028505.g	1.84013	5.24249	3.60305e-14	4.09097e-13
Lus10007630.g	2.96546	2.76182	3.61544e-14	4.10338e-13
Lus10025541.g	2.32629	3.29736	3.66451e-14	4.15572e-13
Lus10022091.g	1.7955	5.81289	3.71129e-14	4.20369e-13
Lus10042179.g	1.74702	7.10862	3.73751e-14	4.23169e-13
Lus10032679.g	2.12756	3.37383	3.74778e-14	4.24161e-13
Lus10025959.g	1.91212	3.78092	3.75739e-14	4.25077e-13
Lus10024898.g	1.75798	6.23683	3.79419e-14	4.29068e-13
Lus10011913.g	2.09589	10.5687	3.83098e-14	4.33055e-13
Lus10028925.g	1.95131	3.70261	3.91594e-14	4.42126e-13
Lus10008358.g	2.76171	2.60402	3.92811e-14	4.43322e-13
Lus10011480.g	1.70648	4.96598	3.93352e-14	4.43755e-13
Lus10033514.g	1.6985	5.35255	3.93725e-14	4.43997e-13
Lus10023003.g	1.98818	3.72832	4.07087e-14	4.58699e-13
Lus10019849.g	1.76043	4.58317	4.21281e-14	4.73933e-13
Lus10029408.g	8.67286	0.441856	4.25347e-14	4.78316e-13
Lus10011290.g	1.76936	4.63326	4.25548e-14	4.78351e-13
Lus10007361.g	1.7358	5.81293	4.27264e-14	4.80088e-13
Lus10029159.g	1.80241	4.13943	4.28708e-14	4.81518e-13
Lus10005945.g	1.80733	5.32486	4.41526e-14	4.95718e-13
Lus10043418.g	1.82915	6.40783	4.46705e-14	5.01332e-13
Lus10000492.g	5.63295	0.894388	4.54813e-14	5.10025e-13
Lus10031123.g	2.46235	3.02411	4.55751e-14	5.10873e-13
Lus10006691.g	5.30634	0.962274	4.66229e-14	5.2241e-13
Lus10011189.g	3.14478	2.35165	4.74877e-14	5.31801e-13
Lus10035850.g	2.43253	3.03892	4.81821e-14	5.39023e-13
Lus10035635.g	1.71547	6.20446	4.93632e-14	5.51579e-13
Lus10031792.g	2.08178	3.46042	4.95768e-14	5.53525e-13
Lus10013630.g	1.73976	6.04949	5.04113e-14	5.62619e-13
Lus10027499.g	1.71871	4.42354	5.12079e-14	5.71057e-13
Lus10020572.g	2.2661	3.11434	5.21768e-14	5.81632e-13
Lus10035374.g	1.79911	7.33314	5.22304e-14	5.81999e-13
Lus10015700.g	2.2201	3.34268	5.42413e-14	6.03689e-13
Lus10032160.g	4.16542	1.3545	5.51987e-14	6.14102e-13
Lus10025787.g	1.94932	6.62125	5.54972e-14	6.17179e-13
Lus10006663.g	2.71906	2.49946	5.72785e-14	6.36485e-13
Lus10004934.g	8.63454	0.398317	5.78489e-14	6.42316e-13
Lus10014399.g	1.80536	6.14589	5.8475e-14	6.48756e-13
Lus10032218.g	8.81056	0.566429	5.98965e-14	6.63481e-13
Lus10019417.g	2.25424	5.55427	6.22784e-14	6.89053e-13
Lus10039891.g	2.71898	2.63972	6.2407e-14	6.90205e-13
Lus10027506.g	1.71952	5.6415	6.31107e-14	6.97652e-13
Lus10039449.g	1.71328	8.13763	6.35022e-14	7.0149e-13
Lus10001801.g	2.36872	4.29206	6.4069e-14	7.07474e-13
Lus10029241.g	2.68548	2.8388	6.55977e-14	7.2407e-13
Lus10022731.g	1.76464	5.9728	6.7471e-14	7.43e-13
Lus10015365.g	5.21491	0.851932	6.85624e-14	7.53838e-13
Lus10027851.g	2.04846	3.4663	6.88465e-14	7.56667e-13
Lus10034039.g	2.40173	3.14433	7.52397e-14	8.2532e-13
Lus10039407.g	1.78795	7.40039	7.67777e-14	8.41535e-13
Lus10030105.g	2.61858	2.99365	7.748e-14	8.48902e-13
Lus10027532.g	1.70234	6.67623	7.83218e-14	8.57791e-13
Lus10019414.g	5.80255	0.53455	7.9674e-14	8.72261e-13
Lus10017378.g	2.6904	2.55737	8.11381e-14	8.87599e-13
Lus10040821.g	2.18435	3.28965	8.23073e-14	9.0004e-13
Lus10007399.g	2.61676	9.67137	8.43311e-14	9.21812e-13
Lus10036417.g	1.71686	6.18079	9.21944e-14	1.00581e-12
Lus10000114.g	8.84403	0.598296	9.37447e-14	1.02233e-12
Lus10006036.g	1.74354	5.86557	9.61968e-14	1.04745e-12
Lus10034598.g	1.9182	4.16507	9.8777e-14	1.07513e-12
Lus10002286.g	1.79372	4.85163	9.96294e-14	1.08357e-12
Lus10040228.g	1.69954	9.47281	1.00923e-13	1.09721e-12
Lus10014886.g	1.70716	5.78372	1.03195e-13	1.12148e-12
Lus10014787.g	2.1065	6.49828	1.05949e-13	1.15096e-12
scaffold157.1	2.00306	5.1557	1.06172e-13	1.15294e-12
Lus10031215.g	2.25254	3.72951	1.07678e-13	1.16884e-12
Lus10028498.g	3.49134	1.86235	1.09064e-13	1.18298e-12
Lus10014728.g	2.14368	3.35825	1.11607e-13	1.20963e-12
Lus10000959.g	1.85696	6.40659	1.13154e-13	1.22593e-12
Lus10039802.g	1.85726	4.17015	1.14465e-13	1.23965e-12
Lus10018712.g	3.83444	1.3987	1.1796e-13	1.27603e-12
Lus10029223.g	3.64673	1.63217	1.20434e-13	1.30229e-12
Lus10040917.g	1.86783	4.09968	1.20619e-13	1.30379e-12
Lus10037822.g	1.74032	7.89669	1.2372e-13	1.33577e-12
Lus10021524.g	6.39929	0.31929	1.2451e-13	1.34326e-12
Lus10007470.g	1.6685	6.28763	1.26317e-13	1.36171e-12
Lus10020626.g	5.37343	0.658871	1.29933e-13	1.39963e-12
Lus10005156.g	1.74067	5.81592	1.31551e-13	1.41598e-12
Lus10030361.g	1.68674	6.85393	1.34841e-13	1.44917e-12
Lus10018747.g	1.74029	8.22063	1.40337e-13	1.5065e-12
scaffold561.17	1.90125	6.28817	1.40583e-13	1.50857e-12
Lus10018485.g	3.0311	2.13489	1.42236e-13	1.52573e-12
Lus10012180.g	1.92603	6.64249	1.42467e-13	1.52763e-12
Lus10006288.g	5.89422	0.623606	1.44577e-13	1.54907e-12
Lus10001937.g	2.06531	5.33822	1.44941e-13	1.55238e-12
Lus10036807.g	2.15638	5.66153	1.46125e-13	1.56446e-12
Lus10034540.g	6.38907	0.305623	1.47495e-13	1.57854e-12
Lus10003578.g	2.03277	5.02924	1.48672e-13	1.58978e-12
Lus10013239.g	1.9437	3.51234	1.48716e-13	1.58978e-12
Lus10038884.g	1.67785	5.55918	1.50433e-13	1.60753e-12
Lus10026571.g	1.86758	4.50819	1.53029e-13	1.63279e-12
Lus10012805.g	2.29534	3.05651	1.53811e-13	1.64052e-12
Lus10001115.g	1.68674	10.6248	1.55998e-13	1.66321e-12
scaffold687.87	4.547	1.66954	1.63586e-13	1.74016e-12
Lus10005557.g	3.98947	1.30723	1.65505e-13	1.75991e-12
Lus10029770.g	1.81208	4.00718	1.7304e-13	1.83794e-12
Lus10035751.g	1.64033	4.46183	1.75168e-13	1.85985e-12
Lus10042915.g	1.71087	6.09288	1.76455e-13	1.87281e-12
Lus10008940.g	1.74434	5.89776	1.77354e-13	1.88163e-12
Lus10026221.g	1.67946	5.99803	1.77538e-13	1.88288e-12
Lus10009195.g	1.82141	6.15023	1.80074e-13	1.90906e-12
Lus10000631.g	1.67692	7.44893	1.83659e-13	1.9456e-12
Lus10028306.g	8.56532	0.337947	1.85052e-13	1.95962e-12
Lus10038843.g	1.93305	3.92894	1.85699e-13	1.96573e-12
scaffold86.79	2.39707	2.87685	1.88688e-13	1.99662e-12
Lus10015530.g	1.68118	5.67044	1.90201e-13	2.01111e-12
Lus10025674.g	2.18405	3.15421	1.95025e-13	2.06007e-12
Lus10014660.g	1.62149	4.57636	1.98898e-13	2.09756e-12
Lus10010570.g	8.54697	0.320101	2.01386e-13	2.12221e-12
Lus10042000.g	1.64586	4.63858	2.02047e-13	2.12758e-12
Lus10012831.g	4.30143	1.41589	2.03979e-13	2.14712e-12
Lus10031000.g	1.96705	10.6784	2.04482e-13	2.15161e-12
Lus10028517.g	9.56285	1.30692	2.09866e-13	2.20332e-12
Lus10012553.g	6.34205	0.264433	2.11339e-13	2.21769e-12
Lus10015513.g	4.03267	1.13302	2.11392e-13	2.21769e-12
Lus10019937.g	4.07606	1.64634	2.13488e-13	2.23884e-12
Lus10034377.g	2.54854	2.6167	2.38692e-13	2.49478e-12
Lus10029840.g	1.65438	7.04591	2.40697e-13	2.51413e-12
Lus10022601.g	2.25555	3.12901	2.40722e-13	2.51413e-12
Lus10030545.g	3.94064	2.17544	2.41629e-13	2.52267e-12
Lus10005467.g	4.4104	1.4458	2.42826e-13	2.53235e-12
Lus10005294.g	2.09698	3.69465	2.45643e-13	2.55983e-12
Lus10002673.g	1.8501	8.86811	2.466e-13	2.56885e-12
Lus10028831.g	1.77051	4.15943	2.52345e-13	2.62773e-12
Lus10043345.g	1.78487	6.97561	2.52602e-13	2.62944e-12
Lus10021376.g	2.43052	2.73569	2.63134e-13	2.73502e-12
Lus10028078.g	2.70222	3.12808	2.65162e-13	2.75509e-12
Lus10001437.g	1.72457	7.59066	2.67107e-13	2.77427e-12
Lus10027462.g	1.68896	5.16139	2.69128e-13	2.79422e-12
Lus10011533.g	1.6728	5.83686	2.74612e-13	2.84907e-12
Lus10027343.g	2.27059	3.01181	2.92005e-13	3.02616e-12
Lus10041999.g	1.72431	4.79999	2.92447e-13	3.02963e-12
Lus10033896.g	1.94069	3.54365	2.92983e-13	3.03407e-12
Lus10002722.g	3.71306	1.43439	2.94054e-13	3.04291e-12
Lus10023542.g	8.47997	0.250984	2.95953e-13	3.06144e-12
Lus10007657.g	1.73937	4.10135	2.97e-13	3.07115e-12
Lus10019744.g	1.65066	6.19944	3.0616e-13	3.1647e-12
Lus10042837.g	1.68982	6.08378	3.07629e-13	3.17872e-12
Lus10013978.g	1.67287	9.34818	3.10435e-13	3.20536e-12
Lus10000724.g	1.59434	5.30554	3.13308e-13	3.23384e-12
Lus10018728.g	1.94918	3.65371	3.17757e-13	3.27855e-12
Lus10020578.g	1.6371	5.94431	3.18468e-13	3.28469e-12
Lus10040177.g	1.70813	5.59015	3.34072e-13	3.44059e-12
Lus10034491.g	3.14189	5.75883	3.41063e-13	3.51002e-12
Lus10024350.g	1.82386	3.78252	3.58218e-13	3.67716e-12
Lus10006118.g	1.77222	3.88029	3.86476e-13	3.96e-12
Lus10017476.g	1.81962	8.59373	4.0488e-13	4.14406e-12
Lus10022321.g	1.79833	3.81052	4.12658e-13	4.21907e-12
Lus10022236.g	1.9224	4.02059	4.13389e-13	4.225e-12
Lus10005148.g	1.71096	4.16484	4.25237e-13	4.33822e-12
Lus10001332.g	1.80613	5.91501	4.33478e-13	4.42069e-12
Lus10029575.g	8.50839	0.283211	4.37682e-13	4.46033e-12
Lus10016558.g	3.82911	1.27512	4.39857e-13	4.48087e-12
Lus10000867.g	1.65015	6.66283	4.40352e-13	4.48429e-12
Lus10020876.g	1.63296	4.37927	4.41645e-13	4.49583e-12
Lus10042541.g	1.66013	4.75482	4.42227e-13	4.50013e-12
Lus10035483.g	1.64888	7.43161	4.45679e-13	4.53362e-12
Lus10026061.g	3.86996	5.36917	4.45975e-13	4.53499e-12
Lus10031829.g	1.70083	5.26878	4.49032e-13	4.56278e-12
Lus10014914.g	1.94744	3.89266	4.50031e-13	4.57128e-12
Lus10038175.g	2.837	3.16491	4.5545e-13	4.62466e-12
Lus10000957.g	2.66617	3.00538	4.5932e-13	4.66059e-12
Lus10033323.g	1.793	3.83001	4.65445e-13	4.72104e-12
Lus10033304.g	8.48224	0.252099	4.68699e-13	4.75062e-12
Lus10027420.g	1.75472	4.30332	4.92611e-13	4.9858e-12
scaffold1558.61	4.36352	1.64316	5.05461e-13	5.11402e-12
scaffold208.63	1.97876	5.67658	5.18195e-13	5.23533e-12
Lus10007880.g	1.62922	6.61868	5.21455e-13	5.26637e-12
Lus10041352.g	1.74531	5.55712	5.27459e-13	5.3232e-12
Lus10014309.g	8.41709	0.191715	5.32762e-13	5.37478e-12
scaffold33.70	2.29014	5.20515	5.60886e-13	5.64637e-12
Lus10003824.g	3.09672	2.21139	5.67974e-13	5.71568e-12
Lus10012054.g	1.63273	4.77698	5.79953e-13	5.83414e-12
scaffold313.11	1.61812	5.80001	5.94392e-13	5.97513e-12
Lus10015787.g	1.6423	4.48361	5.95292e-13	5.98203e-12
Lus10001087.g	3.09112	3.71249	6.01162e-13	6.03887e-12
Lus10003251.g	1.61156	4.55465	6.01809e-13	6.04321e-12
Lus10000197.g	2.14342	3.30104	6.31368e-13	6.33551e-12
Lus10040950.g	2.9039	2.114	6.36125e-13	6.3787e-12
Lus10009594.g	2.81368	2.31275	6.53955e-13	6.55516e-12
Lus10007350.g	1.70505	4.18489	6.57159e-13	6.58493e-12
Lus10028947.g	3.07209	2.3388	6.62804e-13	6.63677e-12
Lus10005411.g	1.91924	4.55451	6.7048e-13	6.70885e-12
Lus10000788.g	1.57948	5.26888	6.79251e-13	6.7942e-12
Lus10027786.g	3.04172	10.0194	6.79812e-13	6.79739e-12
Lus10016011.g	1.6696	5.93569	7.18101e-13	7.17006e-12
Lus10019438.g	1.55614	4.95465	7.19172e-13	7.1782e-12
Lus10005688.g	1.67317	5.93073	7.24461e-13	7.22587e-12
Lus10003913.g	2.44134	2.78256	7.34566e-13	7.32406e-12
Lus10030132.g	2.42242	7.37996	7.53466e-13	7.50719e-12
Lus10028958.g	1.67299	5.20606	7.84983e-13	7.81568e-12
Lus10021279.g	2.29227	2.98954	7.87061e-13	7.83082e-12
Lus10015915.g	1.61508	6.88812	8.12046e-13	8.07086e-12
Lus10004405.g	1.62926	5.27728	8.15769e-13	8.105e-12
Lus10006188.g	1.68515	9.02891	8.40098e-13	8.33201e-12
Lus10043030.g	2.4785	2.79784	8.52671e-13	8.45372e-12
Lus10000482.g	2.13431	3.60826	8.54647e-13	8.47033e-12
Lus10039440.g	2.04765	3.4389	8.60874e-13	8.52904e-12
Lus10037243.g	1.65597	4.74261	8.64791e-13	8.56484e-12
Lus10023126.g	2.15848	3.07878	8.93074e-13	8.84184e-12
Lus10023202.g	1.60907	6.48191	9.1159e-13	9.01565e-12
Lus10011089.g	1.55457	5.30457	9.17176e-13	9.06771e-12
scaffold732.55	8.39668	0.172016	9.2306e-13	9.12267e-12
Lus10037012.g	1.56401	5.16908	9.32827e-13	9.21597e-12
scaffold29.49	1.88838	4.12884	9.40271e-13	9.28625e-12
Lus10001789.g	1.60098	5.88931	9.52773e-13	9.40312e-12
Lus10041881.g	1.76325	4.13986	9.58157e-13	9.44963e-12
Lus10038818.g	1.55038	5.04231	9.63752e-13	9.50148e-12
Lus10027764.g	2.02766	3.37006	9.94006e-13	9.78947e-12
Lus10031657.g	8.37362	0.150918	1.06635e-12	1.0491e-11
Lus10025694.g	1.60608	6.6483	1.07227e-12	1.05418e-11
Lus10018501.g	2.53323	2.9307	1.0864e-12	1.0677e-11
Lus10035770.g	1.63936	4.29804	1.08977e-12	1.07064e-11
Lus10028428.g	1.86629	3.54082	1.10363e-12	1.08387e-11
scaffold123.419	3.346	1.65937	1.12262e-12	1.10137e-11
Lus10002133.g	1.65186	5.74861	1.15588e-12	1.13361e-11
Lus10001810.g	1.99244	3.3512	1.18754e-12	1.16385e-11
Lus10008210.g	1.74488	6.28625	1.21408e-12	1.18945e-11
Lus10010214.g	1.57789	5.19701	1.22518e-12	1.1999e-11
Lus10021228.g	2.93895	2.78186	1.24856e-12	1.22195e-11
Lus10036570.g	1.61281	4.5869	1.26499e-12	1.2376e-11
Lus10042120.g	1.9353	3.8344	1.29824e-12	1.26924e-11
Lus10012815.g	3.64496	1.37661	1.30013e-12	1.27065e-11
Lus10017513.g	1.55562	4.72683	1.30361e-12	1.27361e-11
Lus10035926.g	3.30767	1.82355	1.311e-12	1.28038e-11
Lus10031088.g	1.62467	11.5366	1.32039e-12	1.28911e-11
Lus10030210.g	1.60345	6.93627	1.32321e-12	1.29141e-11
Lus10009181.g	2.71283	2.43702	1.33788e-12	1.30527e-11
Lus10026241.g	1.63592	8.46526	1.33888e-12	1.3058e-11
Lus10042400.g	1.57093	5.21859	1.34263e-12	1.30901e-11
Lus10020076.g	1.71207	4.08954	1.36443e-12	1.32934e-11
Lus10008915.g	4.09744	0.912054	1.365e-12	1.32944e-11
Lus10005031.g	1.79276	4.55613	1.40333e-12	1.36582e-11
Lus10036937.g	1.61499	4.36473	1.40707e-12	1.36899e-11
Lus10001179.g	1.60095	6.23087	1.41803e-12	1.3787e-11
Lus10012937.g	2.24797	3.117	1.45946e-12	1.418e-11
Lus10041445.g	1.72856	4.46529	1.48943e-12	1.44662e-11
Lus10037644.g	3.85294	5.07412	1.52019e-12	1.47446e-11
Lus10029738.g	1.90044	4.58144	1.5481e-12	1.50101e-11
Lus10022217.g	2.08651	5.23198	1.55229e-12	1.50444e-11
Lus10005542.g	1.80728	4.56583	1.55427e-12	1.50492e-11
Lus10009392.g	1.7486	6.23619	1.55654e-12	1.5066e-11
Lus10033200.g	1.76686	7.37811	1.57192e-12	1.52096e-11
Lus10030480.g	4.01575	0.994315	1.58293e-12	1.53056e-11
Lus10040212.g	2.73908	2.43036	1.59931e-12	1.54481e-11
Lus10034087.g	1.92317	3.86892	1.64264e-12	1.58503e-11
Lus10043049.g	8.42298	0.194539	1.66122e-12	1.60186e-11
Lus10020699.g	1.84972	6.62681	1.66733e-12	1.60721e-11
Lus10019604.g	1.72787	4.13613	1.67141e-12	1.61058e-11
Lus10028934.g	1.78214	4.50788	1.68555e-12	1.6231e-11
Lus10016803.g	1.61296	6.12037	1.73204e-12	1.66672e-11
scaffold54.18	2.54716	2.50915	1.7631e-12	1.69545e-11
Lus10011330.g	1.80406	7.56225	1.76919e-12	1.70073e-11
Lus10030808.g	2.59074	2.57634	1.77479e-12	1.70495e-11
Lus10023569.g	1.61632	8.6854	1.7778e-12	1.70726e-11
Lus10021021.g	1.7198	3.99144	1.78057e-12	1.70916e-11
Lus10039071.g	1.66024	5.13698	1.79527e-12	1.72169e-11
Lus10001660.g	2.19037	3.66682	1.79995e-12	1.72559e-11
Lus10014970.g	1.60016	4.30241	1.86789e-12	1.7895e-11
Lus10039748.g	1.66487	7.90802	1.87141e-12	1.79226e-11
Lus10024374.g	1.72011	5.60523	1.90557e-12	1.82312e-11
Lus10017188.g	2.23505	2.91976	1.92726e-12	1.84324e-11
Lus10017033.g	3.20796	1.99926	1.94452e-12	1.85912e-11
Lus10033599.g	8.5872	0.34885	1.98802e-12	1.89942e-11
Lus10026458.g	2.09399	10.3779	2.02247e-12	1.93167e-11
Lus10031129.g	1.85228	3.80682	2.03465e-12	1.94265e-11
Lus10007994.g	1.53988	4.88683	2.04868e-12	1.95472e-11
Lus10000828.g	1.725	6.47369	2.07415e-12	1.97835e-11
Lus10028207.g	1.76701	3.74026	2.11462e-12	2.01559e-11
Lus10002442.g	2.04977	4.03694	2.15907e-12	2.05725e-11
Lus10015516.g	4.34784	1.11238	2.26836e-12	2.16066e-11
Lus10037686.g	1.75112	3.89877	2.2762e-12	2.1674e-11
Lus10000628.g	1.66183	7.62851	2.31756e-12	2.20603e-11
Lus10010177.g	1.86048	4.29896	2.37902e-12	2.263e-11
Lus10031632.g	1.97332	3.32968	2.50402e-12	2.37615e-11
Lus10031203.g	1.75269	3.97433	2.50472e-12	2.37615e-11
Lus10027649.g	1.92007	4.18811	2.50883e-12	2.37925e-11
Lus10020873.g	1.72177	4.07038	2.73224e-12	2.58589e-11
Lus10025642.g	1.79278	6.84511	2.78423e-12	2.63333e-11
Lus10017882.g	2.12896	3.12852	2.979e-12	2.80904e-11
Lus10017039.g	1.59596	5.58728	3.01614e-12	2.8412e-11
Lus10016421.g	4.58913	0.80708	3.05085e-12	2.87294e-11
Lus10014036.g	2.41312	2.63469	3.08625e-12	2.90433e-11
Lus10014729.g	1.56233	4.48248	3.11947e-12	2.93363e-11
Lus10026777.g	2.15573	3.12543	3.18744e-12	2.99556e-11
Lus10007071.g	2.14186	3.02201	3.19288e-12	2.99921e-11
Lus10029755.g	1.77189	8.40833	3.19346e-12	2.99921e-11
Lus10006772.g	2.56595	3.45978	3.19787e-12	3.00135e-11
Lus10019973.g	8.30344	0.0865048	3.20833e-12	3.01016e-11
Lus10041758.g	1.57255	6.48884	3.22556e-12	3.02532e-11
Lus10037372.g	1.80306	7.78581	3.274e-12	3.06769e-11
Lus10038911.g	2.3614	2.66128	3.2948e-12	3.08614e-11
Lus10026055.g	1.54826	4.67607	3.30484e-12	3.09452e-11
Lus10003635.g	1.53757	4.87129	3.32262e-12	3.11013e-11
Lus10031565.g	1.58181	4.80212	3.32571e-12	3.11199e-11
scaffold325.96	1.77725	4.18283	3.3684e-12	3.1499e-11
Lus10027878.g	4.22319	0.878223	3.37975e-12	3.15941e-11
Lus10033148.g	3.55824	1.55449	3.41457e-12	3.18984e-11
Lus10019177.g	2.30525	2.78976	3.42942e-12	3.20265e-11
scaffold858.6	4.35244	0.956572	3.43193e-12	3.20393e-11
Lus10039292.g	1.55464	5.061	3.44081e-12	3.21116e-11
Lus10016978.g	6.19097	0.12467	3.47727e-12	3.24411e-11
Lus10020504.g	2.00428	3.2934	3.51205e-12	3.2733e-11
Lus10024271.g	2.07441	4.72773	3.663e-12	3.40947e-11
Lus10039334.g	1.83295	6.07703	3.70203e-12	3.44348e-11
scaffold1045.1	3.79131	1.33564	3.70321e-12	3.44348e-11
Lus10019409.g	1.91322	4.93718	3.75898e-12	3.49073e-11
Lus10023063.g	1.56194	6.56349	3.89799e-12	3.61743e-11
Lus10036810.g	1.72636	5.00855	3.97063e-12	3.68363e-11
Lus10021118.g	1.62291	4.76358	4.02271e-12	3.72826e-11
Lus10040192.g	1.55114	6.0603	4.0723e-12	3.77298e-11
Lus10014089.g	3.30321	3.95134	4.07418e-12	3.77347e-11
Lus10039267.g	1.62944	5.46054	4.138e-12	3.83132e-11
Lus10008140.g	1.91985	3.39667	4.16486e-12	3.85333e-11
Lus10027360.g	1.55692	6.42054	4.18421e-12	3.86902e-11
scaffold920.7	5.18794	0.466541	4.20382e-12	3.8846e-11
Lus10033720.g	1.74868	7.78543	4.24485e-12	3.91994e-11
scaffold96.62	1.66977	4.4398	4.35655e-12	4.02177e-11
Lus10020821.g	2.0991	3.2075	4.38474e-12	4.04647e-11
Lus10010924.g	1.48599	4.89204	4.43706e-12	4.09341e-11
Lus10010340.g	1.61289	7.28473	4.53625e-12	4.17944e-11
Lus10017759.g	2.59688	2.68837	4.55253e-12	4.19169e-11
scaffold267.7	3.4317	1.47977	4.5844e-12	4.21828e-11
Lus10037880.g	1.69486	3.83379	4.6352e-12	4.26363e-11
scaffold355.3	2.34665	3.84314	4.6837e-12	4.30683e-11
Lus10040399.g	1.70994	7.99798	4.78951e-12	4.39982e-11
Lus10026457.g	1.63427	7.01209	4.9287e-12	4.52178e-11
Lus10022022.g	1.52106	4.96489	4.97371e-12	4.56159e-11
Lus10042778.g	2.078	3.28571	5.06677e-12	4.64088e-11
Lus10011514.g	1.50391	5.0648	5.09397e-12	4.66428e-11
Lus10023645.g	2.6172	2.42515	5.10714e-12	4.67482e-11
Lus10009845.g	2.31405	2.80362	5.13891e-12	4.70237e-11
Lus10041363.g	2.02977	3.20807	5.18148e-12	4.73978e-11
scaffold587.16	1.49811	4.78489	5.23332e-12	4.78409e-11
Lus10039705.g	4.41802	0.650349	5.31471e-12	4.85692e-11
Lus10029448.g	1.5719	7.97578	5.33985e-12	4.87672e-11
Lus10010496.g	1.67558	7.74996	5.39717e-12	4.92748e-11
Lus10029979.g	1.56551	7.7715	5.40997e-12	4.93757e-11
Lus10029707.g	8.26514	0.0469374	5.53343e-12	5.0486e-11
Lus10014850.g	2.46734	2.44013	5.61238e-12	5.11732e-11
Lus10018069.g	2.29009	8.46696	5.64865e-12	5.14872e-11
Lus10010446.g	2.70487	2.26135	5.69417e-12	5.18854e-11
Lus10002662.g	4.28243	0.730984	5.84839e-12	5.32388e-11
Lus10005718.g	1.62217	5.67676	5.8704e-12	5.34142e-11
Lus10030431.g	2.1153	3.72405	6.00267e-12	5.45904e-11
Lus10033956.g	6.0959	0.0204595	6.0637e-12	5.50742e-11
Lus10027743.g	2.27807	2.74137	6.24713e-12	5.66853e-11
Lus10003685.g	1.78285	4.54581	6.29279e-12	5.70813e-11
Lus10022638.g	1.79528	5.63863	6.34144e-12	5.7504e-11
Lus10002295.g	2.80348	2.50457	6.35306e-12	5.75908e-11
Lus10005311.g	1.55025	6.43284	6.42193e-12	5.81964e-11
scaffold1536.31	1.8944	3.74784	6.50084e-12	5.88926e-11
Lus10000879.g	1.90352	5.92479	6.61802e-12	5.99155e-11
Lus10037766.g	1.69022	5.64839	6.83837e-12	6.18706e-11
Lus10002521.g	6.08957	0.0175353	6.84539e-12	6.19142e-11
Lus10009049.g	1.65184	4.15247	7.05418e-12	6.37617e-11
Lus10036477.g	1.49123	5.27459	7.10371e-12	6.41476e-11
Lus10040631.g	1.48755	4.94517	7.173e-12	6.47194e-11
Lus10013294.g	1.59004	4.9783	7.17393e-12	6.47194e-11
Lus10013207.g	2.52396	2.45505	7.18495e-12	6.47981e-11
Lus10035530.g	2.14875	2.95814	7.37539e-12	6.64942e-11
Lus10006387.g	3.14026	2.05212	7.53025e-12	6.78253e-11
Lus10028447.g	2.54651	2.42931	7.96385e-12	7.15933e-11
Lus10007029.g	1.80918	3.66167	8.05137e-12	7.2357e-11
Lus10041564.g	1.53397	6.31509	8.28797e-12	7.4412e-11
Lus10034274.g	8.25508	0.042277	8.3004e-12	7.44923e-11
scaffold338.13	1.63751	4.07269	8.3874e-12	7.52087e-11
Lus10030757.g	1.6813	5.97822	8.4266e-12	7.55121e-11
Lus10022002.g	1.84934	4.37269	8.55235e-12	7.65658e-11
Lus10003049.g	1.54008	5.44378	8.59523e-12	7.69253e-11
Lus10027246.g	1.63008	6.0437	8.62064e-12	7.71281e-11
Lus10017100.g	1.54875	8.88623	8.68112e-12	7.76445e-11
Lus10034991.g	2.06453	3.70343	8.78526e-12	7.85261e-11
Lus10040990.g	1.80182	7.37068	8.86869e-12	7.92466e-11
Lus10006373.g	1.48889	5.38578	9.00217e-12	8.03884e-11
Lus10031301.g	1.96486	3.24037	9.1669e-12	8.18075e-11
Lus10002078.g	1.54782	10.3319	9.42712e-12	8.397e-11
Lus10024604.g	2.4158	2.63274	9.47973e-12	8.44119e-11
Lus10018844.g	1.89544	7.20916	9.52674e-12	8.48036e-11
Lus10037645.g	1.71826	4.57076	1.0049e-11	8.93676e-11
Lus10011682.g	1.6696	4.43633	1.01514e-11	9.02502e-11
Lus10026024.g	2.32064	2.65523	1.01576e-11	9.0277e-11
Lus10026872.g	2.54146	2.5099	1.02955e-11	9.14735e-11
Lus10033815.g	1.55736	4.28508	1.04861e-11	9.31371e-11
Lus10035227.g	1.69908	3.87589	1.05859e-11	9.39644e-11
Lus10030979.g	1.856	9.30747	1.08255e-11	9.60307e-11
Lus10005853.g	1.61556	5.57349	1.08696e-11	9.63917e-11
Lus10043229.g	1.92495	7.45142	1.09211e-11	9.6818e-11
Lus10003915.g	3.66916	1.37968	1.09793e-11	9.73032e-11
Lus10009282.g	1.72409	3.75335	1.10118e-11	9.756e-11
Lus10039468.g	1.54428	8.13587	1.13473e-11	1.0047e-10
Lus10027443.g	2.68953	2.22868	1.14279e-11	1.01151e-10
Lus10018305.g	1.53901	6.15759	1.1701e-11	1.03471e-10
Lus10022189.g	1.69829	5.00753	1.17118e-11	1.03534e-10
Lus10011486.g	2.17283	2.86711	1.19896e-11	1.05923e-10
Lus10018055.g	1.72796	5.24011	1.24854e-11	1.10269e-10
Lus10022644.g	5.45798	0.22108	1.26249e-11	1.11466e-10
Lus10022500.g	2.54027	2.28792	1.27219e-11	1.12287e-10
Lus10022311.g	1.75294	4.72275	1.29795e-11	1.14453e-10
Lus10019895.g	1.75221	5.30752	1.30815e-11	1.15244e-10
Lus10029504.g	1.73958	3.74648	1.33275e-11	1.17374e-10
Lus10039738.g	3.93743	1.02156	1.36156e-11	1.19837e-10
Lus10025946.g	2.13795	3.02603	1.36859e-11	1.20418e-10
Lus10006413.g	1.52039	5.76945	1.38251e-11	1.21605e-10
Lus10012500.g	1.57924	5.65393	1.38563e-11	1.21841e-10
Lus10015399.g	1.56406	9.72249	1.38797e-11	1.22008e-10
Lus10036662.g	2.54662	3.88238	1.39372e-11	1.22476e-10
Lus10035079.g	1.59081	4.28715	1.40437e-11	1.23373e-10
Lus10035903.g	2.22622	4.86229	1.43522e-11	1.25887e-10
Lus10032059.g	2.62605	2.63817	1.44018e-11	1.26282e-10
scaffold96.109	1.51648	5.13475	1.45581e-11	1.27574e-10
Lus10014033.g	1.6032	4.17651	1.46762e-11	1.28529e-10
Lus10033116.g	6.00827	-0.0473882	1.47729e-11	1.29335e-10
Lus10012244.g	2.02086	3.51152	1.48416e-11	1.29896e-10
Lus10016077.g	1.5146	5.68572	1.51293e-11	1.32332e-10
Lus10007237.g	1.70196	4.12089	1.52785e-11	1.33554e-10
Lus10017344.g	1.78247	3.61378	1.54449e-11	1.34925e-10
Lus10034955.g	1.68716	5.94326	1.558e-11	1.36063e-10
Lus10001244.g	4.2192	1.13308	1.56104e-11	1.36286e-10
Lus10030035.g	1.47326	5.03196	1.57119e-11	1.3713e-10
Lus10029989.g	2.66445	2.3628	1.57517e-11	1.37392e-10
Lus10012190.g	1.53669	4.40616	1.5797e-11	1.37744e-10
scaffold931.29	4.37378	6.28959	1.70644e-11	1.48657e-10
Lus10014577.g	1.8732	3.34823	1.70767e-11	1.48719e-10
Lus10032651.g	1.7034	4.5421	1.73707e-11	1.51186e-10
Lus10038624.g	2.22826	2.87168	1.74163e-11	1.51536e-10
Lus10023229.g	1.64647	5.4687	1.7722e-11	1.54148e-10
scaffold325.70	1.87744	3.614	1.82507e-11	1.58501e-10
Lus10015480.g	1.703	4.74989	1.83588e-11	1.59342e-10
Lus10012056.g	1.51182	5.48884	1.839e-11	1.59564e-10
Lus10013023.g	1.66092	5.39019	1.84808e-11	1.60252e-10
Lus10022110.g	1.8556	5.57484	1.85059e-11	1.6042e-10
Lus10041899.g	2.52596	2.86609	1.88545e-11	1.63392e-10
scaffold1989.5	1.66181	4.83782	1.89419e-11	1.64049e-10
Lus10028072.g	1.60809	4.01421	1.99012e-11	1.7225e-10
Lus10024651.g	1.7541	8.9399	2.01312e-11	1.74134e-10
Lus10042419.g	1.70503	4.93423	2.04094e-11	1.76487e-10
Lus10023253.g	2.13789	3.06095	2.07906e-11	1.79672e-10
scaffold121.4	2.02861	3.17849	2.10104e-11	1.81516e-10
Lus10010159.g	1.50791	5.72801	2.12255e-11	1.83205e-10
Lus10002485.g	2.31879	2.80804	2.13643e-11	1.84347e-10
Lus10018722.g	2.09133	2.93336	2.14557e-11	1.85079e-10
Lus10042139.g	2.22675	3.35215	2.18243e-11	1.88143e-10
Lus10021666.g	1.45561	4.75987	2.1854e-11	1.88342e-10
Lus10017939.g	1.5225	7.64166	2.21996e-11	1.91145e-10
scaffold475.29	3.71084	1.08585	2.24908e-11	1.93474e-10
scaffold25.309	2.41608	7.61476	2.25101e-11	1.93582e-10
scaffold172.18	1.64898	7.89194	2.26779e-11	1.94865e-10
Lus10000554.g	1.58397	4.67995	2.27053e-11	1.95022e-10
Lus10039816.g	3.65345	1.13969	2.29671e-11	1.9715e-10
Lus10011539.g	1.54527	5.42891	2.33624e-11	2.00421e-10
scaffold67.84	3.97118	1.08817	2.42714e-11	2.08156e-10
Lus10010904.g	1.59099	7.90788	2.48669e-11	2.13133e-10
Lus10031710.g	1.7509	3.6318	2.53025e-11	2.16734e-10
Lus10021576.g	1.52529	5.49015	2.61378e-11	2.23753e-10
Lus10030585.g	1.99403	4.04376	2.62333e-11	2.24503e-10
Lus10036357.g	3.0734	1.75883	2.64748e-11	2.265e-10
Lus10032283.g	1.58777	8.4383	2.64963e-11	2.26615e-10
Lus10018108.g	6.12922	0.0462492	2.65471e-11	2.26981e-10
Lus10014182.g	1.49488	5.81175	2.65954e-11	2.27325e-10
Lus10006785.g	4.02781	1.21571	2.66328e-11	2.27576e-10
Lus10030588.g	2.43383	2.40274	2.68742e-11	2.29429e-10
Lus10002032.g	1.54417	4.57695	2.88341e-11	2.45714e-10
Lus10009139.g	1.58588	5.3011	2.89519e-11	2.46568e-10
Lus10015131.g	8.08967	-0.115408	2.89941e-11	2.46854e-10
C8322565.1	1.90207	3.41049	2.92849e-11	2.49254e-10
Lus10001136.g	2.34681	4.18607	2.93454e-11	2.49618e-10
Lus10019169.g	1.79919	3.93568	2.94009e-11	2.50014e-10
Lus10021972.g	1.55321	5.57847	2.98203e-11	2.53428e-10
Lus10016806.g	1.7457	4.2958	3.02781e-11	2.57163e-10
Lus10001128.g	8.11896	-0.0898746	3.03467e-11	2.57668e-10
Lus10015408.g	4.13695	0.810497	3.0595e-11	2.59619e-10
Lus10010006.g	1.56187	6.88489	3.06118e-11	2.59684e-10
Lus10039697.g	1.57241	4.50298	3.11921e-11	2.64447e-10
Lus10031132.g	2.17792	2.8574	3.14221e-11	2.66237e-10
[truncated: 3,064 more rows]

## Sheet: z141_RD_up.deg
Gene	logFC	logCPM	PValue	FDR
Lus10000310.g	-12.2743	9.98224	1.50232e-176	4.22858e-172
Lus10042633.g	-10.3539	8.38438	3.29883e-154	2.32131e-150
Lus10005652.g	-8.03262	10.3368	1.62828e-146	9.16626e-143
Lus10007956.g	-12.1114	7.89581	4.87525e-145	2.28706e-141
Lus10005147.g	-10.7404	6.91894	8.24494e-139	2.90088e-135
scaffold773.13	-11.2207	7.00464	3.54126e-136	9.96758e-133
Lus10018873.g	-7.69065	11.6522	1.14348e-134	2.92597e-131
scaffold244.10	-11.9859	7.22953	9.00694e-130	1.69012e-126
Lus10005997.g	-8.89581	8.49082	7.06443e-119	1.04654e-115
Lus10025152.g	-8.86944	6.99326	4.14898e-115	5.56102e-112
Lus10012962.g	-7.04043	6.89145	2.97204e-111	3.48558e-108
Lus10038862.g	-9.07738	5.57315	6.6834e-111	7.5247e-108
Lus10006547.g	-10.8659	5.24963	8.49216e-110	9.19341e-107
Lus10004340.g	-7.22451	6.96548	7.79055e-106	7.83145e-103
Lus10003035.g	-13.1168	4.93384	7.47152e-105	6.7839e-102
scaffold903.84	-8.1843	5.78976	1.85847e-104	1.6347e-101
Lus10015754.g	-12.8772	7.24789	2.68119e-104	2.28689e-101
Lus10030795.g	-6.50835	6.84351	3.31192e-103	2.74178e-100
Lus10038406.g	-7.3996	6.05305	5.71781e-102	4.59826e-99
Lus10011013.g	-7.30177	7.52109	1.53004e-100	1.19628e-97
Lus10013489.g	-9.7278	4.9876	2.69045e-99	2.0467e-96
Lus10040652.g	-13.0013	4.82002	6.17693e-98	4.57532e-95
Lus10037951.g	-7.5142	5.46093	1.33189e-96	9.1846e-94
Lus10031925.g	-6.37529	8.34292	1.33786e-96	9.1846e-94
Lus10003845.g	-7.56195	5.51501	4.05734e-96	2.71909e-93
Lus10040933.g	-6.54819	8.02397	3.75301e-95	2.45665e-92
Lus10004396.g	-5.52609	9.81416	7.0595e-93	4.05518e-90
Lus10004645.g	-7.57694	5.42473	1.09715e-91	6.05521e-89
Lus10001832.g	-12.8836	4.70389	1.41469e-90	7.23987e-88
Lus10028648.g	-6.21884	5.78112	3.2702e-90	1.64368e-87
Lus10039608.g	-12.7413	4.56361	3.89103e-90	1.92142e-87
Lus10030214.g	-6.96694	7.63157	1.82662e-89	8.56896e-87
Lus10040738.g	-6.48203	6.19202	2.08438e-88	9.46276e-86
Lus10034965.g	-6.25731	6.25344	1.11115e-87	4.96438e-85
Lus10021240.g	-7.73229	8.08983	6.73917e-87	2.96387e-84
Lus10019017.g	-5.80205	6.7307	1.29277e-85	5.35113e-83
Lus10001009.g	-6.37672	8.26621	5.93652e-85	2.38708e-82
Lus10023397.g	-8.41023	4.22165	3.50037e-81	1.24715e-78
Lus10030229.g	-7.58409	6.95988	6.45995e-80	2.21742e-77
Lus10032236.g	-5.8759	4.88407	1.48112e-79	4.90459e-77
Lus10007235.g	-5.71731	5.95186	2.55266e-79	8.35461e-77
Lus10010752.g	-5.48047	5.33015	4.81761e-79	1.54092e-76
Lus10001194.g	-5.12763	6.30102	6.83665e-78	2.13812e-75
Lus10021020.g	-5.28951	6.20261	7.98107e-78	2.44177e-75
Lus10024484.g	-5.80471	6.57799	1.25456e-77	3.79699e-75
Lus10005239.g	-5.5534	6.22933	3.01037e-77	8.91926e-75
Lus10039379.g	-6.94055	8.90414	4.52468e-77	1.32663e-74
Lus10035730.g	-8.54635	5.50773	2.74262e-76	7.9584e-74
Lus10016083.g	-5.97332	4.65176	4.11802e-76	1.18275e-73
Lus10012202.g	-6.36402	4.90657	3.06341e-75	8.70968e-73
Lus10015788.g	-12.1697	4.00163	2.08412e-74	5.86617e-72
Lus10000673.g	-5.62001	4.98913	2.46414e-74	6.86714e-72
Lus10021190.g	-5.48198	4.64674	1.22744e-73	3.38714e-71
Lus10032578.g	-6.13132	4.54201	1.55175e-73	4.2405e-71
Lus10009210.g	-5.37689	5.11893	3.64464e-73	9.77007e-71
Lus10006620.g	-6.26125	6.69569	5.83472e-73	1.54934e-70
Lus10039419.g	-12.0168	3.85242	1.37442e-72	3.54916e-70
Lus10005146.g	-5.35989	5.62242	3.57583e-72	9.14991e-70
Lus10039378.g	-6.60788	7.99883	1.10117e-71	2.79231e-69
Lus10016369.g	-4.95238	5.401	1.22519e-71	3.07904e-69
Lus10024599.g	-5.09849	5.6617	1.29021e-71	3.21378e-69
Lus10016441.g	-5.23481	5.38848	5.14376e-71	1.27001e-68
scaffold55.2	-5.2337	5.45463	1.50161e-70	3.67528e-68
Lus10030184.g	-4.93299	5.24912	2.99954e-70	7.27827e-68
Lus10026667.g	-7.13063	4.12016	7.02166e-69	1.66083e-66
scaffold51.48	-5.43264	4.55659	1.25858e-68	2.92771e-66
Lus10007818.g	-4.56904	7.75963	7.56368e-68	1.68964e-65
Lus10031893.g	-5.4406	4.55885	1.29907e-67	2.87912e-65
Lus10003399.g	-4.75264	6.40989	1.78567e-67	3.92665e-65
Lus10030446.g	-11.8259	3.66609	2.22714e-67	4.85947e-65
Lus10041310.g	-7.78153	3.99476	3.05707e-67	6.61903e-65
scaffold743.19	-6.02524	5.03278	5.57356e-67	1.17954e-64
Lus10025846.g	-4.62248	6.42024	1.48947e-66	3.12866e-64
Lus10008117.g	-4.43607	8.83056	2.01567e-66	4.2026e-64
Lus10010989.g	-5.26442	4.85422	3.48193e-66	7.15371e-64
Lus10033574.g	-4.72645	8.37759	2.07269e-65	4.16714e-63
Lus10032415.g	-6.42078	4.39785	2.39089e-65	4.7728e-63
Lus10036629.g	-5.0672	6.79172	3.86184e-65	7.65488e-63
Lus10014740.g	-7.18335	8.67918	4.06909e-65	8.00928e-63
Lus10006499.g	-5.91207	5.41768	5.55242e-65	1.08531e-62
Lus10025245.g	-5.58094	5.61373	9.81854e-65	1.90595e-62
scaffold42.154	-7.85865	4.06949	1.53993e-64	2.9486e-62
Lus10038800.g	-5.40815	5.80328	3.05716e-64	5.81419e-62
Lus10030070.g	-6.0936	4.07369	5.0276e-64	9.49743e-62
scaffold231.9	-4.3802	6.87597	8.50135e-64	1.58469e-61
Lus10035565.g	-5.12421	4.99325	3.2047e-63	5.85731e-61
Lus10035846.g	-5.76105	6.17876	3.45717e-63	6.27799e-61
Lus10015279.g	-4.88707	11.4996	4.18774e-63	7.55592e-61
Lus10030768.g	-4.72625	5.49901	6.13426e-63	1.09975e-60
scaffold15.83	-4.93574	4.63566	9.06491e-63	1.61487e-60
Lus10008352.g	-4.61824	7.32262	1.43301e-62	2.52093e-60
scaffold98.6	-9.03009	4.83285	1.88184e-62	3.28995e-60
scaffold1491.47	-10.8253	5.20915	2.23622e-62	3.86153e-60
Lus10005618.g	-4.46721	6.90244	2.41256e-62	4.14064e-60
scaffold107.88	-6.36712	3.87222	3.88668e-62	6.5954e-60
Lus10015426.g	-5.93726	6.79799	9.57947e-62	1.60496e-59
Lus10013272.g	-4.77602	7.3231	1.7671e-61	2.94311e-59
Lus10032078.g	-6.26168	6.85133	1.83566e-61	3.03931e-59
Lus10014658.g	-5.09871	4.66103	2.77911e-61	4.54788e-59
Lus10003660.g	-9.36547	3.77346	3.03246e-61	4.9338e-59
Lus10038254.g	-5.18182	4.96817	6.11361e-61	9.88964e-59
Lus10022137.g	-4.33529	6.18027	1.0327e-60	1.65156e-58
Lus10026418.g	-7.08825	6.21733	1.84447e-60	2.91665e-58
Lus10039005.g	-4.40994	5.42477	2.36164e-60	3.67255e-58
Lus10027367.g	-4.45412	4.77417	3.08358e-60	4.76887e-58
Lus10003065.g	-4.49451	6.73782	4.83749e-60	7.44048e-58
Lus10034092.g	-4.32323	8.16436	1.15344e-59	1.74548e-57
Lus10011335.g	-8.61168	3.89031	1.28428e-59	1.93308e-57
Lus10020131.g	-8.1993	3.49007	1.54606e-59	2.30249e-57
Lus10020760.g	-4.39412	5.5166	7.74868e-59	1.1419e-56
Lus10023553.g	-4.78732	7.45489	8.01841e-59	1.17549e-56
scaffold1253.43	-6.46663	3.65926	1.90833e-58	2.76874e-56
Lus10013155.g	-4.1375	9.32833	1.07725e-57	1.53915e-55
Lus10011824.g	-4.71965	5.04194	2.43315e-57	3.4415e-55
Lus10013417.g	-4.45254	7.46909	2.68941e-57	3.78494e-55
Lus10023691.g	-5.84939	4.18621	1.05307e-56	1.46736e-54
Lus10004697.g	-4.23835	8.99167	1.96538e-56	2.7251e-54
Lus10014003.g	-6.89956	7.26902	2.46846e-56	3.40587e-54
Lus10027969.g	-4.17979	5.23077	2.67016e-56	3.66619e-54
Lus10025234.g	-7.96872	10.4819	2.68925e-56	3.67448e-54
Lus10043186.g	-4.39409	6.2897	2.97741e-56	4.0291e-54
Lus10019755.g	-4.03278	6.52049	4.79927e-55	6.28303e-53
Lus10028810.g	-4.30599	6.58436	1.0554e-54	1.36268e-52
Lus10041031.g	-6.49108	4.8055	1.39385e-54	1.78331e-52
Lus10042367.g	-4.0628	5.0725	1.58544e-54	2.01925e-52
Lus10030683.g	-4.07854	5.49688	1.87077e-54	2.37192e-52
Lus10017616.g	-5.86513	8.6693	3.96574e-54	4.9832e-52
Lus10023059.g	-4.35827	7.70664	2.55373e-53	3.19465e-51
Lus10007872.g	-3.94425	6.88672	3.86153e-53	4.80931e-51
Lus10038148.g	-5.01847	3.96249	1.05683e-52	1.31042e-50
Lus10029885.g	-4.3619	6.49171	4.00757e-52	4.90439e-50
Lus10018667.g	-5.30121	4.06596	4.29433e-52	5.23258e-50
Lus10014688.g	-3.94612	7.90382	7.18235e-52	8.71387e-50
Lus10022114.g	-3.84807	7.03703	1.19379e-51	1.42986e-49
Lus10011326.g	-6.49167	3.84532	1.60362e-51	1.91259e-49
Lus10021767.g	-4.12398	4.48514	1.77898e-51	2.11278e-49
Lus10020318.g	-4.33248	4.41744	3.82414e-51	4.50368e-49
Lus10017076.g	-6.88475	3.42853	3.97276e-51	4.65921e-49
Lus10033976.g	-5.06491	4.00997	4.51979e-51	5.27877e-49
Lus10030141.g	-5.04532	6.78372	8.41059e-51	9.70216e-49
Lus10003454.g	-4.6707	4.14823	9.62599e-51	1.10589e-48
Lus10033919.g	-4.10511	6.86595	1.20414e-50	1.37218e-48
Lus10021273.g	-3.8992	7.33101	1.8197e-50	2.05699e-48
Lus10012264.g	-3.78701	7.31168	1.00647e-49	1.11095e-47
Lus10016456.g	-3.80062	4.84121	1.22614e-49	1.34814e-47
Lus10029701.g	-4.93074	4.4035	1.79659e-49	1.96003e-47
Lus10009941.g	-4.14297	7.42358	2.46311e-49	2.6768e-47
Lus10010308.g	-4.33958	6.52237	2.59549e-49	2.80982e-47
Lus10043245.g	-5.05538	3.94906	2.6549e-49	2.86313e-47
Lus10016317.g	-5.13193	4.50329	4.01469e-49	4.31303e-47
Lus10030183.g	-4.88839	6.02089	4.63232e-49	4.95764e-47
Lus10028567.g	-4.45519	9.81463	5.09183e-49	5.42878e-47
Lus10038102.g	-3.94221	5.00399	6.30814e-49	6.70019e-47
Lus10000988.g	-4.63597	5.575	6.8812e-49	7.28139e-47
scaffold1202.11	-4.59578	4.61205	9.99473e-49	1.04581e-46
Lus10017257.g	-11.1935	3.05252	1.71584e-48	1.76262e-46
Lus10035832.g	-7.35905	3.20161	4.45065e-48	4.45809e-46
Lus10028135.g	-3.94229	5.4038	4.49666e-48	4.48821e-46
Lus10037735.g	-3.65623	5.38639	8.13887e-48	8.03806e-46
Lus10037410.g	-3.88575	6.93597	1.17994e-47	1.14523e-45
Lus10017550.g	-6.01728	3.38948	1.23651e-47	1.19602e-45
Lus10001018.g	-3.60862	5.94093	2.01776e-47	1.945e-45
Lus10003055.g	-4.15116	5.08067	2.53106e-47	2.43146e-45
Lus10014657.g	-3.58846	6.39825	6.88562e-47	6.54762e-45
Lus10017934.g	-3.66555	5.32847	6.9944e-47	6.62866e-45
Lus10012834.g	-8.12041	3.41513	2.12691e-46	1.97578e-44
Lus10009679.g	-3.9929	5.68193	3.02788e-46	2.79429e-44
Lus10014407.g	-4.1237	4.33455	3.60402e-46	3.31511e-44
Lus10038874.g	-3.82116	4.97858	5.58326e-46	5.08583e-44
Lus10034337.g	-4.04356	7.22012	1.25386e-45	1.13481e-43
Lus10012804.g	-5.49863	4.78936	1.2782e-45	1.15313e-43
Lus10029114.g	-4.72315	5.24584	1.48579e-45	1.33612e-43
Lus10023698.g	-3.56002	7.09455	1.84723e-45	1.65586e-43
scaffold422.12	-3.87227	5.51383	2.03573e-45	1.81328e-43
Lus10013062.g	-6.95983	3.49253	2.47033e-45	2.18655e-43
Lus10026643.g	-3.55742	5.69565	4.18682e-45	3.69425e-43
Lus10003437.g	-3.67373	7.63336	7.18093e-45	6.29662e-43
Lus10040737.g	-4.37638	5.35474	7.23405e-45	6.3235e-43
Lus10000397.g	-4.4271	7.73896	7.27375e-45	6.33852e-43
Lus10013129.g	-6.0109	3.38792	7.39612e-45	6.42527e-43
Lus10040269.g	-6.46258	4.61543	8.30322e-45	7.1911e-43
Lus10016493.g	-8.62655	3.05744	1.18229e-44	1.01148e-42
Lus10024631.g	-6.60277	4.65472	1.77354e-44	1.50815e-42
scaffold373.90	-6.76012	3.30842	2.53684e-44	2.14428e-42
Lus10021259.g	-3.77644	4.41243	2.91265e-44	2.45456e-42
Lus10012741.g	-3.56067	6.83597	8.58367e-44	7.02339e-42
scaffold359.37	-5.77536	3.30255	8.64749e-44	7.05509e-42
Lus10005134.g	-3.61235	7.40601	1.11616e-43	9.07994e-42
Lus10010537.g	-4.48361	4.41418	1.26929e-43	1.02663e-41
Lus10014982.g	-6.22136	3.23818	2.11631e-43	1.70194e-41
Lus10010897.g	-8.51597	2.95207	2.36807e-43	1.89897e-41
Lus10040264.g	-3.44697	8.42491	3.59913e-43	2.86982e-41
Lus10007914.g	-3.48735	4.88787	4.14895e-43	3.28959e-41
Lus10004293.g	-5.30706	3.50718	5.8726e-43	4.64315e-41
Lus10001363.g	-3.61389	6.92789	6.36515e-43	5.01848e-41
Lus10004625.g	-8.65542	3.08236	6.72796e-43	5.27498e-41
Lus10029051.g	-3.71474	4.49091	6.82873e-43	5.33912e-41
Lus10014932.g	-4.8133	3.54279	6.94781e-43	5.41717e-41
Lus10003738.g	-3.99266	5.63025	1.27884e-42	9.86175e-41
Lus10008348.g	-3.65873	5.36251	1.70951e-42	1.30755e-40
Lus10032854.g	-3.33037	4.94418	2.40977e-42	1.83815e-40
Lus10040662.g	-3.58218	5.00231	2.53822e-42	1.9309e-40
Lus10004819.g	-3.33222	7.15739	4.60269e-42	3.46395e-40
Lus10024192.g	-3.57002	4.69186	4.76184e-42	3.57418e-40
Lus10019850.g	-3.80654	4.20767	5.96633e-42	4.44271e-40
Lus10027299.g	-3.58451	6.58035	1.03737e-41	7.58414e-40
Lus10014280.g	-7.97962	4.19503	1.06648e-41	7.77673e-40
Lus10041436.g	-3.34811	7.24937	1.50237e-41	1.08429e-39
Lus10041534.g	-6.45945	3.46659	2.67215e-41	1.89932e-39
Lus10001016.g	-3.51705	6.07694	3.67676e-41	2.60024e-39
Lus10007731.g	-4.44167	4.74516	3.76837e-41	2.65836e-39
Lus10041003.g	-3.55764	5.16569	4.11294e-41	2.88696e-39
Lus10007336.g	-3.40924	5.56153	4.69219e-41	3.28535e-39
Lus10026501.g	-3.6259	5.32707	4.75189e-41	3.3189e-39
Lus10028264.g	-3.94119	3.92689	1.28575e-40	8.87009e-39
Lus10029759.g	-3.44387	5.41984	1.628e-40	1.11492e-38
Lus10015786.g	-3.23965	6.19611	4.72683e-40	3.15275e-38
Lus10010733.g	-4.36244	5.81186	5.80025e-40	3.85957e-38
Lus10040613.g	-3.82581	3.87132	7.57841e-40	5.00726e-38
Lus10002781.g	-4.07152	3.88103	1.2187e-39	7.97738e-38
Lus10040411.g	-11.3011	3.15402	1.25342e-39	8.16669e-38
Lus10004703.g	-3.4805	7.65578	1.67001e-39	1.08308e-37
Lus10017333.g	-4.33691	3.51436	2.10274e-39	1.35747e-37
Lus10016012.g	-3.42321	6.45097	4.18811e-39	2.64905e-37
Lus10014640.g	-3.70456	4.11072	5.34198e-39	3.36378e-37
Lus10026246.g	-3.19932	5.98467	5.39888e-39	3.39202e-37
Lus10024477.g	-3.69392	6.11786	7.14955e-39	4.48192e-37
Lus10000952.g	-3.24428	5.64769	7.29381e-39	4.55208e-37
Lus10006621.g	-4.95167	5.51214	1.01881e-38	6.28867e-37
Lus10002407.g	-3.18603	4.78555	1.10829e-38	6.82606e-37
Lus10023418.g	-3.70878	6.89583	1.56644e-38	9.62675e-37
Lus10016465.g	-3.85473	4.25261	1.65636e-38	1.01351e-36
Lus10027211.g	-3.53463	4.17886	2.62392e-38	1.5986e-36
scaffold244.27	-10.7504	2.62696	3.06484e-38	1.85918e-36
Lus10037493.g	-7.83135	3.13234	3.33993e-38	2.0217e-36
Lus10034483.g	-3.75978	5.56972	3.71397e-38	2.24329e-36
Lus10037453.g	-4.22347	3.83551	4.46057e-38	2.68273e-36
Lus10027151.g	-11.248	3.10247	4.99498e-38	2.99773e-36
Lus10019931.g	-3.18914	5.62943	8.31277e-38	4.94671e-36
Lus10030189.g	-3.72299	7.30571	1.03477e-37	6.14466e-36
Lus10021029.g	-3.61943	4.18967	4.26617e-37	2.48927e-35
Lus10009038.g	-3.2503	5.16821	4.27157e-37	2.48927e-35
Lus10021984.g	-4.60208	3.4074	5.43109e-37	3.15193e-35
Lus10029692.g	-5.5021	6.42951	6.1315e-37	3.54381e-35
Lus10016046.g	-3.08081	4.6036	6.64708e-37	3.82608e-35
Lus10023833.g	-3.04644	5.21322	7.51103e-37	4.2883e-35
Lus10025968.g	-3.20922	7.32291	8.14656e-37	4.64173e-35
Lus10041843.g	-3.13203	7.85555	9.77839e-37	5.53788e-35
C8303341.1	-3.39045	5.29999	1.09619e-36	6.18328e-35
Lus10026302.g	-4.70089	3.3068	1.17542e-36	6.61689e-35
Lus10006489.g	-3.35578	5.42396	1.21095e-36	6.8033e-35
Lus10003034.g	-2.96706	4.9716	2.24093e-36	1.24409e-34
Lus10019967.g	-3.56695	3.98829	8.11329e-36	4.42567e-34
Lus10020544.g	-3.23011	5.94466	1.28871e-35	6.93706e-34
Lus10011528.g	-3.82485	5.47709	1.79449e-35	9.6392e-34
scaffold57.168	-3.29737	5.06474	2.31879e-35	1.23378e-33
Lus10031322.g	-5.33214	5.11527	2.44616e-35	1.29909e-33
Lus10039404.g	-4.64203	3.69473	3.0463e-35	1.61173e-33
Lus10019882.g	-3.22863	6.14233	4.23235e-35	2.2184e-33
Lus10032412.g	-3.33449	7.33153	4.24277e-35	2.21973e-33
Lus10015096.g	-5.66726	3.05858	5.32239e-35	2.76401e-33
Lus10009196.g	-4.5045	4.02488	5.56371e-35	2.88401e-33
Lus10030158.g	-3.01349	7.75445	6.01051e-35	3.09849e-33
Lus10042604.g	-10.9579	2.82883	1.01222e-34	5.12425e-33
Lus10042615.g	-9.29983	3.71123	1.02141e-34	5.15226e-33
Lus10020656.g	-2.99457	6.31657	1.44047e-34	7.20158e-33
Lus10038494.g	-2.86475	5.31008	1.76305e-34	8.72136e-33
Lus10017193.g	-2.95538	6.96985	1.8095e-34	8.93545e-33
Lus10003398.g	-2.93932	5.27736	1.90758e-34	9.40329e-33
Lus10017532.g	-5.82298	3.04085	2.34752e-34	1.15315e-32
Lus10005673.g	-3.75074	3.66623	2.54713e-34	1.24903e-32
Lus10001468.g	-5.80171	2.84327	2.72006e-34	1.32919e-32
Lus10027725.g	-3.89825	3.69669	2.93185e-34	1.43021e-32
Lus10006140.g	-2.97152	5.6479	3.11757e-34	1.51817e-32
Lus10018009.g	-3.13378	4.94987	3.17914e-34	1.54548e-32
Lus10029689.g	-2.95123	6.2629	3.86183e-34	1.87089e-32
Lus10021369.g	-7.4109	2.72724	4.88424e-34	2.35405e-32
Lus10030414.g	-3.22485	6.08323	7.04387e-34	3.37758e-32
scaffold338.16	-5.89777	2.94123	7.19799e-34	3.44561e-32
scaffold46.47	-7.64681	3.47502	8.2672e-34	3.95071e-32
Lus10008096.g	-3.46123	3.9108	8.50881e-34	4.05928e-32
Lus10036329.g	-4.57386	4.979	9.21364e-34	4.37329e-32
Lus10023473.g	-2.8345	5.17138	9.25969e-34	4.38775e-32
Lus10001019.g	-3.51708	5.71295	9.60214e-34	4.51959e-32
scaffold732.45	-4.12689	3.93559	1.06434e-33	5.00134e-32
Lus10033386.g	-2.96024	5.38665	1.18823e-33	5.56489e-32
Lus10031684.g	-3.22182	4.37544	1.42039e-33	6.63015e-32
Lus10002700.g	-3.07679	4.62337	1.84282e-33	8.51724e-32
Lus10027897.g	-2.93938	5.58784	1.95023e-33	8.99889e-32
Lus10032514.g	-2.9458	5.12605	2.04506e-33	9.40563e-32
Lus10009675.g	-10.7874	2.65968	2.61078e-33	1.18909e-31
scaffold1308.13	-3.55519	5.17103	2.97075e-33	1.34867e-31
Lus10005953.g	-3.91017	4.07491	3.30158e-33	1.49404e-31
Lus10040774.g	-3.13842	4.45217	3.75953e-33	1.69583e-31
Lus10022753.g	-2.99227	4.62281	4.08138e-33	1.83806e-31
Lus10022076.g	-3.43824	6.04663	4.47304e-33	2.00802e-31
Lus10014614.g	-2.87282	6.06212	5.23105e-33	2.33712e-31
Lus10014066.g	-3.57358	6.78091	5.85651e-33	2.60005e-31
Lus10038896.g	-4.25014	4.0481	8.63421e-33	3.80324e-31
Lus10002399.g	-3.02685	4.75478	9.38819e-33	4.1289e-31
Lus10037232.g	-3.16436	6.02767	1.27586e-32	5.56771e-31
Lus10017644.g	-4.25962	5.2682	1.28209e-32	5.58624e-31
Lus10008028.g	-2.92883	4.68617	1.48213e-32	6.44164e-31
Lus10019027.g	-3.75565	5.2949	1.48299e-32	6.44164e-31
Lus10014776.g	-2.8416	5.04554	1.56286e-32	6.77808e-31
Lus10016098.g	-3.95783	3.61618	1.67243e-32	7.24212e-31
Lus10014545.g	-3.25882	6.05842	1.75946e-32	7.6073e-31
Lus10025772.g	-2.92322	5.07993	2.26837e-32	9.76268e-31
Lus10017829.g	-10.8789	2.75396	2.50918e-32	1.07826e-30
Lus10032754.g	-2.88529	5.6831	3.15935e-32	1.34941e-30
Lus10007015.g	-2.88461	6.59021	4.12089e-32	1.74948e-30
Lus10016056.g	-5.52075	3.51845	5.47703e-32	2.30092e-30
Lus10009127.g	-3.06989	5.38494	5.85433e-32	2.45323e-30
Lus10041311.g	-3.94902	3.5433	6.15742e-32	2.57523e-30
Lus10030514.g	-4.35335	4.61911	6.51589e-32	2.72111e-30
Lus10025049.g	-2.73739	4.88284	7.10673e-32	2.96345e-30
C8310011.1	-3.98184	3.31375	7.70303e-32	3.19789e-30
Lus10019223.g	-6.91071	2.76915	8.3939e-32	3.47446e-30
Lus10040133.g	-3.06346	6.98371	9.07756e-32	3.75192e-30
Lus10020719.g	-3.32453	4.42491	1.35987e-31	5.58777e-30
Lus10042531.g	-7.10281	2.96141	1.53225e-31	6.27776e-30
Lus10017989.g	-2.87218	7.44375	2.06662e-31	8.41813e-30
Lus10013576.g	-2.80325	5.85291	2.58862e-31	1.04988e-29
Lus10009755.g	-2.85672	4.38756	2.91717e-31	1.18143e-29
Lus10036392.g	-3.33529	4.28672	3.9161e-31	1.57917e-29
Lus10007537.g	-2.81756	8.91988	4.59775e-31	1.84876e-29
Lus10004550.g	-2.686	5.28534	5.37501e-31	2.15207e-29
Lus10035682.g	-3.97197	3.30619	5.97706e-31	2.38295e-29
scaffold134.17	-2.85718	5.48239	6.61388e-31	2.63311e-29
Lus10019387.g	-2.96178	5.39143	8.22046e-31	3.26349e-29
Lus10016748.g	-7.50916	2.81901	1.33376e-30	5.20686e-29
Lus10017283.g	-4.01235	3.82099	1.6894e-30	6.53182e-29
Lus10032585.g	-4.15305	3.1496	1.77933e-30	6.87007e-29
Lus10037365.g	-2.72253	8.23256	2.48296e-30	9.45707e-29
Lus10023699.g	-3.06052	6.32995	2.87261e-30	1.09116e-28
Lus10032188.g	-3.10623	3.90887	4.48641e-30	1.69048e-28
scaffold1558.45	-4.89648	3.55652	4.93945e-30	1.85622e-28
scaffold462.17	-3.32556	7.45863	5.95606e-30	2.22341e-28
scaffold524.29	-3.01235	4.01474	7.23535e-30	2.69739e-28
Lus10005933.g	-5.65452	2.88258	7.25111e-30	2.69969e-28
Lus10016022.g	-7.23508	2.57005	7.71602e-30	2.86521e-28
Lus10027716.g	-2.87207	5.73407	7.91167e-30	2.93013e-28
Lus10034963.g	-2.82582	5.32983	8.31738e-30	3.07634e-28
Lus10018202.g	-3.20256	4.98074	8.60749e-30	3.1753e-28
Lus10041772.g	-2.70548	5.49887	1.03653e-29	3.81374e-28
Lus10006568.g	-4.59024	3.13944	1.08574e-29	3.98441e-28
scaffold30.80	-5.87312	3.40447	1.16221e-29	4.24841e-28
Lus10004289.g	-3.6402	6.15067	1.21969e-29	4.45275e-28
Lus10030484.g	-7.42767	2.75155	1.6068e-29	5.82066e-28
Lus10014718.g	-2.70791	5.23223	1.72417e-29	6.23781e-28
Lus10033661.g	-5.83119	5.20494	2.03137e-29	7.321e-28
Lus10027425.g	-4.01217	4.71786	2.94579e-29	1.04956e-27
Lus10010352.g	-4.37877	3.55405	3.47371e-29	1.22218e-27
Lus10003372.g	-6.9724	2.31885	3.65058e-29	1.28121e-27
Lus10041402.g	-6.34421	2.61416	4.87684e-29	1.70945e-27
Lus10006122.g	-2.69061	6.4349	6.67463e-29	2.31653e-27
Lus10003903.g	-3.77565	3.48717	6.95109e-29	2.40951e-27
Lus10040044.g	-3.68274	4.06342	7.77236e-29	2.68757e-27
Lus10025544.g	-3.32865	4.11901	9.4061e-29	3.24453e-27
Lus10027387.g	-2.67054	6.20117	1.06004e-28	3.64311e-27
Lus10005220.g	-3.35139	3.49203	1.10137e-28	3.77593e-27
Lus10038408.g	-3.09089	4.25685	1.27719e-28	4.34693e-27
Lus10022706.g	-2.66297	4.44927	1.30079e-28	4.42189e-27
scaffold155.60	-3.67516	3.6006	1.35716e-28	4.60796e-27
Lus10016440.g	-5.62451	2.46764	1.44294e-28	4.88153e-27
Lus10002478.g	-6.6089	2.48592	1.64425e-28	5.54924e-27
Lus10043395.g	-2.63432	5.49908	1.66648e-28	5.61752e-27
Lus10013218.g	-4.66459	3.07273	1.85997e-28	6.25478e-27
Lus10042270.g	-2.5961	5.33269	2.0729e-28	6.95424e-27
Lus10007283.g	-7.84149	2.30408	2.25391e-28	7.54156e-27
Lus10026985.g	-2.59029	4.8682	2.52952e-28	8.40595e-27
Lus10033602.g	-3.14659	4.4253	2.66833e-28	8.83855e-27
Lus10026853.g	-3.02357	3.81708	2.66912e-28	8.83855e-27
Lus10002319.g	-3.488	3.46425	3.09905e-28	1.01784e-26
Lus10026022.g	-5.77781	2.81442	3.1892e-28	1.04379e-26
Lus10022349.g	-4.32078	5.5286	3.25184e-28	1.06306e-26
Lus10035006.g	-2.61564	5.74558	3.25935e-28	1.06428e-26
Lus10015697.g	-2.63062	5.02707	3.34172e-28	1.08865e-26
Lus10040705.g	-2.99655	5.14973	3.47066e-28	1.12805e-26
scaffold244.26	-10.8847	2.76119	3.68218e-28	1.19404e-26
Lus10019016.g	-2.73547	6.17913	4.059e-28	1.31019e-26
Lus10005990.g	-2.53269	5.35731	4.40878e-28	1.41498e-26
Lus10019808.g	-3.40361	4.30754	4.65128e-28	1.48772e-26
Lus10013609.g	-7.75731	2.22814	4.71986e-28	1.50794e-26
Lus10034083.g	-2.69013	6.96513	4.8849e-28	1.55714e-26
Lus10005676.g	-3.21667	3.91811	5.78846e-28	1.84099e-26
Lus10024069.g	-2.58225	6.0925	6.68251e-28	2.11816e-26
Lus10023939.g	-3.41936	4.15768	7.34127e-28	2.31913e-26
Lus10009389.g	-2.94034	4.2103	7.72484e-28	2.43757e-26
Lus10014994.g	-2.83049	4.33235	8.87264e-28	2.79037e-26
scaffold820.57	-3.96892	3.12396	9.33666e-28	2.92975e-26
Lus10041301.g	-2.63904	5.85645	1.02321e-27	3.20717e-26
Lus10030968.g	-2.59548	6.38069	1.1551e-27	3.60452e-26
Lus10019769.g	-2.92456	4.65922	1.163e-27	3.62512e-26
Lus10039564.g	-3.17823	4.65052	1.18466e-27	3.68856e-26
Lus10016973.g	-2.92992	4.3345	1.29953e-27	4.03729e-26
Lus10035481.g	-2.78796	6.19361	1.30383e-27	4.0462e-26
Lus10013652.g	-2.89708	4.2499	1.77961e-27	5.48845e-26
Lus10021299.g	-8.09781	2.5448	1.82333e-27	5.61501e-26
Lus10026878.g	-3.00355	8.4976	1.94816e-27	5.9929e-26
Lus10024840.g	-2.55119	5.9551	2.15101e-27	6.59527e-26
Lus10024614.g	-3.48406	5.83176	3.07448e-27	9.29509e-26
Lus10041369.g	-2.58353	5.32291	3.14405e-27	9.49523e-26
Lus10033749.g	-4.28943	4.04585	3.24973e-27	9.7829e-26
Lus10017252.g	-2.75203	7.47581	3.35607e-27	1.00922e-25
Lus10019416.g	-2.65241	5.70947	3.40141e-27	1.02068e-25
scaffold416.96	-3.75539	3.14611	3.61042e-27	1.08109e-25
Lus10018243.g	-2.55353	4.64076	3.73181e-27	1.11507e-25
Lus10015994.g	-2.74438	6.12603	4.73838e-27	1.40835e-25
Lus10006792.g	-2.55861	4.9806	4.86469e-27	1.44285e-25
Lus10000572.g	-2.63641	4.58455	5.93362e-27	1.75619e-25
Lus10007754.g	-2.76006	6.26386	6.04387e-27	1.78694e-25
Lus10022190.g	-2.75501	5.68506	7.30104e-27	2.14961e-25
Lus10005524.g	-3.78189	3.44942	1.64185e-26	4.75443e-25
Lus10041918.g	-3.61626	3.34185	2.23929e-26	6.43155e-25
Lus10037895.g	-2.98977	3.86921	2.29934e-26	6.5973e-25
Lus10035053.g	-5.4582	3.01313	2.48359e-26	7.11147e-25
Lus10004824.g	-3.14115	3.73787	2.52259e-26	7.20846e-25
Lus10019625.g	-2.92799	3.95785	2.56579e-26	7.32447e-25
Lus10017533.g	-2.53692	6.95864	2.56913e-26	7.32656e-25
Lus10030813.g	-2.62248	5.5672	2.76434e-26	7.85939e-25
scaffold689.14	-3.75211	6.43159	3.34394e-26	9.4595e-25
Lus10029152.g	-3.74251	3.43129	3.91869e-26	1.1041e-24
Lus10020946.g	-2.64479	6.44167	4.21813e-26	1.18728e-24
Lus10008052.g	-3.52523	3.26226	4.3395e-26	1.22022e-24
Lus10016358.g	-2.57382	7.23076	5.63345e-26	1.57619e-24
Lus10009872.g	-2.87029	6.11584	5.65543e-26	1.58077e-24
Lus10021242.g	-10.0148	1.9297	5.831e-26	1.62823e-24
Lus10012550.g	-2.46556	5.37239	5.88445e-26	1.64152e-24
Lus10017535.g	-4.6731	2.72765	7.13393e-26	1.97831e-24
Lus10003455.g	-7.11133	2.43975	7.66144e-26	2.11834e-24
Lus10033814.g	-2.43784	4.94911	8.27959e-26	2.287e-24
Lus10035835.g	-2.60824	4.74059	9.2713e-26	2.55342e-24
Lus10000257.g	-2.61857	5.56787	1.11118e-25	3.04245e-24
Lus10016359.g	-2.73695	4.19174	1.27532e-25	3.48172e-24
Lus10030941.g	-2.67646	4.33533	1.45781e-25	3.97606e-24
scaffold475.84	-3.23808	3.41153	1.50333e-25	4.08833e-24
scaffold272.125	-3.74992	4.34333	1.66602e-25	4.52204e-24
scaffold917.134	-5.18657	2.74938	1.73756e-25	4.70714e-24
Lus10006485.g	-3.07303	3.87944	2.10233e-25	5.66802e-24
Lus10007247.g	-4.29756	2.72578	2.95597e-25	7.9014e-24
Lus10042622.g	-2.62243	6.97024	3.71523e-25	9.88399e-24
Lus10004098.g	-2.97094	3.68792	5.67193e-25	1.49623e-23
Lus10035642.g	-2.60014	4.41108	5.72277e-25	1.50823e-23
Lus10036247.g	-3.40453	5.55395	6.10082e-25	1.60636e-23
Lus10016618.g	-7.53127	2.0129	6.68448e-25	1.75675e-23
Lus10040437.g	-2.91289	5.33666	7.67089e-25	2.01036e-23
Lus10040350.g	-2.52463	4.37931	9.83567e-25	2.55183e-23
Lus10033747.g	-2.86843	4.83219	9.8367e-25	2.55183e-23
Lus10020179.g	-2.43112	5.18342	1.01962e-24	2.64266e-23
scaffold33.166	-2.83833	3.89184	1.16988e-24	3.02653e-23
scaffold98.117	-3.05756	5.89342	1.31067e-24	3.37835e-23
Lus10041618.g	-3.6799	3.19682	1.4565e-24	3.74736e-23
Lus10009422.g	-2.75945	3.8846	2.00911e-24	5.12232e-23
Lus10007198.g	-2.38656	4.80769	2.07833e-24	5.28922e-23
Lus10017487.g	-2.45088	6.2705	2.59454e-24	6.55552e-23
Lus10028030.g	-9.96697	1.88241	3.02562e-24	7.61736e-23
Lus10026303.g	-4.7605	2.48016	3.11775e-24	7.8283e-23
Lus10014496.g	-2.3456	4.84743	3.2727e-24	8.21005e-23
Lus10018256.g	-10.2652	2.17147	4.35339e-24	1.08534e-22
Lus10031029.g	-2.52305	6.44264	4.3626e-24	1.08667e-22
scaffold251.59	-2.96084	3.82858	4.42727e-24	1.10181e-22
Lus10033197.g	-2.42912	4.57233	4.54932e-24	1.13066e-22
Lus10006224.g	-2.39639	4.84549	4.60896e-24	1.14298e-22
scaffold24.23	-2.76047	3.76931	4.64608e-24	1.15016e-22
Lus10002191.g	-9.85418	1.77948	5.01718e-24	1.23985e-22
Lus10041348.g	-2.58084	6.60152	6.01407e-24	1.47583e-22
Lus10036873.g	-2.717	6.17508	6.21482e-24	1.52377e-22
Lus10022441.g	-4.29615	2.64926	6.37468e-24	1.5616e-22
Lus10002865.g	-2.74473	8.70422	7.06929e-24	1.72725e-22
Lus10032154.g	-2.36994	6.64383	7.53508e-24	1.83628e-22
Lus10032602.g	-4.03868	2.70218	8.38709e-24	2.03861e-22
Lus10006398.g	-2.45802	4.48586	8.74907e-24	2.12476e-22
Lus10041000.g	-2.31828	4.80185	1.16796e-23	2.81702e-22
Lus10011093.g	-3.40822	3.21825	1.17266e-23	2.82592e-22
Lus10004430.g	-2.30192	5.18305	1.23705e-23	2.97346e-22
Lus10007633.g	-3.16427	4.07039	1.25011e-23	3.0023e-22
Lus10020170.g	-3.34581	3.1609	1.37262e-23	3.2909e-22
Lus10027624.g	-7.57727	2.06356	1.61398e-23	3.84012e-22
Lus10042731.g	-5.0607	6.0452	1.64784e-23	3.91078e-22
Lus10030043.g	-2.70279	3.93124	1.74905e-23	4.14051e-22
Lus10034327.g	-2.55276	4.55688	1.76322e-23	4.17053e-22
Lus10035011.g	-2.39353	7.26095	1.78584e-23	4.2205e-22
Lus10002491.g	-3.24488	5.18007	1.8331e-23	4.32492e-22
Lus10009580.g	-2.43821	5.41369	1.85513e-23	4.37323e-22
Lus10040270.g	-2.38134	7.24395	1.89063e-23	4.45318e-22
Lus10004696.g	-3.54961	8.73491	1.98685e-23	4.67591e-22
Lus10036787.g	-2.26991	5.2379	2.11282e-23	4.96821e-22
Lus10001913.g	-2.60977	4.02237	2.11832e-23	4.977e-22
Lus10002713.g	-2.44408	5.78154	2.35166e-23	5.51602e-22
Lus10005221.g	-2.33134	5.90003	2.41596e-23	5.65741e-22
Lus10034595.g	-2.37098	5.9305	2.42324e-23	5.66973e-22
Lus10016487.g	-2.64726	4.09062	2.42863e-23	5.67762e-22
Lus10029215.g	-2.26138	4.79675	2.44382e-23	5.70839e-22
Lus10034895.g	-2.47865	8.8538	2.51882e-23	5.86412e-22
Lus10015769.g	-9.80833	1.73815	3.1833e-23	7.39277e-22
Lus10038423.g	-2.48274	4.63423	3.35373e-23	7.76934e-22
Lus10042391.g	-2.53194	4.11628	3.37159e-23	7.8043e-22
Lus10009965.g	-4.48367	3.29545	3.63496e-23	8.39322e-22
Lus10002733.g	-2.33111	9.69143	4.76903e-23	1.09222e-21
Lus10002645.g	-2.44069	4.88236	4.80706e-23	1.10004e-21
Lus10003780.g	-2.72168	4.87036	4.98908e-23	1.14076e-21
Lus10029605.g	-2.59771	4.07988	6.24379e-23	1.41615e-21
Lus10039998.g	-2.60928	3.82993	6.98577e-23	1.57555e-21
scaffold196.276	-9.85122	1.77354	8.16395e-23	1.83246e-21
Lus10014029.g	-2.28874	7.66224	8.25485e-23	1.85139e-21
Lus10011416.g	-6.11245	2.02443	9.27094e-23	2.07762e-21
Lus10010499.g	-2.45652	4.16501	9.28826e-23	2.07985e-21
scaffold370.2	-4.96565	3.32585	9.46255e-23	2.11719e-21
Lus10038086.g	-3.06171	6.80445	9.5229e-23	2.129e-21
Lus10026094.g	-5.21408	2.91102	9.87116e-23	2.20336e-21
Lus10035441.g	-3.987	2.7816	9.89065e-23	2.2035e-21
Lus10035283.g	-3.47201	3.14268	1.13308e-22	2.51124e-21
scaffold217.69	-4.61633	2.75777	1.35631e-22	2.98483e-21
Lus10022246.g	-3.34308	6.38131	1.39439e-22	3.06625e-21
Lus10001766.g	-2.21849	5.20581	1.777e-22	3.89847e-21
Lus10017868.g	-2.22032	5.07697	1.83545e-22	4.02042e-21
Lus10042093.g	-2.41035	5.00031	2.04027e-22	4.46212e-21
Lus10028903.g	-2.38337	6.17029	2.10704e-22	4.60456e-21
Lus10036484.g	-3.69176	3.8394	2.1291e-22	4.64917e-21
Lus10019490.g	-6.65069	2.01706	2.17065e-22	4.73623e-21
scaffold297.72	-2.68113	5.31216	2.26173e-22	4.9235e-21
Lus10027404.g	-2.72496	4.17426	2.26727e-22	4.93174e-21
Lus10016796.g	-2.26614	5.18105	2.28766e-22	4.97227e-21
Lus10026185.g	-3.62468	3.31635	2.31357e-22	5.0247e-21
Lus10003210.g	-2.82545	4.21354	2.73835e-22	5.91529e-21
Lus10017977.g	-6.15623	2.06324	2.81383e-22	6.07369e-21
Lus10037269.g	-2.5456	4.98263	3.04749e-22	6.57301e-21
Lus10032118.g	-2.77958	3.66949	3.28688e-22	7.07848e-21
Lus10021025.g	-3.00689	6.82791	4.07008e-22	8.67883e-21
Lus10005219.g	-2.67119	4.17316	4.20807e-22	8.96627e-21
scaffold373.86	-4.75625	3.47953	4.28677e-22	9.12706e-21
Lus10006348.g	-2.44004	5.4561	4.45231e-22	9.4652e-21
Lus10037032.g	-2.26848	5.56227	4.46906e-22	9.49362e-21
Lus10008840.g	-6.51439	2.40863	4.51127e-22	9.57608e-21
Lus10034964.g	-2.5629	5.39987	4.56084e-22	9.65944e-21
Lus10041984.g	-2.27278	6.18133	4.6046e-22	9.74479e-21
Lus10003194.g	-2.23682	6.90786	6.47228e-22	1.36257e-20
Lus10015780.g	-2.65443	4.26358	7.51944e-22	1.57478e-20
Lus10027828.g	-2.23874	4.42556	7.66266e-22	1.60357e-20
Lus10018447.g	-2.31658	5.81785	8.68791e-22	1.8114e-20
Lus10014765.g	-2.26257	9.06216	9.06764e-22	1.88777e-20
Lus10002792.g	-2.27917	5.65244	9.49836e-22	1.97598e-20
Lus10007983.g	-4.82711	2.26655	9.73762e-22	2.02426e-20
Lus10004650.g	-2.1598	5.15292	9.78471e-22	2.03205e-20
Lus10040447.g	-2.33391	4.40802	1.01707e-21	2.10961e-20
scaffold62.29	-3.40958	3.2698	1.37691e-21	2.83097e-20
Lus10028700.g	-2.28074	4.51109	1.38745e-21	2.85056e-20
Lus10031598.g	-2.36336	4.77134	1.63262e-21	3.34449e-20
Lus10024439.g	-2.31635	4.34695	1.71017e-21	3.50082e-20
Lus10017458.g	-2.2845	5.76664	1.81819e-21	3.71383e-20
Lus10030221.g	-2.19833	4.93344	1.90267e-21	3.87795e-20
Lus10021532.g	-2.41142	7.77516	1.91077e-21	3.89164e-20
Lus10005783.g	-2.90177	3.33926	2.08033e-21	4.22779e-20
scaffold751.59	-3.66702	2.80569	2.23865e-21	4.53971e-20
Lus10014610.g	-6.96582	2.30326	2.36753e-21	4.78727e-20
Lus10003710.g	-2.27091	5.22037	2.4174e-21	4.8776e-20
Lus10033085.g	-3.53947	3.23545	2.45613e-21	4.9522e-20
Lus10024289.g	-2.39542	5.62422	2.56144e-21	5.15714e-20
Lus10024364.g	-6.10406	3.14227	2.56849e-21	5.16763e-20
Lus10023240.g	-2.57717	3.90363	2.6709e-21	5.36985e-20
Lus10002324.g	-2.75314	3.62597	2.81558e-21	5.65669e-20
Lus10025553.g	-3.16546	3.19758	2.88634e-21	5.79472e-20
Lus10014721.g	-3.96185	3.8596	3.26731e-21	6.54554e-20
Lus10010869.g	-9.58227	1.52657	3.33508e-21	6.67181e-20
Lus10036526.g	-3.6388	3.50396	3.45165e-21	6.90012e-20
Lus10032760.g	-3.93673	2.83637	3.71526e-21	7.41656e-20
Lus10032950.g	-2.59911	3.9993	3.7561e-21	7.49277e-20
Lus10006496.g	-2.24877	6.62132	4.22244e-21	8.39329e-20
Lus10037819.g	-2.17379	6.75158	4.56966e-21	9.07068e-20
Lus10011923.g	-2.42849	4.27975	5.34653e-21	1.05829e-19
Lus10020182.g	-2.50148	4.2459	6.03321e-21	1.19003e-19
Lus10025565.g	-2.15623	5.75021	6.34728e-21	1.2511e-19
Lus10038507.g	-2.67295	3.80531	6.95975e-21	1.36799e-19
Lus10015715.g	-2.18895	6.86267	7.08571e-21	1.39178e-19
scaffold29.36	-2.60427	4.26841	7.14093e-21	1.40067e-19
Lus10005122.g	-2.33663	5.29954	9.29784e-21	1.80238e-19
Lus10039142.g	-3.84335	3.73427	1.1776e-20	2.26716e-19
Lus10035572.g	-2.16074	4.82869	1.22895e-20	2.36279e-19
Lus10032557.g	-2.62048	5.57922	1.2318e-20	2.36665e-19
Lus10028797.g	-2.20712	5.71652	1.36588e-20	2.6189e-19
Lus10043341.g	-4.44906	2.52759	1.43714e-20	2.75366e-19
Lus10041207.g	-2.69221	3.56712	1.54534e-20	2.95695e-19
Lus10007490.g	-2.9046	4.24777	1.62545e-20	3.1039e-19
Lus10018992.g	-2.09886	4.84043	1.73481e-20	3.31048e-19
Lus10038101.g	-9.81023	1.73248	1.7558e-20	3.34824e-19
Lus10016626.g	-2.52935	3.65127	1.88844e-20	3.59149e-19
Lus10008007.g	-3.57102	2.99164	1.91855e-20	3.64628e-19
Lus10007911.g	-2.08736	5.20056	2.1265e-20	4.03605e-19
Lus10042824.g	-2.10449	4.70234	2.18484e-20	4.1412e-19
Lus10020337.g	-2.54417	4.28089	2.21183e-20	4.18671e-19
Lus10001934.g	-2.49095	5.35481	2.42533e-20	4.57852e-19
Lus10037789.g	-2.16223	4.93443	2.48991e-20	4.69413e-19
Lus10001499.g	-2.20729	4.51263	2.5259e-20	4.75881e-19
Lus10021659.g	-6.48436	1.8586	2.53095e-20	4.76329e-19
scaffold1999.8	-2.20701	6.62558	2.53167e-20	4.76329e-19
Lus10039278.g	-2.18125	5.9997	2.56234e-20	4.81457e-19
Lus10036474.g	-2.36839	4.12092	2.56555e-20	4.81738e-19
Lus10018839.g	-3.66327	3.31947	2.60606e-20	4.89019e-19
Lus10032952.g	-9.48059	1.43313	2.95576e-20	5.52062e-19
Lus10016878.g	-7.1464	1.65627	3.05121e-20	5.68757e-19
Lus10040263.g	-3.15711	7.32938	3.29019e-20	6.11684e-19
Lus10012726.g	-3.86348	3.56193	3.31587e-20	6.16052e-19
Lus10034248.g	-7.06213	1.57893	3.58323e-20	6.63971e-19
Lus10034930.g	-2.14699	4.84479	3.70864e-20	6.86305e-19
Lus10018621.g	-5.52716	1.85044	4.20025e-20	7.75242e-19
Lus10008652.g	-2.13822	8.43676	4.45718e-20	8.21048e-19
Lus10011288.g	-3.32023	5.07341	4.85236e-20	8.89769e-19
Lus10017971.g	-2.146	4.77804	4.9312e-20	9.03047e-19
Lus10042787.g	-3.30065	3.44466	5.08299e-20	9.30241e-19
Lus10018793.g	-5.86516	2.69358	5.5052e-20	1.0049e-18
Lus10029668.g	-2.15427	4.74802	5.94233e-20	1.08328e-18
Lus10015097.g	-7.47349	1.95208	6.72811e-20	1.22021e-18
Lus10034218.g	-2.15586	6.80869	6.78588e-20	1.22989e-18
Lus10040527.g	-3.65798	2.88462	7.17648e-20	1.29901e-18
Lus10003113.g	-2.29269	6.77367	7.93991e-20	1.43443e-18
Lus10022924.g	-2.30875	7.57074	8.29875e-20	1.49542e-18
Lus10035342.g	-2.20803	5.10504	8.70354e-20	1.56536e-18
Lus10022265.g	-2.16296	4.4809	8.80242e-20	1.58213e-18
Lus10012161.g	-2.06525	4.96026	8.94282e-20	1.60532e-18
Lus10025904.g	-2.66859	4.2387	9.22822e-20	1.65549e-18
Lus10029955.g	-3.35501	4.05463	1.04843e-19	1.87367e-18
Lus10024568.g	-2.09462	6.58444	1.07354e-19	1.91732e-18
Lus10005067.g	-2.61273	3.45052	1.17169e-19	2.08864e-18
Lus10025817.g	-2.51156	3.96386	1.353e-19	2.39817e-18
Lus10004821.g	-2.38927	4.85368	1.4249e-19	2.52244e-18
Lus10036334.g	-3.28592	3.14515	1.43244e-19	2.5326e-18
Lus10017165.g	-2.75368	3.33086	1.51427e-19	2.67224e-18
Lus10005106.g	-7.09496	1.6029	1.57326e-19	2.77286e-18
Lus10003460.g	-2.44817	5.6815	1.6644e-19	2.93166e-18
Lus10028259.g	-2.96112	4.43793	1.67284e-19	2.94468e-18
Lus10020399.g	-2.20066	4.21029	1.71676e-19	3.0201e-18
Lus10022871.g	-3.00066	3.31323	1.93232e-19	3.3824e-18
Lus10006198.g	-9.38075	1.3383	1.97326e-19	3.44978e-18
Lus10004694.g	-2.12086	4.72251	2.0233e-19	3.53286e-18
Lus10037672.g	-2.09682	5.42329	2.06565e-19	3.60458e-18
Lus10037142.g	-2.16519	4.35477	2.31276e-19	4.02084e-18
Lus10005985.g	-2.63664	3.54914	2.45816e-19	4.26572e-18
Lus10036402.g	-2.29341	5.85053	2.48882e-19	4.31625e-18
Lus10030227.g	-2.63664	3.54914	2.55194e-19	4.423e-18
Lus10009573.g	-2.12743	4.46216	2.57436e-19	4.45912e-18
Lus10016215.g	-2.23756	4.65964	2.66427e-19	4.60633e-18
Lus10035662.g	-2.87105	3.29156	2.86725e-19	4.9421e-18
Lus10025974.g	-2.56671	3.68889	2.94685e-19	5.07619e-18
Lus10022193.g	-4.11	2.39315	3.296e-19	5.65686e-18
Lus10007491.g	-2.40309	3.81845	3.36376e-19	5.76964e-18
Lus10000254.g	-2.1744	4.73302	3.4727e-19	5.94201e-18
Lus10033793.g	-2.10204	4.40213	3.59375e-19	6.14539e-18
Lus10013850.g	-2.14057	4.73868	3.73228e-19	6.36682e-18
Lus10010460.g	-3.01869	3.49143	4.04546e-19	6.88438e-18
Lus10036618.g	-2.08031	4.67007	4.89403e-19	8.27341e-18
Lus10008768.g	-3.63618	2.63641	4.98822e-19	8.42758e-18
Lus10040661.g	-10.2198	2.1128	5.31154e-19	8.96307e-18
Lus10009808.g	-3.74358	3.76448	5.37568e-19	9.06586e-18
Lus10038970.g	-2.16377	5.36498	5.45686e-19	9.19727e-18
Lus10043408.g	-2.33321	4.24768	5.62165e-19	9.45802e-18
Lus10021940.g	-2.05923	6.2193	5.69705e-19	9.57914e-18
Lus10016870.g	-2.58473	4.44276	5.70349e-19	9.58425e-18
Lus10030599.g	-2.57017	3.90104	5.73157e-19	9.61995e-18
Lus10042005.g	-2.09775	5.08984	6.01772e-19	1.00762e-17
Lus10028572.g	-2.05215	5.3362	6.06738e-19	1.01412e-17
Lus10018324.g	-2.1254	6.9184	6.1375e-19	1.02524e-17
Lus10028001.g	-3.99117	4.39348	7.06316e-19	1.17777e-17
Lus10018027.g	-2.35848	7.13621	7.13947e-19	1.18908e-17
Lus10031634.g	-2.20356	8.0203	8.78647e-19	1.45564e-17
Lus10004305.g	-4.51294	2.25985	1.03723e-18	1.71332e-17
Lus10028645.g	-2.11728	6.83672	1.04719e-18	1.72876e-17
Lus10039518.g	-2.00265	4.70851	1.09374e-18	1.80244e-17
Lus10037139.g	-2.27745	3.81757	1.19767e-18	1.97024e-17
Lus10037401.g	-9.31865	1.27988	1.39765e-18	2.29167e-17
Lus10003209.g	-2.04232	4.38436	1.39795e-18	2.29167e-17
Lus10039060.g	-4.76537	2.61981	1.43795e-18	2.35588e-17
Lus10027998.g	-2.51943	5.69755	1.45919e-18	2.38929e-17
Lus10007674.g	-2.03711	7.88173	1.50286e-18	2.45793e-17
Lus10035041.g	-2.01218	4.94928	1.5464e-18	2.5262e-17
Lus10042104.g	-2.88857	3.18105	1.59207e-18	2.59329e-17
Lus10017049.g	-4.70771	2.4282	1.6225e-18	2.63981e-17
Lus10026085.g	-2.17319	7.15071	1.64578e-18	2.67458e-17
Lus10021827.g	-2.1516	6.23165	1.66633e-18	2.70641e-17
Lus10034662.g	-4.82363	1.93389	1.85307e-18	3.00798e-17
scaffold156.72	-2.29707	4.29224	1.87856e-18	3.04584e-17
Lus10016654.g	-4.45314	2.1973	1.95227e-18	3.15627e-17
Lus10036612.g	-3.07122	2.85771	1.95954e-18	3.1662e-17
Lus10012964.g	-2.97338	3.05318	2.07609e-18	3.34875e-17
Lus10024448.g	-2.39749	6.08984	2.21477e-18	3.56631e-17
scaffold115.10	-2.02236	7.74093	2.25356e-18	3.62462e-17
Lus10019028.g	-2.11302	4.2119	2.2855e-18	3.67391e-17
Lus10017471.g	-2.31924	6.1478	2.46698e-18	3.95658e-17
Lus10018754.g	-2.02069	5.27075	2.49394e-18	3.993e-17
Lus10007691.g	-2.03007	4.93334	2.73761e-18	4.37566e-17
Lus10020045.g	-2.06344	7.98146	2.76858e-18	4.42266e-17
Lus10000659.g	-2.84856	3.2475	2.87538e-18	4.58545e-17
Lus10015563.g	-2.00776	5.40221	2.89038e-18	4.60676e-17
Lus10022812.g	-2.03931	6.21694	3.11292e-18	4.94188e-17
Lus10010096.g	-2.91537	3.1518	3.1227e-18	4.9546e-17
Lus10025337.g	-2.14164	5.46318	3.26771e-18	5.17594e-17
Lus10022301.g	-2.18208	4.46619	3.80409e-18	5.99853e-17
Lus10024687.g	-2.46345	3.95893	3.85877e-18	6.07794e-17
scaffold462.241	-6.68798	2.55018	4.21577e-18	6.62912e-17
Lus10037426.g	-2.05979	4.29139	4.42769e-18	6.95071e-17
Lus10027485.g	-2.38765	3.6418	4.75362e-18	7.43748e-17
Lus10042864.g	-2.13984	4.05578	5.8366e-18	9.08141e-17
Lus10002801.g	-4.41444	2.66644	5.94725e-18	9.24336e-17
Lus10028240.g	-3.06503	3.75743	6.10132e-18	9.47759e-17
scaffold176.57	-2.59187	3.54538	6.20672e-18	9.63599e-17
scaffold1123.88	-3.8235	2.51034	6.23879e-18	9.68044e-17
Lus10032313.g	-2.04017	4.80219	6.24772e-18	9.68895e-17
Lus10010803.g	-1.99947	4.74649	6.31327e-18	9.77984e-17
Lus10025900.g	-3.75937	2.38603	6.59786e-18	1.02095e-16
Lus10006502.g	-2.05109	6.23453	7.13437e-18	1.10094e-16
Lus10008340.g	-2.18838	5.72842	8.12936e-18	1.24832e-16
Lus10037761.g	-2.09255	6.3847	8.36674e-18	1.28267e-16
Lus10010534.g	-3.23468	4.21798	8.46761e-18	1.29602e-16
Lus10024107.g	-4.92837	2.19621	8.62668e-18	1.31893e-16
Lus10004468.g	-1.98022	4.6918	9.43712e-18	1.44049e-16
scaffold475.177	-2.10748	7.30778	9.71417e-18	1.48117e-16
Lus10010753.g	-5.23251	1.87217	1.01932e-17	1.55086e-16
Lus10025848.g	-2.04413	6.76349	1.08209e-17	1.6428e-16
Lus10009010.g	-3.24734	2.70041	1.0911e-17	1.65559e-16
Lus10018407.g	-2.4147	3.54535	1.09349e-17	1.65827e-16
Lus10034840.g	-2.29382	4.63356	1.09404e-17	1.65827e-16
Lus10012431.g	-3.4526	3.75634	1.21519e-17	1.83793e-16
scaffold1884.29	-3.82853	3.12794	1.23466e-17	1.86637e-16
Lus10015032.g	-1.99776	5.50611	1.24797e-17	1.88447e-16
Lus10043013.g	-2.56079	5.0474	1.26286e-17	1.90593e-16
Lus10009921.g	-5.27979	1.62308	1.26829e-17	1.91311e-16
Lus10018444.g	-2.06238	4.45473	1.29068e-17	1.9448e-16
Lus10026054.g	-9.2072	1.17737	1.33522e-17	2.00975e-16
Lus10014075.g	-2.24602	5.03906	1.38484e-17	2.08221e-16
Lus10031819.g	-3.45394	2.51476	1.44338e-17	2.16792e-16
Lus10004508.g	-2.18344	4.40499	1.48073e-17	2.22283e-16
Lus10020400.g	-3.10165	2.75432	1.51559e-17	2.27274e-16
Lus10036674.g	-2.79973	3.07866	1.73322e-17	2.59218e-16
Lus10016273.g	-2.38839	5.50283	1.76819e-17	2.64168e-16
Lus10017527.g	-2.27924	4.47185	1.84399e-17	2.75346e-16
Lus10041951.g	-4.65486	1.95944	1.86458e-17	2.78125e-16
Lus10029876.g	-2.10219	5.06805	1.93627e-17	2.88667e-16
Lus10041721.g	-2.07494	4.09163	2.22533e-17	3.29839e-16
Lus10012421.g	-2.39475	3.66561	2.25144e-17	3.33358e-16
Lus10001640.g	-6.08406	1.49211	2.29837e-17	3.40127e-16
Lus10009554.g	-2.31981	4.13549	2.30474e-17	3.40891e-16
Lus10026986.g	-2.09951	5.82327	2.31759e-17	3.42612e-16
Lus10037019.g	-2.08745	5.03277	2.46618e-17	3.64195e-16
Lus10025048.g	-1.96266	5.06977	2.49764e-17	3.68647e-16
Lus10006759.g	-5.18828	2.05534	2.72808e-17	4.01607e-16
Lus10031594.g	-2.38202	3.99395	2.76367e-17	4.06209e-16
Lus10042064.g	-2.31001	3.55813	2.83105e-17	4.15895e-16
Lus10037190.g	-2.25407	3.96455	2.89513e-17	4.25087e-16
Lus10007466.g	-6.73088	1.27865	2.97647e-17	4.36803e-16
Lus10006737.g	-2.34374	3.7489	3.33522e-17	4.87187e-16
Lus10007231.g	-5.79877	2.08444	3.5456e-17	5.1682e-16
Lus10000692.g	-2.45713	8.22588	3.55557e-17	5.18006e-16
Lus10021920.g	-4.32914	1.96108	3.61181e-17	5.25655e-16
Lus10013466.g	-1.89745	5.06309	3.86795e-17	5.61481e-16
Lus10015773.g	-2.0293	5.81286	4.30091e-17	6.22724e-16
Lus10037797.g	-4.1523	2.03806	4.4033e-17	6.36895e-16
scaffold325.127	-2.4873	3.59451	4.69506e-17	6.77702e-16
Lus10023315.g	-2.22482	3.72265	4.90477e-17	7.06885e-16
Lus10021848.g	-3.22736	2.74839	4.98237e-17	7.17701e-16
Lus10003381.g	-4.3334	2.82361	5.72956e-17	8.22806e-16
Lus10033886.g	-9.07378	1.05825	5.93912e-17	8.5203e-16
Lus10033706.g	-2.54285	6.99574	6.33599e-17	9.06655e-16
Lus10035175.g	-2.90274	2.8321	6.47366e-17	9.25414e-16
Lus10018491.g	-2.09097	7.54103	6.77831e-17	9.66021e-16
Lus10036678.g	-2.97946	3.17124	7.04493e-17	1.0025e-15
Lus10014568.g	-1.92998	4.70171	7.29785e-17	1.03691e-15
Lus10026695.g	-2.47087	3.76838	8.12146e-17	1.15219e-15
Lus10007287.g	-2.93077	3.35935	8.48932e-17	1.20196e-15
Lus10022392.g	-2.00236	5.0972	9.11965e-17	1.28732e-15
Lus10040965.g	-2.12657	4.13631	9.68271e-17	1.36202e-15
scaffold67.2	-3.45599	2.41312	9.69348e-17	1.36222e-15
Lus10012536.g	-5.28712	1.92089	9.69384e-17	1.36222e-15
Lus10018594.g	-1.94616	6.10302	1.01176e-16	1.42034e-15
Lus10043460.g	-1.90653	4.47058	1.01324e-16	1.42172e-15
Lus10016311.g	-1.85007	5.23427	1.0312e-16	1.44548e-15
Lus10009286.g	-1.92105	4.84535	1.08557e-16	1.51791e-15
Lus10002692.g	-1.9085	5.68004	1.09604e-16	1.53104e-15
Lus10012732.g	-1.99867	5.9207	1.17277e-16	1.63578e-15
Lus10041303.g	-3.07031	3.08664	1.19542e-16	1.66654e-15
Lus10015468.g	-2.46068	6.40587	1.21387e-16	1.69059e-15
Lus10039135.g	-1.99302	4.25599	1.27106e-16	1.76674e-15
Lus10001479.g	-4.16819	1.93855	1.32634e-16	1.83994e-15
Lus10032127.g	-5.94366	1.35863	1.35147e-16	1.87297e-15
Lus10023197.g	-3.9811	2.19027	1.4047e-16	1.94385e-15
Lus10041074.g	-1.90009	5.80079	1.49273e-16	2.06061e-15
Lus10028411.g	-1.88607	5.36317	1.51451e-16	2.08965e-15
Lus10024927.g	-1.93468	4.47931	1.53697e-16	2.11961e-15
Lus10042055.g	-2.39311	3.61247	1.54708e-16	2.1325e-15
Lus10026879.g	-3.70957	2.19272	1.5584e-16	2.146e-15
Lus10005983.g	-4.3198	2.57214	1.58894e-16	2.18699e-15
Lus10025821.g	-3.98789	2.83748	1.60031e-16	2.20156e-15
Lus10004182.g	-3.27734	2.50789	1.62403e-16	2.2331e-15
Lus10018432.g	-2.29309	4.08035	1.65983e-16	2.28009e-15
Lus10026933.g	-3.87615	2.09201	1.66543e-16	2.28668e-15
Lus10004264.g	-1.88234	6.86328	1.67538e-16	2.29922e-15
scaffold25.341	-3.42211	4.2125	1.72212e-16	2.3622e-15
Lus10015415.g	-2.74474	3.53877	1.77627e-16	2.4353e-15
Lus10005009.g	-1.82782	4.79427	1.77996e-16	2.43854e-15
Lus10035568.g	-3.78833	3.06169	1.78037e-16	2.43854e-15
scaffold133.5	-4.32734	3.50578	1.80199e-16	2.46696e-15
Lus10022060.g	-1.92442	4.47173	1.81368e-16	2.48175e-15
Lus10031581.g	-4.3191	2.0675	2.05498e-16	2.80647e-15
Lus10009602.g	-2.2723	4.01597	2.07304e-16	2.82978e-15
Lus10012959.g	-2.64557	3.12324	2.0754e-16	2.83162e-15
Lus10039406.g	-2.98899	3.25723	2.22567e-16	3.02783e-15
Lus10013366.g	-2.02523	5.44067	2.24928e-16	3.05553e-15
Lus10031444.g	-2.2788	4.06038	2.58297e-16	3.50206e-15
Lus10023073.g	-1.97944	4.28294	2.70766e-16	3.66406e-15
Lus10028695.g	-4.96781	3.3635	2.90369e-16	3.92179e-15
Lus10042261.g	-3.58389	2.29384	2.92332e-16	3.94453e-15
Lus10015188.g	-2.91626	3.08994	3.63608e-16	4.8718e-15
Lus10028824.g	-1.86444	5.45807	3.6365e-16	4.8718e-15
Lus10020200.g	-1.77845	4.90264	3.79745e-16	5.08259e-15
Lus10022077.g	-1.79065	4.9844	4.06776e-16	5.43405e-15
Lus10001862.g	-1.8885	4.33809	4.15432e-16	5.54184e-15
Lus10007216.g	-2.88707	2.84302	4.15436e-16	5.54184e-15
Lus10019591.g	-1.98364	4.33977	4.20305e-16	5.60148e-15
Lus10030175.g	-3.06736	2.6882	4.30078e-16	5.72631e-15
Lus10007318.g	-2.25934	4.10983	4.33128e-16	5.76419e-15
Lus10040881.g	-3.59642	2.36816	4.53346e-16	6.02756e-15
Lus10028385.g	-3.02758	2.72167	4.5507e-16	6.04761e-15
Lus10042040.g	-2.14399	4.29401	4.59759e-16	6.10705e-15
Lus10029322.g	-1.91928	5.68274	4.83074e-16	6.39261e-15
Lus10006363.g	-1.94947	6.44526	4.83868e-16	6.40011e-15
Lus10022358.g	-3.92088	2.30955	4.87744e-16	6.44835e-15
Lus10033432.g	-4.04371	2.14286	5.05138e-16	6.67204e-15
Lus10040217.g	-1.99527	4.39296	5.13676e-16	6.77528e-15
Lus10032267.g	-2.50179	3.70452	5.37581e-16	7.08394e-15
Lus10040925.g	-1.86738	6.80406	5.92013e-16	7.78299e-15
scaffold499.2	-2.23633	3.78216	5.99705e-16	7.88044e-15
scaffold4420.1	-2.6634	3.72136	6.07308e-16	7.97662e-15
Lus10015767.g	-2.07687	5.71074	6.49977e-16	8.52909e-15
Lus10023724.g	-2.95398	2.7243	6.54627e-16	8.5861e-15
Lus10022278.g	-2.19835	3.51643	7.28346e-16	9.50428e-15
Lus10041508.g	-2.49712	4.32836	7.36837e-16	9.61064e-15
Lus10001657.g	-2.04831	3.96522	7.40138e-16	9.64922e-15
Lus10033758.g	-1.82276	5.94931	7.54852e-16	9.83649e-15
scaffold430.64	-3.16549	4.34885	8.06337e-16	1.04928e-14
Lus10021158.g	-3.89971	2.2835	8.5522e-16	1.11033e-14
Lus10040020.g	-2.76272	3.4969	8.74993e-16	1.13541e-14
Lus10027321.g	-1.97012	7.27809	8.77266e-16	1.13738e-14
Lus10016827.g	-2.14779	6.24441	9.27745e-16	1.20061e-14
Lus10042078.g	-4.73634	1.6547	1.0873e-15	1.39809e-14
Lus10021909.g	-1.86929	5.6238	1.13793e-15	1.45986e-14
Lus10002943.g	-1.86889	8.01073	1.15833e-15	1.48536e-14
scaffold866.63	-2.01104	4.2373	1.21705e-15	1.55852e-14
Lus10041285.g	-1.87143	4.31861	1.22575e-15	1.56895e-14
Lus10023708.g	-2.4892	5.43802	1.23722e-15	1.58291e-14
Lus10017871.g	-5.72881	1.1611	1.45606e-15	1.85614e-14
Lus10011246.g	-2.26115	3.45526	1.51568e-15	1.9304e-14
Lus10021104.g	-1.83212	8.20449	1.5321e-15	1.94955e-14
scaffold179.2	-5.11758	1.46737	1.67491e-15	2.12455e-14
Lus10009391.g	-3.61786	2.9586	1.68649e-15	2.13827e-14
Lus10037037.g	-2.03485	4.5682	1.76436e-15	2.23297e-14
Lus10006171.g	-2.90027	2.94442	1.78522e-15	2.25803e-14
Lus10017451.g	-2.04529	3.8855	1.78576e-15	2.25803e-14
scaffold34.51	-2.02135	6.1159	1.82424e-15	2.30462e-14
Lus10032820.g	-3.65002	2.64308	1.95372e-15	2.46377e-14
scaffold182.42	-5.01166	1.3796	1.97995e-15	2.49461e-14
Lus10006778.g	-1.89219	9.10855	2.02381e-15	2.54697e-14
Lus10033328.g	-2.15022	5.86943	2.02422e-15	2.54697e-14
scaffold10.1	-9.59982	1.53015	2.07897e-15	2.61352e-14
Lus10012922.g	-1.90268	7.60233	2.20178e-15	2.7642e-14
Lus10038823.g	-1.82695	6.41426	2.22698e-15	2.79211e-14
Lus10036644.g	-2.07464	4.78862	2.23171e-15	2.79679e-14
Lus10034123.g	-4.65225	1.94848	2.26994e-15	2.84344e-14
Lus10037377.g	-1.87961	5.08505	2.34277e-15	2.93205e-14
Lus10008808.g	-2.09605	6.42141	2.3942e-15	2.99243e-14
Lus10036993.g	-1.80402	4.90639	2.41048e-15	3.01144e-14
Lus10014437.g	-1.93706	6.12132	2.52285e-15	3.14624e-14
Lus10003178.g	-1.86622	4.73739	2.52482e-15	3.1473e-14
Lus10002347.g	-1.7815	4.94034	2.62192e-15	3.26112e-14
Lus10020193.g	-2.86095	2.6802	2.81588e-15	3.49619e-14
Lus10023406.g	-1.77268	4.53768	3.23394e-15	4.00642e-14
Lus10000951.g	-1.89887	4.24692	3.32717e-15	4.1201e-14
Lus10013579.g	-1.9837	5.59544	3.43098e-15	4.24492e-14
Lus10035790.g	-1.82395	7.46128	3.49163e-15	4.31615e-14
Lus10008635.g	-2.35953	3.36944	3.51457e-15	4.34261e-14
Lus10009598.g	-4.06583	1.84817	3.57484e-15	4.41514e-14
Lus10003937.g	-4.31506	3.2079	3.61554e-15	4.46345e-14
Lus10028793.g	-2.0191	4.31678	3.64268e-15	4.49498e-14
Lus10007877.g	-3.47888	2.26734	3.71984e-15	4.58613e-14
Lus10006885.g	-4.16378	3.89204	3.90559e-15	4.80676e-14
Lus10038158.g	-4.51253	1.82601	3.98155e-15	4.89811e-14
Lus10013959.g	-4.34651	1.83868	4.18941e-15	5.14931e-14
Lus10029815.g	-1.76912	5.16586	4.2301e-15	5.19479e-14
Lus10003119.g	-1.80219	4.51489	4.32834e-15	5.3108e-14
Lus10038322.g	-2.60689	3.43974	4.44388e-15	5.44308e-14
Lus10020136.g	-2.18566	3.57738	4.54512e-15	5.56224e-14
Lus10039281.g	-3.26084	2.4052	4.58122e-15	5.59669e-14
Lus10028922.g	-1.87823	4.1551	4.70609e-15	5.74176e-14
Lus10014849.g	-2.65592	3.16152	4.83258e-15	5.88333e-14
Lus10032142.g	-2.3202	3.47057	4.87496e-15	5.93236e-14
Lus10038780.g	-1.87255	4.26452	5.12548e-15	6.22346e-14
Lus10016799.g	-2.35212	3.50079	5.12744e-15	6.22346e-14
scaffold42.173	-4.3243	2.20668	5.19006e-15	6.29675e-14
Lus10005326.g	-3.01713	2.49103	5.526e-15	6.70143e-14
Lus10014480.g	-5.29667	1.62946	5.53771e-15	6.71274e-14
Lus10009274.g	-1.92999	5.74194	5.76435e-15	6.98146e-14
Lus10018040.g	-5.98619	1.39753	6.01804e-15	7.28245e-14
Lus10005110.g	-2.95404	2.91478	6.22409e-15	7.52532e-14
Lus10020540.g	-2.41337	3.3866	6.41993e-15	7.75545e-14
Lus10002264.g	-1.87936	8.13866	6.44228e-15	7.7791e-14
Lus10032150.g	-2.6908	5.10493	6.58629e-15	7.94958e-14
Lus10025814.g	-1.916	4.21276	6.67298e-15	8.04387e-14
Lus10039506.g	-1.92246	4.32359	7.40315e-15	8.90117e-14
Lus10001672.g	-2.96698	3.20657	7.59548e-15	9.12074e-14
C8339249.1	-1.73406	5.20118	7.73492e-15	9.28026e-14
Lus10011346.g	-5.72072	1.66949	7.79005e-15	9.34242e-14
Lus10008189.g	-4.2588	1.59699	8.14792e-15	9.75083e-14
Lus10009041.g	-1.73774	5.40664	8.99522e-15	1.07374e-13
Lus10029657.g	-1.81662	4.30235	9.11737e-15	1.08786e-13
Lus10016516.g	-2.63856	3.01562	9.22872e-15	1.09928e-13
Lus10022102.g	-2.35519	3.26797	9.27259e-15	1.10404e-13
Lus10042839.g	-1.97889	4.4171	9.43146e-15	1.12205e-13
scaffold279.50	-2.44408	3.24888	1.03561e-14	1.22786e-13
Lus10038656.g	-1.70758	5.08476	1.04388e-14	1.23714e-13
Lus10000227.g	-3.40261	2.19598	1.13861e-14	1.34658e-13
Lus10039911.g	-5.2026	3.95619	1.15029e-14	1.3581e-13
Lus10031422.g	-1.70159	5.11882	1.29943e-14	1.52587e-13
Lus10017705.g	-1.74039	4.98696	1.30053e-14	1.52653e-13
Lus10002309.g	-2.00771	4.00852	1.31877e-14	1.54729e-13
Lus10007372.g	-2.49209	3.14342	1.38026e-14	1.61741e-13
Lus10009040.g	-1.92659	4.21635	1.40136e-14	1.64076e-13
Lus10014687.g	-2.24948	3.48955	1.40463e-14	1.64392e-13
scaffold903.52	-1.74841	5.14942	1.5131e-14	1.76865e-13
Lus10027261.g	-1.90717	4.443	1.58382e-14	1.84825e-13
Lus10021120.g	-1.67762	4.90994	1.68469e-14	1.9627e-13
scaffold696.7	-2.14223	5.59517	1.71639e-14	1.99881e-13
Lus10005991.g	-3.69784	2.25256	1.73432e-14	2.01718e-13
Lus10003165.g	-1.77336	5.46001	1.76993e-14	2.05691e-13
Lus10005753.g	-9.24885	1.20665	1.84369e-14	2.13997e-13
Lus10036274.g	-2.57894	3.14155	1.85476e-14	2.15194e-13
scaffold33.133	-4.48103	1.80529	2.03259e-14	2.35437e-13
Lus10007921.g	-1.84762	4.42378	2.22886e-14	2.5743e-13
Lus10001265.g	-2.56497	3.40267	2.27293e-14	2.62305e-13
Lus10041628.g	-1.92276	4.43795	2.35412e-14	2.71452e-13
Lus10042518.g	-3.2974	2.82094	2.37137e-14	2.73328e-13
Lus10004378.g	-1.98045	3.73365	2.39012e-14	2.75377e-13
Lus10022307.g	-2.42606	5.44325	2.4465e-14	2.81643e-13
Lus10002956.g	-1.72129	6.10921	2.55231e-14	2.93344e-13
Lus10009810.g	-1.67835	4.98263	2.56584e-14	2.94778e-13
Lus10040262.g	-2.92249	5.50189	2.59942e-14	2.98515e-13
Lus10042036.g	-5.49072	1.43452	2.63749e-14	3.0264e-13
Lus10030356.g	-1.85013	4.66263	2.64293e-14	3.0314e-13
Lus10039994.g	-2.15296	4.17762	2.64414e-14	3.03155e-13
Lus10033021.g	-1.80391	4.30133	2.70651e-14	3.10179e-13
Lus10036324.g	-2.80467	2.72067	2.73855e-14	3.13597e-13
Lus10027477.g	-2.01166	3.77907	2.75475e-14	3.15067e-13
Lus10037025.g	-2.01254	4.07132	3.07182e-14	3.50476e-13
Lus10023968.g	-5.33453	1.29697	3.19623e-14	3.63933e-13
Lus10002356.g	-2.79407	4.62582	3.44194e-14	3.91752e-13
Lus10003611.g	-1.90938	7.26983	3.44495e-14	3.91937e-13
Lus10019348.g	-2.22291	4.09652	3.48436e-14	3.9594e-13
Lus10029751.g	-2.30315	4.54367	3.63174e-14	4.12022e-13
Lus10017717.g	-6.30122	0.883546	3.6823e-14	4.17421e-13
Lus10017828.g	-8.84294	0.841657	3.70512e-14	4.19838e-13
Lus10027505.g	-1.94361	4.01434	3.86193e-14	4.36378e-13
Lus10010734.g	-1.9956	3.98063	3.91219e-14	4.4188e-13
Lus10013703.g	-1.85159	7.45312	4.02589e-14	4.53812e-13
Lus10025296.g	-1.96691	4.14042	4.09637e-14	4.61387e-13
Lus10004904.g	-2.0536	3.59682	4.14913e-14	4.67142e-13
Lus10019932.g	-1.91051	5.73652	4.18477e-14	4.70967e-13
Lus10040261.g	-1.92999	3.84296	4.54728e-14	5.10025e-13
Lus10026489.g	-1.94782	3.77382	4.74988e-14	5.31801e-13
Lus10005831.g	-1.74352	5.76968	4.76377e-14	5.33144e-13
Lus10029939.g	-1.66292	5.34128	4.82566e-14	5.39641e-13
Lus10039817.g	-1.73857	4.43814	4.84077e-14	5.41117e-13
scaffold1168.5	-8.66902	0.69234	4.94139e-14	5.51926e-13
Lus10041767.g	-1.81096	5.17311	5.07027e-14	5.65648e-13
Lus10016134.g	-4.00029	1.65703	5.28973e-14	5.89197e-13
Lus10015430.g	-2.11832	5.11277	5.41781e-14	6.03224e-13
Lus10025485.g	-1.70936	6.01028	5.69397e-14	6.3297e-13
Lus10024896.g	-1.81555	4.80526	5.76945e-14	6.40855e-13
Lus10025996.g	-1.70783	4.75952	5.84132e-14	6.48326e-13
Lus10006497.g	-1.7246	8.4208	5.85782e-14	6.49646e-13
Lus10019415.g	-1.84887	5.08782	5.87594e-14	6.51398e-13
Lus10001253.g	-1.70612	4.42155	5.95321e-14	6.59704e-13
Lus10038885.g	-1.8226	4.55228	6.0567e-14	6.70644e-13
Lus10032133.g	-1.73278	6.86133	6.12428e-14	6.77861e-13
Lus10026662.g	-1.74977	4.55584	6.313e-14	6.97652e-13
Lus10032574.g	-1.75962	4.48161	6.65122e-14	7.33876e-13
Lus10006472.g	-1.76027	4.22773	6.65967e-14	7.34521e-13
Lus10031747.g	-2.28411	3.15922	6.67735e-14	7.36183e-13
Lus10033855.g	-2.38079	3.04995	6.68374e-14	7.36599e-13
C8385553.1	-8.74961	0.758572	6.72663e-14	7.41035e-13
Lus10042302.g	-1.70887	6.53202	6.78358e-14	7.46724e-13
Lus10007021.g	-1.69671	5.56864	6.79932e-14	7.48165e-13
Lus10029966.g	-1.76902	4.21689	6.80425e-14	7.48414e-13
Lus10008836.g	-1.74251	6.2643	6.96252e-14	7.64926e-13
Lus10017359.g	-1.70982	4.89819	7.13566e-14	7.83641e-13
scaffold488.9	-4.84177	1.22794	7.2306e-14	7.93759e-13
Lus10016599.g	-1.72989	7.09904	7.26589e-14	7.97321e-13
Lus10026287.g	-1.7142	4.73404	7.55381e-14	8.28271e-13
Lus10023366.g	-2.9865	2.513	8.05617e-14	8.81636e-13
Lus10040973.g	-1.655	5.1417	8.57207e-14	9.36638e-13
Lus10041444.g	-1.83544	5.37071	8.84583e-14	9.66176e-13
Lus10020950.g	-3.41225	2.37694	8.85484e-14	9.66786e-13
Lus10012111.g	-2.05166	3.52522	9.00437e-14	9.8273e-13
Lus10033678.g	-8.96956	0.952862	9.58292e-14	1.04466e-12
Lus10021403.g	-1.99916	5.88482	9.59271e-14	1.04532e-12
Lus10042783.g	-2.01269	6.29351	9.60511e-14	1.04627e-12
Lus10014948.g	-3.46887	2.11999	9.92826e-14	1.08021e-12
Lus10029516.g	-6.19685	0.788964	1.08205e-13	1.17411e-12
Lus10021249.g	-1.85074	4.09338	1.09668e-13	1.18907e-12
Lus10019103.g	-1.67064	5.83404	1.15086e-13	1.24589e-12
Lus10033959.g	-1.70575	9.05311	1.15131e-13	1.24591e-12
Lus10013900.g	-8.61422	0.641467	1.20991e-13	1.3073e-12
Lus10039607.g	-1.74485	5.54348	1.23068e-13	1.32924e-12
Lus10008098.g	-3.19417	2.9765	1.23933e-13	1.33755e-12
Lus10033394.g	-1.74418	6.10425	1.25499e-13	1.35341e-12
Lus10024270.g	-1.84554	4.61437	1.26877e-13	1.36723e-12
Lus10000502.g	-2.3333	3.06727	1.31513e-13	1.41598e-12
Lus10039276.g	-1.68672	5.38762	1.31788e-13	1.41798e-12
Lus10002500.g	-1.7509	4.2245	1.33109e-13	1.43165e-12
Lus10026617.g	-8.71599	0.727897	1.33734e-13	1.43782e-12
Lus10018584.g	-1.71344	4.49826	1.37848e-13	1.48092e-12
Lus10017672.g	-2.52039	3.17686	1.38169e-13	1.4838e-12
Lus10005870.g	-3.21797	2.25513	1.42948e-13	1.5322e-12
Lus10029820.g	-1.66385	6.20618	1.4818e-13	1.58526e-12
Lus10015982.g	-2.6235	3.1703	1.52193e-13	1.62572e-12
scaffold262.3	-2.02165	3.65393	1.52475e-13	1.62763e-12
Lus10025885.g	-1.9631	3.79213	1.52487e-13	1.62763e-12
Lus10019889.g	-1.67938	6.76633	1.56989e-13	1.67314e-12
Lus10036710.g	-1.79311	4.68749	1.57916e-13	1.68239e-12
Lus10024111.g	-6.30517	0.891339	1.59483e-13	1.69844e-12
Lus10009819.g	-1.71113	6.50665	1.61591e-13	1.72024e-12
Lus10008499.g	-1.71499	7.71843	1.63017e-13	1.73476e-12
Lus10024795.g	-2.57949	2.77397	1.71106e-13	1.81878e-12
scaffold11.16	-2.20495	3.75442	1.71209e-13	1.81918e-12
Lus10003421.g	-1.68561	7.26571	1.81264e-13	1.92095e-12
Lus10025545.g	-3.95457	1.98589	1.89141e-13	2.00066e-12
Lus10015993.g	-2.45967	3.96301	1.91506e-13	2.02416e-12
Lus10026717.g	-1.6751	4.48538	1.9505e-13	2.06007e-12
Lus10008521.g	-2.08783	4.64866	1.96141e-13	2.07081e-12
Lus10018168.g	-1.96343	4.04118	1.9676e-13	2.07657e-12
Lus10040971.g	-1.77162	4.04164	1.97726e-13	2.08598e-12
Lus10014840.g	-2.14176	7.42194	1.99329e-13	2.10132e-12
Lus10021463.g	-2.14364	5.00722	2.01812e-13	2.1259e-12
Lus10014649.g	-4.04115	1.56294	2.07601e-13	2.18362e-12
Lus10004574.g	-1.86028	4.45969	2.08816e-13	2.19523e-12
Lus10002334.g	-2.87843	2.68821	2.08861e-13	2.19523e-12
Lus10007582.g	-2.32901	3.67954	2.09111e-13	2.19704e-12
Lus10008227.g	-1.71941	8.5528	2.09462e-13	2.1999e-12
Lus10025177.g	-4.28983	1.7722	2.17967e-13	2.28496e-12
Lus10035330.g	-1.85361	4.20019	2.20122e-13	2.30669e-12
Lus10000813.g	-1.65451	4.90317	2.25248e-13	2.35953e-12
Lus10020284.g	-1.6449	4.89513	2.26636e-13	2.37319e-12
scaffold765.25	-5.36449	1.98992	2.2786e-13	2.38512e-12
Lus10013997.g	-4.19588	2.63687	2.30552e-13	2.41239e-12
Lus10015121.g	-2.35638	3.08428	2.31673e-13	2.42323e-12
Lus10024446.g	-1.81486	8.27908	2.37559e-13	2.48387e-12
Lus10030945.g	-2.31744	3.32989	2.42356e-13	2.52932e-12
Lus10003120.g	-3.60193	1.85656	2.42597e-13	2.5309e-12
Lus10016220.g	-1.69114	7.61887	2.44232e-13	2.54607e-12
Lus10012712.g	-2.4425	2.86903	2.56349e-13	2.66745e-12
scaffold280.146	-3.97237	2.09163	2.60278e-13	2.70733e-12
Lus10016095.g	-1.64269	6.02347	2.62962e-13	2.73424e-12
Lus10025816.g	-9.58714	1.54658	2.73996e-13	2.84372e-12
Lus10020506.g	-1.80383	6.14442	2.8058e-13	2.9099e-12
Lus10022238.g	-2.41992	2.99424	2.90966e-13	3.01651e-12
Lus10007516.g	-1.67649	6.21313	2.93309e-13	3.03633e-12
Lus10039861.g	-1.68126	5.4463	3.09774e-13	3.19971e-12
Lus10011058.g	-3.42474	2.6525	3.1946e-13	3.29372e-12
Lus10001086.g	-1.77139	6.13949	3.32197e-13	3.42378e-12
Lus10011469.g	-1.6714	5.05745	3.32576e-13	3.42644e-12
Lus10025670.g	-1.86994	3.81428	3.35586e-13	3.45492e-12
Lus10013888.g	-1.7076	5.7861	3.46101e-13	3.56056e-12
scaffold286.45	-1.65402	5.57022	3.49055e-13	3.58964e-12
Lus10024154.g	-1.71472	4.29496	3.50859e-13	3.60687e-12
Lus10040739.g	-1.95538	4.25191	3.53322e-13	3.63025e-12
Lus10025373.g	-1.66493	5.45988	3.53391e-13	3.63025e-12
Lus10027292.g	-1.65343	7.19975	3.57959e-13	3.67584e-12
Lus10036559.g	-1.68862	5.61023	3.64156e-13	3.73675e-12
Lus10034253.g	-5.73231	1.17865	3.68325e-13	3.77815e-12
Lus10024583.g	-4.43483	3.20347	3.77644e-13	3.87233e-12
Lus10013364.g	-1.69084	6.80636	3.82837e-13	3.92415e-12
Lus10011655.g	-6.40569	0.971526	3.88659e-13	3.98092e-12
Lus10032252.g	-2.79698	4.18161	4.01113e-13	4.107e-12
Lus10042534.g	-1.95947	4.47829	4.08075e-13	4.17524e-12
Lus10024491.g	-6.46235	1.01709	4.11709e-13	4.21089e-12
Lus10042317.g	-3.31557	2.06194	4.16354e-13	4.25376e-12
Lus10043343.g	-2.36257	3.06104	4.17643e-13	4.26538e-12
Lus10040109.g	-1.76058	4.12967	4.19508e-13	4.2821e-12
Lus10010764.g	-1.58075	4.92539	4.19584e-13	4.2821e-12
scaffold222.70	-2.6288	3.83354	4.34083e-13	4.42526e-12
Lus10000920.g	-1.79424	7.5875	4.47681e-13	4.5507e-12
Lus10006977.g	-1.68564	5.21862	4.56507e-13	4.63372e-12
Lus10020108.g	-1.61333	4.66535	4.67086e-13	4.73598e-12
Lus10002674.g	-1.64119	4.48334	4.77556e-13	4.83865e-12
Lus10014631.g	-3.96872	1.5011	4.86939e-13	4.93176e-12
Lus10004646.g	-4.26927	1.23141	4.87096e-13	4.93176e-12
Lus10011929.g	-1.78678	5.02749	5.08656e-13	5.1445e-12
Lus10034125.g	-1.5699	4.93277	5.09968e-13	5.15591e-12
Lus10032587.g	-1.62427	4.7578	5.11442e-13	5.16896e-12
Lus10026946.g	-2.44781	3.22278	5.26208e-13	5.31248e-12
Lus10004273.g	-1.96307	6.39453	5.34156e-13	5.38692e-12
Lus10012701.g	-2.38168	2.8824	5.37951e-13	5.42324e-12
Lus10026453.g	-2.02367	3.85468	5.40448e-13	5.44647e-12
Lus10033808.g	-1.59144	4.84823	5.40862e-13	5.44869e-12
Lus10030827.g	-1.72878	4.17155	5.57757e-13	5.61688e-12
Lus10015356.g	-4.32483	1.48931	5.8033e-13	5.83586e-12
Lus10031057.g	-3.67941	1.62143	6.20371e-13	6.22739e-12
Lus10007900.g	-4.67803	1.983	6.33443e-13	6.35407e-12
Lus10033336.g	-6.26488	0.86106	6.60078e-13	6.61182e-12
Lus10018692.g	-1.65044	4.72745	6.67525e-13	6.68166e-12
Lus10015924.g	-1.95107	3.49399	6.87063e-13	6.86745e-12
Lus10028463.g	-3.70624	1.7574	6.90553e-13	6.89989e-12
Lus10039829.g	-1.60133	4.9904	7.01233e-13	7.00412e-12
Lus10036203.g	-1.68769	4.19905	7.20673e-13	7.19064e-12
Lus10004160.g	-1.79448	4.23313	7.45623e-13	7.43168e-12
Lus10035631.g	-1.58897	5.24942	7.79026e-13	7.75911e-12
Lus10018989.g	-2.36061	2.9219	7.86951e-13	7.83082e-12
Lus10000039.g	-1.68301	6.78705	7.98178e-13	7.93863e-12
Lus10026567.g	-1.96375	3.60915	8.1038e-13	8.05714e-12
Lus10022791.g	-2.65776	2.47362	8.20441e-13	8.14854e-12
scaffold86.218	-1.66366	6.28808	8.26422e-13	8.20504e-12
Lus10041970.g	-1.59555	4.99497	8.34129e-13	8.27865e-12
scaffold34.137	-3.66411	2.07447	8.37953e-13	8.31366e-12
Lus10005143.g	-2.62539	2.81256	9.0268e-13	8.9338e-12
scaffold325.126	-2.50165	2.68109	9.11085e-13	9.01382e-12
Lus10010485.g	-1.67173	5.8754	9.42142e-13	9.30147e-12
Lus10020668.g	-1.78067	5.07127	9.55461e-13	9.42634e-12
Lus10001254.g	-5.1365	1.11523	9.74307e-13	9.60218e-12
Lus10002490.g	-1.9344	6.6148	9.85178e-13	9.70592e-12
Lus10024303.g	-1.77707	9.2337	1.02048e-12	1.00467e-11
scaffold568.7	-2.73484	2.54095	1.05313e-12	1.03644e-11
scaffold130.3	-2.55944	3.08201	1.06769e-12	1.05004e-11
Lus10004779.g	-1.77861	6.48489	1.11436e-12	1.09403e-11
Lus10022797.g	-1.56413	5.13187	1.11653e-12	1.09578e-11
Lus10025845.g	-1.62908	4.44882	1.1599e-12	1.13715e-11
Lus10042053.g	-1.5909	5.30172	1.245e-12	1.21888e-11
Lus10015624.g	-1.57064	5.33817	1.27293e-12	1.24494e-11
Lus10009739.g	-1.57654	5.11559	1.35745e-12	1.32299e-11
Lus10017493.g	-2.21135	3.06857	1.38455e-12	1.34801e-11
Lus10027583.g	-1.5658	4.88357	1.41376e-12	1.37502e-11
Lus10019510.g	-2.16487	4.64595	1.45099e-12	1.41026e-11
Lus10038044.g	-1.65759	9.42246	1.49354e-12	1.45011e-11
Lus10006372.g	-1.578	4.88062	1.50545e-12	1.46117e-11
Lus10011694.g	-1.62435	4.42154	1.50981e-12	1.46489e-11
Lus10022225.g	-1.66356	6.51791	1.55283e-12	1.50444e-11
Lus10000693.g	-1.99538	4.61019	1.55323e-12	1.50444e-11
Lus10024581.g	-1.78494	4.20569	1.57261e-12	1.52111e-11
Lus10042424.g	-1.67781	6.56674	1.59726e-12	1.54348e-11
Lus10009985.g	-1.6451	8.77943	1.59738e-12	1.54348e-11
Lus10006896.g	-2.20727	3.39367	1.6356e-12	1.57932e-11
Lus10003129.g	-1.59096	4.54387	1.63854e-12	1.58161e-11
Lus10014934.g	-1.64605	5.54625	1.65459e-12	1.59602e-11
Lus10041393.g	-1.59835	5.20053	1.67257e-12	1.61115e-11
scaffold1999.11	-1.71079	4.22419	1.69896e-12	1.63546e-11
Lus10021805.g	-1.76866	5.20392	1.73829e-12	1.67217e-11
Lus10036336.g	-5.01808	1.01117	1.77231e-12	1.70315e-11
Lus10010766.g	-1.89144	3.62434	1.781e-12	1.70916e-11
Lus10016846.g	-1.54771	4.80723	1.79216e-12	1.71929e-11
Lus10008429.g	-1.65825	4.36038	1.86023e-12	1.78277e-11
Lus10004759.g	-2.59234	3.26985	1.88374e-12	1.80346e-11
Lus10034734.g	-1.86877	3.60531	1.90293e-12	1.82121e-11
Lus10011603.g	-1.68186	5.55239	1.988e-12	1.89942e-11
Lus10001626.g	-2.00962	3.71962	2.04722e-12	1.95398e-11
Lus10020132.g	-2.13622	3.71385	2.09017e-12	1.99295e-11
Lus10011193.g	-1.92182	3.52836	2.32165e-12	2.20918e-11
Lus10006996.g	-2.26035	3.82922	2.38187e-12	2.26495e-11
Lus10005619.g	-2.72271	2.99349	2.38558e-12	2.26771e-11
Lus10033615.g	-2.37557	3.08643	2.39723e-12	2.27801e-11
Lus10020908.g	-1.60136	6.26722	2.43171e-12	2.31e-11
Lus10035419.g	-1.54465	5.23507	2.45763e-12	2.33384e-11
scaffold310.188	-2.99123	2.4993	2.48784e-12	2.36173e-11
Lus10034907.g	-2.95577	2.90743	2.53758e-12	2.4057e-11
Lus10006353.g	-2.93617	2.60448	2.5695e-12	2.43514e-11
Lus10009584.g	-1.72103	4.82874	2.61422e-12	2.47669e-11
Lus10035354.g	-1.58427	5.48954	2.64951e-12	2.50927e-11
Lus10041794.g	-2.64141	3.22871	2.71095e-12	2.5666e-11
scaffold67.142	-2.26219	2.95269	2.73912e-12	2.59153e-11
Lus10042149.g	-1.90762	4.77083	2.79556e-12	2.64316e-11
Lus10011337.g	-5.2619	0.743164	2.82743e-12	2.67238e-11
Lus10024563.g	-1.67315	5.24954	2.83722e-12	2.68074e-11
Lus10005871.g	-1.52585	5.01642	2.87994e-12	2.72019e-11
Lus10015222.g	-4.96424	0.97808	2.88874e-12	2.72759e-11
Lus10005616.g	-1.7665	3.84612	2.89216e-12	2.7299e-11
Lus10040213.g	-2.04388	3.30328	2.92652e-12	2.7614e-11
Lus10034183.g	-2.34018	2.96404	2.953e-12	2.78546e-11
Lus10019671.g	-1.79265	7.91316	2.99072e-12	2.81915e-11
Lus10009658.g	-1.58	4.41044	3.01012e-12	2.83649e-11
Lus10015124.g	-1.62481	8.44956	3.07239e-12	2.89226e-11
Lus10015899.g	-1.68061	4.42867	3.09499e-12	2.91158e-11
Lus10004198.g	-2.40843	3.10903	3.17169e-12	2.98175e-11
Lus10019794.g	-1.58086	4.40777	3.19561e-12	3.00023e-11
Lus10012280.g	-1.9157	3.5794	3.23438e-12	3.03161e-11
Lus10013148.g	-8.44272	0.484008	3.23442e-12	3.03161e-11
Lus10020360.g	-2.14918	4.47145	3.36845e-12	3.1499e-11
Lus10024308.g	-1.68973	4.19738	3.41363e-12	3.18984e-11
Lus10020024.g	-1.94889	3.59106	3.4797e-12	3.2453e-11
Lus10033353.g	-1.78222	4.65274	3.49782e-12	3.26112e-11
Lus10034448.g	-1.56859	4.42744	3.52905e-12	3.28805e-11
Lus10036611.g	-1.67377	4.29899	3.54324e-12	3.30018e-11
Lus10025770.g	-1.70001	5.07446	3.57552e-12	3.32915e-11
Lus10033230.g	-1.55312	4.98965	3.67543e-12	3.41991e-11
scaffold475.96	-2.84001	3.03354	3.7104e-12	3.44903e-11
Lus10042075.g	-2.20857	3.72471	3.71926e-12	3.45612e-11
Lus10033497.g	-1.67919	4.00887	3.72847e-12	3.46354e-11
Lus10041652.g	-2.26014	3.07253	3.82344e-12	3.54942e-11
Lus10002582.g	-8.49167	0.525316	3.98062e-12	3.69168e-11
Lus10042717.g	-1.8029	3.82971	4.01499e-12	3.72233e-11
Lus10033835.g	-1.5316	4.73183	4.16408e-12	3.85333e-11
Lus10019995.g	-1.59388	5.31809	4.16587e-12	3.85333e-11
Lus10037255.g	-1.97132	4.06352	4.19061e-12	3.87366e-11
Lus10001768.g	-8.37665	0.427937	4.24474e-12	3.91994e-11
C8287591.1	-4.03799	1.56851	4.46067e-12	4.11385e-11
Lus10010618.g	-1.52423	5.26914	4.47215e-12	4.12308e-11
Lus10027639.g	-1.81602	3.82866	4.51317e-12	4.15954e-11
Lus10040665.g	-2.13941	3.12058	4.54828e-12	4.18915e-11
Lus10022922.g	-1.77741	4.21263	4.55967e-12	4.19689e-11
Lus10029046.g	-1.71251	6.22665	4.73454e-12	4.35215e-11
Lus10036739.g	-1.54021	4.84756	4.77038e-12	4.38367e-11
Lus10026668.g	-1.62793	5.59235	4.79672e-12	4.405e-11
Lus10035734.g	-2.00003	6.76325	4.91433e-12	4.51154e-11
Lus10041861.g	-1.56523	6.74548	4.92818e-12	4.52178e-11
scaffold2022.6	-2.15372	3.23625	4.97986e-12	4.56574e-11
Lus10041018.g	-1.75741	4.24732	4.99394e-12	4.57716e-11
Lus10005405.g	-3.76116	1.68936	5.06517e-12	4.64088e-11
Lus10000639.g	-1.63273	5.85404	5.18506e-12	4.74152e-11
Lus10009911.g	-3.89995	6.53445	5.33131e-12	4.87051e-11
Lus10018687.g	-1.5836	5.42667	5.59715e-12	5.10509e-11
Lus10029012.g	-1.8894	3.54367	5.77012e-12	5.25604e-11
Lus10040664.g	-2.37612	2.70038	5.80012e-12	5.28166e-11
Lus10027442.g	-8.60888	0.626438	5.87144e-12	5.34142e-11
Lus10043171.g	-1.76814	3.71996	6.01667e-12	5.47e-11
Lus10016659.g	-6.1881	0.789933	6.03417e-12	5.48414e-11
scaffold1299.2	-3.60201	1.55573	6.04718e-12	5.49418e-11
Lus10026100.g	-3.27904	1.96037	6.08964e-12	5.5292e-11
Lus10005685.g	-1.65918	4.84641	6.10265e-12	5.53922e-11
Lus10009467.g	-1.7263	4.31819	6.59725e-12	5.97467e-11
Lus10027511.g	-1.81645	3.58604	6.74546e-12	6.10497e-11
Lus10041619.g	-1.58835	5.56211	6.99055e-12	6.32069e-11
Lus10013592.g	-1.5952	4.38324	7.06797e-12	6.38658e-11
Lus10042566.g	-1.51262	5.31865	7.0739e-12	6.38989e-11
Lus10032655.g	-1.59363	7.3601	7.13105e-12	6.43738e-11
Lus10012925.g	-1.60415	5.14158	7.4404e-12	6.70589e-11
Lus10036385.g	-1.53407	6.22754	7.46882e-12	6.72935e-11
Lus10026172.g	-1.63249	4.26067	7.56756e-12	6.81395e-11
Lus10037723.g	-1.9806	3.60192	7.57237e-12	6.8161e-11
Lus10041813.g	-1.6146	5.28497	7.58269e-12	6.82321e-11
Lus10006058.g	-2.34038	3.53376	7.63804e-12	6.87082e-11
Lus10021897.g	-1.61977	4.2776	7.92481e-12	7.12651e-11
Lus10029328.g	-2.03071	3.88696	8.05627e-12	7.23779e-11
scaffold280.179	-4.62801	1.32506	8.16545e-12	7.33353e-11
Lus10008192.g	-2.31827	2.979	8.30221e-12	7.44923e-11
scaffold43.106	-4.18207	1.6798	8.37764e-12	7.51452e-11
Lus10024861.g	-3.39057	1.67058	8.41135e-12	7.53994e-11
Lus10041606.g	-2.0422	4.14452	8.45462e-12	7.57391e-11
Lus10035670.g	-3.50614	3.99463	8.48401e-12	7.59782e-11
Lus10019421.g	-1.48215	4.96077	8.76979e-12	7.84127e-11
Lus10025294.g	-2.03653	3.63753	9.00044e-12	8.03884e-11
Lus10039425.g	-1.94151	3.53527	9.16203e-12	8.179e-11
Lus10022186.g	-1.90988	3.88888	9.20758e-12	8.21445e-11
Lus10025972.g	-1.58174	4.49314	9.24937e-12	8.24911e-11
Lus10037219.g	-2.7864	2.22007	9.31411e-12	8.30423e-11
Lus10007662.g	-2.97246	2.0542	9.37735e-12	8.35796e-11
Lus10037213.g	-2.34131	2.89383	9.38676e-12	8.36369e-11
Lus10029720.g	-4.25325	1.22821	9.79378e-12	8.71532e-11
Lus10002477.g	-1.79451	4.18883	9.87958e-12	8.78889e-11
Lus10037034.g	-3.62711	1.56927	1.05303e-11	9.35005e-11
Lus10001515.g	-2.3252	3.29119	1.07096e-11	9.50323e-11
Lus10019712.g	-2.80096	2.18959	1.12087e-11	9.92734e-11
Lus10018146.g	-1.9714	3.80575	1.14481e-11	1.01299e-10
Lus10027959.g	-1.53933	6.34517	1.14737e-11	1.01493e-10
Lus10005798.g	-1.57703	7.57911	1.17313e-11	1.03673e-10
Lus10014009.g	-1.55599	5.83782	1.28068e-11	1.13001e-10
Lus10027840.g	-1.6573	3.9223	1.29095e-11	1.13871e-10
Lus10026309.g	-1.63538	4.11195	1.29837e-11	1.14454e-10
Lus10015771.g	-3.21364	2.02377	1.30133e-11	1.14679e-10
Lus10021995.g	-1.64545	4.7921	1.34711e-11	1.18602e-10
Lus10026132.g	-1.69325	3.80341	1.42205e-11	1.24877e-10
Lus10024965.g	-1.51892	5.4477	1.42237e-11	1.24877e-10
Lus10042174.g	-1.63671	5.82035	1.42942e-11	1.25456e-10
scaffold406.5	-2.70693	2.23462	1.43164e-11	1.25612e-10
Lus10031171.g	-1.82345	3.69927	1.44895e-11	1.27012e-10
Lus10015903.g	-4.24739	1.20542	1.466e-11	1.28426e-10
Lus10004465.g	-2.56505	2.49318	1.49172e-11	1.30518e-10
Lus10006866.g	-1.5188	5.76317	1.52225e-11	1.33106e-10
Lus10012211.g	-1.58943	5.26145	1.53691e-11	1.34305e-10
Lus10031583.g	-5.03162	1.01889	1.57311e-11	1.37254e-10
Lus10011101.g	-1.52603	5.61918	1.61368e-11	1.40664e-10
Lus10035586.g	-6.49181	1.06835	1.65443e-11	1.44171e-10
Lus10041466.g	-1.99983	7.20865	1.73458e-11	1.51015e-10
Lus10015127.g	-2.59244	4.22124	1.77361e-11	1.54222e-10
Lus10035841.g	-2.31417	2.71826	1.78573e-11	1.55229e-10
Lus10014206.g	-3.23697	1.78404	1.7931e-11	1.55821e-10
Lus10017704.g	-1.53163	7.17473	1.80753e-11	1.57027e-10
Lus10014105.g	-2.08696	3.53738	1.82969e-11	1.58854e-10
Lus10030755.g	-1.63774	5.48805	1.84502e-11	1.60036e-10
Lus10019539.g	-8.32791	0.381013	1.89056e-11	1.63785e-10
Lus10023302.g	-2.28695	2.89727	1.94337e-11	1.68256e-10
Lus10020307.g	-1.577	7.25971	2.00444e-11	1.73437e-10
Lus10006551.g	-1.53543	7.6008	2.07758e-11	1.796e-10
Lus10033798.g	-3.51834	1.59623	2.11795e-11	1.82921e-10
Lus10015018.g	-3.36522	1.814	2.11886e-11	1.82943e-10
Lus10007597.g	-2.74175	2.45252	2.16993e-11	1.87123e-10
Lus10037221.g	-1.73629	6.96786	2.18723e-11	1.88442e-10
scaffold612.27	-1.88762	4.62115	2.21521e-11	1.90794e-10
Lus10022191.g	-5.35237	0.841783	2.22548e-11	1.91561e-10
Lus10016478.g	-1.46624	5.2128	2.24371e-11	1.93072e-10
Lus10017097.g	-1.50164	6.21554	2.25752e-11	1.94082e-10
Lus10010608.g	-5.8449	0.48361	2.26802e-11	1.94865e-10
scaffold464.140	-1.52758	6.31984	2.27356e-11	1.95222e-10
Lus10042180.g	-1.60717	7.18104	2.29904e-11	1.9729e-10
Lus10000315.g	-2.43605	2.4701	2.47461e-11	2.12163e-10
Lus10017316.g	-1.93524	6.7398	2.49921e-11	2.14141e-10
Lus10002877.g	-1.53714	9.19202	2.59394e-11	2.22123e-10
Lus10032848.g	-2.60633	2.40354	2.66597e-11	2.27736e-10
Lus10025593.g	-1.5172	6.14263	2.67753e-11	2.28654e-10
Lus10001243.g	-4.2206	1.17925	2.70484e-11	2.30846e-10
[truncated: 3,448 more rows]

## Sheet: NY17_DS_down.deg
Gene	logFC	logCPM	PValue	FDR
[truncated: 3,515 more rows]

## Sheet: NY17_DS_up.deg
Gene	logFC	logCPM	PValue	FDR
[truncated: 2,381 more rows]

[truncated: 2 more sheets: NY17_RD_down.deg, NY17_RD_up.deg]
