# Supplementary material for: Transcriptome analysis and molecular mechanism of linseed (Linum usitatissimum L.) drought tolerance under repeated drought using single-molecule long-read sequencing
Source: BMC Genomics. 2021 Feb 9;22:109. doi: 10.1186/s12864-021-07416-5 (PMC7871411; doi:10.1186/s12864-021-07416-5)
Supplement: Supplementary file 11 — Additional file 11: Figure S1. Bubble diagram showing the GO classification of differentially expressed transcripts between DS and RD in Z141 or NY-17. (a, b) GO terms of downregulated genes overlapping between DS and RD in Z141 (a) or NY-17 (b). (c-f) GO terms of genes up- (c, d) or downregulated (e, f) in only Z141 under DS or RD, respectively. (g-j) GO terms of genes up- (g, h) or downregulated (i, j) in only NY-17 under DS or RD respectively. [file 12864_2021_7416_MOESM11_ESM.zip]

Archive with 10 entries (10 files):
- Supplementary Figure S1A.png
- Supplementary Figure S1B.png
- Supplementary Figure S1C.png
- Supplementary Figure S1D.png
- Supplementary Figure S1E.png
- Supplementary Figure S1F.png
- Supplementary Figure S1G.png
- Supplementary Figure S1H.png
- Supplementary Figure S1I.png
- Supplementary Figure S1J.png
