# Supplementary material for: Transcriptome analysis and molecular mechanism of linseed (Linum usitatissimum L.) drought tolerance under repeated drought using single-molecule long-read sequencing
Source: BMC Genomics. 2021 Feb 9;22:109. doi: 10.1186/s12864-021-07416-5 (PMC7871411; doi:10.1186/s12864-021-07416-5)
Supplement: Supplementary file 12 — Additional file 12: Table S11 The GO analysis result of up- or down-regulated DEGs in Z141 and NY-17 under DS or RD stress. [file 12864_2021_7416_MOESM12_ESM.xlsx]

## Sheet: Z141_DS_up_GO_enrich_result
ID	GO_Type	Description	GeneRatio	BgRatio	pvalue	p.adjust	qvalue	geneID	Count
GO:0006561	BP	proline biosynthetic process	12/2334	18/32470	2.28476e-10	8.30968e-07	7.72971e-07	Lus10004697.g/Lus10040264.g/Lus10004696.g/Lus10030158.g/Lus10001018.g/Lus10001016.g/Lus10034453.g/Lus10001019.g/Lus10040263.g/Lus10019103.g/Lus10040262.g/Lus10037544.g	12
GO:0004350	MF	glutamate-5-semialdehyde dehydrogenase activity	9/2334	10/32470	4.72502e-10	8.59244e-07	7.99274e-07	Lus10004697.g/Lus10040264.g/Lus10004696.g/Lus10030158.g/Lus10001018.g/Lus10001016.g/Lus10001019.g/Lus10040263.g/Lus10040262.g	9
GO:0004349	MF	glutamate 5-kinase activity	9/2334	11/32470	2.43135e-09	2.94761e-06	2.74188e-06	Lus10004697.g/Lus10040264.g/Lus10004696.g/Lus10030158.g/Lus10001018.g/Lus10001016.g/Lus10001019.g/Lus10040263.g/Lus10040262.g	9
GO:0006560	BP	proline metabolic process	12/2334	25/32470	3.97466e-08	3.61396e-05	3.36173e-05	Lus10004697.g/Lus10040264.g/Lus10004696.g/Lus10030158.g/Lus10001018.g/Lus10001016.g/Lus10034453.g/Lus10001019.g/Lus10040263.g/Lus10019103.g/Lus10040262.g/Lus10037544.g	12
GO:0016620	MF	oxidoreductase activity, acting on the aldehyde or oxo group of donors, NAD or NADP as acceptor	21/2334	82/32470	2.27621e-07	0.000165571	0.000154015	Lus10004697.g/Lus10008117.g/Lus10040264.g/Lus10013155.g/C8303341.1/Lus10004696.g/Lus10030158.g/Lus10001018.g/Lus10001016.g/Lus10029336.g/Lus10015826.g/Lus10001019.g/Lus10042149.g/Lus10040263.g/Lus10007084.g/Lus10040262.g/Lus10004264.g/Lus10042724.g/Lus10032150.g/Lus10014535.g/Lus10043245.g	21
GO:0019202	MF	amino acid kinase activity	9/2334	17/32470	7.21424e-07	0.000437303	0.000406782	Lus10004697.g/Lus10040264.g/Lus10004696.g/Lus10030158.g/Lus10001018.g/Lus10001016.g/Lus10001019.g/Lus10040263.g/Lus10040262.g	9
GO:0006816	BP	calcium ion transport	13/2334	40/32470	2.51871e-06	0.00130865	0.00121731	Lus10004819.g/Lus10033386.g/Lus10003611.g/Lus10008227.g/Lus10042040.g/Lus10035507.g/Lus10034840.g/Lus10018594.g/Lus10002490.g/Lus10040674.g/Lus10018044.g/Lus10018231.g/Lus10018045.g	13
GO:0016774	MF	phosphotransferase activity, carboxyl group as acceptor	9/2334	21/32470	6.69408e-06	0.0030433	0.00283089	Lus10004697.g/Lus10040264.g/Lus10004696.g/Lus10030158.g/Lus10001018.g/Lus10001016.g/Lus10001019.g/Lus10040263.g/Lus10040262.g	9
GO:0000793	CC	condensed chromosome	16/2334	65/32470	1.05964e-05	0.00428213	0.00398326	Lus10034734.g/Lus10010242.g/Lus10033274.g/Lus10027219.g/Lus10023694.g/Lus10016644.g/Lus10025814.g/Lus10041143.g/Lus10029476.g/Lus10030284.g/Lus10039590.g/Lus10036517.g/Lus10015968.g/Lus10032798.g/Lus10039205.g/Lus10028966.g	16
GO:0016903	MF	oxidoreductase activity, acting on the aldehyde or oxo group of donors	23/2334	120/32470	1.34401e-05	0.00488816	0.00454699	Lus10004697.g/Lus10008117.g/Lus10040264.g/Lus10013155.g/C8303341.1/Lus10004696.g/Lus10030158.g/Lus10001018.g/Lus10001016.g/Lus10029336.g/Lus10028648.g/Lus10015826.g/Lus10001019.g/Lus10042149.g/Lus10040263.g/Lus10007084.g/Lus10040262.g/Lus10004264.g/Lus10008429.g/Lus10042724.g/Lus10032150.g/Lus10014535.g/Lus10043245.g	23
GO:0009084	BP	glutamine family amino acid biosynthetic process	15/2334	61/32470	2.01211e-05	0.0065093	0.00605498	Lus10004697.g/Lus10040264.g/Lus10004696.g/Lus10014407.g/Lus10030158.g/Lus10001018.g/Lus10001016.g/Lus10034453.g/Lus10001019.g/Lus10012536.g/Lus10040263.g/Lus10019103.g/Lus10040262.g/Lus10037544.g/Lus10023908.g	15
GO:0009269	BP	response to desiccation	7/2334	14/32470	2.14769e-05	0.0065093	0.00605498	Lus10005652.g/Lus10013155.g/Lus10036402.g/Lus10021827.g/Lus10010140.g/Lus10019367.g/Lus10001876.g	7
GO:0030001	BP	metal ion transport	50/2334	389/32470	4.87918e-05	0.0136504	0.0126977	Lus10035730.g/Lus10039419.g/Lus10004819.g/Lus10030514.g/Lus10033386.g/Lus10004465.g/Lus10003611.g/Lus10008227.g/Lus10042040.g/Lus10025294.g/Lus10018324.g/Lus10040938.g/Lus10037904.g/Lus10009117.g/Lus10014531.g/Lus10035507.g/Lus10001913.g/Lus10034840.g/Lus10009789.g/Lus10029050.g/Lus10002865.g/C8290341.1/Lus10004605.g/Lus10009829.g/Lus10018594.g/Lus10008803.g/Lus10040925.g/Lus10002490.g/Lus1000267…	50
GO:0006310	BP	DNA recombination	29/2334	187/32470	7.27705e-05	0.0182859	0.0170096	Lus10021767.g/Lus10010242.g/Lus10019348.g/Lus10005783.g/Lus10027219.g/Lus10023694.g/Lus10021585.g/Lus10016644.g/Lus10041143.g/Lus10029476.g/Lus10015220.g/Lus10030284.g/Lus10015868.g/Lus10032760.g/Lus10028385.g/Lus10039590.g/Lus10006818.g/Lus10036517.g/Lus10034749.g/Lus10015968.g/Lus10032798.g/Lus10017724.g/Lus10005743.g/Lus10004464.g/Lus10005260.g/Lus10028966.g/Lus10016612.g/Lus10042451.g/Lus1002…	29
GO:0006950	BP	response to stress	180/2334	1899/32470	7.54162e-05	0.0182859	0.0170096	Lus10018873.g/Lus10005652.g/Lus10000310.g/Lus10014280.g/Lus10021240.g/Lus10014740.g/Lus10000659.g/Lus10003437.g/Lus10016273.g/Lus10043186.g/Lus10028001.g/Lus10026878.g/Lus10029759.g/Lus10013155.g/Lus10034337.g/Lus10021940.g/Lus10041436.g/Lus10042317.g/Lus10014545.g/Lus10028567.g/Lus10020045.g/Lus10034734.g/Lus10004289.g/Lus10015127.g/Lus10035832.g/Lus10002733.g/Lus10015754.g/Lus10022349.g/Lus1000…	180
GO:0005666	CC	RNA polymerase III complex	11/2334	40/32470	8.49019e-05	0.0192993	0.0179523	Lus10008095.g/Lus10013128.g/Lus10041724.g/Lus10025907.g/Lus10038195.g/Lus10013760.g/Lus10019022.g/Lus10016452.g/Lus10003505.g/Lus10024027.g/Lus10000362.g	11
GO:0015085	MF	calcium ion transmembrane transporter activity	11/2334	41/32470	0.000108538	0.0232208	0.0216001	Lus10004819.g/Lus10033386.g/Lus10042040.g/Lus10035507.g/Lus10034840.g/Lus10018594.g/Lus10002490.g/Lus10040674.g/Lus10018044.g/Lus10018231.g/Lus10018045.g	11
GO:0022414	BP	reproductive process	82/2334	755/32470	0.00012759	0.0257803	0.023981	Lus10011013.g/Lus10001009.g/Lus10000659.g/Lus10030446.g/Lus10016273.g/scaffold272.125/Lus10028001.g/Lus10037156.g/Lus10016056.g/Lus10020719.g/Lus10022060.g/Lus10041794.g/Lus10041310.g/Lus10027969.g/Lus10000639.g/Lus10010242.g/Lus10017223.g/Lus10001473.g/Lus10037032.g/Lus10035662.g/Lus10023968.g/Lus10007459.g/Lus10020051.g/Lus10040780.g/Lus10040415.g/Lus10026617.g/Lus10011102.g/Lus10038582.g/Lus10…	82
GO:0000003	BP	reproduction	82/2334	760/32470	0.000158269	0.0296185	0.0275513	Lus10011013.g/Lus10001009.g/Lus10000659.g/Lus10030446.g/Lus10016273.g/scaffold272.125/Lus10028001.g/Lus10037156.g/Lus10016056.g/Lus10020719.g/Lus10022060.g/Lus10041794.g/Lus10041310.g/Lus10027969.g/Lus10000639.g/Lus10010242.g/Lus10017223.g/Lus10001473.g/Lus10037032.g/Lus10035662.g/Lus10023968.g/Lus10007459.g/Lus10020051.g/Lus10040780.g/Lus10040415.g/Lus10026617.g/Lus10011102.g/Lus10038582.g/Lus10…	82
GO:0003899	MF	DNA-directed 5'-3' RNA polymerase activity	19/2334	105/32470	0.000162873	0.0296185	0.0275513	Lus10008095.g/Lus10013128.g/Lus10041724.g/Lus10017504.g/Lus10023619.g/Lus10025907.g/Lus10038195.g/Lus10011299.g/Lus10024250.g/Lus10013760.g/Lus10034355.g/Lus10019022.g/Lus10002955.g/Lus10005097.g/Lus10016452.g/Lus10003505.g/Lus10024027.g/Lus10014953.g/Lus10000362.g	19
GO:0009908	BP	flower development	28/2334	188/32470	0.000194049	0.0308743	0.0287194	Lus10030446.g/scaffold272.125/Lus10037156.g/Lus10041794.g/Lus10027969.g/Lus10000639.g/Lus10017223.g/Lus10037032.g/Lus10007459.g/Lus10040780.g/Lus10026617.g/Lus10011102.g/Lus10038582.g/Lus10037882.g/Lus10023694.g/Lus10007386.g/Lus10002500.g/Lus10009011.g/Lus10021090.g/Lus10004646.g/Lus10029510.g/Lus10019636.g/Lus10000285.g/Lus10018858.g/Lus10015421.g/Lus10039347.g/Lus10011250.g/Lus10018436.g	28
GO:0007131	BP	reciprocal meiotic recombination	13/2334	58/32470	0.000195246	0.0308743	0.0287194	Lus10010242.g/Lus10016644.g/Lus10041143.g/Lus10015220.g/Lus10030284.g/Lus10036517.g/Lus10032798.g/Lus10017724.g/Lus10005743.g/Lus10004464.g/Lus10005260.g/Lus10028966.g/Lus10016612.g	13
GO:0035825	BP	homologous recombination	13/2334	58/32470	0.000195246	0.0308743	0.0287194	Lus10010242.g/Lus10016644.g/Lus10041143.g/Lus10015220.g/Lus10030284.g/Lus10036517.g/Lus10032798.g/Lus10017724.g/Lus10005743.g/Lus10004464.g/Lus10005260.g/Lus10028966.g/Lus10016612.g	13
GO:0000794	CC	condensed nuclear chromosome	10/2334	37/32470	0.000207781	0.0314875	0.0292899	Lus10034734.g/Lus10010242.g/Lus10033274.g/Lus10016644.g/Lus10025814.g/Lus10041143.g/Lus10030284.g/Lus10036517.g/Lus10032798.g/Lus10028966.g	10
GO:0044702	BP	reproductive process	74/2334	680/32470	0.000250126	0.0353725	0.0329037	Lus10030446.g/Lus10016273.g/scaffold272.125/Lus10037156.g/Lus10020719.g/Lus10022060.g/Lus10041794.g/Lus10041310.g/Lus10027969.g/Lus10000639.g/Lus10010242.g/Lus10017223.g/Lus10001473.g/Lus10037032.g/Lus10035662.g/Lus10007459.g/Lus10020051.g/Lus10040780.g/Lus10040415.g/Lus10026617.g/Lus10011102.g/Lus10038582.g/Lus10037882.g/Lus10023694.g/Lus10027477.g/Lus10007386.g/Lus10016644.g/Lus10002500.g/Lus10…	74
GO:0001056	MF	RNA polymerase III activity	10/2334	38/32470	0.000263949	0.0353725	0.0329037	Lus10008095.g/Lus10013128.g/Lus10041724.g/Lus10025907.g/Lus10038195.g/Lus10013760.g/Lus10019022.g/Lus10016452.g/Lus10024027.g/Lus10000362.g	10
GO:0034062	MF	5'-3' RNA polymerase activity	20/2334	118/32470	0.000277252	0.0353725	0.0329037	Lus10008095.g/Lus10013128.g/Lus10041724.g/Lus10012965.g/Lus10017504.g/Lus10023619.g/Lus10025907.g/Lus10038195.g/Lus10011299.g/Lus10024250.g/Lus10013760.g/Lus10034355.g/Lus10019022.g/Lus10002955.g/Lus10005097.g/Lus10016452.g/Lus10003505.g/Lus10024027.g/Lus10014953.g/Lus10000362.g	20
GO:0097747	MF	RNA polymerase activity	20/2334	118/32470	0.000277252	0.0353725	0.0329037	Lus10008095.g/Lus10013128.g/Lus10041724.g/Lus10012965.g/Lus10017504.g/Lus10023619.g/Lus10025907.g/Lus10038195.g/Lus10011299.g/Lus10024250.g/Lus10013760.g/Lus10034355.g/Lus10019022.g/Lus10002955.g/Lus10005097.g/Lus10016452.g/Lus10003505.g/Lus10024027.g/Lus10014953.g/Lus10000362.g	20
GO:0009394	BP	2'-deoxyribonucleotide metabolic process	5/2334	10/32470	0.00035433	0.0353725	0.0329037	Lus10029160.g/Lus10027801.g/Lus10023550.g/Lus10035500.g/Lus10007155.g	5
GO:0019692	BP	deoxyribose phosphate metabolic process	5/2334	10/32470	0.00035433	0.0353725	0.0329037	Lus10029160.g/Lus10027801.g/Lus10023550.g/Lus10035500.g/Lus10007155.g	5
GO:0009415	BP	response to water	17/2334	94/32470	0.000354827	0.0353725	0.0329037	Lus10005652.g/Lus10014280.g/Lus10021240.g/Lus10000659.g/Lus10016273.g/Lus10028001.g/Lus10013155.g/Lus10008227.g/Lus10036402.g/Lus10021827.g/Lus10029852.g/Lus10010140.g/Lus10019367.g/Lus10025983.g/Lus10017977.g/Lus10001876.g/Lus10036319.g	17
GO:0004753	MF	saccharopine dehydrogenase activity	3/2334	3/32470	0.000370969	0.0353725	0.0329037	C8310011.1/Lus10038086.g/Lus10009808.g	3
GO:0004755	MF	saccharopine dehydrogenase (NADP+, L-glutamate-forming) activity	3/2334	3/32470	0.000370969	0.0353725	0.0329037	C8310011.1/Lus10038086.g/Lus10009808.g	3
GO:0008863	MF	formate dehydrogenase (NAD+) activity	3/2334	3/32470	0.000370969	0.0353725	0.0329037	C8303341.1/Lus10032150.g/Lus10014535.g	3
GO:0015942	BP	formate metabolic process	3/2334	3/32470	0.000370969	0.0353725	0.0329037	C8303341.1/Lus10032150.g/Lus10014535.g	3
GO:0042183	BP	formate catabolic process	3/2334	3/32470	0.000370969	0.0353725	0.0329037	C8303341.1/Lus10032150.g/Lus10014535.g	3
GO:0047130	MF	saccharopine dehydrogenase (NADP+, L-lysine-forming) activity	3/2334	3/32470	0.000370969	0.0353725	0.0329037	C8310011.1/Lus10038086.g/Lus10009808.g	3
GO:0000795	CC	synaptonemal complex	6/2334	15/32470	0.00038903	0.0353725	0.0329037	Lus10034734.g/Lus10010242.g/Lus10033274.g/Lus10041143.g/Lus10036517.g/Lus10032798.g	6
GO:0030915	CC	Smc5-Smc6 complex	6/2334	15/32470	0.00038903	0.0353725	0.0329037	Lus10027219.g/Lus10023694.g/Lus10029476.g/Lus10039590.g/Lus10015968.g/Lus10039205.g	6
GO:0099086	CC	synaptonemal structure	6/2334	15/32470	0.00038903	0.0353725	0.0329037	Lus10034734.g/Lus10010242.g/Lus10033274.g/Lus10041143.g/Lus10036517.g/Lus10032798.g	6
GO:0090567	BP	reproductive shoot system development	28/2334	198/32470	0.000461194	0.0409113	0.0380559	Lus10030446.g/scaffold272.125/Lus10037156.g/Lus10041794.g/Lus10027969.g/Lus10000639.g/Lus10017223.g/Lus10037032.g/Lus10007459.g/Lus10040780.g/Lus10026617.g/Lus10011102.g/Lus10038582.g/Lus10037882.g/Lus10023694.g/Lus10007386.g/Lus10002500.g/Lus10009011.g/Lus10021090.g/Lus10004646.g/Lus10029510.g/Lus10019636.g/Lus10000285.g/Lus10018858.g/Lus10015421.g/Lus10039347.g/Lus10011250.g/Lus10018436.g	28
GO:0001071	MF	DNA-binding transcription factor activity	102/2334	1024/32470	0.000523903	0.0443125	0.0412197	Lus10005997.g/Lus10030214.g/Lus10031818.g/Lus10031247.g/Lus10011326.g/Lus10012202.g/Lus10019077.g/Lus10017550.g/scaffold67.142/Lus10015720.g/scaffold1253.43/Lus10038874.g/Lus10023636.g/Lus10018009.g/Lus10027897.g/Lus10003034.g/Lus10005146.g/Lus10002399.g/Lus10017283.g/Lus10020170.g/Lus10034907.g/Lus10014066.g/Lus10017829.g/Lus10009755.g/Lus10013959.g/Lus10014994.g/Lus10008840.g/Lus10021259.g/Lus1…	102
GO:0003700	MF	DNA-binding transcription factor activity	102/2334	1024/32470	0.000523903	0.0443125	0.0412197	Lus10005997.g/Lus10030214.g/Lus10031818.g/Lus10031247.g/Lus10011326.g/Lus10012202.g/Lus10019077.g/Lus10017550.g/scaffold67.142/Lus10015720.g/scaffold1253.43/Lus10038874.g/Lus10023636.g/Lus10018009.g/Lus10027897.g/Lus10003034.g/Lus10005146.g/Lus10002399.g/Lus10017283.g/Lus10020170.g/Lus10034907.g/Lus10014066.g/Lus10017829.g/Lus10009755.g/Lus10013959.g/Lus10014994.g/Lus10008840.g/Lus10021259.g/Lus1…	102
GO:0009262	BP	deoxyribonucleotide metabolic process	6/2334	16/32470	0.000584672	0.0483285	0.0449554	Lus10029160.g/Lus10027801.g/Lus10023550.g/Lus10035500.g/Lus10018867.g/Lus10007155.g	6
GO:0015369	MF	calcium:proton antiporter activity	5/2334	11/32470	0.000611127	0.0493926	0.0459453	Lus10004819.g/Lus10035507.g/Lus10002490.g/Lus10040674.g/Lus10018231.g	5
GO:0016646	MF	oxidoreductase activity, acting on the CH-NH group of donors, NAD or NADP as acceptor	7/2334	22/32470	0.000639574	0.0505681	0.0470387	Lus10034453.g/C8310011.1/Lus10019103.g/Lus10038086.g/Lus10009808.g/Lus10004264.g/Lus10023550.g	7
GO:0007127	BP	meiosis I	13/2334	66/32470	0.000738755	0.0563819	0.0524468	Lus10010242.g/Lus10016644.g/Lus10041143.g/Lus10015220.g/Lus10030284.g/Lus10036517.g/Lus10032798.g/Lus10017724.g/Lus10005743.g/Lus10004464.g/Lus10005260.g/Lus10028966.g/Lus10016612.g	13
GO:0008081	MF	phosphoric diester hydrolase activity	17/2334	100/32470	0.000744111	0.0563819	0.0524468	Lus10034483.g/Lus10031634.g/Lus10033706.g/Lus10035175.g/Lus10043171.g/Lus10002582.g/Lus10014072.g/scaffold121.34/Lus10011337.g/Lus10042540.g/scaffold12.89/scaffold185.6/scaffold87.43/Lus10040664.g/Lus10018975.g/Lus10009894.g/Lus10007801.g	17
GO:0009219	BP	pyrimidine deoxyribonucleotide metabolic process	4/2334	7/32470	0.000781032	0.0579717	0.0539256	Lus10027801.g/Lus10023550.g/Lus10035500.g/Lus10007155.g	4
GO:0010605	BP	negative regulation of macromolecule metabolic process	46/2334	394/32470	0.000827072	0.0590999	0.054975	Lus10012202.g/Lus10019077.g/Lus10015720.g/Lus10021940.g/Lus10021767.g/Lus10000951.g/scaffold732.45/Lus10007594.g/Lus10001473.g/Lus10002702.g/Lus10008763.g/Lus10019348.g/Lus10022250.g/Lus10041718.g/Lus10012965.g/Lus10023619.g/Lus10039911.g/Lus10021917.g/Lus10024250.g/Lus10021650.g/Lus10011929.g/Lus10026631.g/Lus10032760.g/Lus10023882.g/Lus10041257.g/Lus10037136.g/Lus10043301.g/Lus10006382.g/Lus100…	46
GO:0006952	BP	defense response	68/2334	640/32470	0.000828731	0.0590999	0.054975	Lus10021940.g/Lus10004289.g/Lus10035832.g/Lus10022349.g/Lus10006778.g/scaffold732.45/Lus10014702.g/Lus10042489.g/Lus10030599.g/Lus10011499.g/Lus10001473.g/Lus10020051.g/Lus10032759.g/Lus10023140.g/Lus10027477.g/Lus10007041.g/Lus10028639.g/scaffold225.31/Lus10003660.g/Lus10002578.g/Lus10003398.g/Lus10032602.g/scaffold179.1/Lus10039911.g/Lus10029852.g/Lus10021769.g/Lus10009011.g/Lus10030345.g/Lus10…	68
GO:0006302	BP	double-strand break repair	17/2334	102/32470	0.000936879	0.0655275	0.0609541	Lus10019348.g/Lus10005783.g/Lus10027219.g/Lus10021585.g/Lus10016644.g/Lus10029476.g/Lus10015220.g/Lus10030284.g/Lus10015868.g/Lus10028385.g/Lus10039590.g/Lus10006818.g/Lus10034749.g/Lus10015968.g/Lus10004464.g/Lus10042451.g/Lus10021220.g	17
GO:0004300	MF	enoyl-CoA hydratase activity	5/2334	12/32470	0.00098571	0.0663894	0.0617558	Lus10011102.g/Lus10020758.g/Lus10007334.g/Lus10037777.g/Lus10016920.g	5
GO:0015368	MF	calcium:cation antiporter activity	5/2334	12/32470	0.00098571	0.0663894	0.0617558	Lus10004819.g/Lus10035507.g/Lus10002490.g/Lus10040674.g/Lus10018231.g	5
GO:0048519	BP	negative regulation of biological process	64/2334	602/32470	0.0011401	0.0742284	0.0690477	Lus10012202.g/Lus10019077.g/Lus10015720.g/Lus10021940.g/Lus10021767.g/Lus10021212.g/Lus10000951.g/Lus10022203.g/scaffold732.45/Lus10007594.g/Lus10001473.g/Lus10002702.g/Lus10008763.g/Lus10019348.g/Lus10022250.g/Lus10042731.g/Lus10033472.g/Lus10041718.g/Lus10002578.g/Lus10012965.g/Lus10023619.g/Lus10039911.g/Lus10009011.g/Lus10021917.g/Lus10024250.g/Lus10021650.g/Lus10011929.g/Lus10019491.g/Lus100…	64
GO:0070588	BP	calcium ion transmembrane transport	7/2334	24/32470	0.00114292	0.0742284	0.0690477	Lus10033386.g/Lus10003611.g/Lus10008227.g/Lus10042040.g/Lus10034840.g/Lus10018044.g/Lus10018045.g	7
GO:0140013	BP	meiotic nuclear division	14/2334	79/32470	0.00139795	0.0797852	0.0742166	Lus10010242.g/Lus10016644.g/Lus10041143.g/Lus10015220.g/Lus10030284.g/Lus10023882.g/Lus10036517.g/Lus10032798.g/Lus10017724.g/Lus10005743.g/Lus10004464.g/Lus10005260.g/Lus10028966.g/Lus10016612.g	14
GO:0009835	BP	fruit ripening	3/2334	4/32470	0.00140397	0.0797852	0.0742166	Lus10030446.g/Lus10037156.g/Lus10026617.g	3
GO:0010031	BP	circumnutation	3/2334	4/32470	0.00140397	0.0797852	0.0742166	Lus10019077.g/Lus10015720.g/Lus10007459.g	3
GO:0043564	CC	Ku70:Ku80 complex	3/2334	4/32470	0.00140397	0.0797852	0.0742166	Lus10005783.g/Lus10015868.g/Lus10006818.g	3
GO:0050879	BP	multicellular organismal movement	3/2334	4/32470	0.00140397	0.0797852	0.0742166	Lus10019077.g/Lus10015720.g/Lus10007459.g	3
GO:0070076	BP	histone lysine demethylation	3/2334	4/32470	0.00140397	0.0797852	0.0742166	Lus10031818.g/Lus10031247.g/Lus10023882.g	3
GO:0071481	BP	cellular response to X-ray	3/2334	4/32470	0.00140397	0.0797852	0.0742166	Lus10005783.g/Lus10015868.g/Lus10006818.g	3
GO:0071695	BP	anatomical structure maturation	3/2334	4/32470	0.00140397	0.0797852	0.0742166	Lus10030446.g/Lus10037156.g/Lus10026617.g	3
GO:0071139	BP	resolution of recombination intermediates	4/2334	8/32470	0.00147306	0.0824236	0.0766709	Lus10027219.g/Lus10023694.g/Lus10029476.g/Lus10039590.g	4
GO:0051139	MF	metal ion:proton antiporter activity	5/2334	13/32470	0.00150727	0.0829159	0.0771288	Lus10004819.g/Lus10035507.g/Lus10002490.g/Lus10040674.g/Lus10018231.g	5
GO:0048367	BP	shoot system development	42/2334	362/32470	0.00152746	0.0829159	0.0771288	Lus10000310.g/Lus10030446.g/scaffold272.125/Lus10037156.g/Lus10015754.g/Lus10041794.g/Lus10027969.g/Lus10000639.g/Lus10017223.g/Lus10012657.g/Lus10001473.g/Lus10037032.g/Lus10007459.g/Lus10041721.g/Lus10040780.g/Lus10026617.g/Lus10011102.g/Lus10024927.g/Lus10038582.g/Lus10037882.g/Lus10023694.g/Lus10034253.g/Lus10007386.g/scaffold33.133/Lus10002500.g/Lus10009011.g/Lus10017820.g/Lus10021090.g/Lus1…	42
GO:0070838	BP	divalent metal ion transport	16/2334	98/32470	0.0016321	0.086028	0.0800237	Lus10004819.g/Lus10033386.g/Lus10003611.g/Lus10008227.g/Lus10042040.g/Lus10035507.g/Lus10034840.g/Lus10018594.g/Lus10008803.g/Lus10002490.g/Lus10002674.g/Lus10031872.g/Lus10040674.g/Lus10018044.g/Lus10018231.g/Lus10018045.g	16
GO:0072511	BP	divalent inorganic cation transport	16/2334	98/32470	0.0016321	0.086028	0.0800237	Lus10004819.g/Lus10033386.g/Lus10003611.g/Lus10008227.g/Lus10042040.g/Lus10035507.g/Lus10034840.g/Lus10018594.g/Lus10008803.g/Lus10002490.g/Lus10002674.g/Lus10031872.g/Lus10040674.g/Lus10018044.g/Lus10018231.g/Lus10018045.g	16
GO:0009064	BP	glutamine family amino acid metabolic process	19/2334	126/32470	0.00167142	0.0868425	0.0807813	Lus10004697.g/Lus10040264.g/Lus10004696.g/Lus10014407.g/Lus10030158.g/Lus10001018.g/Lus10001016.g/Lus10034453.g/Lus10001019.g/Lus10012536.g/Lus10040263.g/Lus10033793.g/Lus10019103.g/Lus10010020.g/Lus10040262.g/Lus10037544.g/Lus10004643.g/Lus10026669.g/Lus10023908.g	19
GO:0003697	MF	single-stranded DNA binding	12/2334	64/32470	0.00182156	0.09331	0.0867975	Lus10021767.g/Lus10034734.g/Lus10033274.g/Lus10021585.g/Lus10016644.g/Lus10023619.g/Lus10024250.g/Lus10015220.g/Lus10030284.g/Lus10032760.g/Lus10004055.g/Lus10004464.g	12
GO:0004435	MF	phosphatidylinositol phospholipase C activity	5/2334	14/32470	0.00220657	0.110389	0.102684	Lus10042540.g/scaffold87.43/Lus10040664.g/Lus10018975.g/Lus10009894.g	5
GO:1901607	BP	alpha-amino acid biosynthetic process	32/2334	261/32470	0.00221567	0.110389	0.102684	Lus10004697.g/Lus10040264.g/C8303341.1/Lus10004696.g/Lus10015947.g/Lus10014407.g/Lus10030158.g/Lus10001018.g/Lus10001016.g/Lus10029955.g/Lus10034453.g/Lus10001019.g/Lus10015966.g/Lus10012536.g/scaffold464.140/Lus10040263.g/Lus10008521.g/Lus10019103.g/Lus10040262.g/Lus10014658.g/Lus10037544.g/Lus10032150.g/Lus10014535.g/Lus10032041.g/Lus10014096.g/Lus10035207.g/Lus10004643.g/Lus10004118.g/Lus10023…	32
GO:0015297	MF	antiporter activity	31/2334	251/32470	0.00229436	0.112765	0.104894	Lus10004819.g/Lus10040938.g/Lus10002645.g/Lus10035507.g/Lus10028540.g/Lus10007231.g/Lus10012153.g/Lus10009829.g/Lus10040881.g/Lus10012741.g/Lus10002490.g/Lus10023943.g/Lus10006171.g/scaffold2932.16/Lus10009830.g/Lus10027367.g/Lus10015904.g/Lus10020951.g/Lus10040674.g/Lus10035765.g/Lus10015903.g/Lus10014441.g/Lus10018231.g/Lus10018989.g/Lus10014440.g/Lus10042344.g/Lus10026156.g/Lus10009140.g/Lus10…	31
GO:0044452	CC	nucleolar part	16/2334	102/32470	0.0024916	0.119678	0.111326	Lus10000951.g/Lus10002702.g/Lus10008095.g/Lus10013128.g/Lus10020051.g/Lus10025907.g/Lus10038195.g/Lus10021917.g/Lus10004143.g/Lus10013760.g/Lus10023882.g/Lus10033275.g/Lus10016452.g/scaffold169.36/Lus10032933.g/Lus10041204.g	16
GO:0009263	BP	deoxyribonucleotide biosynthetic process	4/2334	9/32470	0.00250084	0.119678	0.111326	Lus10027801.g/Lus10023550.g/Lus10035500.g/Lus10018867.g	4
GO:0046873	MF	metal ion transmembrane transporter activity	34/2334	286/32470	0.00274273	0.128556	0.119584	Lus10035730.g/Lus10004819.g/Lus10033386.g/Lus10042040.g/Lus10018324.g/Lus10037904.g/Lus10014531.g/Lus10035507.g/Lus10016487.g/Lus10034840.g/Lus10009598.g/Lus10009789.g/Lus10029050.g/C8290341.1/Lus10004605.g/Lus10018594.g/Lus10008803.g/Lus10040925.g/Lus10002490.g/Lus10002674.g/Lus10017765.g/Lus10031872.g/Lus10040674.g/Lus10017766.g/Lus10035765.g/Lus10018044.g/Lus10018231.g/scaffold279.11/Lus100189…	34
GO:0006855	BP	drug transmembrane transport	16/2334	103/32470	0.00275705	0.128556	0.119584	Lus10002645.g/Lus10028540.g/Lus10007231.g/Lus10012741.g/Lus10023943.g/Lus10006171.g/scaffold2932.16/Lus10027367.g/Lus10015904.g/Lus10020951.g/Lus10015903.g/Lus10014441.g/Lus10014440.g/Lus10042344.g/Lus10009140.g/Lus10026303.g	16
GO:0015238	MF	drug transmembrane transporter activity	19/2334	132/32470	0.00287581	0.131901	0.122695	Lus10002645.g/Lus10028540.g/Lus10007231.g/Lus10012741.g/Lus10037544.g/Lus10023943.g/Lus10006171.g/scaffold2932.16/Lus10027367.g/Lus10015904.g/Lus10020951.g/Lus10015903.g/Lus10014441.g/Lus10015420.g/Lus10020905.g/Lus10014440.g/Lus10042344.g/Lus10009140.g/Lus10026303.g	19
GO:0051260	BP	protein homooligomerization	6/2334	21/32470	0.00290132	0.131901	0.122695	Lus10001672.g/Lus10000074.g/Lus10014795.g/Lus10036274.g/Lus10043181.g/Lus10025823.g	6
GO:0005665	CC	RNA polymerase II, core complex	7/2334	28/32470	0.00303473	0.132699	0.123437	Lus10008095.g/Lus10013128.g/Lus10023619.g/Lus10025907.g/Lus10038195.g/Lus10024250.g/Lus10013760.g	7
GO:0016645	MF	oxidoreductase activity, acting on the CH-NH group of donors	12/2334	68/32470	0.00309693	0.132699	0.123437	Lus10003845.g/Lus10024289.g/Lus10034453.g/C8310011.1/Lus10018038.g/Lus10019103.g/Lus10038086.g/Lus10009808.g/Lus10026933.g/Lus10004264.g/Lus10023550.g/scaffold179.20	12
GO:0009892	BP	negative regulation of metabolic process	46/2334	422/32470	0.00326622	0.132699	0.123437	Lus10012202.g/Lus10019077.g/Lus10015720.g/Lus10021940.g/Lus10021767.g/Lus10000951.g/scaffold732.45/Lus10007594.g/Lus10001473.g/Lus10002702.g/Lus10008763.g/Lus10019348.g/Lus10022250.g/Lus10041718.g/Lus10012965.g/Lus10023619.g/Lus10039911.g/Lus10021917.g/Lus10024250.g/Lus10021650.g/Lus10011929.g/Lus10026631.g/Lus10032760.g/Lus10023882.g/Lus10041257.g/Lus10037136.g/Lus10043301.g/Lus10006382.g/Lus100…	46
GO:0009221	BP	pyrimidine deoxyribonucleotide biosynthetic process	3/2334	5/32470	0.00332165	0.132699	0.123437	Lus10027801.g/Lus10023550.g/Lus10035500.g	3
GO:0009265	BP	2'-deoxyribonucleotide biosynthetic process	3/2334	5/32470	0.00332165	0.132699	0.123437	Lus10027801.g/Lus10023550.g/Lus10035500.g	3
GO:0010165	BP	response to X-ray	3/2334	5/32470	0.00332165	0.132699	0.123437	Lus10005783.g/Lus10015868.g/Lus10006818.g	3
GO:0010227	BP	floral organ abscission	3/2334	5/32470	0.00332165	0.132699	0.123437	Lus10038582.g/Lus10037882.g/Lus10029510.g	3
GO:0015181	MF	arginine transmembrane transporter activity	3/2334	5/32470	0.00332165	0.132699	0.123437	Lus10037544.g/Lus10015420.g/Lus10035260.g	3
GO:0016577	BP	histone demethylation	3/2334	5/32470	0.00332165	0.132699	0.123437	Lus10031818.g/Lus10031247.g/Lus10023882.g	3
GO:0046385	BP	deoxyribose phosphate biosynthetic process	3/2334	5/32470	0.00332165	0.132699	0.123437	Lus10027801.g/Lus10023550.g/Lus10035500.g	3
GO:0015893	BP	drug transport	16/2334	105/32470	0.00335842	0.132699	0.123437	Lus10002645.g/Lus10028540.g/Lus10007231.g/Lus10012741.g/Lus10023943.g/Lus10006171.g/scaffold2932.16/Lus10027367.g/Lus10015904.g/Lus10020951.g/Lus10015903.g/Lus10014441.g/Lus10014440.g/Lus10042344.g/Lus10009140.g/Lus10026303.g	16
GO:0042493	BP	response to drug	16/2334	105/32470	0.00335842	0.132699	0.123437	Lus10002645.g/Lus10028540.g/Lus10007231.g/Lus10012741.g/Lus10023943.g/Lus10006171.g/scaffold2932.16/Lus10027367.g/Lus10015904.g/Lus10020951.g/Lus10015903.g/Lus10014441.g/Lus10014440.g/Lus10042344.g/Lus10009140.g/Lus10026303.g	16
GO:0090484	MF	drug transmembrane transporter activity	19/2334	134/32470	0.00341132	0.132699	0.123437	Lus10002645.g/Lus10028540.g/Lus10007231.g/Lus10012741.g/Lus10037544.g/Lus10023943.g/Lus10006171.g/scaffold2932.16/Lus10027367.g/Lus10015904.g/Lus10020951.g/Lus10015903.g/Lus10014441.g/Lus10015420.g/Lus10020905.g/Lus10014440.g/Lus10042344.g/Lus10009140.g/Lus10026303.g	19
GO:0055085	BP	transmembrane transport	139/2334	1544/32470	0.00347584	0.132699	0.123437	Lus10040652.g/Lus10035730.g/Lus10005239.g/Lus10008352.g/Lus10004819.g/scaffold51.48/Lus10030683.g/Lus10043460.g/Lus10018256.g/Lus10038148.g/Lus10033386.g/scaffold115.10/Lus10029701.g/Lus10029966.g/Lus10003611.g/Lus10008227.g/Lus10042040.g/Lus10023240.g/Lus10003259.g/Lus10018324.g/Lus10003817.g/Lus10005870.g/Lus10042864.g/Lus10040938.g/Lus10037904.g/Lus10002645.g/Lus10014531.g/Lus10035507.g/Lus100…	139
GO:0048608	BP	reproductive structure development	50/2334	469/32470	0.00350263	0.132699	0.123437	Lus10000659.g/Lus10030446.g/Lus10016273.g/scaffold272.125/Lus10028001.g/Lus10037156.g/Lus10016056.g/Lus10020719.g/Lus10022060.g/Lus10041794.g/Lus10041310.g/Lus10027969.g/Lus10000639.g/Lus10017223.g/Lus10001473.g/Lus10037032.g/Lus10035662.g/Lus10007459.g/Lus10040780.g/Lus10026617.g/Lus10011102.g/Lus10038582.g/Lus10037882.g/Lus10023694.g/Lus10027477.g/Lus10007386.g/Lus10002500.g/Lus10025177.g/Lus10…	50
GO:0061458	BP	reproductive system development	50/2334	469/32470	0.00350263	0.132699	0.123437	Lus10000659.g/Lus10030446.g/Lus10016273.g/scaffold272.125/Lus10028001.g/Lus10037156.g/Lus10016056.g/Lus10020719.g/Lus10022060.g/Lus10041794.g/Lus10041310.g/Lus10027969.g/Lus10000639.g/Lus10017223.g/Lus10001473.g/Lus10037032.g/Lus10035662.g/Lus10007459.g/Lus10040780.g/Lus10026617.g/Lus10011102.g/Lus10038582.g/Lus10037882.g/Lus10023694.g/Lus10027477.g/Lus10007386.g/Lus10002500.g/Lus10025177.g/Lus10…	50
GO:1903046	BP	meiotic cell cycle process	14/2334	87/32470	0.00355285	0.133213	0.123916	Lus10010242.g/Lus10016644.g/Lus10041143.g/Lus10015220.g/Lus10030284.g/Lus10023882.g/Lus10036517.g/Lus10032798.g/Lus10017724.g/Lus10005743.g/Lus10004464.g/Lus10005260.g/Lus10028966.g/Lus10016612.g	14
GO:0005655	CC	nucleolar ribonuclease P complex	6/2334	22/32470	0.00374947	0.137746	0.128132	Lus10000951.g/Lus10002702.g/Lus10021917.g/Lus10033275.g/Lus10032933.g/Lus10041204.g	6
GO:0030681	CC	multimeric ribonuclease P complex	6/2334	22/32470	0.00374947	0.137746	0.128132	Lus10000951.g/Lus10002702.g/Lus10021917.g/Lus10033275.g/Lus10032933.g/Lus10041204.g	6
GO:0016779	MF	nucleotidyltransferase activity	36/2334	316/32470	0.0042607	0.140185	0.130401	Lus10023553.g/Lus10009739.g/Lus10026488.g/Lus10008095.g/Lus10013128.g/Lus10004948.g/Lus10019918.g/Lus10025689.g/Lus10008763.g/Lus10013543.g/Lus10022250.g/Lus10041724.g/Lus10012965.g/Lus10017504.g/Lus10023619.g/Lus10025907.g/Lus10009011.g/Lus10038195.g/Lus10011299.g/Lus10024250.g/Lus10013760.g/Lus10034355.g/Lus10019022.g/Lus10002955.g/Lus10005097.g/Lus10010088.g/Lus10016452.g/Lus10003505.g/Lus1002…	36
GO:0004712	MF	protein serine/threonine/tyrosine kinase activity	5/2334	16/32470	0.00426565	0.140185	0.130401	Lus10019458.g/Lus10022265.g/Lus10025634.g/scaffold137.11/Lus10001137.g	5
GO:0006812	BP	cation transport	65/2334	649/32470	0.0043548	0.140185	0.130401	Lus10035730.g/Lus10039419.g/Lus10004819.g/Lus10030514.g/Lus10033386.g/Lus10004465.g/Lus10003611.g/Lus10008227.g/Lus10042040.g/Lus10025294.g/Lus10003259.g/Lus10018324.g/Lus10040938.g/Lus10037904.g/Lus10008828.g/Lus10009117.g/Lus10014531.g/Lus10035507.g/Lus10016487.g/Lus10001913.g/Lus10034840.g/Lus10024477.g/Lus10010618.g/Lus10009598.g/Lus10009789.g/Lus10029050.g/Lus10002865.g/C8290341.1/Lus1000460…	65
GO:0051321	BP	meiotic cell cycle	14/2334	89/32470	0.00438579	0.140185	0.130401	Lus10010242.g/Lus10016644.g/Lus10041143.g/Lus10015220.g/Lus10030284.g/Lus10023882.g/Lus10036517.g/Lus10032798.g/Lus10017724.g/Lus10005743.g/Lus10004464.g/Lus10005260.g/Lus10028966.g/Lus10016612.g	14
GO:0003690	MF	double-stranded DNA binding	30/2334	254/32470	0.00514087	0.140185	0.130401	Lus10034734.g/Lus10028005.g/Lus10023105.g/Lus10033274.g/Lus10005783.g/Lus10021585.g/Lus10016644.g/Lus10012382.g/Lus10012849.g/Lus10015220.g/Lus10030284.g/Lus10011470.g/Lus10015868.g/Lus10007988.g/scaffold3.7/Lus10006818.g/Lus10002028.g/Lus10020684.g/Lus10002900.g/scaffold19.27/Lus10017724.g/Lus10012092.g/Lus10005743.g/Lus10038336.g/Lus10004464.g/Lus10007489.g/Lus10028966.g/Lus10029863.g/Lus100173…	30
GO:0000957	BP	mitochondrial RNA catabolic process	2/2334	2/32470	0.00516493	0.140185	0.130401	Lus10008763.g/Lus10022250.g	2
GO:0004708	MF	MAP kinase kinase activity	2/2334	2/32470	0.00516493	0.140185	0.130401	Lus10022265.g/Lus10001137.g	2
GO:0004735	MF	pyrroline-5-carboxylate reductase activity	2/2334	2/32470	0.00516493	0.140185	0.130401	Lus10034453.g/Lus10019103.g	2
GO:0004798	MF	thymidylate kinase activity	2/2334	2/32470	0.00516493	0.140185	0.130401	Lus10027801.g/Lus10035500.g	2
GO:0005712	CC	chiasma	2/2334	2/32470	0.00516493	0.140185	0.130401	Lus10034734.g/Lus10033274.g	2
GO:0006233	BP	dTDP biosynthetic process	2/2334	2/32470	0.00516493	0.140185	0.130401	Lus10027801.g/Lus10035500.g	2
GO:0008418	MF	protein-N-terminal asparagine amidohydrolase activity	2/2334	2/32470	0.00516493	0.140185	0.130401	Lus10020880.g/Lus10033495.g	2
GO:0009133	BP	nucleoside diphosphate biosynthetic process	2/2334	2/32470	0.00516493	0.140185	0.130401	Lus10027801.g/Lus10035500.g	2
GO:0009138	BP	pyrimidine nucleoside diphosphate metabolic process	2/2334	2/32470	0.00516493	0.140185	0.130401	Lus10027801.g/Lus10035500.g	2
GO:0009139	BP	pyrimidine nucleoside diphosphate biosynthetic process	2/2334	2/32470	0.00516493	0.140185	0.130401	Lus10027801.g/Lus10035500.g	2
GO:0009189	BP	deoxyribonucleoside diphosphate biosynthetic process	2/2334	2/32470	0.00516493	0.140185	0.130401	Lus10027801.g/Lus10035500.g	2
GO:0009196	BP	pyrimidine deoxyribonucleoside diphosphate metabolic process	2/2334	2/32470	0.00516493	0.140185	0.130401	Lus10027801.g/Lus10035500.g	2
GO:0009197	BP	pyrimidine deoxyribonucleoside diphosphate biosynthetic process	2/2334	2/32470	0.00516493	0.140185	0.130401	Lus10027801.g/Lus10035500.g	2
GO:0010080	BP	regulation of floral meristem growth	2/2334	2/32470	0.00516493	0.140185	0.130401	Lus10017223.g/Lus10021090.g	2
GO:0010081	BP	regulation of inflorescence meristem growth	2/2334	2/32470	0.00516493	0.140185	0.130401	Lus10017223.g/Lus10021090.g	2
GO:0010450	BP	inflorescence meristem growth	2/2334	2/32470	0.00516493	0.140185	0.130401	Lus10017223.g/Lus10021090.g	2
GO:0010451	BP	floral meristem growth	2/2334	2/32470	0.00516493	0.140185	0.130401	Lus10017223.g/Lus10021090.g	2
GO:0016708	MF	oxidoreductase activity, acting on paired donors, with incorporation or reduction of molecular oxygen, NAD(P)H as one donor, and incorporation of two atoms of oxygen into one donor	2/2334	2/32470	0.00516493	0.140185	0.130401	Lus10008571.g/Lus10032689.g	2
GO:0018826	MF	methionine gamma-lyase activity	2/2334	2/32470	0.00516493	0.140185	0.130401	Lus10001672.g/Lus10000074.g	2
GO:0019133	MF	choline monooxygenase activity	2/2334	2/32470	0.00516493	0.140185	0.130401	Lus10008571.g/Lus10032689.g	2
GO:0019237	MF	centromeric DNA binding	2/2334	2/32470	0.00516493	0.140185	0.130401	Lus10023105.g/Lus10011470.g	2
GO:0031539	BP	positive regulation of anthocyanin metabolic process	2/2334	2/32470	0.00516493	0.140185	0.130401	Lus10002028.g/Lus10002900.g	2
GO:0046072	BP	dTDP metabolic process	2/2334	2/32470	0.00516493	0.140185	0.130401	Lus10027801.g/Lus10035500.g	2
GO:0046975	MF	histone methyltransferase activity (H3-K36 specific)	2/2334	2/32470	0.00516493	0.140185	0.130401	Lus10031818.g/Lus10031247.g	2
GO:0055129	BP	L-proline biosynthetic process	2/2334	2/32470	0.00516493	0.140185	0.130401	Lus10034453.g/Lus10019103.g	2
GO:0070544	BP	histone H3-K36 demethylation	2/2334	2/32470	0.00516493	0.140185	0.130401	Lus10031818.g/Lus10031247.g	2
GO:0090231	BP	regulation of spindle checkpoint	2/2334	2/32470	0.00516493	0.140185	0.130401	Lus10019491.g/scaffold25.158	2
GO:0090266	BP	regulation of mitotic cell cycle spindle assembly checkpoint	2/2334	2/32470	0.00516493	0.140185	0.130401	Lus10019491.g/scaffold25.158	2
GO:1901976	BP	regulation of cell cycle checkpoint	2/2334	2/32470	0.00516493	0.140185	0.130401	Lus10019491.g/scaffold25.158	2
GO:1903504	BP	regulation of mitotic spindle checkpoint	2/2334	2/32470	0.00516493	0.140185	0.130401	Lus10019491.g/scaffold25.158	2
GO:0072509	MF	divalent inorganic cation transmembrane transporter activity	16/2334	110/32470	0.00534557	0.142565	0.132614	Lus10004819.g/Lus10033386.g/Lus10042040.g/Lus10035507.g/Lus10016487.g/Lus10034840.g/Lus10009598.g/Lus10018594.g/Lus10008803.g/Lus10002490.g/Lus10002674.g/Lus10031872.g/Lus10040674.g/Lus10018044.g/Lus10018231.g/Lus10018045.g	16
GO:0045786	BP	negative regulation of cell cycle	10/2334	55/32470	0.0053513	0.142565	0.132614	Lus10033472.g/Lus10019491.g/Lus10025634.g/Lus10015968.g/Lus10019636.g/Lus10027955.g/Lus10006898.g/Lus10014343.g/Lus10030714.g/scaffold25.158	10
GO:0009414	BP	response to water deprivation	14/2334	91/32470	0.00537018	0.142565	0.132614	Lus10005652.g/Lus10000659.g/Lus10016273.g/Lus10028001.g/Lus10013155.g/Lus10008227.g/Lus10036402.g/Lus10021827.g/Lus10029852.g/Lus10010140.g/Lus10019367.g/Lus10017977.g/Lus10001876.g/Lus10036319.g	14
GO:0010212	BP	response to ionizing radiation	7/2334	31/32470	0.0055782	0.143555	0.133535	Lus10005783.g/Lus10021585.g/Lus10015220.g/Lus10030284.g/Lus10015868.g/Lus10006818.g/Lus10004464.g	7
GO:0000217	MF	DNA secondary structure binding	5/2334	17/32470	0.00568932	0.143555	0.133535	Lus10021585.g/Lus10015220.g/Lus10030284.g/Lus10017724.g/Lus10004464.g	5
GO:0000400	MF	four-way junction DNA binding	5/2334	17/32470	0.00568932	0.143555	0.133535	Lus10021585.g/Lus10015220.g/Lus10030284.g/Lus10017724.g/Lus10004464.g	5
GO:0001055	MF	RNA polymerase II activity	5/2334	17/32470	0.00568932	0.143555	0.133535	Lus10008095.g/Lus10013128.g/Lus10025907.g/Lus10038195.g/Lus10013760.g	5
GO:0004629	MF	phospholipase C activity	5/2334	17/32470	0.00568932	0.143555	0.133535	Lus10042540.g/scaffold87.43/Lus10040664.g/Lus10018975.g/Lus10009894.g	5
GO:0034250	BP	positive regulation of cellular amide metabolic process	5/2334	17/32470	0.00568932	0.143555	0.133535	Lus10030422.g/Lus10026637.g/Lus10023619.g/Lus10024250.g/scaffold169.36	5
GO:0045727	BP	positive regulation of translation	5/2334	17/32470	0.00568932	0.143555	0.133535	Lus10030422.g/Lus10026637.g/Lus10023619.g/Lus10024250.g/scaffold169.36	5
GO:0005694	CC	chromosome	46/2334	435/32470	0.00572323	0.143555	0.133535	Lus10025968.g/Lus10034734.g/Lus10010242.g/Lus10001473.g/Lus10023105.g/Lus10033274.g/Lus10005783.g/Lus10027219.g/Lus10023694.g/Lus10016644.g/Lus10025814.g/Lus10041143.g/Lus10029476.g/Lus10018907.g/Lus10002571.g/Lus10021650.g/Lus10015220.g/Lus10030284.g/Lus10011470.g/Lus10043248.g/Lus10014267.g/Lus10015868.g/Lus10028385.g/Lus10023882.g/Lus10039590.g/Lus10006818.g/Lus10043301.g/Lus10043172.g/Lus1003…	46
GO:0001101	BP	response to acid chemical	44/2334	413/32470	0.00593914	0.14384	0.1338	Lus10005652.g/Lus10014280.g/Lus10021240.g/Lus10000659.g/Lus10021190.g/Lus10011824.g/Lus10016273.g/Lus10043186.g/Lus10028001.g/Lus10013155.g/Lus10021940.g/Lus10020719.g/Lus10022060.g/scaffold1202.11/Lus10014657.g/Lus10027969.g/scaffold732.45/Lus10003611.g/Lus10008227.g/Lus10037032.g/Lus10032557.g/Lus10036402.g/Lus10041093.g/Lus10042731.g/Lus10021827.g/Lus10003660.g/Lus10040925.g/Lus10039911.g/Lus1…	44
GO:0006974	BP	cellular response to DNA damage stimulus	41/2334	379/32470	0.00597085	0.14384	0.1338	Lus10034734.g/Lus10019348.g/Lus10033274.g/Lus10005783.g/Lus10027219.g/Lus10023694.g/Lus10021585.g/Lus10016644.g/Lus10033471.g/scaffold121.34/Lus10029476.g/Lus10021650.g/Lus10012849.g/Lus10015220.g/Lus10030284.g/Lus10015868.g/Lus10028385.g/Lus10025575.g/Lus10039590.g/Lus10006818.g/Lus10000685.g/Lus10004055.g/Lus10030971.g/Lus10034749.g/Lus10015968.g/Lus10019636.g/Lus10030656.g/Lus10039205.g/Lus100…	41
GO:0008889	MF	glycerophosphodiester phosphodiesterase activity	6/2334	24/32470	0.00597681	0.14384	0.1338	Lus10035175.g/Lus10043171.g/Lus10002582.g/Lus10011337.g/scaffold12.89/scaffold185.6	6
GO:0030677	CC	ribonuclease P complex	6/2334	24/32470	0.00597681	0.14384	0.1338	Lus10000951.g/Lus10002702.g/Lus10021917.g/Lus10033275.g/Lus10032933.g/Lus10041204.g	6
GO:0015232	MF	heme transporter activity	3/2334	6/32470	0.00628828	0.14384	0.1338	Lus10028810.g/Lus10038681.g/Lus10037947.g	3
GO:0015439	MF	heme-transporting ATPase activity	3/2334	6/32470	0.00628828	0.14384	0.1338	Lus10028810.g/Lus10038681.g/Lus10037947.g	3
GO:0030002	BP	cellular anion homeostasis	3/2334	6/32470	0.00628828	0.14384	0.1338	Lus10035175.g/Lus10002582.g/Lus10011337.g	3
GO:0030320	BP	cellular monovalent inorganic anion homeostasis	3/2334	6/32470	0.00628828	0.14384	0.1338	Lus10035175.g/Lus10002582.g/Lus10011337.g	3
GO:0030643	BP	cellular phosphate ion homeostasis	3/2334	6/32470	0.00628828	0.14384	0.1338	Lus10035175.g/Lus10002582.g/Lus10011337.g	3
GO:0034719	CC	SMN-Sm protein complex	3/2334	6/32470	0.00628828	0.14384	0.1338	Lus10016068.g/Lus10025186.g/Lus10028022.g	3
GO:0046475	BP	glycerophospholipid catabolic process	3/2334	6/32470	0.00628828	0.14384	0.1338	Lus10035175.g/Lus10002582.g/Lus10011337.g	3
GO:0072501	BP	cellular divalent inorganic anion homeostasis	3/2334	6/32470	0.00628828	0.14384	0.1338	Lus10035175.g/Lus10002582.g/Lus10011337.g	3
GO:0072502	BP	cellular trivalent inorganic anion homeostasis	3/2334	6/32470	0.00628828	0.14384	0.1338	Lus10035175.g/Lus10002582.g/Lus10011337.g	3
GO:0103115	MF	protoheme IX ABC transporter activity	3/2334	6/32470	0.00628828	0.14384	0.1338	Lus10028810.g/Lus10038681.g/Lus10037947.g	3
GO:0006813	BP	potassium ion transport	14/2334	93/32470	0.00652487	0.148318	0.137967	Lus10003611.g/Lus10008227.g/Lus10018324.g/Lus10040938.g/Lus10037904.g/Lus10014531.g/Lus10029050.g/C8290341.1/Lus10009829.g/Lus10009830.g/Lus10017765.g/Lus10017766.g/Lus10043298.g/Lus10033052.g	14
GO:0051259	BP	protein complex oligomerization	7/2334	32/32470	0.00670503	0.15123	0.140675	Lus10001672.g/Lus10000074.g/Lus10014795.g/Lus10036274.g/Lus10043181.g/Lus10025823.g/Lus10032296.g	7
GO:0000228	CC	nuclear chromosome	25/2334	205/32470	0.00673611	0.15123	0.140675	Lus10034734.g/Lus10010242.g/Lus10001473.g/Lus10033274.g/Lus10005783.g/Lus10016644.g/Lus10025814.g/Lus10041143.g/Lus10018907.g/Lus10021650.g/Lus10030284.g/Lus10015868.g/Lus10023882.g/Lus10006818.g/Lus10043301.g/Lus10043172.g/Lus10036517.g/Lus10032798.g/Lus10020862.g/Lus10017724.g/Lus10012092.g/Lus10005743.g/Lus10041587.g/Lus10028966.g/Lus10017319.g	25
GO:0003006	BP	developmental process involved in reproduction	53/2334	521/32470	0.0069252	0.154521	0.143736	Lus10000659.g/Lus10030446.g/Lus10016273.g/scaffold272.125/Lus10028001.g/Lus10037156.g/Lus10016056.g/Lus10020719.g/Lus10022060.g/Lus10041794.g/Lus10041310.g/Lus10027969.g/Lus10000639.g/Lus10017223.g/Lus10001473.g/Lus10037032.g/Lus10035662.g/Lus10007459.g/Lus10040780.g/Lus10040415.g/Lus10026617.g/Lus10011102.g/Lus10038582.g/Lus10037882.g/Lus10023694.g/Lus10027477.g/Lus10007386.g/Lus10002500.g/Lus10…	53
GO:0001054	MF	RNA polymerase I activity	6/2334	25/32470	0.00739378	0.162977	0.151602	Lus10008095.g/Lus10013128.g/Lus10025907.g/Lus10038195.g/Lus10013760.g/Lus10016452.g	6
GO:0005736	CC	RNA polymerase I complex	6/2334	25/32470	0.00739378	0.162977	0.151602	Lus10008095.g/Lus10013128.g/Lus10025907.g/Lus10038195.g/Lus10013760.g/Lus10016452.g	6
GO:0043565	MF	sequence-specific DNA binding	75/2334	786/32470	0.00758724	0.166234	0.154632	Lus10005997.g/Lus10030214.g/Lus10038874.g/Lus10023636.g/Lus10018009.g/Lus10027897.g/Lus10003034.g/Lus10005146.g/Lus10002399.g/Lus10017283.g/Lus10020170.g/Lus10034907.g/Lus10014066.g/Lus10009755.g/Lus10014994.g/Lus10008840.g/Lus10006489.g/Lus10042005.g/Lus10036674.g/Lus10028005.g/Lus10023105.g/Lus10041721.g/Lus10031464.g/Lus10023711.g/Lus10019348.g/Lus10005783.g/Lus10018857.g/Lus10019850.g/Lus1002…	75
GO:0000280	BP	nuclear division	20/2334	155/32470	0.00788574	0.171223	0.159273	Lus10010242.g/Lus10016644.g/Lus10041143.g/Lus10015220.g/Lus10030284.g/Lus10019491.g/Lus10023882.g/Lus10036517.g/Lus10032798.g/Lus10011250.g/Lus10017724.g/Lus10005743.g/Lus10018436.g/Lus10014343.g/Lus10004464.g/Lus10005260.g/Lus10028966.g/Lus10016612.g/Lus10030714.g/scaffold25.158	20
GO:0071214	BP	cellular response to abiotic stimulus	11/2334	67/32470	0.00790913	0.171223	0.159273	Lus10000310.g/Lus10015754.g/Lus10037819.g/Lus10007594.g/Lus10007459.g/Lus10005783.g/Lus10015868.g/Lus10006818.g/Lus10002028.g/Lus10030731.g/Lus10002900.g	11
GO:0006298	BP	mismatch repair	7/2334	33/32470	0.0079924	0.171485	0.159516	Lus10034734.g/Lus10033274.g/Lus10004055.g/Lus10017724.g/Lus10005743.g/Lus10007489.g/Lus10028966.g	7
GO:0000730	BP	DNA recombinase assembly	4/2334	12/32470	0.00825126	0.171485	0.159516	Lus10021585.g/Lus10015220.g/Lus10030284.g/Lus10004464.g	4
GO:0003984	MF	acetolactate synthase activity	4/2334	12/32470	0.00825126	0.171485	0.159516	Lus10029955.g/Lus10032041.g/Lus10035207.g/Lus10035359.g	4
GO:0004617	MF	phosphoglycerate dehydrogenase activity	4/2334	12/32470	0.00825126	0.171485	0.159516	C8303341.1/Lus10032150.g/Lus10014535.g/Lus10014096.g	4
GO:0042148	BP	strand invasion	4/2334	12/32470	0.00825126	0.171485	0.159516	Lus10021585.g/Lus10015220.g/Lus10030284.g/Lus10004464.g	4
GO:0055081	BP	anion homeostasis	4/2334	12/32470	0.00825126	0.171485	0.159516	Lus10035175.g/Lus10002582.g/Lus10011337.g/Lus10003738.g	4
GO:0090735	BP	DNA repair complex assembly	4/2334	12/32470	0.00825126	0.171485	0.159516	Lus10021585.g/Lus10015220.g/Lus10030284.g/Lus10004464.g	4
GO:0042578	MF	phosphoric ester hydrolase activity	64/2334	658/32470	0.00869188	0.179616	0.16708	Lus10040738.g/Lus10019017.g/Lus10012962.g/Lus10009210.g/Lus10034965.g/Lus10003399.g/Lus10001832.g/Lus10034483.g/Lus10021940.g/Lus10004703.g/Lus10016493.g/Lus10040270.g/Lus10019625.g/Lus10031634.g/Lus10033706.g/Lus10015966.g/Lus10020671.g/Lus10001862.g/Lus10004596.g/Lus10035175.g/Lus10043171.g/Lus10029160.g/Lus10034062.g/Lus10042559.g/Lus10028639.g/Lus10004551.g/Lus10002582.g/Lus10005405.g/Lus1000…	64
GO:0004526	MF	ribonuclease P activity	6/2334	26/32470	0.0090379	0.183636	0.170819	Lus10000951.g/Lus10002702.g/Lus10021917.g/Lus10033275.g/Lus10032933.g/Lus10041204.g	6
GO:0005978	BP	glycogen biosynthetic process	6/2334	26/32470	0.0090379	0.183636	0.170819	Lus10012264.g/Lus10016012.g/Lus10023553.g/Lus10027725.g/Lus10034595.g/Lus10010088.g	6
GO:0030983	MF	mismatched DNA binding	6/2334	26/32470	0.0090379	0.183636	0.170819	Lus10034734.g/Lus10033274.g/Lus10017724.g/Lus10005743.g/Lus10007489.g/Lus10028966.g	6
GO:0015996	BP	chlorophyll catabolic process	5/2334	19/32470	0.00947985	0.190487	0.177192	Lus10014702.g/Lus10024484.g/Lus10019755.g/Lus10039372.g/Lus10016369.g	5
GO:0046149	BP	pigment catabolic process	5/2334	19/32470	0.00947985	0.190487	0.177192	Lus10014702.g/Lus10024484.g/Lus10019755.g/Lus10039372.g/Lus10016369.g	5
GO:0016891	MF	endoribonuclease activity, producing 5'-phosphomonoesters	11/2334	69/32470	0.00984853	0.196336	0.182633	Lus10000951.g/scaffold1999.8/Lus10002702.g/Lus10021917.g/Lus10014521.g/Lus10016367.g/Lus10019757.g/Lus10033275.g/Lus10032933.g/Lus10019588.g/Lus10041204.g	11
GO:0003962	MF	cystathionine gamma-synthase activity	3/2334	7/32470	0.0104187	0.196336	0.182633	Lus10001672.g/Lus10000074.g/Lus10017333.g	3
GO:0006482	BP	protein demethylation	3/2334	7/32470	0.0104187	0.196336	0.182633	Lus10031818.g/Lus10031247.g/Lus10023882.g	3
GO:0008214	BP	protein dealkylation	3/2334	7/32470	0.0104187	0.196336	0.182633	Lus10031818.g/Lus10031247.g/Lus10023882.g	3
GO:0009838	BP	abscission	3/2334	7/32470	0.0104187	0.196336	0.182633	Lus10038582.g/Lus10037882.g/Lus10029510.g	3
GO:0032447	BP	protein urmylation	3/2334	7/32470	0.0104187	0.196336	0.182633	Lus10009739.g/Lus10036551.g/Lus10041378.g	3
GO:0051289	BP	protein homotetramerization	3/2334	7/32470	0.0104187	0.196336	0.182633	Lus10001672.g/Lus10000074.g/Lus10025823.g	3
GO:0055062	BP	phosphate ion homeostasis	3/2334	7/32470	0.0104187	0.196336	0.182633	Lus10035175.g/Lus10002582.g/Lus10011337.g	3
GO:0055083	BP	monovalent inorganic anion homeostasis	3/2334	7/32470	0.0104187	0.196336	0.182633	Lus10035175.g/Lus10002582.g/Lus10011337.g	3
GO:0071480	BP	cellular response to gamma radiation	3/2334	7/32470	0.0104187	0.196336	0.182633	Lus10005783.g/Lus10015868.g/Lus10006818.g	3
GO:0072505	BP	divalent inorganic anion homeostasis	3/2334	7/32470	0.0104187	0.196336	0.182633	Lus10035175.g/Lus10002582.g/Lus10011337.g	3
GO:0072506	BP	trivalent inorganic anion homeostasis	3/2334	7/32470	0.0104187	0.196336	0.182633	Lus10035175.g/Lus10002582.g/Lus10011337.g	3
GO:1902555	CC	endoribonuclease complex	6/2334	27/32470	0.0109274	0.20381	0.189585	Lus10000951.g/Lus10002702.g/Lus10021917.g/Lus10033275.g/Lus10032933.g/Lus10041204.g	6
GO:1905348	CC	endonuclease complex	6/2334	27/32470	0.0109274	0.20381	0.189585	Lus10000951.g/Lus10002702.g/Lus10021917.g/Lus10033275.g/Lus10032933.g/Lus10041204.g	6
GO:0004003	MF	ATP-dependent DNA helicase activity	9/2334	52/32470	0.0111105	0.204556	0.190279	Lus10005783.g/Lus10016644.g/Lus10012849.g/Lus10015868.g/Lus10028385.g/Lus10006818.g/Lus10034749.g/Lus10037532.g/Lus10042451.g	9
GO:0010629	BP	negative regulation of gene expression	35/2334	325/32470	0.0111321	0.204556	0.190279	Lus10012202.g/Lus10019077.g/Lus10015720.g/Lus10000951.g/Lus10007594.g/Lus10001473.g/Lus10002702.g/Lus10008763.g/Lus10019348.g/Lus10022250.g/Lus10041718.g/Lus10012965.g/Lus10023619.g/Lus10021917.g/Lus10024250.g/Lus10021650.g/Lus10026631.g/Lus10023882.g/Lus10037136.g/Lus10043301.g/Lus10006382.g/Lus10007771.g/Lus10018858.g/Lus10004759.g/Lus10027113.g/Lus10024032.g/Lus10029713.g/Lus10032933.g/Lus1004…	35
GO:0000150	MF	recombinase activity	4/2334	13/32470	0.0112486	0.204556	0.190279	Lus10021585.g/Lus10015220.g/Lus10030284.g/Lus10004464.g	4
GO:0009099	BP	valine biosynthetic process	4/2334	13/32470	0.0112486	0.204556	0.190279	Lus10029955.g/Lus10032041.g/Lus10035207.g/Lus10035359.g	4
GO:0051262	BP	protein tetramerization	4/2334	13/32470	0.0112486	0.204556	0.190279	Lus10001672.g/Lus10000074.g/Lus10025823.g/Lus10032296.g	4
GO:0015291	MF	secondary active transmembrane transporter activity	45/2334	441/32470	0.0114461	0.207112	0.192657	Lus10004819.g/scaffold115.10/Lus10029966.g/Lus10005870.g/Lus10040938.g/Lus10002645.g/Lus10035507.g/Lus10000580.g/Lus10029970.g/Lus10028540.g/Lus10007231.g/Lus10012153.g/Lus10009829.g/Lus10040881.g/Lus10035354.g/Lus10019663.g/Lus10012741.g/Lus10002490.g/Lus10023943.g/Lus10006171.g/Lus10033795.g/Lus10012780.g/scaffold2932.16/Lus10009830.g/Lus10027367.g/Lus10015904.g/Lus10019070.g/Lus10020951.g/Lus1…	45
GO:0006383	BP	transcription by RNA polymerase III	5/2334	20/32470	0.0119047	0.214344	0.199384	Lus10006847.g/Lus10019022.g/Lus10003505.g/Lus10008478.g/Lus10000362.g	5
GO:0006281	BP	DNA repair	38/2334	361/32470	0.0119794	0.214625	0.199646	Lus10034734.g/Lus10019348.g/Lus10033274.g/Lus10005783.g/Lus10027219.g/Lus10023694.g/Lus10021585.g/Lus10016644.g/Lus10033471.g/scaffold121.34/Lus10029476.g/Lus10021650.g/Lus10012849.g/Lus10015220.g/Lus10030284.g/Lus10015868.g/Lus10028385.g/Lus10025575.g/Lus10039590.g/Lus10006818.g/Lus10000685.g/Lus10004055.g/Lus10030971.g/Lus10034749.g/Lus10015968.g/Lus10030656.g/Lus10039205.g/Lus10020862.g/Lus100…	38
GO:0022402	BP	cell cycle process	32/2334	293/32470	0.0121631	0.216849	0.201715	Lus10010242.g/scaffold161.1/Lus10033472.g/Lus10016644.g/Lus10041143.g/Lus10029476.g/Lus10015220.g/Lus10030284.g/Lus10019491.g/Lus10025634.g/Lus10023882.g/Lus10039590.g/Lus10036517.g/Lus10030015.g/Lus10015968.g/Lus10019636.g/Lus10032798.g/Lus10011250.g/Lus10039844.g/Lus10017724.g/Lus10035310.g/Lus10027955.g/Lus10005743.g/Lus10018436.g/Lus10006898.g/Lus10014343.g/Lus10004464.g/Lus10005260.g/Lus1002…	32
GO:0010154	BP	fruit development	29/2334	260/32470	0.0125469	0.221606	0.206139	Lus10030446.g/Lus10016273.g/Lus10037156.g/Lus10020719.g/Lus10022060.g/Lus10041310.g/Lus10017223.g/Lus10001473.g/Lus10035662.g/Lus10026617.g/Lus10023694.g/Lus10027477.g/Lus10034796.g/Lus10036545.g/Lus10021090.g/Lus10004646.g/Lus10029510.g/Lus10017049.g/Lus10004125.g/Lus10019636.g/Lus10018858.g/Lus10011250.g/Lus10042452.g/Lus10023647.g/Lus10026218.g/Lus10018436.g/Lus10038377.g/Lus10011883.g/Lus1003…	29
GO:0006739	BP	NADP metabolic process	9/2334	53/32470	0.0125518	0.221606	0.206139	Lus10032078.g/Lus10015715.g/Lus10014614.g/Lus10003178.g/Lus10043136.g/Lus10006983.g/Lus10019083.g/Lus10035645.g/Lus10010749.g	9
GO:0044427	CC	chromosomal part	35/2334	328/32470	0.0126943	0.221991	0.206498	Lus10025968.g/Lus10034734.g/Lus10010242.g/Lus10001473.g/Lus10023105.g/Lus10033274.g/Lus10005783.g/Lus10027219.g/Lus10023694.g/Lus10016644.g/Lus10025814.g/Lus10041143.g/Lus10029476.g/Lus10018907.g/Lus10021650.g/Lus10015220.g/Lus10011470.g/Lus10043248.g/Lus10014267.g/Lus10015868.g/Lus10023882.g/Lus10039590.g/Lus10006818.g/Lus10043301.g/Lus10043172.g/Lus10036517.g/Lus10015968.g/Lus10032798.g/Lus1003…	35
GO:0031047	BP	gene silencing by RNA	12/2334	81/32470	0.0127567	0.221991	0.206498	Lus10000951.g/Lus10002702.g/Lus10012965.g/Lus10021917.g/Lus10023882.g/Lus10037136.g/Lus10027113.g/Lus10032933.g/Lus10026076.g/Lus10019588.g/Lus10041204.g/Lus10005463.g	12
GO:0048437	BP	floral organ development	12/2334	81/32470	0.0127567	0.221991	0.206498	scaffold272.125/Lus10041794.g/Lus10027969.g/Lus10038582.g/Lus10037882.g/Lus10009011.g/Lus10004646.g/Lus10029510.g/Lus10019636.g/Lus10018858.g/Lus10011250.g/Lus10018436.g	12
GO:0008417	MF	fucosyltransferase activity	6/2334	28/32470	0.01308	0.226533	0.210722	Lus10027959.g/Lus10029049.g/Lus10002401.g/Lus10012571.g/scaffold6.31/Lus10037152.g	6
GO:0008094	MF	DNA-dependent ATPase activity	15/2334	111/32470	0.0132346	0.228124	0.212202	Lus10005783.g/Lus10021585.g/Lus10016644.g/Lus10012849.g/Lus10015220.g/Lus10030284.g/Lus10043248.g/Lus10015868.g/Lus10028385.g/Lus10006818.g/Lus10043172.g/Lus10034749.g/Lus10037532.g/Lus10004464.g/Lus10042451.g	15
GO:0055029	CC	nuclear DNA-directed RNA polymerase complex	18/2334	142/32470	0.0134286	0.230376	0.214297	Lus10008095.g/Lus10013128.g/Lus10041724.g/Lus10005100.g/Lus10023619.g/Lus10025907.g/Lus10036689.g/Lus10038195.g/Lus10024250.g/Lus10012849.g/Lus10013760.g/Lus10019022.g/Lus10016452.g/Lus10003505.g/Lus10024027.g/Lus10039347.g/Lus10021434.g/Lus10000362.g	18
GO:0008652	BP	cellular amino acid biosynthetic process	32/2334	297/32470	0.014588	0.232121	0.21592	Lus10004697.g/Lus10040264.g/C8303341.1/Lus10004696.g/Lus10015947.g/Lus10014407.g/Lus10030158.g/Lus10001018.g/Lus10001016.g/Lus10029955.g/Lus10034453.g/Lus10001019.g/Lus10015966.g/Lus10012536.g/scaffold464.140/Lus10040263.g/Lus10008521.g/Lus10019103.g/Lus10040262.g/Lus10014658.g/Lus10037544.g/Lus10032150.g/Lus10014535.g/Lus10032041.g/Lus10014096.g/Lus10035207.g/Lus10004643.g/Lus10004118.g/Lus10023…	32
GO:0006312	BP	mitotic recombination	5/2334	21/32470	0.0147183	0.232121	0.21592	Lus10021585.g/Lus10016644.g/Lus10015220.g/Lus10030284.g/Lus10004464.g	5
GO:0000963	BP	mitochondrial RNA processing	2/2334	3/32470	0.0147529	0.232121	0.21592	Lus10008763.g/Lus10022250.g	2
GO:0005290	MF	L-histidine transmembrane transporter activity	2/2334	3/32470	0.0147529	0.232121	0.21592	Lus10037544.g/Lus10015420.g	2
GO:0009211	BP	pyrimidine deoxyribonucleoside triphosphate metabolic process	2/2334	3/32470	0.0147529	0.232121	0.21592	Lus10027801.g/Lus10007155.g	2
GO:0015809	BP	arginine transport	2/2334	3/32470	0.0147529	0.232121	0.21592	Lus10037544.g/Lus10015420.g	2
GO:0030366	MF	molybdopterin synthase activity	2/2334	3/32470	0.0147529	0.232121	0.21592	Lus10041075.g/Lus10030343.g	2
GO:0042753	BP	positive regulation of circadian rhythm	2/2334	3/32470	0.0147529	0.232121	0.21592	Lus10002028.g/Lus10002900.g	2
GO:0045117	BP	azole transport	2/2334	3/32470	0.0147529	0.232121	0.21592	Lus10037544.g/Lus10015420.g	2
GO:0045118	MF	azole transmembrane transporter activity	2/2334	3/32470	0.0147529	0.232121	0.21592	Lus10037544.g/Lus10015420.g	2
GO:0071435	BP	potassium ion export across plasma membrane	2/2334	3/32470	0.0147529	0.232121	0.21592	Lus10003611.g/Lus10008227.g	2
GO:0089709	BP	L-histidine transmembrane transport	2/2334	3/32470	0.0147529	0.232121	0.21592	Lus10037544.g/Lus10015420.g	2
GO:1901474	MF	azole transmembrane transporter activity	2/2334	3/32470	0.0147529	0.232121	0.21592	Lus10037544.g/Lus10015420.g	2
GO:1902024	BP	L-histidine transport	2/2334	3/32470	0.0147529	0.232121	0.21592	Lus10037544.g/Lus10015420.g	2
GO:1903826	BP	arginine transmembrane transport	2/2334	3/32470	0.0147529	0.232121	0.21592	Lus10037544.g/Lus10015420.g	2
GO:1990822	BP	basic amino acid transmembrane transport	2/2334	3/32470	0.0147529	0.232121	0.21592	Lus10037544.g/Lus10015420.g	2
GO:2000604	BP	negative regulation of secondary growth	2/2334	3/32470	0.0147529	0.232121	0.21592	scaffold27.91/Lus10019067.g	2
GO:0045003	BP	double-strand break repair via synthesis-dependent strand annealing	4/2334	14/32470	0.0148654	0.232121	0.21592	Lus10021585.g/Lus10015220.g/Lus10030284.g/Lus10004464.g	4
GO:0048523	BP	negative regulation of cellular process	39/2334	378/32470	0.0149151	0.232121	0.21592	Lus10012202.g/Lus10021940.g/Lus10021767.g/Lus10021212.g/Lus10022203.g/scaffold732.45/Lus10007594.g/Lus10001473.g/Lus10019348.g/Lus10042731.g/Lus10033472.g/Lus10041718.g/Lus10002578.g/Lus10039911.g/Lus10009011.g/Lus10021650.g/Lus10011929.g/Lus10019491.g/Lus10017009.g/Lus10026631.g/Lus10025634.g/Lus10032760.g/Lus10041257.g/Lus10043301.g/Lus10015968.g/Lus10019636.g/Lus10018858.g/Lus10004759.g/Lus100…	39
GO:0005977	BP	glycogen metabolic process	7/2334	37/32470	0.0149982	0.232121	0.21592	Lus10012264.g/Lus10016012.g/Lus10023553.g/Lus10027725.g/Lus10034595.g/Lus10010088.g/Lus10029644.g	7
GO:0006112	BP	energy reserve metabolic process	7/2334	37/32470	0.0149982	0.232121	0.21592	Lus10012264.g/Lus10016012.g/Lus10023553.g/Lus10027725.g/Lus10034595.g/Lus10010088.g/Lus10029644.g	7
GO:0010150	BP	leaf senescence	7/2334	37/32470	0.0149982	0.232121	0.21592	Lus10000310.g/Lus10030446.g/Lus10037156.g/Lus10015754.g/Lus10037032.g/Lus10026617.g/Lus10024927.g	7
GO:0090693	BP	plant organ senescence	7/2334	37/32470	0.0149982	0.232121	0.21592	Lus10000310.g/Lus10030446.g/Lus10037156.g/Lus10015754.g/Lus10037032.g/Lus10026617.g/Lus10024927.g	7
GO:0044428	CC	nuclear part	114/2334	1298/32470	0.0152238	0.234613	0.218239	Lus10011326.g/Lus10012202.g/Lus10005933.g/Lus10034734.g/Lus10038139.g/Lus10000951.g/Lus10027624.g/Lus10000639.g/Lus10010242.g/Lus10007594.g/Lus10037050.g/Lus10001473.g/Lus10002702.g/Lus10008095.g/Lus10013128.g/Lus10020051.g/Lus10021059.g/Lus10033274.g/Lus10005783.g/Lus10041724.g/Lus10041386.g/scaffold33.166/Lus10008429.g/scaffold152.1/Lus10016644.g/Lus10005100.g/Lus10027212.g/Lus10025814.g/Lus100…	114
GO:0007346	BP	regulation of mitotic cell cycle	12/2334	83/32470	0.0153215	0.235124	0.218713	Lus10033472.g/Lus10019491.g/Lus10025634.g/Lus10015968.g/Lus10011250.g/Lus10039844.g/Lus10027955.g/Lus10018436.g/Lus10006898.g/Lus10014343.g/Lus10030714.g/scaffold25.158	12
GO:0004549	MF	tRNA-specific ribonuclease activity	6/2334	29/32470	0.0155124	0.236272	0.219782	Lus10000951.g/Lus10002702.g/Lus10021917.g/Lus10033275.g/Lus10032933.g/Lus10041204.g	6
GO:0003844	MF	1,4-alpha-glucan branching enzyme activity	3/2334	8/32470	0.0157861	0.236272	0.219782	Lus10012264.g/Lus10016012.g/Lus10027725.g	3
GO:0009200	BP	deoxyribonucleoside triphosphate metabolic process	3/2334	8/32470	0.0157861	0.236272	0.219782	Lus10029160.g/Lus10027801.g/Lus10007155.g	3
GO:0009395	BP	phospholipid catabolic process	3/2334	8/32470	0.0157861	0.236272	0.219782	Lus10035175.g/Lus10002582.g/Lus10011337.g	3
GO:0010082	BP	regulation of root meristem growth	3/2334	8/32470	0.0157861	0.236272	0.219782	Lus10017223.g/Lus10021090.g/Lus10015968.g	3
GO:0046503	BP	glycerolipid catabolic process	3/2334	8/32470	0.0157861	0.236272	0.219782	Lus10035175.g/Lus10002582.g/Lus10011337.g	3
GO:0000428	CC	DNA-directed RNA polymerase complex	18/2334	145/32470	0.0163798	0.243156	0.226185	Lus10008095.g/Lus10013128.g/Lus10041724.g/Lus10005100.g/Lus10023619.g/Lus10025907.g/Lus10036689.g/Lus10038195.g/Lus10024250.g/Lus10012849.g/Lus10013760.g/Lus10019022.g/Lus10016452.g/Lus10003505.g/Lus10024027.g/Lus10039347.g/Lus10021434.g/Lus10000362.g	18
GO:0030880	CC	RNA polymerase complex	18/2334	145/32470	0.0163798	0.243156	0.226185	Lus10008095.g/Lus10013128.g/Lus10041724.g/Lus10005100.g/Lus10023619.g/Lus10025907.g/Lus10036689.g/Lus10038195.g/Lus10024250.g/Lus10012849.g/Lus10013760.g/Lus10019022.g/Lus10016452.g/Lus10003505.g/Lus10024027.g/Lus10039347.g/Lus10021434.g/Lus10000362.g	18
GO:0022857	MF	transmembrane transporter activity	140/2334	1635/32470	0.0171447	0.253477	0.235786	Lus10000310.g/Lus10040652.g/Lus10035730.g/Lus10005239.g/Lus10008352.g/Lus10004819.g/scaffold51.48/Lus10030683.g/Lus10028810.g/Lus10018256.g/Lus10038148.g/Lus10033386.g/scaffold115.10/Lus10015754.g/Lus10029966.g/Lus10027725.g/Lus10042040.g/Lus10038681.g/Lus10003259.g/Lus10018324.g/Lus10003817.g/Lus10005870.g/Lus10042864.g/Lus10040938.g/Lus10037904.g/Lus10002645.g/Lus10008828.g/Lus10014531.g/Lus100…	140
GO:0009070	BP	serine family amino acid biosynthetic process	8/2334	47/32470	0.0178557	0.26292	0.24457	C8303341.1/Lus10015947.g/Lus10014658.g/Lus10032150.g/Lus10014535.g/Lus10014096.g/Lus10004118.g/Lus10023550.g	8
GO:0016161	MF	beta-amylase activity	5/2334	22/32470	0.0179444	0.263161	0.244794	Lus10004396.g/Lus10023698.g/Lus10017820.g/Lus10012804.g/Lus10033976.g	5
GO:0048285	BP	organelle fission	21/2334	179/32470	0.0183097	0.266775	0.248155	Lus10010242.g/Lus10016644.g/Lus10041143.g/scaffold175.45/Lus10015220.g/Lus10030284.g/Lus10019491.g/Lus10023882.g/Lus10036517.g/Lus10032798.g/Lus10011250.g/Lus10017724.g/Lus10005743.g/Lus10018436.g/Lus10014343.g/Lus10004464.g/Lus10005260.g/Lus10028966.g/Lus10016612.g/Lus10030714.g/scaffold25.158	21
GO:0051716	BP	cellular response to stimulus	160/2334	1896/32470	0.0183376	0.266775	0.248155	Lus10000310.g/Lus10000659.g/Lus10035730.g/Lus10005618.g/Lus10021190.g/Lus10019077.g/Lus10011824.g/Lus10003437.g/Lus10015720.g/Lus10028001.g/Lus10026878.g/Lus10021940.g/Lus10030229.g/Lus10034734.g/Lus10004645.g/Lus10020719.g/Lus10035832.g/Lus10021212.g/Lus10015754.g/Lus10037819.g/Lus10022203.g/scaffold1202.11/Lus10012421.g/Lus10014657.g/Lus10027969.g/Lus10025817.g/Lus10003460.g/scaffold732.45/Lus1…	160
GO:0005680	CC	anaphase-promoting complex	4/2334	15/32470	0.0191381	0.276212	0.256934	Lus10019491.g/Lus10011250.g/Lus10018436.g/scaffold25.158	4
GO:0006573	BP	valine metabolic process	4/2334	15/32470	0.0191381	0.276212	0.256934	Lus10029955.g/Lus10032041.g/Lus10035207.g/Lus10035359.g	4
GO:0009790	BP	embryo development	22/2334	191/32470	0.0194312	0.279333	0.259837	Lus10016273.g/Lus10041310.g/Lus10012018.g/Lus10017223.g/Lus10001473.g/Lus10023694.g/Lus10034796.g/Lus10036545.g/Lus10021090.g/Lus10004646.g/Lus10029510.g/Lus10004125.g/Lus10019636.g/Lus10018858.g/Lus10004182.g/Lus10011250.g/Lus10042452.g/Lus10023647.g/Lus10026218.g/Lus10018436.g/Lus10038377.g/Lus10030407.g	22
GO:0008026	MF	ATP-dependent helicase activity	21/2334	181/32470	0.0204778	0.292069	0.271685	Lus10038898.g/Lus10007872.g/Lus10015020.g/Lus10005783.g/Lus10037620.g/Lus10016644.g/Lus10028117.g/Lus10032133.g/Lus10027388.g/Lus10012849.g/Lus10008856.g/Lus10015868.g/Lus10034440.g/Lus10028385.g/Lus10006818.g/Lus10034749.g/Lus10010127.g/Lus10034109.g/Lus10037532.g/Lus10042451.g/Lus10036991.g	21
GO:0070035	MF	purine NTP-dependent helicase activity	21/2334	181/32470	0.0204778	0.292069	0.271685	Lus10038898.g/Lus10007872.g/Lus10015020.g/Lus10005783.g/Lus10037620.g/Lus10016644.g/Lus10028117.g/Lus10032133.g/Lus10027388.g/Lus10012849.g/Lus10008856.g/Lus10015868.g/Lus10034440.g/Lus10028385.g/Lus10006818.g/Lus10034749.g/Lus10010127.g/Lus10034109.g/Lus10037532.g/Lus10042451.g/Lus10036991.g	21
GO:0000724	BP	double-strand break repair via homologous recombination	10/2334	67/32470	0.0208574	0.292498	0.272083	Lus10027219.g/Lus10021585.g/Lus10029476.g/Lus10015220.g/Lus10030284.g/Lus10039590.g/Lus10034749.g/Lus10015968.g/Lus10004464.g/Lus10042451.g	10
GO:0000725	BP	recombinational repair	10/2334	67/32470	0.0208574	0.292498	0.272083	Lus10027219.g/Lus10021585.g/Lus10029476.g/Lus10015220.g/Lus10030284.g/Lus10039590.g/Lus10034749.g/Lus10015968.g/Lus10004464.g/Lus10042451.g	10
GO:0004029	MF	aldehyde dehydrogenase (NAD) activity	6/2334	31/32470	0.0212797	0.292498	0.272083	Lus10008117.g/Lus10013155.g/Lus10042149.g/Lus10007084.g/Lus10004264.g/Lus10042724.g	6
GO:0007091	BP	metaphase/anaphase transition of mitotic cell cycle	6/2334	31/32470	0.0212797	0.292498	0.272083	Lus10019491.g/Lus10011250.g/Lus10018436.g/Lus10014343.g/Lus10030714.g/scaffold25.158	6
GO:0030071	BP	regulation of mitotic metaphase/anaphase transition	6/2334	31/32470	0.0212797	0.292498	0.272083	Lus10019491.g/Lus10011250.g/Lus10018436.g/Lus10014343.g/Lus10030714.g/scaffold25.158	6
GO:0044784	BP	metaphase/anaphase transition of cell cycle	6/2334	31/32470	0.0212797	0.292498	0.272083	Lus10019491.g/Lus10011250.g/Lus10018436.g/Lus10014343.g/Lus10030714.g/scaffold25.158	6
GO:1902099	BP	regulation of metaphase/anaphase transition of cell cycle	6/2334	31/32470	0.0212797	0.292498	0.272083	Lus10019491.g/Lus10011250.g/Lus10018436.g/Lus10014343.g/Lus10030714.g/scaffold25.158	6
GO:0006400	BP	tRNA modification	13/2334	97/32470	0.0214675	0.292498	0.272083	Lus10009739.g/Lus10036551.g/Lus10041378.g/Lus10004428.g/Lus10006281.g/Lus10020566.g/Lus10001102.g/Lus10033150.g/Lus10012735.g/Lus10032269.g/Lus10018952.g/Lus10011266.g/Lus10033082.g	13
GO:0006549	BP	isoleucine metabolic process	5/2334	23/32470	0.0216045	0.292498	0.272083	Lus10029955.g/scaffold464.140/Lus10032041.g/Lus10035207.g/Lus10035359.g	5
GO:0006787	BP	porphyrin-containing compound catabolic process	5/2334	23/32470	0.0216045	0.292498	0.272083	Lus10014702.g/Lus10024484.g/Lus10019755.g/Lus10039372.g/Lus10016369.g	5
GO:0009097	BP	isoleucine biosynthetic process	5/2334	23/32470	0.0216045	0.292498	0.272083	Lus10029955.g/scaffold464.140/Lus10032041.g/Lus10035207.g/Lus10035359.g	5
GO:0033015	BP	tetrapyrrole catabolic process	5/2334	23/32470	0.0216045	0.292498	0.272083	Lus10014702.g/Lus10024484.g/Lus10019755.g/Lus10039372.g/Lus10016369.g	5
GO:0051187	BP	cofactor catabolic process	5/2334	23/32470	0.0216045	0.292498	0.272083	Lus10014702.g/Lus10024484.g/Lus10019755.g/Lus10039372.g/Lus10016369.g	5
GO:0004519	MF	endonuclease activity	21/2334	182/32470	0.0216338	0.292498	0.272083	Lus10000951.g/scaffold1999.8/scaffold491.23/Lus10002702.g/Lus10021585.g/Lus10008086.g/Lus10016644.g/Lus10021917.g/Lus10015220.g/Lus10030284.g/Lus10014521.g/Lus10016367.g/Lus10025575.g/Lus10019757.g/Lus10000685.g/Lus10033275.g/Lus10034003.g/Lus10032933.g/Lus10019588.g/Lus10004464.g/Lus10041204.g	21
GO:0006741	BP	NADP biosynthetic process	3/2334	9/32470	0.0224288	0.298804	0.277949	Lus10003178.g/Lus10035645.g/Lus10010749.g	3
GO:0034227	BP	tRNA thio-modification	3/2334	9/32470	0.0224288	0.298804	0.277949	Lus10009739.g/Lus10036551.g/Lus10041378.g	3
GO:0071479	BP	cellular response to ionizing radiation	3/2334	9/32470	0.0224288	0.298804	0.277949	Lus10005783.g/Lus10015868.g/Lus10006818.g	3
GO:0089701	CC	U2AF	3/2334	9/32470	0.0224288	0.298804	0.277949	Lus10038139.g/Lus10009389.g/Lus10020540.g	3
GO:0006865	BP	amino acid transport	16/2334	129/32470	0.0228574	0.303403	0.282227	Lus10005239.g/Lus10008352.g/scaffold51.48/Lus10030683.g/Lus10003817.g/Lus10042864.g/Lus10003903.g/Lus10039190.g/Lus10038640.g/Lus10012153.g/Lus10037544.g/Lus10003738.g/Lus10001908.g/Lus10015420.g/Lus10018652.g/Lus10035260.g	16
GO:0016893	MF	endonuclease activity, active with either ribo- or deoxyribonucleic acids and producing 5'-phosphomonoesters	11/2334	78/32470	0.0233831	0.309252	0.287668	Lus10000951.g/scaffold1999.8/Lus10002702.g/Lus10021917.g/Lus10014521.g/Lus10016367.g/Lus10019757.g/Lus10033275.g/Lus10032933.g/Lus10019588.g/Lus10041204.g	11
GO:0000243	CC	commitment complex	4/2334	16/32470	0.0240956	0.311205	0.289484	Lus10016068.g/Lus10025186.g/Lus10027015.g/Lus10028022.g	4
GO:0006448	BP	regulation of translational elongation	4/2334	16/32470	0.0240956	0.311205	0.289484	Lus10030422.g/Lus10026637.g/Lus10000503.g/scaffold169.36	4
GO:0006662	BP	glycerol ether metabolic process	9/2334	59/32470	0.0242598	0.311205	0.289484	Lus10003437.g/Lus10026878.g/Lus10014069.g/Lus10040887.g/Lus10025979.g/Lus10019847.g/Lus10013827.g/Lus10020070.g/Lus10014277.g	9
GO:0018904	BP	ether metabolic process	9/2334	59/32470	0.0242598	0.311205	0.289484	Lus10003437.g/Lus10026878.g/Lus10014069.g/Lus10040887.g/Lus10025979.g/Lus10019847.g/Lus10013827.g/Lus10020070.g/Lus10014277.g	9
GO:0015171	MF	amino acid transmembrane transporter activity	16/2334	130/32470	0.0243866	0.311205	0.289484	Lus10005239.g/Lus10008352.g/scaffold51.48/Lus10030683.g/Lus10003817.g/Lus10042864.g/Lus10003903.g/Lus10039190.g/Lus10038640.g/Lus10012153.g/Lus10037544.g/Lus10003738.g/Lus10001908.g/Lus10015420.g/Lus10018652.g/Lus10035260.g	16
GO:0007623	BP	circadian rhythm	6/2334	32/32470	0.0246431	0.311205	0.289484	Lus10031818.g/Lus10031247.g/Lus10007459.g/Lus10040780.g/Lus10002028.g/Lus10002900.g	6
GO:0010965	BP	regulation of mitotic sister chromatid separation	6/2334	32/32470	0.0246431	0.311205	0.289484	Lus10019491.g/Lus10011250.g/Lus10018436.g/Lus10014343.g/Lus10030714.g/scaffold25.158	6
GO:0033045	BP	regulation of sister chromatid segregation	6/2334	32/32470	0.0246431	0.311205	0.289484	Lus10019491.g/Lus10011250.g/Lus10018436.g/Lus10014343.g/Lus10030714.g/scaffold25.158	6
GO:0033047	BP	regulation of mitotic sister chromatid segregation	6/2334	32/32470	0.0246431	0.311205	0.289484	Lus10019491.g/Lus10011250.g/Lus10018436.g/Lus10014343.g/Lus10030714.g/scaffold25.158	6
GO:0048511	BP	rhythmic process	6/2334	32/32470	0.0246431	0.311205	0.289484	Lus10031818.g/Lus10031247.g/Lus10007459.g/Lus10040780.g/Lus10002028.g/Lus10002900.g	6
GO:0051306	BP	mitotic sister chromatid separation	6/2334	32/32470	0.0246431	0.311205	0.289484	Lus10019491.g/Lus10011250.g/Lus10018436.g/Lus10014343.g/Lus10030714.g/scaffold25.158	6
GO:0051983	BP	regulation of chromosome segregation	6/2334	32/32470	0.0246431	0.311205	0.289484	Lus10019491.g/Lus10011250.g/Lus10018436.g/Lus10014343.g/Lus10030714.g/scaffold25.158	6
GO:1905818	BP	regulation of chromosome separation	6/2334	32/32470	0.0246431	0.311205	0.289484	Lus10019491.g/Lus10011250.g/Lus10018436.g/Lus10014343.g/Lus10030714.g/scaffold25.158	6
GO:0009966	BP	regulation of signal transduction	18/2334	152/32470	0.0252166	0.316251	0.294179	Lus10021940.g/Lus10020719.g/Lus10021212.g/Lus10022203.g/Lus10027969.g/scaffold732.45/Lus10042731.g/Lus10038656.g/Lus10032471.g/Lus10004557.g/Lus10039911.g/Lus10029852.g/Lus10022265.g/Lus10011929.g/Lus10017009.g/Lus10015968.g/Lus10027648.g/Lus10001137.g	18
GO:0023051	BP	regulation of signaling	18/2334	152/32470	0.0252166	0.316251	0.294179	Lus10021940.g/Lus10020719.g/Lus10021212.g/Lus10022203.g/Lus10027969.g/scaffold732.45/Lus10042731.g/Lus10038656.g/Lus10032471.g/Lus10004557.g/Lus10039911.g/Lus10029852.g/Lus10022265.g/Lus10011929.g/Lus10017009.g/Lus10015968.g/Lus10027648.g/Lus10001137.g	18
GO:0003333	BP	amino acid transmembrane transport	15/2334	120/32470	0.0253225	0.316488	0.294399	Lus10005239.g/Lus10008352.g/scaffold51.48/Lus10030683.g/Lus10003817.g/Lus10042864.g/Lus10003903.g/Lus10039190.g/Lus10038640.g/Lus10012153.g/Lus10037544.g/Lus10001908.g/Lus10015420.g/Lus10018652.g/Lus10035260.g	15
GO:0046916	BP	cellular transition metal ion homeostasis	14/2334	110/32470	0.0261745	0.326016	0.303262	Lus10035730.g/Lus10039419.g/Lus10030514.g/Lus10004465.g/Lus10009117.g/Lus10016487.g/Lus10009598.g/Lus10002865.g/Lus10002674.g/Lus10033250.g/Lus10042946.g/Lus10008284.g/scaffold43.7/Lus10007455.g	14
GO:0000481	BP	maturation of 5S rRNA	2/2334	4/32470	0.0281017	0.329343	0.306357	Lus10000639.g/Lus10000285.g	2
GO:0000707	BP	meiotic DNA recombinase assembly	2/2334	4/32470	0.0281017	0.329343	0.306357	Lus10015220.g/Lus10004464.g	2
GO:0001732	BP	formation of cytoplasmic translation initiation complex	2/2334	4/32470	0.0281017	0.329343	0.306357	Lus10027955.g/Lus10006898.g	2
GO:0003955	MF	NAD(P)H dehydrogenase (quinone) activity	2/2334	4/32470	0.0281017	0.329343	0.306357	Lus10026172.g/Lus10039505.g	2
GO:0006450	BP	regulation of translational fidelity	2/2334	4/32470	0.0281017	0.329343	0.306357	Lus10000503.g/scaffold169.36	2
GO:0006452	BP	translational frameshifting	2/2334	4/32470	0.0281017	0.329343	0.306357	Lus10030422.g/Lus10026637.g	2
GO:0016713	MF	oxidoreductase activity, acting on paired donors, with incorporation or reduction of molecular oxygen, reduced iron-sulfur protein as one donor, and incorporation of one atom of oxygen	2/2334	4/32470	0.0281017	0.329343	0.306357	Lus10008571.g/Lus10032689.g	2
GO:0033946	MF	xyloglucan-specific endo-beta-1,4-glucanase activity	2/2334	4/32470	0.0281017	0.329343	0.306357	Lus10037377.g/Lus10041341.g	2
GO:0043243	BP	positive regulation of protein complex disassembly	2/2334	4/32470	0.0281017	0.329343	0.306357	Lus10030422.g/Lus10026637.g	2
GO:0045901	BP	positive regulation of translational elongation	2/2334	4/32470	0.0281017	0.329343	0.306357	Lus10030422.g/Lus10026637.g	2
GO:0045905	BP	positive regulation of translational termination	2/2334	4/32470	0.0281017	0.329343	0.306357	Lus10030422.g/Lus10026637.g	2
GO:0046027	MF	phospholipid:diacylglycerol acyltransferase activity	2/2334	4/32470	0.0281017	0.329343	0.306357	Lus10017165.g/Lus10021564.g	2
GO:0046901	BP	tetrahydrofolylpolyglutamate biosynthetic process	2/2334	4/32470	0.0281017	0.329343	0.306357	Lus10004694.g/Lus10040261.g	2
GO:0047746	MF	chlorophyllase activity	2/2334	4/32470	0.0281017	0.329343	0.306357	Lus10014702.g/Lus10039372.g	2
GO:0050373	MF	UDP-arabinose 4-epimerase activity	2/2334	4/32470	0.0281017	0.329343	0.306357	Lus10038423.g/scaffold98.117	2
GO:0080124	MF	pheophytinase activity	2/2334	4/32470	0.0281017	0.329343	0.306357	Lus10019755.g/Lus10016369.g	2
GO:0009791	BP	post-embryonic development	57/2334	613/32470	0.0281216	0.329343	0.306357	Lus10000659.g/Lus10030446.g/Lus10016273.g/scaffold272.125/Lus10028001.g/Lus10037156.g/Lus10016056.g/Lus10020719.g/Lus10022060.g/Lus10041794.g/Lus10041310.g/Lus10027969.g/Lus10000639.g/Lus10017223.g/Lus10001473.g/Lus10037032.g/Lus10035662.g/Lus10007459.g/Lus10040780.g/Lus10026617.g/Lus10011102.g/Lus10038582.g/Lus10037882.g/Lus10023694.g/Lus10027477.g/Lus10018594.g/Lus10007386.g/scaffold33.133/Lus1…	57
GO:0010646	BP	regulation of cell communication	18/2334	154/32470	0.0283044	0.329343	0.306357	Lus10021940.g/Lus10020719.g/Lus10021212.g/Lus10022203.g/Lus10027969.g/scaffold732.45/Lus10042731.g/Lus10038656.g/Lus10032471.g/Lus10004557.g/Lus10039911.g/Lus10029852.g/Lus10022265.g/Lus10011929.g/Lus10017009.g/Lus10015968.g/Lus10027648.g/Lus10001137.g	18
GO:0006595	BP	polyamine metabolic process	6/2334	33/32470	0.0283433	0.329343	0.306357	Lus10019016.g/Lus10030861.g/Lus10030629.g/Lus10019146.g/Lus10003398.g/Lus10020627.g	6
GO:0007093	BP	mitotic cell cycle checkpoint	6/2334	33/32470	0.0283433	0.329343	0.306357	Lus10033472.g/Lus10019491.g/Lus10025634.g/Lus10014343.g/Lus10030714.g/scaffold25.158	6
GO:0016744	MF	transferase activity, transferring aldehyde or ketonic groups	6/2334	33/32470	0.0283433	0.329343	0.306357	Lus10029955.g/Lus10043136.g/Lus10032041.g/Lus10030283.g/Lus10035207.g/Lus10035359.g	6
GO:0055076	BP	transition metal ion homeostasis	15/2334	122/32470	0.0288705	0.334402	0.311062	Lus10035730.g/Lus10039419.g/Lus10030514.g/Lus10004465.g/Lus10009117.g/Lus10016487.g/Lus10009598.g/Lus10007231.g/Lus10002865.g/Lus10002674.g/Lus10033250.g/Lus10042946.g/Lus10008284.g/scaffold43.7/Lus10007455.g	15
GO:0009737	BP	response to abscisic acid	27/2334	256/32470	0.0295745	0.3366	0.313107	Lus10005652.g/Lus10000659.g/Lus10021190.g/Lus10011824.g/Lus10043186.g/Lus10028001.g/Lus10013155.g/Lus10020719.g/Lus10022060.g/scaffold1202.11/Lus10014657.g/Lus10003611.g/Lus10008227.g/Lus10037032.g/Lus10032557.g/Lus10041093.g/Lus10042731.g/Lus10021827.g/Lus10040925.g/Lus10029852.g/Lus10009947.g/Lus10017049.g/Lus10017977.g/Lus10002028.g/Lus10002900.g/Lus10036319.g/Lus10009285.g	27
GO:0002098	BP	tRNA wobble uridine modification	4/2334	17/32470	0.0297591	0.3366	0.313107	Lus10009739.g/Lus10036551.g/Lus10041378.g/Lus10001102.g	4
GO:0032300	CC	mismatch repair complex	4/2334	17/32470	0.0297591	0.3366	0.313107	Lus10034734.g/Lus10033274.g/Lus10017724.g/Lus10005743.g	4
GO:0042752	BP	regulation of circadian rhythm	4/2334	17/32470	0.0297591	0.3366	0.313107	Lus10031818.g/Lus10031247.g/Lus10002028.g/Lus10002900.g	4
GO:0045934	BP	negative regulation of nucleobase-containing compound metabolic process	20/2334	177/32470	0.0298639	0.3366	0.313107	Lus10012202.g/Lus10021767.g/scaffold732.45/Lus10001473.g/Lus10019348.g/Lus10041718.g/Lus10039911.g/Lus10021650.g/Lus10011929.g/Lus10026631.g/Lus10032760.g/Lus10043301.g/Lus10015968.g/Lus10018858.g/Lus10004759.g/Lus10017724.g/Lus10024032.g/Lus10043433.g/Lus10027648.g/Lus10008007.g	20
GO:0005388	MF	calcium-transporting ATPase activity	5/2334	25/32470	0.0302978	0.3366	0.313107	Lus10033386.g/Lus10042040.g/Lus10034840.g/Lus10018044.g/Lus10018045.g	5
GO:0010017	BP	red or far-red light signaling pathway	5/2334	25/32470	0.0302978	0.3366	0.313107	Lus10037819.g/Lus10007594.g/Lus10007459.g/Lus10002028.g/Lus10002900.g	5
GO:0071489	BP	cellular response to red or far red light	5/2334	25/32470	0.0302978	0.3366	0.313107	Lus10037819.g/Lus10007594.g/Lus10007459.g/Lus10002028.g/Lus10002900.g	5
GO:1990391	CC	DNA repair complex	5/2334	25/32470	0.0302978	0.3366	0.313107	Lus10034734.g/Lus10033274.g/Lus10004055.g/Lus10017724.g/Lus10005743.g	5
GO:0003951	MF	NAD+ kinase activity	3/2334	10/32470	0.030356	0.3366	0.313107	Lus10003178.g/Lus10035645.g/Lus10010749.g	3
GO:0010449	BP	root meristem growth	3/2334	10/32470	0.030356	0.3366	0.313107	Lus10017223.g/Lus10021090.g/Lus10015968.g	3
GO:0034715	CC	pICln-Sm protein complex	3/2334	10/32470	0.030356	0.3366	0.313107	Lus10016068.g/Lus10025186.g/Lus10028022.g	3
GO:0080117	BP	secondary growth	3/2334	10/32470	0.030356	0.3366	0.313107	Lus10037032.g/scaffold27.91/Lus10019067.g	3
GO:0080190	BP	lateral growth	3/2334	10/32470	0.030356	0.3366	0.313107	Lus10037032.g/scaffold27.91/Lus10019067.g	3
GO:0097305	BP	response to alcohol	27/2334	257/32470	0.0308645	0.341198	0.317384	Lus10005652.g/Lus10000659.g/Lus10021190.g/Lus10011824.g/Lus10043186.g/Lus10028001.g/Lus10013155.g/Lus10020719.g/Lus10022060.g/scaffold1202.11/Lus10014657.g/Lus10003611.g/Lus10008227.g/Lus10037032.g/Lus10032557.g/Lus10041093.g/Lus10042731.g/Lus10021827.g/Lus10040925.g/Lus10029852.g/Lus10009947.g/Lus10017049.g/Lus10017977.g/Lus10002028.g/Lus10002900.g/Lus10036319.g/Lus10009285.g	27
GO:0071478	BP	cellular response to radiation	8/2334	52/32470	0.0311974	0.343834	0.319836	Lus10037819.g/Lus10007594.g/Lus10007459.g/Lus10005783.g/Lus10015868.g/Lus10006818.g/Lus10002028.g/Lus10002900.g	8
GO:0048316	BP	seed development	26/2334	246/32470	0.0315414	0.346574	0.322385	Lus10016273.g/Lus10020719.g/Lus10022060.g/Lus10041310.g/Lus10017223.g/Lus10001473.g/Lus10035662.g/Lus10023694.g/Lus10027477.g/Lus10034796.g/Lus10036545.g/Lus10021090.g/Lus10004646.g/Lus10029510.g/Lus10017049.g/Lus10004125.g/Lus10019636.g/Lus10018858.g/Lus10011250.g/Lus10042452.g/Lus10023647.g/Lus10026218.g/Lus10018436.g/Lus10038377.g/Lus10011883.g/Lus10030407.g	26
GO:0033554	BP	cellular response to stress	58/2334	630/32470	0.0319115	0.349585	0.325186	Lus10000310.g/Lus10003437.g/Lus10026878.g/Lus10021940.g/Lus10034734.g/Lus10035832.g/Lus10015754.g/Lus10036337.g/Lus10037032.g/Lus10014069.g/Lus10019348.g/Lus10033274.g/Lus10005783.g/Lus10027219.g/Lus10025845.g/Lus10023694.g/Lus10021585.g/Lus10002578.g/Lus10016644.g/C8308745.1/Lus10033471.g/Lus10019847.g/scaffold121.34/Lus10029476.g/Lus10021650.g/Lus10012849.g/Lus10015220.g/Lus10030284.g/Lus100138…	58
GO:0016757	MF	transferase activity, transferring glycosyl groups	90/2334	1031/32470	0.0323005	0.351662	0.327118	Lus10012264.g/Lus10016012.g/Lus10012834.g/Lus10013417.g/Lus10016359.g/Lus10037377.g/Lus10010308.g/Lus10030484.g/Lus10003454.g/Lus10027959.g/Lus10023939.g/Lus10041341.g/Lus10027725.g/Lus10003113.g/Lus10003576.g/Lus10024583.g/Lus10021463.g/Lus10012726.g/Lus10028572.g/Lus10029215.g/Lus10016095.g/Lus10039607.g/Lus10029152.g/Lus10004779.g/Lus10001468.g/Lus10013500.g/Lus10010897.g/Lus10032415.g/Lus1001…	90
GO:0000075	BP	cell cycle checkpoint	6/2334	34/32470	0.0323912	0.351662	0.327118	Lus10033472.g/Lus10019491.g/Lus10025634.g/Lus10014343.g/Lus10030714.g/scaffold25.158	6
GO:0045930	BP	negative regulation of mitotic cell cycle	6/2334	34/32470	0.0323912	0.351662	0.327118	Lus10033472.g/Lus10019491.g/Lus10025634.g/Lus10014343.g/Lus10030714.g/scaffold25.158	6
GO:0022804	MF	active transmembrane transporter activity	72/2334	805/32470	0.0327757	0.353737	0.329048	Lus10004819.g/Lus10028810.g/Lus10033386.g/scaffold115.10/Lus10029966.g/Lus10027725.g/Lus10042040.g/Lus10038681.g/Lus10003259.g/Lus10005870.g/Lus10040938.g/Lus10002645.g/Lus10008828.g/Lus10035507.g/Lus10000580.g/Lus10018027.g/Lus10034840.g/Lus10029970.g/Lus10009789.g/Lus10028540.g/Lus10007231.g/Lus10033934.g/Lus10012153.g/Lus10037947.g/Lus10024965.g/Lus10009829.g/Lus10040881.g/Lus10035354.g/Lus100…	72
GO:0061695	CC	transferase complex, transferring phosphorus-containing groups	21/2334	190/32470	0.0327769	0.353737	0.329048	Lus10008095.g/Lus10013128.g/Lus10041418.g/Lus10041724.g/Lus10005100.g/Lus10023619.g/Lus10025907.g/Lus10036689.g/Lus10038195.g/Lus10024250.g/Lus10012849.g/Lus10013760.g/Lus10019022.g/Lus10016452.g/Lus10003505.g/Lus10024027.g/Lus10003679.g/Lus10039347.g/Lus10020862.g/Lus10021434.g/Lus10000362.g	21
GO:0004722	MF	protein serine/threonine phosphatase activity	17/2334	147/32470	0.0353575	0.378245	0.351845	Lus10040738.g/Lus10019017.g/Lus10012962.g/Lus10009210.g/Lus10034965.g/Lus10003399.g/Lus10001832.g/Lus10004703.g/Lus10016493.g/Lus10040270.g/Lus10020671.g/Lus10034062.g/Lus10005405.g/Lus10010521.g/Lus10036689.g/Lus10030731.g/scaffold196.293	17
GO:0016879	MF	ligase activity, forming carbon-nitrogen bonds	17/2334	147/32470	0.0353575	0.378245	0.351845	Lus10014407.g/Lus10012211.g/Lus10012536.g/Lus10022077.g/Lus10004694.g/Lus10010020.g/Lus10018004.g/Lus10040261.g/Lus10004643.g/Lus10042001.g/Lus10026669.g/Lus10023647.g/Lus10032519.g/Lus10007095.g/Lus10023908.g/Lus10027853.g/Lus10027852.g	17
GO:0030976	MF	thiamine pyrophosphate binding	5/2334	26/32470	0.0353597	0.378245	0.351845	Lus10029955.g/Lus10015291.g/Lus10032041.g/Lus10035207.g/Lus10035359.g	5
GO:0000152	CC	nuclear ubiquitin ligase complex	4/2334	18/32470	0.0361425	0.380182	0.353648	Lus10019491.g/Lus10011250.g/Lus10018436.g/scaffold25.158	4
GO:0005687	CC	U4 snRNP	4/2334	18/32470	0.0361425	0.380182	0.353648	Lus10016068.g/Lus10003498.g/Lus10025186.g/Lus10028022.g	4
GO:0008107	MF	galactoside 2-alpha-L-fucosyltransferase activity	4/2334	18/32470	0.0361425	0.380182	0.353648	Lus10029049.g/Lus10012571.g/scaffold6.31/Lus10037152.g	4
GO:0010029	BP	regulation of seed germination	4/2334	18/32470	0.0361425	0.380182	0.353648	Lus10000659.g/Lus10028001.g/Lus10027477.g/Lus10017049.g	4
GO:0031127	MF	alpha-(1,2)-fucosyltransferase activity	4/2334	18/32470	0.0361425	0.380182	0.353648	Lus10029049.g/Lus10012571.g/scaffold6.31/Lus10037152.g	4
GO:0009739	BP	response to gibberellin	7/2334	44/32470	0.036168	0.380182	0.353648	Lus10005652.g/Lus10027969.g/Lus10021827.g/Lus10017009.g/Lus10002028.g/Lus10002900.g/Lus10022418.g	7
GO:0044454	CC	nuclear chromosome part	20/2334	181/32470	0.0366079	0.383697	0.356917	Lus10034734.g/Lus10010242.g/Lus10001473.g/Lus10033274.g/Lus10005783.g/Lus10016644.g/Lus10025814.g/Lus10041143.g/Lus10018907.g/Lus10021650.g/Lus10015868.g/Lus10023882.g/Lus10006818.g/Lus10043301.g/Lus10043172.g/Lus10036517.g/Lus10032798.g/Lus10020862.g/Lus10012092.g/Lus10017319.g	20
GO:0007088	BP	regulation of mitotic nuclear division	6/2334	35/32470	0.0367964	0.384565	0.357724	Lus10019491.g/Lus10011250.g/Lus10018436.g/Lus10014343.g/Lus10030714.g/scaffold25.158	6
GO:0004721	MF	phosphoprotein phosphatase activity	32/2334	320/32470	0.0369989	0.385573	0.358663	Lus10040738.g/Lus10019017.g/Lus10012962.g/Lus10009210.g/Lus10034965.g/Lus10003399.g/Lus10001832.g/Lus10021940.g/Lus10004703.g/Lus10016493.g/Lus10040270.g/Lus10020671.g/Lus10004596.g/Lus10034062.g/Lus10042559.g/Lus10028639.g/Lus10004551.g/Lus10005405.g/Lus10019759.g/scaffold179.1/Lus10010521.g/Lus10036689.g/Lus10024772.g/Lus10014712.g/Lus10018937.g/Lus10039548.g/Lus10030731.g/scaffold353.112/Lus10…	32
GO:0015491	MF	cation:cation antiporter activity	8/2334	54/32470	0.0380574	0.394558	0.36702	Lus10004819.g/Lus10035507.g/Lus10040881.g/Lus10002490.g/Lus10040674.g/Lus10018231.g/Lus10018989.g/Lus10026156.g	8
GO:0016811	MF	hydrolase activity, acting on carbon-nitrogen (but not peptide) bonds, in linear amides	13/2334	105/32470	0.038078	0.394558	0.36702	Lus10014091.g/Lus10019822.g/Lus10015388.g/Lus10036993.g/Lus10020880.g/Lus10020627.g/Lus10011528.g/Lus10018004.g/Lus10033495.g/Lus10007544.g/Lus10042001.g/Lus10003708.g/Lus10007095.g	13
GO:0016671	MF	oxidoreductase activity, acting on a sulfur group of donors, disulfide as acceptor	9/2334	64/32470	0.0387167	0.397392	0.369656	Lus10003437.g/Lus10026878.g/Lus10014069.g/Lus10025979.g/Lus10019847.g/Lus10013827.g/Lus10009574.g/Lus10020070.g/Lus10014277.g	9
GO:2000026	BP	regulation of multicellular organismal development	19/2334	171/32470	0.0389174	0.397392	0.369656	Lus10000659.g/Lus10028001.g/Lus10017223.g/Lus10037032.g/Lus10007459.g/Lus10041721.g/Lus10007231.g/Lus10040780.g/Lus10027477.g/Lus10017820.g/Lus10021090.g/Lus10017049.g/Lus10002028.g/Lus10015968.g/Lus10019636.g/Lus10002900.g/Lus10018858.g/Lus10015421.g/Lus10039347.g	19
GO:0004560	MF	alpha-L-fucosidase activity	3/2334	11/32470	0.0395535	0.397392	0.369656	Lus10029689.g/Lus10020979.g/Lus10013883.g	3
GO:0004766	MF	spermidine synthase activity	3/2334	11/32470	0.0395535	0.397392	0.369656	Lus10019016.g/Lus10030629.g/Lus10003398.g	3
GO:0015174	MF	basic amino acid transmembrane transporter activity	3/2334	11/32470	0.0395535	0.397392	0.369656	Lus10037544.g/Lus10015420.g/Lus10035260.g	3
GO:0015189	MF	L-lysine transmembrane transporter activity	3/2334	11/32470	0.0395535	0.397392	0.369656	Lus10037544.g/Lus10015420.g/Lus10035260.g	3
GO:0015928	MF	fucosidase activity	3/2334	11/32470	0.0395535	0.397392	0.369656	Lus10029689.g/Lus10020979.g/Lus10013883.g	3
GO:0045910	BP	negative regulation of DNA recombination	3/2334	11/32470	0.0395535	0.397392	0.369656	Lus10021767.g/Lus10032760.g/Lus10017724.g	3
GO:1902022	BP	L-lysine transport	3/2334	11/32470	0.0395535	0.397392	0.369656	Lus10037544.g/Lus10015420.g/Lus10035260.g	3
GO:1902475	BP	L-alpha-amino acid transmembrane transport	3/2334	11/32470	0.0395535	0.397392	0.369656	Lus10037544.g/Lus10015420.g/Lus10035260.g	3
GO:1903401	BP	L-lysine transmembrane transport	3/2334	11/32470	0.0395535	0.397392	0.369656	Lus10037544.g/Lus10015420.g/Lus10035260.g	3
GO:0031981	CC	nuclear lumen	82/2334	941/32470	0.0407801	0.405724	0.377406	Lus10034734.g/Lus10000951.g/Lus10027624.g/Lus10000639.g/Lus10010242.g/Lus10007594.g/Lus10037050.g/Lus10001473.g/Lus10002702.g/Lus10008095.g/Lus10013128.g/Lus10020051.g/Lus10033274.g/Lus10005783.g/Lus10041724.g/scaffold33.166/Lus10008429.g/scaffold152.1/Lus10016644.g/Lus10005100.g/Lus10025814.g/Lus10041143.g/Lus10023619.g/Lus10025907.g/Lus10038905.g/Lus10036689.g/Lus10001102.g/Lus10038195.g/Lus100…	82
GO:0015154	MF	disaccharide transmembrane transporter activity	5/2334	27/32470	0.0409125	0.405724	0.377406	Lus10000310.g/Lus10015754.g/Lus10009428.g/Lus10007691.g/Lus10041334.g	5
GO:0015157	MF	oligosaccharide transmembrane transporter activity	5/2334	27/32470	0.0409125	0.405724	0.377406	Lus10000310.g/Lus10015754.g/Lus10009428.g/Lus10007691.g/Lus10041334.g	5
GO:0070192	BP	chromosome organization involved in meiotic cell cycle	5/2334	27/32470	0.0409125	0.405724	0.377406	Lus10016644.g/Lus10030284.g/Lus10005260.g/Lus10028966.g/Lus10016612.g	5
GO:0016758	MF	transferase activity, transferring hexosyl groups	70/2334	790/32470	0.0412232	0.405724	0.377406	Lus10012264.g/Lus10016012.g/Lus10012834.g/Lus10013417.g/Lus10016359.g/Lus10037377.g/Lus10010308.g/Lus10030484.g/Lus10003454.g/Lus10027959.g/Lus10023939.g/Lus10041341.g/Lus10027725.g/Lus10024583.g/Lus10012726.g/Lus10028572.g/Lus10039607.g/Lus10001468.g/Lus10013500.g/Lus10010897.g/Lus10032415.g/Lus10013652.g/Lus10002079.g/Lus10007421.g/Lus10018239.g/Lus10042262.g/Lus10017868.g/Lus10010268.g/Lus1000…	70
GO:0019201	MF	nucleoside monophosphate kinase activity	6/2334	36/32470	0.0415669	0.405724	0.377406	Lus10016644.g/Lus10031714.g/Lus10027801.g/Lus10035224.g/Lus10035500.g/Lus10001984.g	6
GO:0016884	MF	carbon-nitrogen ligase activity, with glutamine as amido-N-donor	8/2334	55/32470	0.0418383	0.405724	0.377406	Lus10018004.g/Lus10004643.g/Lus10042001.g/Lus10026669.g/Lus10032519.g/Lus10007095.g/Lus10027853.g/Lus10027852.g	8
GO:0007049	BP	cell cycle	37/2334	384/32470	0.0428869	0.405724	0.377406	Lus10010242.g/Lus10041418.g/scaffold161.1/Lus10033472.g/Lus10016644.g/Lus10041143.g/Lus10029476.g/Lus10037470.g/Lus10015220.g/Lus10030284.g/Lus10019491.g/Lus10025634.g/Lus10023882.g/Lus10039590.g/Lus10036517.g/Lus10030015.g/Lus10015968.g/Lus10019636.g/Lus10032798.g/Lus10022901.g/Lus10011250.g/Lus10023926.g/Lus10039844.g/Lus10017724.g/Lus10035310.g/Lus10027955.g/Lus10005743.g/Lus10018436.g/Lus1000…	37
GO:0002097	BP	tRNA wobble base modification	4/2334	19/32470	0.0432525	0.405724	0.377406	Lus10009739.g/Lus10036551.g/Lus10041378.g/Lus10001102.g	4
GO:0016272	CC	prefoldin complex	4/2334	19/32470	0.0432525	0.405724	0.377406	Lus10021609.g/Lus10026631.g/scaffold587.48/Lus10037784.g	4
GO:0000149	MF	SNARE binding	11/2334	86/32470	0.0438777	0.405724	0.377406	Lus10021629.g/Lus10012211.g/Lus10002478.g/Lus10040213.g/Lus10001254.g/Lus10017686.g/scaffold701.161/Lus10037826.g/Lus10000504.g/Lus10000311.g/Lus10009285.g	11
GO:0033993	BP	response to lipid	32/2334	325/32470	0.0442293	0.405724	0.377406	Lus10005652.g/Lus10000659.g/Lus10021190.g/Lus10011824.g/Lus10043186.g/Lus10028001.g/Lus10013155.g/Lus10020719.g/Lus10022060.g/scaffold1202.11/Lus10014657.g/Lus10027969.g/Lus10003611.g/Lus10008227.g/Lus10037032.g/Lus10032557.g/Lus10041093.g/Lus10042731.g/Lus10021827.g/Lus10040925.g/Lus10029852.g/Lus10024772.g/Lus10015238.g/Lus10009947.g/Lus10017009.g/Lus10017049.g/Lus10017977.g/Lus10002028.g/Lus10…	32
GO:0000289	BP	nuclear-transcribed mRNA poly(A) tail shortening	2/2334	5/32470	0.0446218	0.405724	0.377406	Lus10023619.g/Lus10024250.g	2
GO:0004654	MF	polyribonucleotide nucleotidyltransferase activity	2/2334	5/32470	0.0446218	0.405724	0.377406	Lus10008763.g/Lus10022250.g	2
GO:0006449	BP	regulation of translational termination	2/2334	5/32470	0.0446218	0.405724	0.377406	Lus10030422.g/Lus10026637.g	2
GO:0006545	BP	glycine biosynthetic process	2/2334	5/32470	0.0446218	0.405724	0.377406	Lus10014658.g/Lus10023550.g	2
GO:0008395	MF	steroid hydroxylase activity	2/2334	5/32470	0.0446218	0.405724	0.377406	scaffold272.125/Lus10041794.g	2
GO:0009186	BP	deoxyribonucleoside diphosphate metabolic process	2/2334	5/32470	0.0446218	0.405724	0.377406	Lus10027801.g/Lus10035500.g	2
GO:0010970	BP	transport along microtubule	2/2334	5/32470	0.0446218	0.405724	0.377406	Lus10017359.g/scaffold511.29	2
GO:0018315	BP	molybdenum incorporation into molybdenum-molybdopterin complex	2/2334	5/32470	0.0446218	0.405724	0.377406	Lus10041075.g/Lus10030343.g	2
GO:0019008	CC	molybdopterin synthase complex	2/2334	5/32470	0.0446218	0.405724	0.377406	Lus10041075.g/Lus10030343.g	2
GO:0030990	CC	intraciliary transport particle	2/2334	5/32470	0.0446218	0.405724	0.377406	Lus10017359.g/scaffold511.29	2
GO:0030991	CC	intraciliary transport particle A	2/2334	5/32470	0.0446218	0.405724	0.377406	Lus10017359.g/scaffold511.29	2
GO:0032389	CC	MutLalpha complex	2/2334	5/32470	0.0446218	0.405724	0.377406	Lus10034734.g/Lus10033274.g	2
GO:0035721	BP	intraciliary retrograde transport	2/2334	5/32470	0.0446218	0.405724	0.377406	Lus10017359.g/scaffold511.29	2
GO:0042040	BP	metal incorporation into metallo-molybdopterin complex	2/2334	5/32470	0.0446218	0.405724	0.377406	Lus10041075.g/Lus10030343.g	2
GO:0042073	BP	intraciliary transport	2/2334	5/32470	0.0446218	0.405724	0.377406	Lus10017359.g/scaffold511.29	2
GO:0044782	BP	cilium organization	2/2334	5/32470	0.0446218	0.405724	0.377406	Lus10017359.g/scaffold511.29	2
GO:0047513	MF	1,2-alpha-L-fucosidase activity	2/2334	5/32470	0.0446218	0.405724	0.377406	Lus10029689.g/Lus10020979.g	2
GO:0047998	MF	hyoscyamine (6S)-dioxygenase activity	2/2334	5/32470	0.0446218	0.405724	0.377406	Lus10023851.g/Lus10024882.g	2
GO:0060211	BP	regulation of nuclear-transcribed mRNA poly(A) tail shortening	2/2334	5/32470	0.0446218	0.405724	0.377406	Lus10023619.g/Lus10024250.g	2
GO:0060213	BP	positive regulation of nuclear-transcribed mRNA poly(A) tail shortening	2/2334	5/32470	0.0446218	0.405724	0.377406	Lus10023619.g/Lus10024250.g	2
GO:0060271	BP	cilium assembly	2/2334	5/32470	0.0446218	0.405724	0.377406	Lus10017359.g/scaffold511.29	2
GO:0098840	BP	protein transport along microtubule	2/2334	5/32470	0.0446218	0.405724	0.377406	Lus10017359.g/scaffold511.29	2
GO:0099111	BP	microtubule-based transport	2/2334	5/32470	0.0446218	0.405724	0.377406	Lus10017359.g/scaffold511.29	2
GO:0099118	BP	microtubule-based protein transport	2/2334	5/32470	0.0446218	0.405724	0.377406	Lus10017359.g/scaffold511.29	2
GO:1900151	BP	regulation of nuclear-transcribed mRNA catabolic process, deadenylation-dependent decay	2/2334	5/32470	0.0446218	0.405724	0.377406	Lus10023619.g/Lus10024250.g	2
GO:1900153	BP	positive regulation of nuclear-transcribed mRNA catabolic process, deadenylation-dependent decay	2/2334	5/32470	0.0446218	0.405724	0.377406	Lus10023619.g/Lus10024250.g	2
GO:1901605	BP	alpha-amino acid metabolic process	37/2334	386/32470	0.0457151	0.413119	0.384286	Lus10004697.g/Lus10040264.g/C8303341.1/Lus10004696.g/Lus10015947.g/Lus10014407.g/Lus10030158.g/Lus10001018.g/Lus10001016.g/Lus10029955.g/Lus10028135.g/Lus10014091.g/Lus10034453.g/Lus10001019.g/Lus10015966.g/Lus10012536.g/scaffold464.140/Lus10040263.g/Lus10008521.g/Lus10033793.g/Lus10019103.g/Lus10010020.g/Lus10040262.g/Lus10019822.g/Lus10014658.g/Lus10037544.g/Lus10032150.g/Lus10014535.g/Lus10032…	37
GO:0004364	MF	glutathione transferase activity	9/2334	66/32470	0.0458595	0.413119	0.384286	Lus10030414.g/Lus10020735.g/Lus10029815.g/Lus10042468.g/Lus10040320.g/Lus10026643.g/Lus10015049.g/Lus10007897.g/Lus10042756.g	9
GO:0022891	MF	transmembrane transporter activity	108/2334	1280/32470	0.0460091	0.413119	0.384286	Lus10000310.g/Lus10040652.g/Lus10035730.g/Lus10005239.g/Lus10008352.g/Lus10004819.g/scaffold51.48/Lus10030683.g/Lus10018256.g/Lus10038148.g/Lus10033386.g/scaffold115.10/Lus10015754.g/Lus10029966.g/Lus10027725.g/Lus10042040.g/Lus10003259.g/Lus10018324.g/Lus10003817.g/Lus10005870.g/Lus10042864.g/Lus10040938.g/Lus10037904.g/Lus10014531.g/Lus10035507.g/Lus10016487.g/Lus10025816.g/Lus10034840.g/Lus100…	108
GO:0005911	CC	cell-cell junction	42/2334	447/32470	0.0461167	0.413119	0.384286	Lus10001363.g/Lus10003611.g/Lus10008227.g/Lus10022924.g/Lus10026488.g/Lus10015468.g/Lus10040538.g/Lus10015032.g/Lus10023968.g/Lus10020051.g/Lus10041418.g/Lus10000502.g/Lus10035283.g/Lus10027436.g/Lus10011102.g/Lus10027477.g/scaffold225.31/Lus10003660.g/Lus10040925.g/Lus10029476.g/Lus10042724.g/Lus10043181.g/Lus10038682.g/Lus10014310.g/Lus10008764.g/Lus10041679.g/Lus10007604.g/Lus10019367.g/Lus100…	42
GO:0009506	CC	plasmodesma	42/2334	447/32470	0.0461167	0.413119	0.384286	Lus10001363.g/Lus10003611.g/Lus10008227.g/Lus10022924.g/Lus10026488.g/Lus10015468.g/Lus10040538.g/Lus10015032.g/Lus10023968.g/Lus10020051.g/Lus10041418.g/Lus10000502.g/Lus10035283.g/Lus10027436.g/Lus10011102.g/Lus10027477.g/scaffold225.31/Lus10003660.g/Lus10040925.g/Lus10029476.g/Lus10042724.g/Lus10043181.g/Lus10038682.g/Lus10014310.g/Lus10008764.g/Lus10041679.g/Lus10007604.g/Lus10019367.g/Lus100…	42
GO:0055044	CC	symplast	42/2334	447/32470	0.0461167	0.413119	0.384286	Lus10001363.g/Lus10003611.g/Lus10008227.g/Lus10022924.g/Lus10026488.g/Lus10015468.g/Lus10040538.g/Lus10015032.g/Lus10023968.g/Lus10020051.g/Lus10041418.g/Lus10000502.g/Lus10035283.g/Lus10027436.g/Lus10011102.g/Lus10027477.g/scaffold225.31/Lus10003660.g/Lus10040925.g/Lus10029476.g/Lus10042724.g/Lus10043181.g/Lus10038682.g/Lus10014310.g/Lus10008764.g/Lus10041679.g/Lus10007604.g/Lus10019367.g/Lus100…	42
GO:0042162	MF	telomeric DNA binding	6/2334	37/32470	0.0467093	0.4174	0.388267	Lus10005783.g/Lus10016644.g/Lus10015868.g/Lus10006818.g/Lus10012092.g/Lus10017319.g	6
GO:0006012	BP	galactose metabolic process	5/2334	28/32470	0.046963	0.418639	0.38942	Lus10038423.g/scaffold98.117/Lus10034595.g/Lus10010897.g/Lus10037789.g	5
GO:0004521	MF	endoribonuclease activity	11/2334	87/32470	0.0471025	0.418855	0.389621	Lus10000951.g/scaffold1999.8/Lus10002702.g/Lus10021917.g/Lus10014521.g/Lus10016367.g/Lus10019757.g/Lus10033275.g/Lus10032933.g/Lus10019588.g/Lus10041204.g	11
GO:0009793	BP	embryo development ending in seed dormancy	19/2334	175/32470	0.0473711	0.420216	0.390887	Lus10041310.g/Lus10017223.g/Lus10001473.g/Lus10023694.g/Lus10034796.g/Lus10036545.g/Lus10021090.g/Lus10004646.g/Lus10029510.g/Lus10004125.g/Lus10019636.g/Lus10018858.g/Lus10011250.g/Lus10042452.g/Lus10023647.g/Lus10026218.g/Lus10018436.g/Lus10038377.g/Lus10030407.g	19
GO:0006811	BP	ion transport	94/2334	1103/32470	0.0485103	0.429275	0.399314	Lus10040652.g/Lus10035730.g/Lus10039419.g/Lus10005239.g/Lus10008352.g/Lus10004819.g/scaffold51.48/Lus10030683.g/Lus10018256.g/Lus10030514.g/Lus10038148.g/Lus10033386.g/scaffold115.10/Lus10004465.g/Lus10003611.g/Lus10008227.g/Lus10042040.g/Lus10025294.g/Lus10003259.g/Lus10018324.g/Lus10003817.g/Lus10042864.g/Lus10040938.g/Lus10037904.g/Lus10008828.g/Lus10009117.g/Lus10014531.g/Lus10035507.g/Lus100…	94
GO:0030054	CC	cell junction	42/2334	449/32470	0.0488777	0.429798	0.399801	Lus10001363.g/Lus10003611.g/Lus10008227.g/Lus10022924.g/Lus10026488.g/Lus10015468.g/Lus10040538.g/Lus10015032.g/Lus10023968.g/Lus10020051.g/Lus10041418.g/Lus10000502.g/Lus10035283.g/Lus10027436.g/Lus10011102.g/Lus10027477.g/scaffold225.31/Lus10003660.g/Lus10040925.g/Lus10029476.g/Lus10042724.g/Lus10043181.g/Lus10038682.g/Lus10014310.g/Lus10008764.g/Lus10041679.g/Lus10007604.g/Lus10019367.g/Lus100…	42
GO:0010035	BP	response to inorganic substance	25/2334	245/32470	0.0489481	0.429798	0.399801	Lus10005652.g/Lus10014280.g/Lus10021240.g/Lus10000659.g/Lus10035730.g/Lus10016273.g/Lus10028001.g/Lus10013155.g/Lus10021940.g/Lus10008227.g/Lus10016487.g/Lus10036402.g/Lus10009598.g/Lus10025845.g/Lus10021827.g/Lus10002674.g/Lus10029852.g/Lus10010140.g/Lus10019367.g/Lus10025983.g/Lus10017977.g/Lus10019636.g/Lus10001876.g/Lus10008964.g/Lus10036319.g	25
GO:1903825	BP	organic acid transmembrane transport	15/2334	131/32470	0.0494526	0.429798	0.399801	Lus10005239.g/Lus10008352.g/scaffold51.48/Lus10030683.g/Lus10003817.g/Lus10042864.g/Lus10003903.g/Lus10039190.g/Lus10038640.g/Lus10012153.g/Lus10037544.g/Lus10001908.g/Lus10015420.g/Lus10018652.g/Lus10035260.g	15
GO:1905039	BP	carboxylic acid transmembrane transport	15/2334	131/32470	0.0494526	0.429798	0.399801	Lus10005239.g/Lus10008352.g/scaffold51.48/Lus10030683.g/Lus10003817.g/Lus10042864.g/Lus10003903.g/Lus10039190.g/Lus10038640.g/Lus10012153.g/Lus10037544.g/Lus10001908.g/Lus10015420.g/Lus10018652.g/Lus10035260.g	15
GO:0065004	BP	protein-DNA complex assembly	14/2334	120/32470	0.0494586	0.429798	0.399801	Lus10025968.g/Lus10023105.g/Lus10023599.g/Lus10021585.g/Lus10038905.g/Lus10031121.g/Lus10015220.g/Lus10030284.g/scaffold123.99/Lus10011470.g/Lus10014267.g/Lus10012092.g/Lus10002941.g/Lus10004464.g	14
GO:0000710	BP	meiotic mismatch repair	3/2334	12/32470	0.0499875	0.429798	0.399801	Lus10017724.g/Lus10005743.g/Lus10028966.g	3
GO:0043405	BP	regulation of MAP kinase activity	3/2334	12/32470	0.0499875	0.429798	0.399801	Lus10021940.g/Lus10022265.g/Lus10001137.g	3
GO:0043408	BP	regulation of MAPK cascade	3/2334	12/32470	0.0499875	0.429798	0.399801	Lus10021940.g/Lus10022265.g/Lus10001137.g	3
GO:0048441	BP	petal development	3/2334	12/32470	0.0499875	0.429798	0.399801	scaffold272.125/Lus10041794.g/Lus10009011.g	3
GO:0048465	BP	corolla development	3/2334	12/32470	0.0499875	0.429798	0.399801	scaffold272.125/Lus10041794.g/Lus10009011.g	3
GO:0052381	MF	tRNA dimethylallyltransferase activity	3/2334	12/32470	0.0499875	0.429798	0.399801	Lus10004428.g/Lus10006281.g/Lus10020566.g	3
GO:0071470	BP	cellular response to osmotic stress	3/2334	12/32470	0.0499875	0.429798	0.399801	Lus10000310.g/Lus10015754.g/Lus10030731.g	3
GO:0010224	BP	response to UV-B	4/2334	20/32470	0.0510894	0.436179	0.405736	Lus10041508.g/Lus10002028.g/Lus10002900.g/Lus10006836.g	4
GO:0047213	MF	anthocyanidin 3-O-glucosyltransferase activity	4/2334	20/32470	0.0510894	0.436179	0.405736	Lus10003454.g/Lus10013500.g/Lus10036837.g/Lus10036840.g	4
GO:2000022	BP	regulation of jasmonic acid mediated signaling pathway	4/2334	20/32470	0.0510894	0.436179	0.405736	scaffold732.45/Lus10039911.g/Lus10011929.g/Lus10027648.g	4
GO:0009707	CC	chloroplast outer membrane	6/2334	38/32470	0.0522283	0.443155	0.412225	Lus10025846.g/Lus10000651.g/Lus10040775.g/Lus10031863.g/Lus10038254.g/Lus10018472.g	6
GO:0043531	MF	ADP binding	15/2334	132/32470	0.0522447	0.443155	0.412225	Lus10032759.g/Lus10028639.g/scaffold179.1/Lus10021769.g/Lus10030345.g/Lus10042733.g/Lus10014712.g/Lus10018937.g/Lus10039548.g/Lus10014922.g/scaffold353.112/Lus10009107.g/Lus10026201.g/Lus10007455.g/Lus10005588.g	15
GO:0006955	BP	immune response	14/2334	121/32470	0.0523901	0.443155	0.412225	Lus10021940.g/Lus10035832.g/Lus10001473.g/Lus10034895.g/Lus10002578.g/Lus10029852.g/Lus10009011.g/Lus10022265.g/Lus10041679.g/Lus10007604.g/Lus10037136.g/Lus10023302.g/Lus10025512.g/Lus10001137.g	14
GO:1990234	CC	transferase complex	52/2334	575/32470	0.0523939	0.443155	0.412225	Lus10022706.g/Lus10001473.g/Lus10008095.g/Lus10013128.g/Lus10041418.g/Lus10041724.g/Lus10003349.g/Lus10008429.g/scaffold152.1/Lus10005100.g/Lus10000432.g/Lus10023619.g/Lus10025907.g/Lus10036689.g/Lus10001102.g/Lus10038195.g/Lus10014208.g/Lus10024250.g/Lus10021650.g/Lus10012849.g/Lus10013170.g/Lus10013760.g/Lus10019491.g/Lus10020750.g/Lus10021683.g/Lus10033150.g/Lus10012220.g/Lus10019022.g/Lus1001…	52
GO:0009967	BP	positive regulation of signal transduction	5/2334	29/32470	0.0535152	0.450544	0.419098	Lus10027969.g/Lus10029852.g/Lus10022265.g/Lus10015968.g/Lus10001137.g	5
GO:0023056	BP	positive regulation of signaling	5/2334	29/32470	0.0535152	0.450544	0.419098	Lus10027969.g/Lus10029852.g/Lus10022265.g/Lus10015968.g/Lus10001137.g	5
GO:0007568	BP	aging	7/2334	48/32470	0.0543522	0.453392	0.421748	Lus10000310.g/Lus10030446.g/Lus10037156.g/Lus10015754.g/Lus10037032.g/Lus10026617.g/Lus10024927.g	7
GO:0016776	MF	phosphotransferase activity, phosphate group as acceptor	7/2334	48/32470	0.0543522	0.453392	0.421748	Lus10016644.g/Lus10031714.g/Lus10027801.g/Lus10035224.g/Lus10012122.g/Lus10035500.g/Lus10001984.g	7
GO:0051304	BP	chromosome separation	7/2334	48/32470	0.0543522	0.453392	0.421748	Lus10019491.g/Lus10025634.g/Lus10011250.g/Lus10018436.g/Lus10014343.g/Lus10030714.g/scaffold25.158	7
GO:0071010	CC	prespliceosome	7/2334	48/32470	0.0543522	0.453392	0.421748	Lus10027212.g/Lus10016068.g/Lus10003498.g/Lus10025186.g/Lus10007278.g/scaffold993.5/Lus10028022.g	7
GO:0016298	MF	lipase activity	13/2334	111/32470	0.0554199	0.460345	0.428216	Lus10022349.g/Lus10031634.g/Lus10009679.g/Lus10033706.g/Lus10042540.g/scaffold87.43/Lus10040664.g/Lus10043360.g/Lus10018975.g/Lus10041441.g/Lus10009894.g/Lus10019519.g/Lus10007801.g	13
GO:0006875	BP	cellular metal ion homeostasis	14/2334	122/32470	0.0554389	0.460345	0.428216	Lus10035730.g/Lus10039419.g/Lus10030514.g/Lus10004465.g/Lus10009117.g/Lus10016487.g/Lus10009598.g/Lus10002865.g/Lus10002674.g/Lus10033250.g/Lus10042946.g/Lus10008284.g/scaffold43.7/Lus10007455.g	14
GO:0003678	MF	DNA helicase activity	10/2334	79/32470	0.0562513	0.463535	0.431183	Lus10005783.g/Lus10016644.g/Lus10012849.g/Lus10015868.g/Lus10028385.g/Lus10006818.g/Lus10034749.g/scaffold1253.71/Lus10037532.g/Lus10042451.g	10
GO:0055065	BP	metal ion homeostasis	16/2334	145/32470	0.0574669	0.463535	0.431183	Lus10035730.g/Lus10039419.g/Lus10030514.g/Lus10004465.g/Lus10009117.g/Lus10016487.g/Lus10009598.g/Lus10007231.g/Lus10002865.g/Lus10002674.g/Lus10033250.g/Lus10042946.g/Lus10008284.g/Lus10018989.g/scaffold43.7/Lus10007455.g	16
GO:0051783	BP	regulation of nuclear division	6/2334	39/32470	0.0581274	0.463535	0.431183	Lus10019491.g/Lus10011250.g/Lus10018436.g/Lus10014343.g/Lus10030714.g/scaffold25.158	6
GO:0003712	MF	transcription coregulator activity	15/2334	134/32470	0.0581524	0.463535	0.431183	scaffold732.45/Lus10013670.g/Lus10039911.g/Lus10021650.g/Lus10013170.g/Lus10011929.g/Lus10022007.g/Lus10026631.g/Lus10018087.g/Lus10003788.g/Lus10016131.g/Lus10021434.g/Lus10024226.g/Lus10027648.g/Lus10012027.g	15
GO:0009250	BP	glucan biosynthetic process	18/2334	168/32470	0.0582845	0.463535	0.431183	Lus10012264.g/Lus10016012.g/Lus10023553.g/Lus10027725.g/Lus10034595.g/Lus10039607.g/Lus10032415.g/Lus10017868.g/Lus10029049.g/Lus10020750.g/Lus10010088.g/Lus10012571.g/scaffold1056.2/Lus10020893.g/scaffold6.31/Lus10037152.g/Lus10000830.g/Lus10034664.g	18
GO:0007059	BP	chromosome segregation	14/2334	123/32470	0.0586066	0.463535	0.431183	Lus10029476.g/Lus10019491.g/Lus10025634.g/Lus10039590.g/Lus10043172.g/Lus10011250.g/Lus10035404.g/Lus10018436.g/Lus10014343.g/Lus10005260.g/Lus10028966.g/Lus10016612.g/Lus10030714.g/scaffold25.158	14
GO:0004620	MF	phospholipase activity	8/2334	59/32470	0.0594057	0.463535	0.431183	Lus10031634.g/Lus10033706.g/Lus10042540.g/scaffold87.43/Lus10040664.g/Lus10018975.g/Lus10009894.g/Lus10007801.g	8
GO:0000776	CC	kinetochore	4/2334	21/32470	0.0596473	0.463535	0.431183	Lus10023105.g/Lus10025814.g/Lus10011470.g/Lus10014343.g	4
GO:0007094	BP	mitotic spindle assembly checkpoint	4/2334	21/32470	0.0596473	0.463535	0.431183	Lus10019491.g/Lus10014343.g/Lus10030714.g/scaffold25.158	4
GO:0009559	BP	embryo sac central cell differentiation	4/2334	21/32470	0.0596473	0.463535	0.431183	Lus10027634.g/Lus10034796.g/Lus10013182.g/Lus10035763.g	4
GO:0010197	BP	polar nucleus fusion	4/2334	21/32470	0.0596473	0.463535	0.431183	Lus10027634.g/Lus10034796.g/Lus10013182.g/Lus10035763.g	4
GO:0016157	MF	sucrose synthase activity	4/2334	21/32470	0.0596473	0.463535	0.431183	Lus10013417.g/Lus10010308.g/Lus10001468.g/Lus10038119.g	4
GO:0031577	BP	spindle checkpoint	4/2334	21/32470	0.0596473	0.463535	0.431183	Lus10019491.g/Lus10014343.g/Lus10030714.g/scaffold25.158	4
GO:0033046	BP	negative regulation of sister chromatid segregation	4/2334	21/32470	0.0596473	0.463535	0.431183	Lus10019491.g/Lus10014343.g/Lus10030714.g/scaffold25.158	4
GO:0033048	BP	negative regulation of mitotic sister chromatid segregation	4/2334	21/32470	0.0596473	0.463535	0.431183	Lus10019491.g/Lus10014343.g/Lus10030714.g/scaffold25.158	4
GO:0045839	BP	negative regulation of mitotic nuclear division	4/2334	21/32470	0.0596473	0.463535	0.431183	Lus10019491.g/Lus10014343.g/Lus10030714.g/scaffold25.158	4
GO:0045841	BP	negative regulation of mitotic metaphase/anaphase transition	4/2334	21/32470	0.0596473	0.463535	0.431183	Lus10019491.g/Lus10014343.g/Lus10030714.g/scaffold25.158	4
GO:0051053	BP	negative regulation of DNA metabolic process	4/2334	21/32470	0.0596473	0.463535	0.431183	Lus10021767.g/Lus10032760.g/Lus10015968.g/Lus10017724.g	4
GO:0051985	BP	negative regulation of chromosome segregation	4/2334	21/32470	0.0596473	0.463535	0.431183	Lus10019491.g/Lus10014343.g/Lus10030714.g/scaffold25.158	4
GO:0071173	BP	spindle assembly checkpoint	4/2334	21/32470	0.0596473	0.463535	0.431183	Lus10019491.g/Lus10014343.g/Lus10030714.g/scaffold25.158	4
GO:0071174	BP	mitotic spindle checkpoint	4/2334	21/32470	0.0596473	0.463535	0.431183	Lus10019491.g/Lus10014343.g/Lus10030714.g/scaffold25.158	4
GO:1902100	BP	negative regulation of metaphase/anaphase transition of cell cycle	4/2334	21/32470	0.0596473	0.463535	0.431183	Lus10019491.g/Lus10014343.g/Lus10030714.g/scaffold25.158	4
GO:1905819	BP	negative regulation of chromosome separation	4/2334	21/32470	0.0596473	0.463535	0.431183	Lus10019491.g/Lus10014343.g/Lus10030714.g/scaffold25.158	4
GO:2000816	BP	negative regulation of mitotic sister chromatid separation	4/2334	21/32470	0.0596473	0.463535	0.431183	Lus10019491.g/Lus10014343.g/Lus10030714.g/scaffold25.158	4
GO:0003684	MF	damaged DNA binding	7/2334	49/32470	0.0596486	0.463535	0.431183	Lus10005783.g/Lus10030284.g/Lus10015868.g/Lus10006818.g/Lus10004055.g/Lus10017724.g/Lus10005743.g	7
GO:0004536	MF	deoxyribonuclease activity	7/2334	49/32470	0.0596486	0.463535	0.431183	Lus10021585.g/Lus10016644.g/Lus10015220.g/Lus10030284.g/Lus10025575.g/Lus10020862.g/Lus10004464.g	7
GO:1901700	BP	response to oxygen-containing compound	49/2334	543/32470	0.0598857	0.463535	0.431183	Lus10005652.g/Lus10014280.g/Lus10021240.g/Lus10000659.g/Lus10021190.g/Lus10011824.g/Lus10016273.g/Lus10043186.g/Lus10028001.g/Lus10013155.g/Lus10021940.g/Lus10020719.g/Lus10022060.g/scaffold1202.11/Lus10014657.g/Lus10027969.g/scaffold732.45/Lus10003611.g/Lus10008227.g/Lus10012657.g/Lus10001473.g/Lus10037032.g/Lus10032557.g/Lus10036402.g/Lus10041093.g/Lus10025845.g/Lus10042731.g/Lus10021827.g/Lus1…	49
GO:0006596	BP	polyamine biosynthetic process	5/2334	30/32470	0.0605701	0.463535	0.431183	Lus10019016.g/Lus10030629.g/Lus10019146.g/Lus10003398.g/Lus10020627.g	5
GO:0045088	BP	regulation of innate immune response	5/2334	30/32470	0.0605701	0.463535	0.431183	Lus10021940.g/Lus10001473.g/Lus10002578.g/Lus10009011.g/Lus10023302.g	5
GO:0050776	BP	regulation of immune response	5/2334	30/32470	0.0605701	0.463535	0.431183	Lus10021940.g/Lus10001473.g/Lus10002578.g/Lus10009011.g/Lus10023302.g	5
GO:0004040	MF	amidase activity	3/2334	13/32470	0.0616092	0.463535	0.431183	Lus10018004.g/Lus10042001.g/Lus10007095.g	3
GO:0004557	MF	alpha-galactosidase activity	3/2334	13/32470	0.0616092	0.463535	0.431183	Lus10034218.g/Lus10029046.g/Lus10011407.g	3
GO:0006493	BP	protein O-linked glycosylation	3/2334	13/32470	0.0616092	0.463535	0.431183	Lus10003113.g/Lus10003576.g/Lus10004779.g	3
GO:0007050	BP	cell cycle arrest	3/2334	13/32470	0.0616092	0.463535	0.431183	Lus10019636.g/Lus10027955.g/Lus10006898.g	3
GO:0009631	BP	cold acclimation	3/2334	13/32470	0.0616092	0.463535	0.431183	Lus10005652.g/Lus10021827.g/Lus10017977.g	3
GO:0010332	BP	response to gamma radiation	3/2334	13/32470	0.0616092	0.463535	0.431183	Lus10005783.g/Lus10015868.g/Lus10006818.g	3
GO:0052692	MF	raffinose alpha-galactosidase activity	3/2334	13/32470	0.0616092	0.463535	0.431183	Lus10034218.g/Lus10029046.g/Lus10011407.g	3
GO:0070988	BP	demethylation	3/2334	13/32470	0.0616092	0.463535	0.431183	Lus10031818.g/Lus10031247.g/Lus10023882.g	3
GO:0032270	BP	positive regulation of cellular protein metabolic process	12/2334	102/32470	0.062171	0.463535	0.431183	Lus10041418.g/Lus10030422.g/Lus10026637.g/Lus10023619.g/Lus10024250.g/Lus10022265.g/scaffold373.78/Lus10026104.g/scaffold169.36/Lus10039844.g/scaffold303.38/Lus10001137.g	12
GO:0051247	BP	positive regulation of protein metabolic process	12/2334	102/32470	0.062171	0.463535	0.431183	Lus10041418.g/Lus10030422.g/Lus10026637.g/Lus10023619.g/Lus10024250.g/Lus10022265.g/scaffold373.78/Lus10026104.g/scaffold169.36/Lus10039844.g/scaffold303.38/Lus10001137.g	12
GO:0006970	BP	response to osmotic stress	16/2334	147/32470	0.0634883	0.463535	0.431183	Lus10000310.g/Lus10000659.g/Lus10016273.g/Lus10028001.g/Lus10029759.g/Lus10013155.g/Lus10015754.g/Lus10003611.g/Lus10008227.g/Lus10037032.g/Lus10041418.g/Lus10014795.g/Lus10043181.g/scaffold462.241/Lus10030731.g/Lus10018989.g	16
GO:0000187	BP	activation of MAPK activity	2/2334	6/32470	0.0637885	0.463535	0.431183	Lus10022265.g/Lus10001137.g	2
GO:0004181	MF	metallocarboxypeptidase activity	2/2334	6/32470	0.0637885	0.463535	0.431183	Lus10017223.g/Lus10021090.g	2
GO:0004450	MF	isocitrate dehydrogenase (NADP+) activity	2/2334	6/32470	0.0637885	0.463535	0.431183	Lus10013090.g/Lus10012111.g	2
GO:0004750	MF	ribulose-phosphate 3-epimerase activity	2/2334	6/32470	0.0637885	0.463535	0.431183	Lus10015715.g/Lus10019083.g	2
GO:0006359	BP	regulation of transcription by RNA polymerase III	2/2334	6/32470	0.0637885	0.463535	0.431183	Lus10006847.g/Lus10003505.g	2
GO:0010452	BP	histone H3-K36 methylation	2/2334	6/32470	0.0637885	0.463535	0.431183	Lus10031818.g/Lus10031247.g	2
GO:0019323	BP	pentose catabolic process	2/2334	6/32470	0.0637885	0.463535	0.431183	Lus10015715.g/Lus10019083.g	2
GO:0031145	BP	anaphase-promoting complex-dependent catabolic process	2/2334	6/32470	0.0637885	0.463535	0.431183	Lus10011250.g/Lus10018436.g	2
GO:0033061	CC	DNA recombinase mediator complex	2/2334	6/32470	0.0637885	0.463535	0.431183	Lus10015220.g/Lus10004464.g	2
GO:0033063	CC	Rad51B-Rad51C-Rad51D-XRCC2 complex	2/2334	6/32470	0.0637885	0.463535	0.431183	Lus10015220.g/Lus10004464.g	2
GO:0034051	BP	negative regulation of plant-type hypersensitive response	2/2334	6/32470	0.0637885	0.463535	0.431183	Lus10021940.g/Lus10002578.g	2
GO:0045948	BP	positive regulation of translational initiation	2/2334	6/32470	0.0637885	0.463535	0.431183	Lus10023619.g/Lus10024250.g	2
GO:0046900	BP	tetrahydrofolylpolyglutamate metabolic process	2/2334	6/32470	0.0637885	0.463535	0.431183	Lus10004694.g/Lus10040261.g	2
GO:0051382	BP	kinetochore assembly	2/2334	6/32470	0.0637885	0.463535	0.431183	Lus10023105.g/Lus10011470.g	2
GO:0051383	BP	kinetochore organization	2/2334	6/32470	0.0637885	0.463535	0.431183	Lus10023105.g/Lus10011470.g	2
GO:0061013	BP	regulation of mRNA catabolic process	2/2334	6/32470	0.0637885	0.463535	0.431183	Lus10023619.g/Lus10024250.g	2
GO:0061014	BP	positive regulation of mRNA catabolic process	2/2334	6/32470	0.0637885	0.463535	0.431183	Lus10023619.g/Lus10024250.g	2
GO:1903313	BP	positive regulation of mRNA metabolic process	2/2334	6/32470	0.0637885	0.463535	0.431183	Lus10023619.g/Lus10024250.g	2
GO:2000603	BP	regulation of secondary growth	2/2334	6/32470	0.0637885	0.463535	0.431183	scaffold27.91/Lus10019067.g	2
GO:0004520	MF	endodeoxyribonuclease activity	6/2334	40/32470	0.0644083	0.463535	0.431183	Lus10021585.g/Lus10016644.g/Lus10015220.g/Lus10030284.g/Lus10025575.g/Lus10004464.g	6
GO:0009527	CC	plastid outer membrane	6/2334	40/32470	0.0644083	0.463535	0.431183	Lus10025846.g/Lus10000651.g/Lus10040775.g/Lus10031863.g/Lus10038254.g/Lus10018472.g	6
GO:0051172	BP	negative regulation of nitrogen compound metabolic process	24/2334	241/32470	0.0660446	0.463535	0.431183	Lus10012202.g/Lus10021940.g/Lus10021767.g/scaffold732.45/Lus10007594.g/Lus10001473.g/Lus10019348.g/Lus10041718.g/Lus10039911.g/Lus10021650.g/Lus10011929.g/Lus10026631.g/Lus10032760.g/Lus10041257.g/Lus10043301.g/Lus10015968.g/Lus10018858.g/Lus10004759.g/Lus10017724.g/Lus10024032.g/Lus10043433.g/Lus10027648.g/scaffold303.38/Lus10008007.g	24
GO:0000989	MF	obsolete transcription factor activity, transcription factor binding	18/2334	171/32470	0.0668317	0.463535	0.431183	scaffold732.45/Lus10013670.g/Lus10023711.g/Lus10039911.g/Lus10021650.g/Lus10013170.g/Lus10011929.g/Lus10022007.g/Lus10026631.g/Lus10018087.g/Lus10003788.g/Lus10033184.g/Lus10016131.g/Lus10021434.g/Lus10024226.g/Lus10022418.g/Lus10027648.g/Lus10012027.g	18
GO:0009411	BP	response to UV	5/2334	31/32470	0.068126	0.463535	0.431183	Lus10041508.g/Lus10002028.g/Lus10002900.g/Lus10017724.g/Lus10006836.g	5
GO:0010647	BP	positive regulation of cell communication	5/2334	31/32470	0.068126	0.463535	0.431183	Lus10027969.g/Lus10029852.g/Lus10022265.g/Lus10015968.g/Lus10001137.g	5
GO:0046434	BP	organophosphate catabolic process	5/2334	31/32470	0.068126	0.463535	0.431183	Lus10035175.g/Lus10029160.g/Lus10002582.g/Lus10011337.g/scaffold261.42	5
GO:0071824	BP	protein-DNA complex subunit organization	14/2334	126/32470	0.0688368	0.463535	0.431183	Lus10025968.g/Lus10023105.g/Lus10023599.g/Lus10021585.g/Lus10038905.g/Lus10031121.g/Lus10015220.g/Lus10030284.g/scaffold123.99/Lus10011470.g/Lus10014267.g/Lus10012092.g/Lus10002941.g/Lus10004464.g	14
GO:0008515	MF	sucrose transmembrane transporter activity	4/2334	22/32470	0.0689146	0.463535	0.431183	Lus10000310.g/Lus10015754.g/Lus10009428.g/Lus10007691.g	4
GO:0031347	BP	regulation of defense response	10/2334	82/32470	0.0690642	0.463535	0.431183	Lus10021940.g/scaffold732.45/Lus10030599.g/Lus10001473.g/Lus10002578.g/Lus10039911.g/Lus10009011.g/Lus10011929.g/Lus10023302.g/Lus10027648.g	10
GO:0005684	CC	U2-type spliceosomal complex	8/2334	61/32470	0.0696989	0.463535	0.431183	Lus10027212.g/Lus10016068.g/Lus10003498.g/Lus10025186.g/Lus10027015.g/Lus10007278.g/scaffold993.5/Lus10028022.g	8
GO:0019682	BP	glyceraldehyde-3-phosphate metabolic process	8/2334	61/32470	0.0696989	0.463535	0.431183	Lus10032078.g/Lus10015715.g/Lus10014614.g/Lus10043136.g/Lus10009762.g/Lus10006983.g/Lus10019083.g/Lus10002356.g	8
GO:0004386	MF	helicase activity	29/2334	303/32470	0.0709509	0.463535	0.431183	Lus10038898.g/Lus10007872.g/Lus10015020.g/Lus10005783.g/Lus10037620.g/Lus10030044.g/Lus10016644.g/Lus10006096.g/Lus10028117.g/scaffold151.78/Lus10032133.g/Lus10027388.g/Lus10012849.g/Lus10008856.g/Lus10016367.g/Lus10015868.g/Lus10034440.g/Lus10028385.g/Lus10019757.g/Lus10006818.g/scaffold472.134/Lus10034749.g/Lus10010127.g/scaffold1253.71/Lus10019121.g/Lus10034109.g/Lus10037532.g/Lus10042451.g/Lu…	29
GO:0003714	MF	transcription corepressor activity	6/2334	41/32470	0.0710711	0.463535	0.431183	scaffold732.45/Lus10039911.g/Lus10021650.g/Lus10011929.g/Lus10026631.g/Lus10027648.g	6
GO:0006098	BP	pentose-phosphate shunt	6/2334	41/32470	0.0710711	0.463535	0.431183	Lus10032078.g/Lus10015715.g/Lus10014614.g/Lus10043136.g/Lus10006983.g/Lus10019083.g	6
GO:0015036	MF	disulfide oxidoreductase activity	17/2334	161/32470	0.0716169	0.463535	0.431183	Lus10003437.g/Lus10026878.g/Lus10040320.g/Lus10014069.g/Lus10025845.g/Lus10040887.g/Lus10042104.g/Lus10012909.g/Lus10025979.g/Lus10019847.g/Lus10013827.g/Lus10001237.g/Lus10020070.g/Lus10004065.g/Lus10017148.g/Lus10040949.g/Lus10014277.g	17
GO:0000064	MF	L-ornithine transmembrane transporter activity	1/2334	1/32470	0.0718817	0.463535	0.431183	Lus10037544.g	1
GO:0000700	MF	mismatch base pair DNA N-glycosylase activity	1/2334	1/32470	0.0718817	0.463535	0.431183	Lus10019712.g	1
GO:0000701	MF	purine-specific mismatch base pair DNA N-glycosylase activity	1/2334	1/32470	0.0718817	0.463535	0.431183	Lus10019712.g	1
GO:0000773	MF	phosphatidyl-N-methylethanolamine N-methyltransferase activity	1/2334	1/32470	0.0718817	0.463535	0.431183	Lus10026087.g	1
GO:0002196	MF	Ser-tRNA(Ala) hydrolase activity	1/2334	1/32470	0.0718817	0.463535	0.431183	Lus10000503.g	1
GO:0003834	MF	beta-carotene 15,15'-monooxygenase activity	1/2334	1/32470	0.0718817	0.463535	0.431183	Lus10026185.g	1
GO:0005227	MF	calcium activated cation channel activity	1/2334	1/32470	0.0718817	0.463535	0.431183	Lus10024477.g	1
GO:0005731	CC	nucleolus organizer region	1/2334	1/32470	0.0718817	0.463535	0.431183	Lus10023882.g	1
GO:0006227	BP	dUDP biosynthetic process	1/2334	1/32470	0.0718817	0.463535	0.431183	Lus10027801.g	1
GO:0006235	BP	dTTP biosynthetic process	1/2334	1/32470	0.0718817	0.463535	0.431183	Lus10027801.g	1
GO:0008808	MF	cardiolipin synthase activity	1/2334	1/32470	0.0718817	0.463535	0.431183	Lus10007662.g	1
GO:0008832	MF	dGTPase activity	1/2334	1/32470	0.0718817	0.463535	0.431183	Lus10029160.g	1
GO:0008908	MF	isochorismatase activity	1/2334	1/32470	0.0718817	0.463535	0.431183	Lus10040988.g	1
GO:0009202	BP	deoxyribonucleoside triphosphate biosynthetic process	1/2334	1/32470	0.0718817	0.463535	0.431183	Lus10027801.g	1
GO:0009212	BP	pyrimidine deoxyribonucleoside triphosphate biosynthetic process	1/2334	1/32470	0.0718817	0.463535	0.431183	Lus10027801.g	1
GO:0009855	BP	determination of bilateral symmetry	1/2334	1/32470	0.0718817	0.463535	0.431183	Lus10034796.g	1
GO:0010161	BP	red light signaling pathway	1/2334	1/32470	0.0718817	0.463535	0.431183	Lus10037819.g	1
GO:0010231	BP	maintenance of seed dormancy	1/2334	1/32470	0.0718817	0.463535	0.431183	Lus10020719.g	1
GO:0015822	BP	ornithine transport	1/2334	1/32470	0.0718817	0.463535	0.431183	Lus10037544.g	1
GO:0016752	MF	sinapoyltransferase activity	1/2334	1/32470	0.0718817	0.463535	0.431183	Lus10010895.g	1
GO:0016753	MF	O-sinapoyltransferase activity	1/2334	1/32470	0.0718817	0.463535	0.431183	Lus10010895.g	1
GO:0016793	MF	triphosphoric monoester hydrolase activity	1/2334	1/32470	0.0718817	0.463535	0.431183	Lus10029160.g	1
GO:0017065	MF	single-strand selective uracil DNA N-glycosylase activity	1/2334	1/32470	0.0718817	0.463535	0.431183	Lus10019712.g	1
GO:0018364	BP	peptidyl-glutamine methylation	1/2334	1/32470	0.0718817	0.463535	0.431183	Lus10032269.g	1
GO:0018800	MF	5-oxopent-3-ene-1,2,5-tricarboxylate decarboxylase activity	1/2334	1/32470	0.0718817	0.463535	0.431183	Lus10006496.g	1
GO:0019852	BP	L-ascorbic acid metabolic process	1/2334	1/32470	0.0718817	0.463535	0.431183	Lus10038620.g	1
GO:0019853	BP	L-ascorbic acid biosynthetic process	1/2334	1/32470	0.0718817	0.463535	0.431183	Lus10038620.g	1
GO:0022839	MF	ion gated channel activity	1/2334	1/32470	0.0718817	0.463535	0.431183	Lus10024477.g	1
GO:0030572	MF	phosphatidyltransferase activity	1/2334	1/32470	0.0718817	0.463535	0.431183	Lus10007662.g	1
GO:0030750	MF	putrescine N-methyltransferase activity	1/2334	1/32470	0.0718817	0.463535	0.431183	Lus10019016.g	1
GO:0030874	CC	nucleolar chromatin	1/2334	1/32470	0.0718817	0.463535	0.431183	Lus10023882.g	1
GO:0032048	BP	cardiolipin metabolic process	1/2334	1/32470	0.0718817	0.463535	0.431183	Lus10007662.g	1
GO:0032049	BP	cardiolipin biosynthetic process	1/2334	1/32470	0.0718817	0.463535	0.431183	Lus10007662.g	1
GO:0033611	BP	oxalate catabolic process	1/2334	1/32470	0.0718817	0.463535	0.431183	Lus10027477.g	1
GO:0045903	BP	positive regulation of translational fidelity	1/2334	1/32470	0.0718817	0.463535	0.431183	scaffold169.36	1
GO:0046075	BP	dTTP metabolic process	1/2334	1/32470	0.0718817	0.463535	0.431183	Lus10027801.g	1
GO:0046077	BP	dUDP metabolic process	1/2334	1/32470	0.0718817	0.463535	0.431183	Lus10027801.g	1
GO:0047202	MF	sinapoylglucose-choline O-sinapoyltransferase activity	1/2334	1/32470	0.0718817	0.463535	0.431183	Lus10010895.g	1
GO:0047268	MF	galactinol-raffinose galactosyltransferase activity	1/2334	1/32470	0.0718817	0.463535	0.431183	Lus10022241.g	1
GO:0050203	MF	oxalate-CoA ligase activity	1/2334	1/32470	0.0718817	0.463535	0.431183	Lus10027477.g	1
GO:0050598	MF	taxane 13-alpha-hydroxylase activity	1/2334	1/32470	0.0718817	0.463535	0.431183	Lus10040055.g	1
GO:0060250	BP	germ-line stem-cell niche homeostasis	1/2334	1/32470	0.0718817	0.463535	0.431183	Lus10015968.g	1
GO:0070476	BP	rRNA (guanine-N7)-methylation	1/2334	1/32470	0.0718817	0.463535	0.431183	Lus10032269.g	1
GO:0070635	MF	nicotinamide riboside hydrolase activity	1/2334	1/32470	0.0718817	0.463535	0.431183	Lus10019712.g	1
GO:0070636	MF	nicotinic acid riboside hydrolase activity	1/2334	1/32470	0.0718817	0.463535	0.431183	Lus10019712.g	1
GO:0070694	MF	deoxyribonucleoside 5'-monophosphate N-glycosidase activity	1/2334	1/32470	0.0718817	0.463535	0.431183	Lus10019712.g	1
GO:0071491	BP	cellular response to red light	1/2334	1/32470	0.0718817	0.463535	0.431183	Lus10037819.g	1
GO:0080101	MF	phosphatidyl-N-dimethylethanolamine N-methyltransferase activity	1/2334	1/32470	0.0718817	0.463535	0.431183	Lus10026087.g	1
GO:0097437	BP	maintenance of dormancy	1/2334	1/32470	0.0718817	0.463535	0.431183	Lus10020719.g	1
GO:1903352	BP	L-ornithine transmembrane transport	1/2334	1/32470	0.0718817	0.463535	0.431183	Lus10037544.g	1
GO:0006873	BP	cellular ion homeostasis	18/2334	173/32470	0.0729804	0.469787	0.436999	Lus10035730.g/Lus10039419.g/Lus10030514.g/Lus10004465.g/Lus10003259.g/Lus10009117.g/Lus10016487.g/Lus10009598.g/Lus10002865.g/Lus10035175.g/Lus10002582.g/Lus10002674.g/Lus10033250.g/Lus10042946.g/Lus10011337.g/Lus10008284.g/scaffold43.7/Lus10007455.g	18
GO:0045087	BP	innate immune response	13/2334	116/32470	0.0734428	0.471147	0.438264	Lus10021940.g/Lus10035832.g/Lus10001473.g/Lus10002578.g/Lus10029852.g/Lus10009011.g/Lus10022265.g/Lus10041679.g/Lus10007604.g/Lus10037136.g/Lus10023302.g/Lus10025512.g/Lus10001137.g	13
GO:0050801	BP	ion homeostasis	23/2334	232/32470	0.0735062	0.471147	0.438264	Lus10035730.g/Lus10039419.g/Lus10030514.g/Lus10004465.g/Lus10003259.g/Lus10009117.g/Lus10016487.g/Lus10009598.g/Lus10007231.g/Lus10002865.g/Lus10035175.g/Lus10040881.g/Lus10002582.g/Lus10002674.g/Lus10033250.g/Lus10042946.g/Lus10011337.g/Lus10008284.g/Lus10003738.g/Lus10018989.g/scaffold43.7/Lus10007455.g/Lus10026156.g	23
GO:0016591	CC	RNA polymerase II, holoenzyme	12/2334	105/32470	0.074055	0.471147	0.438264	Lus10008095.g/Lus10013128.g/Lus10005100.g/Lus10023619.g/Lus10025907.g/Lus10036689.g/Lus10038195.g/Lus10024250.g/Lus10012849.g/Lus10013760.g/Lus10039347.g/Lus10021434.g	12
GO:0000018	BP	regulation of DNA recombination	3/2334	14/32470	0.0743576	0.471147	0.438264	Lus10021767.g/Lus10032760.g/Lus10017724.g	3
GO:0000726	BP	non-recombinational repair	3/2334	14/32470	0.0743576	0.471147	0.438264	Lus10005783.g/Lus10015868.g/Lus10006818.g	3
GO:0006303	BP	double-strand break repair via nonhomologous end joining	3/2334	14/32470	0.0743576	0.471147	0.438264	Lus10005783.g/Lus10015868.g/Lus10006818.g	3
GO:0010162	BP	seed dormancy process	3/2334	14/32470	0.0743576	0.471147	0.438264	Lus10020719.g/Lus10022060.g/Lus10019636.g	3
GO:0015807	BP	L-amino acid transport	3/2334	14/32470	0.0743576	0.471147	0.438264	Lus10037544.g/Lus10015420.g/Lus10035260.g	3
GO:0022611	BP	dormancy process	3/2334	14/32470	0.0743576	0.471147	0.438264	Lus10020719.g/Lus10022060.g/Lus10019636.g	3
GO:0016854	MF	racemase and epimerase activity	8/2334	62/32470	0.0752291	0.47584	0.442629	Lus10015715.g/Lus10038423.g/scaffold98.117/Lus10014492.g/Lus10011102.g/Lus10019083.g/Lus10019967.g/Lus10001514.g	8
GO:0010948	BP	negative regulation of cell cycle process	5/2334	32/32470	0.0761784	0.479947	0.446449	Lus10019491.g/Lus10015968.g/Lus10014343.g/Lus10030714.g/scaffold25.158	5
GO:0016160	MF	amylase activity	5/2334	32/32470	0.0761784	0.479947	0.446449	Lus10004396.g/Lus10023698.g/Lus10017820.g/Lus10012804.g/Lus10033976.g	5
GO:0002376	BP	immune system process	14/2334	128/32470	0.0762742	0.479947	0.446449	Lus10021940.g/Lus10035832.g/Lus10001473.g/Lus10034895.g/Lus10002578.g/Lus10029852.g/Lus10009011.g/Lus10022265.g/Lus10041679.g/Lus10007604.g/Lus10037136.g/Lus10023302.g/Lus10025512.g/Lus10001137.g	14
GO:0008324	MF	cation transmembrane transporter activity	59/2334	680/32470	0.0772478	0.484369	0.450563	Lus10035730.g/Lus10004819.g/Lus10033386.g/Lus10029966.g/Lus10042040.g/Lus10003259.g/Lus10018324.g/Lus10005870.g/Lus10040938.g/Lus10037904.g/Lus10014531.g/Lus10035507.g/Lus10016487.g/Lus10034840.g/Lus10029970.g/Lus10024477.g/Lus10010618.g/Lus10009598.g/Lus10009789.g/Lus10029050.g/C8290341.1/Lus10004605.g/Lus10033934.g/Lus10009829.g/Lus10040881.g/Lus10018594.g/Lus10035354.g/Lus10008803.g/Lus1004092…	59
GO:0009081	BP	branched-chain amino acid metabolic process	7/2334	52/32470	0.0773765	0.484369	0.450563	Lus10029955.g/scaffold464.140/Lus10007247.g/scaffold338.16/Lus10032041.g/Lus10035207.g/Lus10035359.g	7
GO:0060249	BP	anatomical structure homeostasis	7/2334	52/32470	0.0773765	0.484369	0.450563	Lus10005783.g/Lus10016644.g/Lus10015868.g/Lus10006818.g/Lus10015968.g/Lus10012092.g/Lus10017319.g	7
GO:0072525	BP	pyridine-containing compound biosynthetic process	6/2334	42/32470	0.0781146	0.488149	0.454079	Lus10003178.g/Lus10013543.g/Lus10011450.g/Lus10035645.g/Lus10037545.g/Lus10010749.g	6
GO:0000741	BP	karyogamy	4/2334	23/32470	0.0788747	0.4887	0.454592	Lus10027634.g/Lus10034796.g/Lus10013182.g/Lus10035763.g	4
GO:0004867	MF	serine-type endopeptidase inhibitor activity	4/2334	23/32470	0.0788747	0.4887	0.454592	Lus10014740.g/Lus10032754.g/Lus10002792.g/Lus10005087.g	4
GO:0019139	MF	cytokinin dehydrogenase activity	4/2334	23/32470	0.0788747	0.4887	0.454592	Lus10003845.g/Lus10024289.g/Lus10018038.g/scaffold179.20	4
GO:0051784	BP	negative regulation of nuclear division	4/2334	23/32470	0.0788747	0.4887	0.454592	Lus10019491.g/Lus10014343.g/Lus10030714.g/scaffold25.158	4
GO:1900140	BP	regulation of seedling development	4/2334	23/32470	0.0788747	0.4887	0.454592	Lus10000659.g/Lus10028001.g/Lus10027477.g/Lus10017049.g	4
GO:0042592	BP	homeostatic process	57/2334	656/32470	0.0795629	0.492126	0.457779	Lus10040652.g/Lus10035730.g/Lus10039419.g/Lus10003437.g/scaffold272.125/Lus10026878.g/Lus10018256.g/Lus10030514.g/Lus10041794.g/Lus10004465.g/Lus10003259.g/Lus10036337.g/Lus10009117.g/Lus10016487.g/Lus10014069.g/Lus10009598.g/Lus10007231.g/Lus10002865.g/Lus10005783.g/Lus10035175.g/Lus10040887.g/Lus10040881.g/Lus10016644.g/Lus10002582.g/C8308745.1/Lus10042104.g/Lus10002674.g/Lus10012909.g/Lus10025…	57
GO:1902679	BP	negative regulation of RNA biosynthetic process	16/2334	152/32470	0.0803667	0.495413	0.460836	Lus10012202.g/scaffold732.45/Lus10001473.g/Lus10019348.g/Lus10041718.g/Lus10039911.g/Lus10021650.g/Lus10011929.g/Lus10026631.g/Lus10043301.g/Lus10018858.g/Lus10004759.g/Lus10024032.g/Lus10043433.g/Lus10027648.g/Lus10008007.g	16
GO:1903507	BP	negative regulation of nucleic acid-templated transcription	16/2334	152/32470	0.0803667	0.495413	0.460836	Lus10012202.g/scaffold732.45/Lus10001473.g/Lus10019348.g/Lus10041718.g/Lus10039911.g/Lus10021650.g/Lus10011929.g/Lus10026631.g/Lus10043301.g/Lus10018858.g/Lus10004759.g/Lus10024032.g/Lus10043433.g/Lus10027648.g/Lus10008007.g	16
GO:0048583	BP	regulation of response to stimulus	25/2334	259/32470	0.0818912	0.501765	0.466745	Lus10021940.g/Lus10020719.g/Lus10021212.g/Lus10022203.g/Lus10027969.g/scaffold732.45/Lus10030599.g/Lus10001473.g/Lus10042731.g/Lus10038656.g/Lus10032471.g/Lus10002578.g/Lus10004557.g/Lus10039911.g/Lus10029852.g/Lus10009011.g/Lus10022265.g/Lus10011929.g/Lus10017009.g/Lus10002028.g/Lus10023302.g/Lus10015968.g/Lus10002900.g/Lus10027648.g/Lus10001137.g	25
GO:0042221	BP	response to chemical	106/2334	1290/32470	0.0819435	0.501765	0.466745	Lus10005652.g/Lus10014280.g/Lus10021240.g/Lus10000659.g/Lus10035730.g/Lus10021190.g/Lus10011824.g/Lus10003437.g/Lus10016273.g/Lus10043186.g/Lus10028001.g/Lus10026878.g/Lus10013155.g/Lus10021940.g/Lus10010605.g/Lus10020719.g/Lus10021212.g/Lus10022060.g/Lus10022203.g/scaffold1202.11/Lus10012421.g/Lus10014657.g/Lus10027969.g/Lus10025817.g/scaffold732.45/Lus10041075.g/Lus10003611.g/Lus10008227.g/Lus1…	106
GO:0048731	BP	system development	63/2334	734/32470	0.0821844	0.501765	0.466745	Lus10000310.g/Lus10000659.g/Lus10030446.g/Lus10016273.g/scaffold272.125/Lus10028001.g/Lus10037156.g/Lus10016056.g/Lus10020719.g/Lus10022060.g/Lus10015754.g/Lus10041794.g/Lus10041310.g/Lus10027969.g/Lus10000639.g/Lus10017223.g/Lus10012657.g/Lus10001473.g/Lus10037032.g/Lus10035662.g/Lus10007459.g/Lus10041721.g/Lus10007231.g/Lus10040780.g/Lus10026617.g/Lus10011102.g/Lus10024927.g/Lus10038582.g/Lus10…	63
GO:0051119	MF	sugar transmembrane transporter activity	15/2334	141/32470	0.082352	0.501765	0.466745	Lus10000310.g/Lus10015754.g/Lus10029966.g/Lus10005870.g/Lus10029970.g/Lus10035354.g/Lus10009428.g/Lus10014932.g/Lus10007691.g/Lus10033795.g/Lus10012780.g/Lus10019070.g/Lus10033995.g/Lus10025800.g/Lus10041334.g	15
GO:0019725	BP	cellular homeostasis	41/2334	456/32470	0.0825063	0.501765	0.466745	Lus10040652.g/Lus10035730.g/Lus10039419.g/Lus10003437.g/Lus10026878.g/Lus10018256.g/Lus10030514.g/Lus10004465.g/Lus10003259.g/Lus10036337.g/Lus10009117.g/Lus10016487.g/Lus10014069.g/Lus10009598.g/Lus10002865.g/Lus10035175.g/Lus10040887.g/Lus10002582.g/C8308745.1/Lus10042104.g/Lus10002674.g/Lus10012909.g/Lus10025979.g/Lus10033250.g/Lus10019847.g/Lus10042946.g/Lus10013827.g/Lus10011337.g/Lus1000828…	41
GO:0016765	MF	transferase activity, transferring alkyl or aryl (other than methyl) groups	20/2334	200/32470	0.0843022	0.501765	0.466745	Lus10019016.g/Lus10030414.g/Lus10001672.g/Lus10020735.g/Lus10000074.g/Lus10017333.g/Lus10029815.g/Lus10009985.g/Lus10042468.g/Lus10030629.g/Lus10040320.g/Lus10026643.g/Lus10038044.g/Lus10004428.g/Lus10006281.g/Lus10020566.g/Lus10003398.g/Lus10015049.g/Lus10007897.g/Lus10042756.g	20
GO:2001251	BP	negative regulation of chromosome organization	5/2334	33/32470	0.0847204	0.501765	0.466745	Lus10019491.g/Lus10014343.g/Lus10030714.g/scaffold303.38/scaffold25.158	5
GO:0000506	CC	glycosylphosphatidylinositol-N-acetylglucosaminyltransferase (GPI-GnT) complex	2/2334	7/32470	0.0851365	0.501765	0.466745	Lus10024198.g/Lus10003796.g	2
GO:0004001	MF	adenosine kinase activity	2/2334	7/32470	0.0851365	0.501765	0.466745	Lus10023197.g/Lus10023021.g	2
GO:0004325	MF	ferrochelatase activity	2/2334	7/32470	0.0851365	0.501765	0.466745	Lus10023607.g/Lus10024237.g	2
GO:0004326	MF	tetrahydrofolylpolyglutamate synthase activity	2/2334	7/32470	0.0851365	0.501765	0.466745	Lus10004694.g/Lus10040261.g	2
GO:0006102	BP	isocitrate metabolic process	2/2334	7/32470	0.0851365	0.501765	0.466745	Lus10013090.g/Lus10012111.g	2
GO:0006166	BP	purine ribonucleoside salvage	2/2334	7/32470	0.0851365	0.501765	0.466745	Lus10023197.g/Lus10023021.g	2
GO:0008466	MF	glycogenin glucosyltransferase activity	2/2334	7/32470	0.0851365	0.501765	0.466745	Lus10017868.g/Lus10034664.g	2
GO:0015037	MF	peptide disulfide oxidoreductase activity	2/2334	7/32470	0.0851365	0.501765	0.466745	Lus10040320.g/Lus10004065.g	2
GO:0015038	MF	glutathione disulfide oxidoreductase activity	2/2334	7/32470	0.0851365	0.501765	0.466745	Lus10040320.g/Lus10004065.g	2
GO:0015292	MF	uniporter activity	2/2334	7/32470	0.0851365	0.501765	0.466745	Lus10000580.g/Lus10019663.g	2
GO:0016151	MF	nickel cation binding	2/2334	7/32470	0.0851365	0.501765	0.466745	Lus10036993.g/Lus10027319.g	2
GO:0016602	CC	CCAAT-binding factor complex	2/2334	7/32470	0.0851365	0.501765	0.466745	Lus10011326.g/Lus10012202.g	2
GO:0017157	BP	regulation of exocytosis	2/2334	7/32470	0.0851365	0.501765	0.466745	Lus10002478.g/Lus10001254.g	2
GO:0030030	BP	cell projection organization	2/2334	7/32470	0.0851365	0.501765	0.466745	Lus10017359.g/scaffold511.29	2
GO:0030031	BP	cell projection assembly	2/2334	7/32470	0.0851365	0.501765	0.466745	Lus10017359.g/scaffold511.29	2
GO:0031537	BP	regulation of anthocyanin metabolic process	2/2334	7/32470	0.0851365	0.501765	0.466745	Lus10002028.g/Lus10002900.g	2
GO:0051046	BP	regulation of secretion	2/2334	7/32470	0.0851365	0.501765	0.466745	Lus10002478.g/Lus10001254.g	2
GO:0120031	BP	plasma membrane bounded cell projection assembly	2/2334	7/32470	0.0851365	0.501765	0.466745	Lus10017359.g/scaffold511.29	2
GO:0120036	BP	plasma membrane bounded cell projection organization	2/2334	7/32470	0.0851365	0.501765	0.466745	Lus10017359.g/scaffold511.29	2
GO:1903530	BP	regulation of secretion by cell	2/2334	7/32470	0.0851365	0.501765	0.466745	Lus10002478.g/Lus10001254.g	2
GO:0005685	CC	U1 snRNP	6/2334	43/32470	0.085536	0.501765	0.466745	Lus10027212.g/Lus10016068.g/Lus10003498.g/Lus10025186.g/scaffold993.5/Lus10028022.g	6
GO:0006220	BP	pyrimidine nucleotide metabolic process	6/2334	43/32470	0.085536	0.501765	0.466745	Lus10010020.g/Lus10031714.g/Lus10027801.g/Lus10023550.g/Lus10035500.g/Lus10007155.g	6
GO:1901990	BP	regulation of mitotic cell cycle phase transition	6/2334	43/32470	0.085536	0.501765	0.466745	Lus10019491.g/Lus10011250.g/Lus10018436.g/Lus10014343.g/Lus10030714.g/scaffold25.158	6
GO:0006259	BP	DNA metabolic process	57/2334	660/32470	0.0865076	0.506647	0.471286	Lus10021767.g/Lus10034734.g/Lus10010242.g/Lus10025689.g/Lus10019348.g/Lus10033274.g/Lus10005783.g/Lus10027219.g/Lus10023694.g/Lus10021585.g/Lus10008429.g/scaffold152.1/Lus10016644.g/Lus10033471.g/Lus10041143.g/scaffold121.34/Lus10029476.g/Lus10021650.g/Lus10012849.g/Lus10015220.g/Lus10030284.g/Lus10043248.g/Lus10015868.g/Lus10032760.g/Lus10028385.g/Lus10025575.g/Lus10039590.g/Lus10006818.g/Lus100…	57
GO:0016702	MF	oxidoreductase activity, acting on single donors with incorporation of molecular oxygen, incorporation of two atoms of oxygen	8/2334	64/32470	0.0870584	0.509054	0.473525	Lus10027379.g/Lus10028135.g/Lus10002547.g/Lus10041646.g/Lus10026185.g/Lus10031236.g/Lus10042481.g/Lus10042482.g	8
GO:0098771	BP	inorganic ion homeostasis	22/2334	225/32470	0.088017	0.512215	0.476465	Lus10035730.g/Lus10039419.g/Lus10030514.g/Lus10004465.g/Lus10003259.g/Lus10009117.g/Lus10016487.g/Lus10009598.g/Lus10007231.g/Lus10002865.g/Lus10035175.g/Lus10040881.g/Lus10002582.g/Lus10002674.g/Lus10033250.g/Lus10042946.g/Lus10011337.g/Lus10008284.g/Lus10018989.g/scaffold43.7/Lus10007455.g/Lus10026156.g	22
GO:0042026	BP	protein refolding	3/2334	15/32470	0.0881624	0.512215	0.476465	Lus10023691.g/scaffold373.168/scaffold917.47	3
GO:0045824	BP	negative regulation of innate immune response	3/2334	15/32470	0.0881624	0.512215	0.476465	Lus10021940.g/Lus10002578.g/Lus10009011.g	3
GO:0050777	BP	negative regulation of immune response	3/2334	15/32470	0.0881624	0.512215	0.476465	Lus10021940.g/Lus10002578.g/Lus10009011.g	3
GO:0048284	BP	organelle fusion	14/2334	131/32470	0.0883731	0.51262	0.476842	Lus10021629.g/Lus10016516.g/Lus10040213.g/Lus10027634.g/Lus10034796.g/Lus10017686.g/Lus10013182.g/Lus10014310.g/scaffold701.161/Lus10037826.g/Lus10000504.g/Lus10035763.g/Lus10000311.g/Lus10009285.g	14
GO:0007165	BP	signal transduction	101/2334	1230/32470	0.088725	0.513574	0.47773	Lus10000659.g/Lus10005618.g/Lus10021190.g/Lus10019077.g/Lus10011824.g/Lus10015720.g/Lus10028001.g/Lus10021940.g/Lus10030229.g/Lus10004645.g/Lus10020719.g/Lus10021212.g/Lus10037819.g/Lus10022203.g/scaffold1202.11/Lus10012421.g/Lus10014657.g/Lus10027969.g/Lus10025817.g/Lus10003460.g/scaffold732.45/Lus10041075.g/Lus10021629.g/Lus10024448.g/Lus10007594.g/scaffold231.9/scaffold86.218/scaffold244.27/Lu…	101
GO:0005654	CC	nucleoplasm	37/2334	409/32470	0.0888199	0.513574	0.47773	Lus10027624.g/Lus10007594.g/Lus10008095.g/Lus10013128.g/Lus10041724.g/Lus10008429.g/scaffold152.1/Lus10005100.g/Lus10023619.g/Lus10025907.g/Lus10036689.g/Lus10001102.g/Lus10038195.g/Lus10024250.g/Lus10021650.g/Lus10012849.g/Lus10030284.g/scaffold31.181/Lus10013170.g/Lus10027801.g/Lus10013760.g/Lus10019022.g/Lus10011422.g/Lus10003788.g/Lus10003559.g/scaffold993.5/Lus10016452.g/Lus10003505.g/Lus100…	37
GO:0015766	BP	disaccharide transport	4/2334	24/32470	0.0895062	0.514272	0.478379	Lus10000310.g/Lus10015754.g/Lus10009428.g/Lus10007691.g	4
GO:0015770	BP	sucrose transport	4/2334	24/32470	0.0895062	0.514272	0.478379	Lus10000310.g/Lus10015754.g/Lus10009428.g/Lus10007691.g	4
GO:0015772	BP	oligosaccharide transport	4/2334	24/32470	0.0895062	0.514272	0.478379	Lus10000310.g/Lus10015754.g/Lus10009428.g/Lus10007691.g	4
GO:2000280	BP	regulation of root development	4/2334	24/32470	0.0895062	0.514272	0.478379	Lus10017223.g/Lus10021090.g/Lus10015968.g/Lus10019636.g	4
GO:0007018	BP	microtubule-based movement	13/2334	120/32470	0.0903178	0.518116	0.481955	Lus10017359.g/Lus10025275.g/Lus10005181.g/scaffold511.29/Lus10018049.g/Lus10029865.g/Lus10034537.g/Lus10033849.g/Lus10035954.g/Lus10021340.g/Lus10017016.g/Lus10031058.g/Lus10018999.g	13
GO:0000155	MF	phosphorelay sensor kinase activity	7/2334	54/32470	0.0907268	0.519643	0.483375	Lus10021212.g/Lus10022203.g/Lus10007594.g/Lus10037032.g/Lus10015773.g/Lus10026572.g/Lus10026917.g	7
GO:0008033	BP	tRNA processing	16/2334	155/32470	0.0917754	0.523999	0.487427	Lus10009739.g/Lus10036551.g/Lus10041378.g/Lus10004428.g/Lus10006281.g/Lus10020566.g/Lus10001102.g/Lus10014969.g/Lus10038851.g/Lus10033150.g/Lus10023647.g/Lus10012735.g/Lus10032269.g/Lus10018952.g/Lus10011266.g/Lus10033082.g	16
GO:0016042	BP	lipid catabolic process	16/2334	155/32470	0.0917754	0.523999	0.487427	Lus10022349.g/Lus10031634.g/Lus10036526.g/Lus10033706.g/Lus10027485.g/Lus10041402.g/Lus10011102.g/Lus10024927.g/Lus10035175.g/Lus10039240.g/Lus10002582.g/Lus10011337.g/scaffold280.179/Lus10040664.g/Lus10009894.g/Lus10010983.g	16
GO:0022892	MF	transmembrane transporter activity	116/2334	1429/32470	0.091943	0.524133	0.487551	Lus10000310.g/Lus10040652.g/Lus10035730.g/Lus10005239.g/Lus10008352.g/Lus10004819.g/scaffold51.48/Lus10030683.g/Lus10018256.g/Lus10038148.g/Lus10033386.g/scaffold115.10/Lus10015754.g/Lus10029966.g/Lus10027725.g/Lus10042040.g/Lus10003259.g/Lus10018324.g/Lus10003817.g/Lus10005870.g/Lus10042864.g/Lus10040938.g/Lus10037904.g/Lus10014531.g/Lus10035507.g/Lus10016487.g/Lus10025816.g/Lus10040718.g/Lus100…	116
GO:0023052	BP	signaling	101/2334	1233/32470	0.0927867	0.525334	0.488669	Lus10000659.g/Lus10005618.g/Lus10021190.g/Lus10019077.g/Lus10011824.g/Lus10015720.g/Lus10028001.g/Lus10021940.g/Lus10030229.g/Lus10004645.g/Lus10020719.g/Lus10021212.g/Lus10037819.g/Lus10022203.g/scaffold1202.11/Lus10012421.g/Lus10014657.g/Lus10027969.g/Lus10025817.g/Lus10003460.g/scaffold732.45/Lus10041075.g/Lus10021629.g/Lus10024448.g/Lus10007594.g/scaffold231.9/scaffold86.218/scaffold244.27/Lu…	101
GO:0044700	BP	signaling	101/2334	1233/32470	0.0927867	0.525334	0.488669	Lus10000659.g/Lus10005618.g/Lus10021190.g/Lus10019077.g/Lus10011824.g/Lus10015720.g/Lus10028001.g/Lus10021940.g/Lus10030229.g/Lus10004645.g/Lus10020719.g/Lus10021212.g/Lus10037819.g/Lus10022203.g/scaffold1202.11/Lus10012421.g/Lus10014657.g/Lus10027969.g/Lus10025817.g/Lus10003460.g/scaffold732.45/Lus10041075.g/Lus10021629.g/Lus10024448.g/Lus10007594.g/scaffold231.9/scaffold86.218/scaffold244.27/Lu…	101
GO:0071804	BP	potassium ion transport	6/2334	44/32470	0.0933309	0.525334	0.488669	Lus10003611.g/Lus10008227.g/Lus10018324.g/Lus10037904.g/Lus10014531.g/Lus10029050.g	6
GO:0071805	BP	potassium ion transmembrane transport	6/2334	44/32470	0.0933309	0.525334	0.488669	Lus10003611.g/Lus10008227.g/Lus10018324.g/Lus10037904.g/Lus10014531.g/Lus10029050.g	6
GO:0099516	MF	ion antiporter activity	8/2334	65/32470	0.0933562	0.525334	0.488669	Lus10004819.g/Lus10035507.g/Lus10040881.g/Lus10002490.g/Lus10040674.g/Lus10018231.g/Lus10018989.g/Lus10026156.g	8
GO:0015299	MF	solute:proton antiporter activity	11/2334	98/32470	0.0933809	0.525334	0.488669	Lus10004819.g/Lus10040938.g/Lus10035507.g/Lus10009829.g/Lus10040881.g/Lus10002490.g/Lus10009830.g/Lus10040674.g/Lus10018231.g/Lus10018989.g/Lus10026156.g	11
GO:0002682	BP	regulation of immune system process	5/2334	34/32470	0.0937427	0.525334	0.488669	Lus10021940.g/Lus10001473.g/Lus10002578.g/Lus10009011.g/Lus10023302.g	5
GO:0009082	BP	branched-chain amino acid biosynthetic process	5/2334	34/32470	0.0937427	0.525334	0.488669	Lus10029955.g/scaffold464.140/Lus10032041.g/Lus10035207.g/Lus10035359.g	5
GO:0032392	BP	DNA geometric change	5/2334	34/32470	0.0937427	0.525334	0.488669	Lus10005783.g/Lus10015868.g/Lus10028385.g/Lus10006818.g/Lus10034749.g	5
GO:0032508	BP	DNA duplex unwinding	5/2334	34/32470	0.0937427	0.525334	0.488669	Lus10005783.g/Lus10015868.g/Lus10028385.g/Lus10006818.g/Lus10034749.g	5
GO:0043130	MF	ubiquitin binding	5/2334	34/32470	0.0937427	0.525334	0.488669	Lus10021567.g/Lus10021683.g/Lus10035023.g/Lus10005821.g/Lus10014343.g	5
GO:0004540	MF	ribonuclease activity	16/2334	156/32470	0.0957948	0.535185	0.497833	Lus10000951.g/scaffold1999.8/Lus10002702.g/Lus10008763.g/Lus10022250.g/Lus10021917.g/Lus10014521.g/Lus10016367.g/Lus10019757.g/Lus10033275.g/Lus10007771.g/Lus10029713.g/Lus10032933.g/Lus10042746.g/Lus10019588.g/Lus10041204.g	16
GO:0051253	BP	negative regulation of RNA metabolic process	16/2334	156/32470	0.0957948	0.535185	0.497833	Lus10012202.g/scaffold732.45/Lus10001473.g/Lus10019348.g/Lus10041718.g/Lus10039911.g/Lus10021650.g/Lus10011929.g/Lus10026631.g/Lus10043301.g/Lus10018858.g/Lus10004759.g/Lus10024032.g/Lus10043433.g/Lus10027648.g/Lus10008007.g	16
GO:0000988	MF	obsolete transcription factor activity, protein binding	18/2334	180/32470	0.0974227	0.543445	0.505516	scaffold732.45/Lus10013670.g/Lus10023711.g/Lus10039911.g/Lus10021650.g/Lus10013170.g/Lus10011929.g/Lus10022007.g/Lus10026631.g/Lus10018087.g/Lus10003788.g/Lus10033184.g/Lus10016131.g/Lus10021434.g/Lus10024226.g/Lus10022418.g/Lus10027648.g/Lus10012027.g	18
GO:0044451	CC	nucleoplasm part	33/2334	363/32470	0.0981334	0.546572	0.508424	Lus10027624.g/Lus10007594.g/Lus10008095.g/Lus10013128.g/Lus10041724.g/Lus10008429.g/scaffold152.1/Lus10005100.g/Lus10023619.g/Lus10025907.g/Lus10036689.g/Lus10001102.g/Lus10038195.g/Lus10024250.g/Lus10021650.g/Lus10012849.g/Lus10013170.g/Lus10013760.g/Lus10019022.g/Lus10011422.g/Lus10003788.g/Lus10003559.g/scaffold993.5/Lus10016452.g/Lus10003505.g/Lus10016131.g/Lus10034749.g/Lus10024027.g/Lus1003…	33
GO:0015079	MF	potassium ion transmembrane transporter activity	11/2334	99/32470	0.098601	0.547499	0.509287	Lus10018324.g/Lus10037904.g/Lus10014531.g/Lus10029050.g/C8290341.1/Lus10017765.g/Lus10017766.g/Lus10035765.g/Lus10043298.g/Lus10034847.g/Lus10033052.g	11
GO:0015298	MF	solute:cation antiporter activity	11/2334	99/32470	0.098601	0.547499	0.509287	Lus10004819.g/Lus10040938.g/Lus10035507.g/Lus10009829.g/Lus10040881.g/Lus10002490.g/Lus10009830.g/Lus10040674.g/Lus10018231.g/Lus10018989.g/Lus10026156.g	11
GO:0048831	BP	regulation of shoot system development	10/2334	88/32470	0.0998386	0.55224	0.513696	Lus10017223.g/Lus10037032.g/Lus10007459.g/Lus10041721.g/Lus10040780.g/Lus10017820.g/Lus10021090.g/Lus10018858.g/Lus10015421.g/Lus10039347.g	10
GO:0048366	BP	leaf development	16/2334	157/32470	0.0999228	0.55224	0.513696	Lus10000310.g/Lus10030446.g/scaffold272.125/Lus10037156.g/Lus10015754.g/Lus10041794.g/Lus10000639.g/Lus10012657.g/Lus10001473.g/Lus10037032.g/Lus10026617.g/Lus10024927.g/Lus10023694.g/Lus10009011.g/Lus10000285.g/Lus10018858.g	16
GO:0004144	MF	diacylglycerol O-acyltransferase activity	4/2334	25/32470	0.100784	0.55224	0.513696	Lus10014075.g/Lus10033678.g/Lus10017717.g/Lus10013796.g	4
GO:0009969	BP	xyloglucan biosynthetic process	4/2334	25/32470	0.100784	0.55224	0.513696	Lus10029049.g/Lus10012571.g/scaffold6.31/Lus10037152.g	4
GO:0070546	MF	L-phenylalanine aminotransferase activity	4/2334	25/32470	0.100784	0.55224	0.513696	Lus10033661.g/scaffold1179.8/Lus10017705.g/Lus10022137.g	4
GO:0080130	MF	L-phenylalanine:2-oxoglutarate aminotransferase activity	4/2334	25/32470	0.100784	0.55224	0.513696	Lus10033661.g/scaffold1179.8/Lus10017705.g/Lus10022137.g	4
GO:1901988	BP	negative regulation of cell cycle phase transition	4/2334	25/32470	0.100784	0.55224	0.513696	Lus10019491.g/Lus10014343.g/Lus10030714.g/scaffold25.158	4
GO:1901991	BP	negative regulation of mitotic cell cycle phase transition	4/2334	25/32470	0.100784	0.55224	0.513696	Lus10019491.g/Lus10014343.g/Lus10030714.g/scaffold25.158	4
GO:0051156	BP	glucose 6-phosphate metabolic process	6/2334	45/32470	0.101494	0.55224	0.513696	Lus10032078.g/Lus10015715.g/Lus10014614.g/Lus10043136.g/Lus10006983.g/Lus10019083.g	6
GO:1901987	BP	regulation of cell cycle phase transition	6/2334	45/32470	0.101494	0.55224	0.513696	Lus10019491.g/Lus10011250.g/Lus10018436.g/Lus10014343.g/Lus10030714.g/scaffold25.158	6
GO:0000165	BP	MAPK cascade	3/2334	16/32470	0.102947	0.55224	0.513696	Lus10021940.g/Lus10022265.g/Lus10001137.g	3
GO:0004028	MF	3-chloroallyl aldehyde dehydrogenase activity	3/2334	16/32470	0.102947	0.55224	0.513696	Lus10013155.g/Lus10004264.g/Lus10042724.g	3
GO:0004356	MF	glutamate-ammonia ligase activity	3/2334	16/32470	0.102947	0.55224	0.513696	Lus10014407.g/Lus10012536.g/Lus10023908.g	3
GO:0006542	BP	glutamine biosynthetic process	3/2334	16/32470	0.102947	0.55224	0.513696	Lus10014407.g/Lus10012536.g/Lus10023908.g	3
GO:0016211	MF	ammonia ligase activity	3/2334	16/32470	0.102947	0.55224	0.513696	Lus10014407.g/Lus10012536.g/Lus10023908.g	3
GO:0016880	MF	acid-ammonia (or amide) ligase activity	3/2334	16/32470	0.102947	0.55224	0.513696	Lus10014407.g/Lus10012536.g/Lus10023908.g	3
GO:0019905	MF	syntaxin binding	3/2334	16/32470	0.102947	0.55224	0.513696	Lus10012211.g/Lus10002478.g/Lus10001254.g	3
GO:0023014	BP	signal transduction by protein phosphorylation	3/2334	16/32470	0.102947	0.55224	0.513696	Lus10021940.g/Lus10022265.g/Lus10001137.g	3
GO:0032119	BP	sequestering of zinc ion	3/2334	16/32470	0.102947	0.55224	0.513696	Lus10016487.g/Lus10009598.g/Lus10002674.g	3
GO:0046365	BP	monosaccharide catabolic process	3/2334	16/32470	0.102947	0.55224	0.513696	Lus10015715.g/Lus10034595.g/Lus10019083.g	3
GO:0051184	MF	cofactor transmembrane transporter activity	3/2334	16/32470	0.102947	0.55224	0.513696	Lus10028810.g/Lus10038681.g/Lus10037947.g	3
GO:0061088	BP	regulation of sequestering of zinc ion	3/2334	16/32470	0.102947	0.55224	0.513696	Lus10016487.g/Lus10009598.g/Lus10002674.g	3
GO:2000021	BP	ion homeostasis	3/2334	16/32470	0.102947	0.55224	0.513696	Lus10016487.g/Lus10009598.g/Lus10002674.g	3
GO:0006928	BP	movement of cell or subcellular component	13/2334	123/32470	0.104431	0.559373	0.520332	Lus10017359.g/Lus10025275.g/Lus10005181.g/scaffold511.29/Lus10018049.g/Lus10029865.g/Lus10034537.g/Lus10033849.g/Lus10035954.g/Lus10021340.g/Lus10017016.g/Lus10031058.g/Lus10018999.g	13
GO:0008374	MF	O-acyltransferase activity	20/2334	206/32470	0.105351	0.561185	0.522018	Lus10017165.g/Lus10010895.g/Lus10000988.g/Lus10014075.g/Lus10026853.g/Lus10024927.g/scaffold15.23/Lus10021564.g/Lus10002500.g/Lus10015026.g/scaffold76.24/Lus10033678.g/Lus10017717.g/Lus10013796.g/Lus10031396.g/Lus10017672.g/Lus10043360.g/Lus10002421.g/Lus10019519.g/Lus10029126.g	20
GO:0015662	MF	ATPase activity, coupled to transmembrane movement of ions, phosphorylative mechanism	8/2334	67/32470	0.10671	0.561185	0.522018	Lus10033386.g/Lus10042040.g/Lus10003259.g/Lus10034840.g/Lus10009789.g/Lus10018044.g/Lus10026093.g/Lus10018045.g	8
GO:0000002	BP	mitochondrial genome maintenance	2/2334	8/32470	0.108253	0.561185	0.522018	Lus10021767.g/Lus10032760.g	2
GO:0002229	BP	defense response to oomycetes	2/2334	8/32470	0.108253	0.561185	0.522018	Lus10029852.g/Lus10008964.g	2
GO:0003994	MF	aconitate hydratase activity	2/2334	8/32470	0.108253	0.561185	0.522018	Lus10041858.g/Lus10031561.g	2
GO:0004022	MF	alcohol dehydrogenase (NAD) activity	2/2334	8/32470	0.108253	0.561185	0.522018	Lus10029759.g/Lus10007490.g	2
GO:0004478	MF	methionine adenosyltransferase activity	2/2334	8/32470	0.108253	0.561185	0.522018	Lus10009985.g/Lus10038044.g	2
GO:0006556	BP	S-adenosylmethionine biosynthetic process	2/2334	8/32470	0.108253	0.561185	0.522018	Lus10009985.g/Lus10038044.g	2
GO:0006624	BP	vacuolar protein processing	2/2334	8/32470	0.108253	0.561185	0.522018	Lus10024446.g/Lus10024599.g	2
GO:0007143	BP	female meiotic nuclear division	2/2334	8/32470	0.108253	0.561185	0.522018	Lus10030284.g/Lus10023882.g	2
GO:0007292	BP	female gamete generation	2/2334	8/32470	0.108253	0.561185	0.522018	Lus10030284.g/Lus10023882.g	2
GO:0008479	MF	queuine tRNA-ribosyltransferase activity	2/2334	8/32470	0.108253	0.561185	0.522018	Lus10018952.g/Lus10011266.g	2
GO:0008616	BP	queuosine biosynthetic process	2/2334	8/32470	0.108253	0.561185	0.522018	Lus10018952.g/Lus10011266.g	2
GO:0009937	BP	regulation of gibberellic acid mediated signaling pathway	2/2334	8/32470	0.108253	0.561185	0.522018	Lus10027969.g/Lus10017009.g	2
GO:0010363	BP	regulation of plant-type hypersensitive response	2/2334	8/32470	0.108253	0.561185	0.522018	Lus10021940.g/Lus10002578.g	2
GO:0015802	BP	basic amino acid transport	2/2334	8/32470	0.108253	0.561185	0.522018	Lus10037544.g/Lus10015420.g	2
GO:0022821	MF	potassium ion antiporter activity	2/2334	8/32470	0.108253	0.561185	0.522018	Lus10035765.g/Lus10034847.g	2
GO:0043406	BP	positive regulation of MAP kinase activity	2/2334	8/32470	0.108253	0.561185	0.522018	Lus10022265.g/Lus10001137.g	2
GO:0043410	BP	positive regulation of MAPK cascade	2/2334	8/32470	0.108253	0.561185	0.522018	Lus10022265.g/Lus10001137.g	2
GO:0046116	BP	queuosine metabolic process	2/2334	8/32470	0.108253	0.561185	0.522018	Lus10018952.g/Lus10011266.g	2
GO:0052736	MF	beta-glucanase activity	2/2334	8/32470	0.108253	0.561185	0.522018	Lus10037377.g/Lus10041341.g	2
GO:1902533	BP	positive regulation of intracellular signal transduction	2/2334	8/32470	0.108253	0.561185	0.522018	Lus10022265.g/Lus10001137.g	2
GO:0009451	BP	RNA modification	22/2334	231/32470	0.108318	0.561185	0.522018	Lus10009739.g/Lus10036551.g/Lus10041378.g/Lus10004428.g/Lus10006281.g/Lus10020566.g/Lus10006035.g/Lus10013341.g/Lus10001102.g/Lus10004143.g/Lus10023503.g/Lus10033150.g/Lus10009290.g/Lus10023402.g/Lus10012735.g/Lus10014211.g/Lus10032269.g/Lus10022702.g/Lus10018952.g/Lus10011266.g/Lus10033082.g/Lus10008262.g	22
GO:0042170	CC	plastid membrane	11/2334	101/32470	0.10955	0.566761	0.527205	Lus10026878.g/Lus10025846.g/Lus10012657.g/Lus10013850.g/Lus10000651.g/Lus10040775.g/Lus10031863.g/Lus10025800.g/Lus10033632.g/Lus10038254.g/Lus10018472.g	11
GO:0010501	BP	RNA secondary structure unwinding	10/2334	90/32470	0.111626	0.567022	0.527447	Lus10038898.g/Lus10015020.g/Lus10037620.g/Lus10028117.g/Lus10032133.g/Lus10027388.g/Lus10008856.g/Lus10034440.g/Lus10010127.g/Lus10034109.g	10
GO:0098687	CC	chromosomal region	10/2334	90/32470	0.111626	0.567022	0.527447	Lus10023105.g/Lus10005783.g/Lus10016644.g/Lus10025814.g/Lus10011470.g/Lus10015868.g/Lus10006818.g/Lus10012092.g/Lus10014343.g/Lus10017319.g	10
GO:0004518	MF	nuclease activity	31/2334	343/32470	0.111959	0.567022	0.527447	Lus10000951.g/scaffold1999.8/scaffold491.23/Lus10002702.g/Lus10042302.g/Lus10008763.g/Lus10022250.g/Lus10021585.g/Lus10008086.g/Lus10016644.g/Lus10041852.g/Lus10021917.g/Lus10015220.g/Lus10030284.g/Lus10014521.g/Lus10016367.g/Lus10025575.g/Lus10019757.g/Lus10000685.g/Lus10033275.g/Lus10006382.g/Lus10007771.g/Lus10020862.g/Lus10034003.g/Lus10029713.g/Lus10032933.g/Lus10042746.g/Lus10029642.g/Lus10…	31
GO:0008037	BP	cell recognition	12/2334	113/32470	0.112439	0.567022	0.527447	Lus10020051.g/Lus10041679.g/Lus10007604.g/Lus10018407.g/Lus10039315.g/Lus10018405.g/Lus10007602.g/Lus10016860.g/Lus10014812.g/Lus10037733.g/Lus10025512.g/Lus10004283.g	12
GO:0019013	CC	viral nucleocapsid	12/2334	113/32470	0.112439	0.567022	0.527447	Lus10025608.g/Lus10027080.g/Lus10043154.g/Lus10018202.g/Lus10016068.g/Lus10032595.g/Lus10025186.g/Lus10009942.g/Lus10027015.g/Lus10000241.g/scaffold169.36/Lus10028022.g	12
GO:0019028	CC	viral capsid	12/2334	113/32470	0.112439	0.567022	0.527447	Lus10025608.g/Lus10027080.g/Lus10043154.g/Lus10018202.g/Lus10016068.g/Lus10032595.g/Lus10025186.g/Lus10009942.g/Lus10027015.g/Lus10000241.g/scaffold169.36/Lus10028022.g	12
GO:0048544	BP	recognition of pollen	12/2334	113/32470	0.112439	0.567022	0.527447	Lus10020051.g/Lus10041679.g/Lus10007604.g/Lus10018407.g/Lus10039315.g/Lus10018405.g/Lus10007602.g/Lus10016860.g/Lus10014812.g/Lus10037733.g/Lus10025512.g/Lus10004283.g	12
GO:0010119	BP	regulation of stomatal movement	5/2334	36/32470	0.11318	0.567022	0.527447	Lus10007459.g/Lus10018594.g/scaffold2932.16/Lus10035765.g/Lus10034847.g	5
GO:0051239	BP	regulation of multicellular organismal process	19/2334	196/32470	0.113347	0.567022	0.527447	Lus10000659.g/Lus10028001.g/Lus10017223.g/Lus10037032.g/Lus10007459.g/Lus10041721.g/Lus10007231.g/Lus10040780.g/Lus10027477.g/Lus10017820.g/Lus10021090.g/Lus10017049.g/Lus10002028.g/Lus10015968.g/Lus10019636.g/Lus10002900.g/Lus10018858.g/Lus10015421.g/Lus10039347.g	19
GO:0005261	MF	cation channel activity	8/2334	68/32470	0.113761	0.567022	0.527447	Lus10037904.g/Lus10024477.g/C8290341.1/Lus10018594.g/Lus10017765.g/Lus10017766.g/Lus10043298.g/Lus10033052.g	8
GO:0098813	BP	nuclear chromosome segregation	11/2334	102/32470	0.115277	0.567022	0.527447	Lus10029476.g/Lus10019491.g/Lus10039590.g/Lus10011250.g/Lus10018436.g/Lus10014343.g/Lus10005260.g/Lus10028966.g/Lus10016612.g/Lus10030714.g/scaffold25.158	11
GO:0016788	MF	hydrolase activity, acting on ester bonds	122/2334	1526/32470	0.116308	0.567022	0.527447	Lus10040738.g/Lus10019017.g/Lus10012962.g/Lus10009210.g/Lus10034965.g/Lus10020760.g/Lus10003399.g/Lus10001832.g/Lus10034483.g/Lus10021940.g/Lus10007336.g/Lus10004703.g/Lus10016493.g/Lus10040270.g/Lus10022349.g/Lus10000951.g/Lus10019625.g/Lus10040133.g/scaffold1999.8/Lus10031634.g/Lus10014702.g/Lus10008635.g/scaffold491.23/Lus10009679.g/Lus10033706.g/Lus10002702.g/Lus10015966.g/Lus10042302.g/Lus10…	122
GO:0008194	MF	UDP-glycosyltransferase activity	43/2334	496/32470	0.116909	0.567022	0.527447	Lus10013417.g/Lus10010308.g/Lus10003454.g/Lus10023939.g/Lus10024583.g/Lus10028572.g/Lus10039607.g/Lus10001468.g/Lus10013500.g/Lus10010897.g/Lus10032415.g/Lus10007421.g/Lus10042262.g/Lus10017868.g/Lus10010268.g/Lus10009738.g/Lus10042261.g/Lus10021610.g/Lus10003900.g/Lus10020750.g/Lus10001389.g/Lus10038119.g/Lus10018554.g/scaffold1056.2/scaffold1491.66/Lus10024198.g/Lus10005676.g/Lus10012822.g/Lus1…	43
GO:0006081	BP	cellular aldehyde metabolic process	12/2334	114/32470	0.117922	0.567022	0.527447	Lus10032078.g/Lus10013155.g/Lus10015715.g/Lus10014614.g/Lus10043136.g/Lus10009762.g/Lus10042724.g/Lus10006983.g/Lus10019083.g/Lus10011450.g/Lus10002356.g/Lus10037545.g	12
GO:0002683	BP	negative regulation of immune system process	3/2334	17/32470	0.11863	0.567022	0.527447	Lus10021940.g/Lus10002578.g/Lus10009011.g	3
GO:0009074	BP	aromatic amino acid family catabolic process	3/2334	17/32470	0.11863	0.567022	0.527447	Lus10028135.g/Lus10014091.g/Lus10019822.g	3
GO:0048444	BP	floral organ morphogenesis	3/2334	17/32470	0.11863	0.567022	0.527447	Lus10027969.g/Lus10009011.g/Lus10018858.g	3
GO:0000103	BP	sulfate assimilation	6/2334	47/32470	0.118895	0.567022	0.527447	Lus10003437.g/Lus10026878.g/Lus10014069.g/Lus10019847.g/Lus10013827.g/Lus10020070.g	6
GO:0000781	CC	chromosome, telomeric region	6/2334	47/32470	0.118895	0.567022	0.527447	Lus10005783.g/Lus10016644.g/Lus10015868.g/Lus10006818.g/Lus10012092.g/Lus10017319.g	6
GO:0000784	CC	nuclear chromosome, telomeric region	6/2334	47/32470	0.118895	0.567022	0.527447	Lus10005783.g/Lus10016644.g/Lus10015868.g/Lus10006818.g/Lus10012092.g/Lus10017319.g	6
GO:0005544	MF	calcium-dependent phospholipid binding	6/2334	47/32470	0.118895	0.567022	0.527447	Lus10003611.g/Lus10008227.g/Lus10040415.g/Lus10018839.g/Lus10023530.g/Lus10017816.g	6
GO:0044772	BP	mitotic cell cycle phase transition	6/2334	47/32470	0.118895	0.567022	0.527447	Lus10019491.g/Lus10011250.g/Lus10018436.g/Lus10014343.g/Lus10030714.g/scaffold25.158	6
GO:0006869	BP	lipid transport	13/2334	126/32470	0.119789	0.567022	0.527447	Lus10025152.g/Lus10015279.g/scaffold46.47/Lus10023267.g/scaffold46.48/Lus10038931.g/Lus10006017.g/Lus10022238.g/Lus10021604.g/Lus10009911.g/scaffold584.49/Lus10023087.g/Lus10025230.g	13
GO:0006576	BP	cellular biogenic amine metabolic process	9/2334	80/32470	0.119826	0.567022	0.527447	Lus10019016.g/Lus10030861.g/Lus10030629.g/Lus10014091.g/Lus10019146.g/Lus10019822.g/Lus10003398.g/Lus10020627.g/Lus10007095.g	9
GO:0070887	BP	cellular response to chemical stimulus	48/2334	561/32470	0.119917	0.567022	0.527447	Lus10000659.g/Lus10035730.g/Lus10021190.g/Lus10011824.g/Lus10003437.g/Lus10028001.g/Lus10026878.g/Lus10021940.g/Lus10020719.g/Lus10021212.g/Lus10022203.g/scaffold1202.11/Lus10012421.g/Lus10014657.g/Lus10027969.g/Lus10025817.g/scaffold732.45/Lus10041075.g/Lus10042468.g/Lus10001473.g/Lus10037032.g/Lus10025821.g/Lus10014069.g/Lus10041093.g/Lus10025845.g/Lus10042731.g/Lus10007386.g/Lus10019847.g/Lus1…	48
GO:0015075	MF	ion transmembrane transporter activity	84/2334	1028/32470	0.120377	0.567022	0.527447	Lus10035730.g/Lus10005239.g/Lus10008352.g/Lus10004819.g/scaffold51.48/Lus10030683.g/Lus10038148.g/Lus10033386.g/scaffold115.10/Lus10029966.g/Lus10027725.g/Lus10042040.g/Lus10003259.g/Lus10018324.g/Lus10003817.g/Lus10005870.g/Lus10042864.g/Lus10040938.g/Lus10037904.g/Lus10014531.g/Lus10035507.g/Lus10016487.g/Lus10025816.g/Lus10034840.g/Lus10029970.g/Lus10024477.g/Lus10003903.g/Lus10010618.g/Lus100…	84
GO:0090502	BP	RNA phosphodiester bond hydrolysis, endonucleolytic	7/2334	58/32470	0.121018	0.567022	0.527447	Lus10000951.g/Lus10002702.g/Lus10021917.g/Lus10033275.g/Lus10033870.g/Lus10032933.g/Lus10041204.g	7
GO:0015035	MF	protein disulfide oxidoreductase activity	14/2334	138/32470	0.121044	0.567022	0.527447	Lus10003437.g/Lus10026878.g/Lus10014069.g/Lus10040887.g/Lus10042104.g/Lus10012909.g/Lus10025979.g/Lus10019847.g/Lus10013827.g/Lus10001237.g/Lus10020070.g/Lus10017148.g/Lus10040949.g/Lus10014277.g	14
GO:0031201	CC	SNARE complex	8/2334	69/32470	0.121057	0.567022	0.527447	Lus10021629.g/Lus10012211.g/Lus10040213.g/Lus10017686.g/scaffold701.161/Lus10000504.g/Lus10000311.g/Lus10009285.g	8
GO:0031324	BP	negative regulation of cellular metabolic process	24/2334	259/32470	0.121148	0.567022	0.527447	Lus10012202.g/Lus10021940.g/Lus10021767.g/scaffold732.45/Lus10007594.g/Lus10001473.g/Lus10019348.g/Lus10041718.g/Lus10039911.g/Lus10021650.g/Lus10011929.g/Lus10026631.g/Lus10032760.g/Lus10041257.g/Lus10043301.g/Lus10015968.g/Lus10018858.g/Lus10004759.g/Lus10017724.g/Lus10024032.g/Lus10043433.g/Lus10027648.g/scaffold303.38/Lus10008007.g	24
GO:0009628	BP	response to abiotic stimulus	54/2334	639/32470	0.122208	0.567022	0.527447	Lus10005652.g/Lus10000310.g/Lus10014280.g/Lus10021240.g/Lus10000659.g/Lus10016273.g/Lus10028001.g/Lus10029759.g/Lus10013155.g/Lus10002733.g/Lus10015754.g/Lus10037819.g/Lus10008652.g/Lus10003611.g/Lus10008227.g/Lus10007594.g/Lus10034595.g/Lus10017223.g/Lus10012657.g/Lus10037032.g/Lus10007459.g/Lus10036402.g/Lus10041418.g/Lus10014795.g/Lus10005783.g/Lus10021585.g/Lus10028188.g/Lus10021827.g/Lus1004…	54
GO:0007154	BP	cell communication	113/2334	1412/32470	0.124055	0.567022	0.527447	Lus10000659.g/Lus10005618.g/Lus10021190.g/Lus10019077.g/Lus10011824.g/Lus10015720.g/Lus10028001.g/Lus10021940.g/Lus10030229.g/Lus10004645.g/Lus10020719.g/Lus10021212.g/Lus10037819.g/Lus10022203.g/scaffold1202.11/Lus10012421.g/Lus10014657.g/Lus10027969.g/Lus10025817.g/Lus10003460.g/scaffold732.45/Lus10041075.g/Lus10021629.g/Lus10024448.g/Lus10007594.g/scaffold231.9/scaffold86.218/scaffold244.27/Lu…	113
GO:0048507	BP	meristem development	10/2334	92/32470	0.124164	0.567022	0.527447	Lus10000639.g/Lus10017223.g/Lus10018038.g/Lus10021090.g/Lus10004646.g/Lus10008098.g/Lus10015968.g/Lus10000285.g/Lus10018858.g/Lus10010633.g	10
GO:0019359	BP	nicotinamide nucleotide biosynthetic process	4/2334	27/32470	0.125161	0.567022	0.527447	Lus10003178.g/Lus10013543.g/Lus10035645.g/Lus10010749.g	4
GO:0019363	BP	pyridine nucleotide biosynthetic process	4/2334	27/32470	0.125161	0.567022	0.527447	Lus10003178.g/Lus10013543.g/Lus10035645.g/Lus10010749.g	4
GO:0006413	BP	translational initiation	20/2334	211/32470	0.125197	0.567022	0.527447	scaffold196.161/Lus10000920.g/Lus10002264.g/Lus10015124.g/Lus10026162.g/Lus10030422.g/Lus10039660.g/Lus10026637.g/Lus10037620.g/Lus10005100.g/Lus10023619.g/Lus10024250.g/Lus10041458.g/Lus10034314.g/Lus10033150.g/Lus10037136.g/Lus10017289.g/Lus10027955.g/Lus10006898.g/Lus10014386.g	20
GO:0032870	BP	cellular response to hormone stimulus	36/2334	411/32470	0.127493	0.567022	0.527447	Lus10000659.g/Lus10021190.g/Lus10011824.g/Lus10028001.g/Lus10020719.g/Lus10021212.g/Lus10022203.g/scaffold1202.11/Lus10012421.g/Lus10014657.g/Lus10027969.g/Lus10025817.g/scaffold732.45/Lus10041075.g/Lus10042468.g/Lus10001473.g/Lus10037032.g/Lus10025821.g/Lus10041093.g/Lus10042731.g/Lus10007386.g/Lus10039911.g/Lus10029852.g/Lus10012984.g/Lus10024772.g/Lus10011929.g/Lus10015238.g/Lus10009947.g/Lus1…	36
GO:0071495	BP	cellular response to endogenous stimulus	36/2334	411/32470	0.127493	0.567022	0.527447	Lus10000659.g/Lus10021190.g/Lus10011824.g/Lus10028001.g/Lus10020719.g/Lus10021212.g/Lus10022203.g/scaffold1202.11/Lus10012421.g/Lus10014657.g/Lus10027969.g/Lus10025817.g/scaffold732.45/Lus10041075.g/Lus10042468.g/Lus10001473.g/Lus10037032.g/Lus10025821.g/Lus10041093.g/Lus10042731.g/Lus10007386.g/Lus10039911.g/Lus10029852.g/Lus10012984.g/Lus10024772.g/Lus10011929.g/Lus10015238.g/Lus10009947.g/Lus1…	36
GO:0000819	BP	sister chromatid segregation	8/2334	70/32470	0.128593	0.567022	0.527447	Lus10029476.g/Lus10019491.g/Lus10039590.g/Lus10011250.g/Lus10018436.g/Lus10014343.g/Lus10030714.g/scaffold25.158	8
GO:0004673	MF	protein histidine kinase activity	7/2334	59/32470	0.129312	0.567022	0.527447	Lus10021212.g/Lus10022203.g/Lus10007594.g/Lus10037032.g/Lus10015773.g/Lus10026572.g/Lus10026917.g	7
GO:0016775	MF	phosphotransferase activity, nitrogenous group as acceptor	7/2334	59/32470	0.129312	0.567022	0.527447	Lus10021212.g/Lus10022203.g/Lus10007594.g/Lus10037032.g/Lus10015773.g/Lus10026572.g/Lus10026917.g	7
GO:0022843	MF	voltage-gated cation channel activity	7/2334	59/32470	0.129312	0.567022	0.527447	Lus10037904.g/C8290341.1/Lus10018594.g/Lus10017765.g/Lus10017766.g/Lus10043298.g/Lus10033052.g	7
GO:0097526	CC	spliceosomal tri-snRNP complex	7/2334	59/32470	0.129312	0.567022	0.527447	Lus10000639.g/Lus10021059.g/Lus10016068.g/Lus10003498.g/Lus10025186.g/Lus10000285.g/Lus10028022.g	7
GO:0009875	BP	pollen-pistil interaction	12/2334	116/32470	0.129338	0.567022	0.527447	Lus10020051.g/Lus10041679.g/Lus10007604.g/Lus10018407.g/Lus10039315.g/Lus10018405.g/Lus10007602.g/Lus10016860.g/Lus10014812.g/Lus10037733.g/Lus10025512.g/Lus10004283.g	12
GO:0048827	BP	phyllome development	20/2334	212/32470	0.129416	0.567022	0.527447	Lus10000310.g/Lus10030446.g/scaffold272.125/Lus10037156.g/Lus10015754.g/Lus10041794.g/Lus10000639.g/Lus10012657.g/Lus10001473.g/Lus10037032.g/Lus10026617.g/Lus10024927.g/Lus10023694.g/Lus10009011.g/Lus10004646.g/Lus10019636.g/Lus10000285.g/Lus10018858.g/Lus10011250.g/Lus10018436.g	20
GO:0046943	MF	carboxylic acid transmembrane transporter activity	16/2334	164/32470	0.13185	0.567022	0.527447	Lus10005239.g/Lus10008352.g/scaffold51.48/Lus10030683.g/Lus10003817.g/Lus10042864.g/Lus10003903.g/Lus10039190.g/Lus10038640.g/Lus10012153.g/Lus10037544.g/Lus10003738.g/Lus10001908.g/Lus10015420.g/Lus10018652.g/Lus10035260.g	16
GO:0033692	BP	cellular polysaccharide biosynthetic process	21/2334	225/32470	0.132571	0.567022	0.527447	Lus10012264.g/Lus10016012.g/Lus10023553.g/Lus10027725.g/Lus10015780.g/Lus10034595.g/Lus10039607.g/Lus10032415.g/Lus10017868.g/Lus10010268.g/Lus10011360.g/Lus10029049.g/Lus10020750.g/Lus10010088.g/Lus10012571.g/scaffold1056.2/Lus10020893.g/scaffold6.31/Lus10037152.g/Lus10000830.g/Lus10034664.g	21
GO:0004061	MF	arylformamidase activity	2/2334	9/32470	0.132775	0.567022	0.527447	Lus10014091.g/Lus10019822.g	2
GO:0004084	MF	branched-chain-amino-acid transaminase activity	2/2334	9/32470	0.132775	0.567022	0.527447	Lus10007247.g/scaffold338.16	2
GO:0004345	MF	glucose-6-phosphate dehydrogenase activity	2/2334	9/32470	0.132775	0.567022	0.527447	Lus10032078.g/Lus10014614.g	2
GO:0004416	MF	hydroxyacylglutathione hydrolase activity	2/2334	9/32470	0.132775	0.567022	0.527447	Lus10020760.g/Lus10007336.g	2
GO:0006569	BP	tryptophan catabolic process	2/2334	9/32470	0.132775	0.567022	0.527447	Lus10014091.g/Lus10019822.g	2
GO:0006597	BP	spermine biosynthetic process	2/2334	9/32470	0.132775	0.567022	0.527447	Lus10019146.g/Lus10003398.g	2
GO:0007007	BP	inner mitochondrial membrane organization	2/2334	9/32470	0.132775	0.567022	0.527447	Lus10040718.g/Lus10016516.g	2
GO:0008215	BP	spermine metabolic process	2/2334	9/32470	0.132775	0.567022	0.527447	Lus10019146.g/Lus10003398.g	2
GO:0008756	MF	o-succinylbenzoate-CoA ligase activity	2/2334	9/32470	0.132775	0.567022	0.527447	Lus10037735.g/Lus10016870.g	2
GO:0010204	BP	defense response signaling pathway, resistance gene-independent	2/2334	9/32470	0.132775	0.567022	0.527447	Lus10001473.g/Lus10023302.g	2
GO:0010295	MF	(+)-abscisic acid 8'-hydroxylase activity	2/2334	9/32470	0.132775	0.567022	0.527447	Lus10033308.g/Lus10034768.g	2
GO:0016855	MF	racemase and epimerase activity, acting on amino acids and derivatives	2/2334	9/32470	0.132775	0.567022	0.527447	Lus10014492.g/Lus10001514.g	2
GO:0019441	BP	tryptophan catabolic process to kynurenine	2/2334	9/32470	0.132775	0.567022	0.527447	Lus10014091.g/Lus10019822.g	2
GO:0031683	MF	G-protein beta/gamma-subunit complex binding	2/2334	9/32470	0.132775	0.567022	0.527447	Lus10021012.g/Lus10021013.g	2
GO:0034508	BP	centromere complex assembly	2/2334	9/32470	0.132775	0.567022	0.527447	Lus10023105.g/Lus10011470.g	2
GO:0035250	MF	UDP-galactosyltransferase activity	2/2334	9/32470	0.132775	0.567022	0.527447	Lus10010897.g/Lus10012822.g	2
GO:0042436	BP	indole-containing compound catabolic process	2/2334	9/32470	0.132775	0.567022	0.527447	Lus10014091.g/Lus10019822.g	2
GO:0043069	BP	negative regulation of programmed cell death	2/2334	9/32470	0.132775	0.567022	0.527447	Lus10021940.g/Lus10002578.g	2
GO:0046218	BP	indolalkylamine catabolic process	2/2334	9/32470	0.132775	0.567022	0.527447	Lus10014091.g/Lus10019822.g	2
GO:0052654	MF	L-leucine transaminase activity	2/2334	9/32470	0.132775	0.567022	0.527447	Lus10007247.g/scaffold338.16	2
GO:0052655	MF	L-valine transaminase activity	2/2334	9/32470	0.132775	0.567022	0.527447	Lus10007247.g/scaffold338.16	2
GO:0052656	MF	L-isoleucine transaminase activity	2/2334	9/32470	0.132775	0.567022	0.527447	Lus10007247.g/scaffold338.16	2
GO:0070189	BP	kynurenine metabolic process	2/2334	9/32470	0.132775	0.567022	0.527447	Lus10014091.g/Lus10019822.g	2
GO:0090333	BP	regulation of stomatal closure	2/2334	9/32470	0.132775	0.567022	0.527447	Lus10035765.g/Lus10034847.g	2
GO:0031974	CC	membrane-enclosed lumen	90/2334	1114/32470	0.133666	0.567022	0.527447	Lus10034734.g/Lus10000951.g/Lus10027624.g/Lus10000639.g/Lus10010242.g/Lus10007594.g/Lus10037050.g/Lus10001473.g/Lus10002702.g/Lus10008095.g/Lus10013128.g/Lus10020051.g/Lus10033274.g/Lus10005783.g/Lus10041724.g/scaffold33.166/Lus10024352.g/Lus10008429.g/scaffold152.1/Lus10016644.g/Lus10005100.g/Lus10025814.g/Lus10041143.g/Lus10023619.g/Lus10025907.g/Lus10038905.g/Lus10036689.g/Lus10001102.g/Lus100…	90
GO:0043233	CC	organelle lumen	90/2334	1114/32470	0.133666	0.567022	0.527447	Lus10034734.g/Lus10000951.g/Lus10027624.g/Lus10000639.g/Lus10010242.g/Lus10007594.g/Lus10037050.g/Lus10001473.g/Lus10002702.g/Lus10008095.g/Lus10013128.g/Lus10020051.g/Lus10033274.g/Lus10005783.g/Lus10041724.g/scaffold33.166/Lus10024352.g/Lus10008429.g/scaffold152.1/Lus10016644.g/Lus10005100.g/Lus10025814.g/Lus10041143.g/Lus10023619.g/Lus10025907.g/Lus10038905.g/Lus10036689.g/Lus10001102.g/Lus100…	90
GO:0070013	CC	intracellular organelle lumen	90/2334	1114/32470	0.133666	0.567022	0.527447	Lus10034734.g/Lus10000951.g/Lus10027624.g/Lus10000639.g/Lus10010242.g/Lus10007594.g/Lus10037050.g/Lus10001473.g/Lus10002702.g/Lus10008095.g/Lus10013128.g/Lus10020051.g/Lus10033274.g/Lus10005783.g/Lus10041724.g/scaffold33.166/Lus10024352.g/Lus10008429.g/scaffold152.1/Lus10016644.g/Lus10005100.g/Lus10025814.g/Lus10041143.g/Lus10023619.g/Lus10025907.g/Lus10038905.g/Lus10036689.g/Lus10001102.g/Lus100…	90
GO:0071229	BP	cellular response to acid chemical	20/2334	213/32470	0.133719	0.567022	0.527447	Lus10000659.g/Lus10021190.g/Lus10011824.g/Lus10028001.g/Lus10020719.g/scaffold1202.11/Lus10014657.g/Lus10027969.g/scaffold732.45/Lus10037032.g/Lus10041093.g/Lus10042731.g/Lus10039911.g/Lus10029852.g/Lus10011929.g/Lus10009947.g/Lus10017009.g/Lus10002028.g/Lus10002900.g/Lus10027648.g	20
GO:0009069	BP	serine family amino acid metabolic process	9/2334	82/32470	0.133838	0.567022	0.527447	C8303341.1/Lus10015947.g/Lus10015966.g/Lus10014658.g/Lus10032150.g/Lus10014535.g/Lus10014096.g/Lus10004118.g/Lus10023550.g	9
GO:0004525	MF	ribonuclease III activity	3/2334	18/32470	0.135128	0.567022	0.527447	Lus10016367.g/Lus10019757.g/Lus10019588.g	3
GO:0006882	BP	cellular zinc ion homeostasis	3/2334	18/32470	0.135128	0.567022	0.527447	Lus10016487.g/Lus10009598.g/Lus10002674.g	3
GO:0007006	BP	mitochondrial membrane organization	3/2334	18/32470	0.135128	0.567022	0.527447	Lus10040718.g/Lus10016516.g/Lus10006419.g	3
GO:0010043	BP	response to zinc ion	3/2334	18/32470	0.135128	0.567022	0.527447	Lus10016487.g/Lus10009598.g/Lus10002674.g	3
GO:0010075	BP	regulation of meristem growth	3/2334	18/32470	0.135128	0.567022	0.527447	Lus10017223.g/Lus10021090.g/Lus10015968.g	3
GO:0032296	MF	double-stranded RNA-specific ribonuclease activity	3/2334	18/32470	0.135128	0.567022	0.527447	Lus10016367.g/Lus10019757.g/Lus10019588.g	3
GO:0046500	BP	S-adenosylmethionine metabolic process	3/2334	18/32470	0.135128	0.567022	0.527447	Lus10009985.g/Lus10015966.g/Lus10038044.g	3
GO:0055069	BP	zinc ion homeostasis	3/2334	18/32470	0.135128	0.567022	0.527447	Lus10016487.g/Lus10009598.g/Lus10002674.g	3
GO:0090503	BP	RNA phosphodiester bond hydrolysis, exonucleolytic	3/2334	18/32470	0.135128	0.567022	0.527447	Lus10008763.g/Lus10022250.g/Lus10006382.g	3
GO:0005667	CC	transcription factor complex	12/2334	117/32470	0.135268	0.567022	0.527447	Lus10011326.g/Lus10012202.g/Lus10005100.g/Lus10012849.g/Lus10039455.g/Lus10020684.g/Lus10008478.g/Lus10023926.g/Lus10021434.g/Lus10014423.g/Lus10029863.g/Lus10013321.g	12
GO:0044770	BP	cell cycle phase transition	6/2334	49/32470	0.137668	0.567022	0.527447	Lus10019491.g/Lus10011250.g/Lus10018436.g/Lus10014343.g/Lus10030714.g/scaffold25.158	6
GO:0006541	BP	glutamine metabolic process	7/2334	60/32470	0.137882	0.567022	0.527447	Lus10014407.g/Lus10012536.g/Lus10033793.g/Lus10010020.g/Lus10004643.g/Lus10026669.g/Lus10023908.g	7
GO:0001091	MF	RNA polymerase II basal transcription factor binding	1/2334	2/32470	0.138599	0.567022	0.527447	Lus10030407.g	1
GO:0001093	MF	TFIIB-class transcription factor binding	1/2334	2/32470	0.138599	0.567022	0.527447	Lus10030407.g	1
GO:0001508	BP	action potential	1/2334	2/32470	0.138599	0.567022	0.527447	Lus10018594.g	1
GO:0002213	BP	defense response to insect	1/2334	2/32470	0.138599	0.567022	0.527447	Lus10022349.g	1
GO:0003156	BP	regulation of animal organ formation	1/2334	2/32470	0.138599	0.567022	0.527447	Lus10007231.g	1
GO:0003827	MF	alpha-1,3-mannosylglycoprotein 2-beta-N-acetylglucosaminyltransferase activity	1/2334	2/32470	0.138599	0.567022	0.527447	Lus10001389.g	1
GO:0003842	MF	1-pyrroline-5-carboxylate dehydrogenase activity	1/2334	2/32470	0.138599	0.567022	0.527447	Lus10004264.g	1
GO:0004170	MF	dUTP diphosphatase activity	1/2334	2/32470	0.138599	0.567022	0.527447	Lus10007155.g	1
GO:0004411	MF	homogentisate 1,2-dioxygenase activity	1/2334	2/32470	0.138599	0.567022	0.527447	Lus10028135.g	1
GO:0004420	MF	hydroxymethylglutaryl-CoA reductase (NADPH) activity	1/2334	2/32470	0.138599	0.567022	0.527447	Lus10013850.g	1
GO:0004421	MF	hydroxymethylglutaryl-CoA synthase activity	1/2334	2/32470	0.138599	0.567022	0.527447	Lus10006348.g	1
GO:0004458	MF	D-lactate dehydrogenase (cytochrome) activity	1/2334	2/32470	0.138599	0.567022	0.527447	Lus10015987.g	1
GO:0004473	MF	malate dehydrogenase (decarboxylating) (NADP+) activity	1/2334	2/32470	0.138599	0.567022	0.527447	Lus10025823.g	1
GO:0004491	MF	methylmalonate-semialdehyde dehydrogenase (acylating) activity	1/2334	2/32470	0.138599	0.567022	0.527447	Lus10007084.g	1
GO:0004633	MF	phosphopantothenoylcysteine decarboxylase activity	1/2334	2/32470	0.138599	0.567022	0.527447	Lus10014795.g	1
GO:0004649	MF	poly(ADP-ribose) glycohydrolase activity	1/2334	2/32470	0.138599	0.567022	0.527447	Lus10020902.g	1
GO:0004793	MF	threonine aldolase activity	1/2334	2/32470	0.138599	0.567022	0.527447	Lus10014658.g	1
GO:0004801	MF	sedoheptulose-7-phosphate:D-glyceraldehyde-3-phosphate glyceronetransferase activity	1/2334	2/32470	0.138599	0.567022	0.527447	Lus10043136.g	1
GO:0005245	MF	voltage-gated calcium channel activity	1/2334	2/32470	0.138599	0.567022	0.527447	Lus10018594.g	1
GO:0006285	BP	base-excision repair, AP site formation	1/2334	2/32470	0.138599	0.567022	0.527447	Lus10025575.g	1
GO:0006287	BP	base-excision repair, gap-filling	1/2334	2/32470	0.138599	0.567022	0.527447	Lus10020862.g	1
GO:0006297	BP	nucleotide-excision repair, DNA gap filling	1/2334	2/32470	0.138599	0.567022	0.527447	Lus10020862.g	1
GO:0006567	BP	threonine catabolic process	1/2334	2/32470	0.138599	0.567022	0.527447	Lus10014658.g	1
GO:0008692	MF	3-hydroxybutyryl-CoA epimerase activity	1/2334	2/32470	0.138599	0.567022	0.527447	Lus10011102.g	1
GO:0008716	MF	D-alanine-D-alanine ligase activity	1/2334	2/32470	0.138599	0.567022	0.527447	Lus10012211.g	1
GO:0008732	MF	L-allo-threonine aldolase activity	1/2334	2/32470	0.138599	0.567022	0.527447	Lus10014658.g	1
GO:0009039	MF	urease activity	1/2334	2/32470	0.138599	0.567022	0.527447	Lus10036993.g	1
GO:0009045	MF	xylose isomerase activity	1/2334	2/32470	0.138599	0.567022	0.527447	Lus10006983.g	1
GO:0009635	BP	response to herbicide	1/2334	2/32470	0.138599	0.567022	0.527447	Lus10029955.g	1
GO:0009799	BP	specification of symmetry	1/2334	2/32470	0.138599	0.567022	0.527447	Lus10034796.g	1
GO:0009883	MF	red or far-red light photoreceptor activity	1/2334	2/32470	0.138599	0.567022	0.527447	Lus10007594.g	1
GO:0010098	BP	suspensor development	1/2334	2/32470	0.138599	0.567022	0.527447	Lus10023647.g	1
GO:0010203	BP	response to very low fluence red light stimulus	1/2334	2/32470	0.138599	0.567022	0.527447	Lus10007594.g	1
GO:0010299	BP	detoxification of cobalt ion	1/2334	2/32470	0.138599	0.567022	0.527447	Lus10002674.g	1
GO:0010312	BP	detoxification of zinc ion	1/2334	2/32470	0.138599	0.567022	0.527447	Lus10002674.g	1
GO:0010321	BP	regulation of vegetative phase change	1/2334	2/32470	0.138599	0.567022	0.527447	Lus10015421.g	1
GO:0010528	BP	regulation of transposition	1/2334	2/32470	0.138599	0.567022	0.527447	scaffold303.38	1
GO:0010529	BP	negative regulation of transposition	1/2334	2/32470	0.138599	0.567022	0.527447	scaffold303.38	1
GO:0010777	BP	meiotic mismatch repair involved in reciprocal meiotic recombination	1/2334	2/32470	0.138599	0.567022	0.527447	Lus10028966.g	1
GO:0015180	MF	L-alanine transmembrane transporter activity	1/2334	2/32470	0.138599	0.567022	0.527447	Lus10035260.g	1
GO:0016672	MF	oxidoreductase activity, acting on a sulfur group of donors, quinone or similar compound as acceptor	1/2334	2/32470	0.138599	0.567022	0.527447	Lus10040320.g	1
GO:0016856	MF	racemase and epimerase activity, acting on hydroxy acids and derivatives	1/2334	2/32470	0.138599	0.567022	0.527447	Lus10011102.g	1
GO:0016898	MF	oxidoreductase activity, acting on the CH-OH group of donors, cytochrome as acceptor	1/2334	2/32470	0.138599	0.567022	0.527447	Lus10015987.g	1
GO:0018478	MF	malonate-semialdehyde dehydrogenase (acetylating) activity	1/2334	2/32470	0.138599	0.567022	0.527447	Lus10007084.g	1
GO:0018812	MF	3-hydroxyacyl-CoA dehydratase activity	1/2334	2/32470	0.138599	0.567022	0.527447	Lus10011102.g	1
GO:0019140	MF	inositol 3-kinase activity	1/2334	2/32470	0.138599	0.567022	0.527447	Lus10018235.g	1
GO:0022858	MF	alanine transmembrane transporter activity	1/2334	2/32470	0.138599	0.567022	0.527447	Lus10035260.g	1
GO:0030155	BP	regulation of cell adhesion	1/2334	2/32470	0.138599	0.567022	0.527447	Lus10021125.g	1
GO:0030621	MF	U4 snRNA binding	1/2334	2/32470	0.138599	0.567022	0.527447	Lus10021059.g	1
GO:0031516	MF	far-red light photoreceptor activity	1/2334	2/32470	0.138599	0.567022	0.527447	Lus10007594.g	1
GO:0032196	BP	transposition	1/2334	2/32470	0.138599	0.567022	0.527447	scaffold303.38	1
GO:0032973	BP	amino acid export across plasma membrane	1/2334	2/32470	0.138599	0.567022	0.527447	Lus10003738.g	1
GO:0033169	BP	histone H3-K9 demethylation	1/2334	2/32470	0.138599	0.567022	0.527447	Lus10023882.g	1
GO:0033473	BP	indoleacetic acid conjugate metabolic process	1/2334	2/32470	0.138599	0.567022	0.527447	Lus10034253.g	1
GO:0034203	BP	glycolipid translocation	1/2334	2/32470	0.138599	0.567022	0.527447	Lus10038931.g	1
GO:0034204	BP	lipid translocation	1/2334	2/32470	0.138599	0.567022	0.527447	Lus10038931.g	1
GO:0034635	BP	glutathione transport	1/2334	2/32470	0.138599	0.567022	0.527447	Lus10008964.g	1
GO:0035598	MF	N6-threonylcarbomyladenosine methylthiotransferase activity	1/2334	2/32470	0.138599	0.567022	0.527447	Lus10008262.g	1
GO:0035861	CC	site of double-strand break	1/2334	2/32470	0.138599	0.567022	0.527447	Lus10016644.g	1
GO:0036065	BP	fucosylation	1/2334	2/32470	0.138599	0.567022	0.527447	Lus10027959.g	1
GO:0036071	BP	N-glycan fucosylation	1/2334	2/32470	0.138599	0.567022	0.527447	Lus10027959.g	1
GO:0042736	MF	NADH kinase activity	1/2334	2/32470	0.138599	0.567022	0.527447	Lus10003178.g	1
GO:0042939	BP	tripeptide transport	1/2334	2/32470	0.138599	0.567022	0.527447	Lus10008964.g	1
GO:0043419	BP	urea catabolic process	1/2334	2/32470	0.138599	0.567022	0.527447	Lus10036993.g	1
GO:0045004	BP	DNA replication proofreading	1/2334	2/32470	0.138599	0.567022	0.527447	Lus10020862.g	1
GO:0045174	MF	glutathione dehydrogenase (ascorbate) activity	1/2334	2/32470	0.138599	0.567022	0.527447	Lus10040320.g	1
GO:0046080	BP	dUTP metabolic process	1/2334	2/32470	0.138599	0.567022	0.527447	Lus10007155.g	1
GO:0046921	MF	alpha-(1->6)-fucosyltransferase activity	1/2334	2/32470	0.138599	0.567022	0.527447	Lus10027959.g	1
GO:0047216	MF	inositol 3-alpha-galactosyltransferase activity	1/2334	2/32470	0.138599	0.567022	0.527447	Lus10010897.g	1
GO:0048645	BP	animal organ formation	1/2334	2/32470	0.138599	0.567022	0.527447	Lus10007231.g	1
GO:0048700	BP	acquisition of desiccation tolerance in seed	1/2334	2/32470	0.138599	0.567022	0.527447	Lus10019636.g	1
GO:0050112	MF	inositol 2-dehydrogenase activity	1/2334	2/32470	0.138599	0.567022	0.527447	Lus10007490.g	1
GO:0050126	MF	N-carbamoylputrescine amidase activity	1/2334	2/32470	0.138599	0.567022	0.527447	Lus10020627.g	1
GO:0050290	MF	sphingomyelin phosphodiesterase D activity	1/2334	2/32470	0.138599	0.567022	0.527447	Lus10007801.g	1
GO:0050619	MF	phytochromobilin:ferredoxin oxidoreductase activity	1/2334	2/32470	0.138599	0.567022	0.527447	Lus10022422.g	1
GO:0051880	MF	G-quadruplex DNA binding	1/2334	2/32470	0.138599	0.567022	0.527447	Lus10016644.g	1
GO:0051899	BP	membrane depolarization	1/2334	2/32470	0.138599	0.567022	0.527447	Lus10018594.g	1
GO:0055122	BP	response to very low light intensity stimulus	1/2334	2/32470	0.138599	0.567022	0.527447	Lus10007594.g	1
GO:0061503	MF	tRNA threonylcarbamoyladenosine dehydratase	1/2334	2/32470	0.138599	0.567022	0.527447	Lus10012735.g	1
GO:0061504	BP	cyclic threonylcarbamoyladenosine biosynthetic process	1/2334	2/32470	0.138599	0.567022	0.527447	Lus10012735.g	1
GO:0061687	BP	detoxification of inorganic compound	1/2334	2/32470	0.138599	0.567022	0.527447	Lus10002674.g	1
GO:0070207	BP	protein homotrimerization	1/2334	2/32470	0.138599	0.567022	0.527447	Lus10014795.g	1
GO:0071216	BP	cellular response to biotic stimulus	1/2334	2/32470	0.138599	0.567022	0.527447	Lus10029852.g	1
GO:0071219	BP	cellular response to molecule of bacterial origin	1/2334	2/32470	0.138599	0.567022	0.527447	Lus10029852.g	1
GO:0072718	BP	response to cisplatin	1/2334	2/32470	0.138599	0.567022	0.527447	Lus10019636.g	1
GO:0080030	MF	methyl indole-3-acetate esterase activity	1/2334	2/32470	0.138599	0.567022	0.527447	Lus10034253.g	1
GO:0080036	BP	regulation of cytokinin-activated signaling pathway	1/2334	2/32470	0.138599	0.567022	0.527447	Lus10015968.g	1
GO:0080038	BP	positive regulation of cytokinin-activated signaling pathway	1/2334	2/32470	0.138599	0.567022	0.527447	Lus10015968.g	1
GO:0080140	BP	regulation of jasmonic acid metabolic process	1/2334	2/32470	0.138599	0.567022	0.527447	Lus10018594.g	1
GO:0080141	BP	regulation of jasmonic acid biosynthetic process	1/2334	2/32470	0.138599	0.567022	0.527447	Lus10018594.g	1
GO:0080142	BP	regulation of salicylic acid biosynthetic process	1/2334	2/32470	0.138599	0.567022	0.527447	Lus10029852.g	1
GO:0080144	BP	amino acid homeostasis	1/2334	2/32470	0.138599	0.567022	0.527447	Lus10003738.g	1
GO:0086010	BP	membrane depolarization during action potential	1/2334	2/32470	0.138599	0.567022	0.527447	Lus10018594.g	1
GO:0089711	BP	L-glutamate transmembrane transport	1/2334	2/32470	0.138599	0.567022	0.527447	Lus10035260.g	1
GO:0090734	CC	site of DNA damage	1/2334	2/32470	0.138599	0.567022	0.527447	Lus10016644.g	1
GO:0097439	BP	acquisition of desiccation tolerance	1/2334	2/32470	0.138599	0.567022	0.527447	Lus10019636.g	1
GO:0097501	BP	stress response to metal ion	1/2334	2/32470	0.138599	0.567022	0.527447	Lus10002674.g	1
GO:1990359	BP	stress response to zinc ion	1/2334	2/32470	0.138599	0.567022	0.527447	Lus10002674.g	1
GO:0042623	MF	ATPase activity, coupled	58/2334	698/32470	0.139486	0.570013	0.530229	Lus10028810.g/Lus10038898.g/Lus10033386.g/Lus10007872.g/Lus10027725.g/Lus10042040.g/Lus10038681.g/Lus10015020.g/Lus10003259.g/Lus10018027.g/Lus10034840.g/Lus10016516.g/Lus10009789.g/Lus10005783.g/Lus10033934.g/Lus10037947.g/Lus10024965.g/Lus10021585.g/Lus10037620.g/Lus10012959.g/Lus10016644.g/Lus10028117.g/Lus10005481.g/Lus10032133.g/Lus10027388.g/Lus10012849.g/Lus10008856.g/Lus10015220.g/Lus1003…	58
GO:0010564	BP	regulation of cell cycle process	9/2334	83/32470	0.141151	0.575267	0.535116	Lus10019491.g/Lus10015968.g/Lus10019636.g/Lus10011250.g/Lus10039844.g/Lus10018436.g/Lus10014343.g/Lus10030714.g/scaffold25.158	9
GO:0015849	BP	organic acid transport	17/2334	178/32470	0.141246	0.575267	0.535116	Lus10005239.g/Lus10008352.g/scaffold51.48/Lus10030683.g/Lus10003817.g/Lus10042864.g/Lus10003903.g/Lus10039190.g/Lus10038640.g/Lus10012153.g/Lus10037544.g/Lus10003738.g/Lus10001908.g/Lus10015420.g/Lus10018652.g/scaffold208.21/Lus10035260.g	17
GO:0046942	BP	carboxylic acid transport	17/2334	178/32470	0.141246	0.575267	0.535116	Lus10005239.g/Lus10008352.g/scaffold51.48/Lus10030683.g/Lus10003817.g/Lus10042864.g/Lus10003903.g/Lus10039190.g/Lus10038640.g/Lus10012153.g/Lus10037544.g/Lus10003738.g/Lus10001908.g/Lus10015420.g/Lus10018652.g/scaffold208.21/Lus10035260.g	17
GO:0022890	MF	inorganic cation transmembrane transporter activity	43/2334	505/32470	0.141443	0.575425	0.535263	Lus10035730.g/Lus10004819.g/Lus10033386.g/Lus10042040.g/Lus10003259.g/Lus10018324.g/Lus10040938.g/Lus10037904.g/Lus10014531.g/Lus10035507.g/Lus10016487.g/Lus10034840.g/Lus10010618.g/Lus10009598.g/Lus10009789.g/Lus10029050.g/C8290341.1/Lus10004605.g/Lus10033934.g/Lus10009829.g/Lus10040881.g/Lus10018594.g/Lus10008803.g/Lus10040925.g/Lus10002490.g/Lus10002674.g/Lus10009830.g/Lus10017765.g/Lus1003187…	43
GO:0010228	BP	vegetative to reproductive phase transition of meristem	8/2334	72/32470	0.14437	0.586674	0.545727	Lus10000659.g/Lus10028001.g/Lus10016056.g/Lus10007459.g/Lus10025177.g/Lus10015421.g/Lus10039347.g/scaffold303.38	8
GO:0009561	BP	megagametogenesis	5/2334	39/32470	0.145588	0.590962	0.549716	Lus10027634.g/Lus10034796.g/Lus10013182.g/Lus10023882.g/Lus10035763.g	5
GO:0000271	BP	polysaccharide biosynthetic process	23/2334	253/32470	0.146295	0.592513	0.551159	Lus10012264.g/Lus10016012.g/Lus10023553.g/Lus10027725.g/Lus10015780.g/Lus10034595.g/Lus10039607.g/Lus10032415.g/Lus10017868.g/Lus10010268.g/Lus10011360.g/Lus10029049.g/Lus10020750.g/Lus10018554.g/Lus10010088.g/Lus10012571.g/scaffold1056.2/Lus10020893.g/scaffold6.31/Lus10037152.g/Lus10033861.g/Lus10000830.g/Lus10034664.g	23
GO:0019842	MF	vitamin binding	23/2334	253/32470	0.146295	0.592513	0.551159	Lus10033661.g/Lus10015947.g/Lus10001672.g/Lus10000074.g/Lus10017333.g/Lus10029955.g/scaffold1179.8/Lus10007754.g/scaffold464.140/Lus10018897.g/Lus10017705.g/Lus10022137.g/Lus10031048.g/Lus10015291.g/Lus10032041.g/Lus10019134.g/Lus10017249.g/Lus10035207.g/Lus10004118.g/Lus10029644.g/Lus10033836.g/Lus10035359.g/Lus10005821.g	23
GO:0019012	CC	virion	12/2334	119/32470	0.147562	0.596314	0.554695	Lus10025608.g/Lus10027080.g/Lus10043154.g/Lus10018202.g/Lus10016068.g/Lus10032595.g/Lus10025186.g/Lus10009942.g/Lus10027015.g/Lus10000241.g/scaffold169.36/Lus10028022.g	12
GO:0044423	CC	virion part	12/2334	119/32470	0.147562	0.596314	0.554695	Lus10025608.g/Lus10027080.g/Lus10043154.g/Lus10018202.g/Lus10016068.g/Lus10032595.g/Lus10025186.g/Lus10009942.g/Lus10027015.g/Lus10000241.g/scaffold169.36/Lus10028022.g	12
GO:0071103	BP	DNA conformation change	14/2334	143/32470	0.148134	0.597403	0.555708	Lus10025968.g/Lus10023599.g/Lus10005783.g/Lus10038905.g/Lus10031121.g/scaffold123.99/Lus10014267.g/Lus10015868.g/Lus10028385.g/Lus10006818.g/Lus10043172.g/Lus10034749.g/Lus10012092.g/Lus10002941.g	14
GO:0055082	BP	cellular chemical homeostasis	22/2334	241/32470	0.14816	0.597403	0.555708	Lus10040652.g/Lus10035730.g/Lus10039419.g/Lus10018256.g/Lus10030514.g/Lus10004465.g/Lus10003259.g/Lus10009117.g/Lus10016487.g/Lus10009598.g/Lus10002865.g/Lus10035175.g/Lus10002582.g/Lus10002674.g/Lus10033250.g/Lus10042946.g/Lus10011337.g/Lus10008284.g/Lus10036187.g/Lus10019038.g/scaffold43.7/Lus10007455.g	22
GO:0035556	BP	intracellular signal transduction	48/2334	573/32470	0.151632	0.606914	0.564555	Lus10005618.g/Lus10021190.g/Lus10019077.g/Lus10011824.g/Lus10015720.g/Lus10021940.g/Lus10030229.g/Lus10021212.g/Lus10022203.g/scaffold1202.11/Lus10014657.g/Lus10003460.g/Lus10021629.g/Lus10007594.g/scaffold86.218/scaffold244.27/Lus10015119.g/Lus10005990.g/Lus10023430.g/Lus10017252.g/Lus10037032.g/Lus10025821.g/Lus10000502.g/Lus10030221.g/Lus10041093.g/Lus10000566.g/Lus10031559.g/Lus10018594.g/Lus…	48
GO:0004707	MF	MAP kinase activity	4/2334	29/32470	0.151742	0.606914	0.564555	Lus10033197.g/Lus10022265.g/Lus10007921.g/Lus10001137.g	4
GO:0006825	BP	copper ion transport	4/2334	29/32470	0.151742	0.606914	0.564555	Lus10009789.g/Lus10040925.g/Lus10037356.g/scaffold279.11	4
GO:0009740	BP	gibberellic acid mediated signaling pathway	4/2334	29/32470	0.151742	0.606914	0.564555	Lus10027969.g/Lus10017009.g/Lus10002028.g/Lus10002900.g	4
GO:0010476	BP	gibberellin mediated signaling pathway	4/2334	29/32470	0.151742	0.606914	0.564555	Lus10027969.g/Lus10017009.g/Lus10002028.g/Lus10002900.g	4
GO:0071370	BP	cellular response to gibberellin stimulus	4/2334	29/32470	0.151742	0.606914	0.564555	Lus10027969.g/Lus10017009.g/Lus10002028.g/Lus10002900.g	4
GO:0009755	BP	hormone-mediated signaling pathway	35/2334	406/32470	0.152079	0.606914	0.564555	Lus10000659.g/Lus10021190.g/Lus10011824.g/Lus10028001.g/Lus10020719.g/Lus10021212.g/Lus10022203.g/scaffold1202.11/Lus10012421.g/Lus10014657.g/Lus10027969.g/Lus10025817.g/scaffold732.45/Lus10041075.g/Lus10042468.g/Lus10001473.g/Lus10025821.g/Lus10041093.g/Lus10042731.g/Lus10007386.g/Lus10039911.g/Lus10029852.g/Lus10012984.g/Lus10024772.g/Lus10011929.g/Lus10015238.g/Lus10009947.g/Lus10017009.g/Lus1…	35
GO:0004017	MF	adenylate kinase activity	3/2334	19/32470	0.152354	0.606914	0.564555	Lus10016644.g/Lus10035224.g/Lus10001984.g	3
GO:0004470	MF	malic enzyme activity	3/2334	19/32470	0.152354	0.606914	0.564555	Lus10034963.g/Lus10012964.g/Lus10025823.g	3
GO:0004471	MF	malate dehydrogenase (decarboxylating) (NAD+) activity	3/2334	19/32470	0.152354	0.606914	0.564555	Lus10034963.g/Lus10012964.g/Lus10025823.g	3
GO:0016878	MF	acid-thiol ligase activity	3/2334	19/32470	0.152354	0.606914	0.564555	Lus10037735.g/Lus10027477.g/Lus10016870.g	3
GO:0019439	BP	aromatic compound catabolic process	24/2334	267/32470	0.152689	0.607581	0.565176	Lus10014702.g/Lus10024484.g/Lus10028135.g/Lus10014091.g/Lus10019755.g/Lus10008763.g/Lus10022250.g/Lus10029160.g/Lus10019822.g/Lus10008429.g/Lus10023619.g/Lus10039372.g/Lus10028263.g/Lus10024250.g/Lus10008571.g/Lus10032689.g/Lus10016369.g/Lus10006382.g/Lus10007771.g/Lus10029713.g/Lus10042746.g/Lus10009826.g/Lus10016612.g/Lus10042249.g	24
GO:0009308	BP	amine metabolic process	15/2334	156/32470	0.153316	0.60941	0.566877	Lus10003845.g/Lus10024568.g/Lus10019016.g/Lus10030861.g/Lus10024289.g/Lus10030629.g/Lus10014091.g/Lus10018038.g/Lus10019146.g/Lus10019822.g/Lus10003398.g/Lus10020627.g/Lus10019712.g/scaffold179.20/Lus10007095.g	15
GO:0051704	BP	multi-organism process	47/2334	561/32470	0.15432	0.612733	0.569968	Lus10011013.g/Lus10001009.g/Lus10004289.g/Lus10006778.g/Lus10014702.g/Lus10011499.g/Lus10001473.g/Lus10023968.g/Lus10020051.g/Lus10016109.g/Lus10040415.g/Lus10023140.g/Lus10027477.g/Lus10003660.g/Lus10003398.g/Lus10027634.g/Lus10029852.g/Lus10030284.g/Lus10022265.g/Lus10030942.g/Lus10019227.g/Lus10021012.g/Lus10041679.g/Lus10023882.g/Lus10007604.g/Lus10004646.g/Lus10003265.g/Lus10018407.g/Lus1003…	47
GO:0015711	BP	organic anion transport	21/2334	230/32470	0.154528	0.61289	0.570113	Lus10005239.g/Lus10008352.g/scaffold51.48/Lus10030683.g/Lus10003817.g/Lus10042864.g/Lus10003903.g/Lus10039190.g/Lus10038640.g/Lus10012153.g/Lus10037544.g/Lus10003738.g/Lus10029605.g/Lus10006017.g/Lus10001908.g/Lus10022238.g/Lus10015420.g/Lus10008964.g/Lus10018652.g/scaffold208.21/Lus10035260.g	21
GO:0008270	MF	zinc ion binding	151/2334	1938/32470	0.155051	0.614099	0.571238	Lus10026501.g/Lus10037410.g/Lus10019931.g/Lus10029759.g/Lus10030813.g/Lus10014039.g/Lus10010989.g/Lus10007015.g/Lus10031262.g/Lus10003611.g/Lus10016561.g/Lus10008227.g/scaffold1686.16/Lus10013670.g/Lus10042787.g/Lus10008046.g/Lus10031833.g/Lus10030599.g/scaffold286.45/Lus10014568.g/Lus10040613.g/Lus10008095.g/Lus10015966.g/Lus10013128.g/Lus10025974.g/Lus10039607.g/Lus10004961.g/Lus10035409.g/Lus1…	151
GO:0048509	BP	regulation of meristem development	5/2334	40/32470	0.157185	0.614099	0.571238	Lus10017223.g/Lus10021090.g/Lus10008098.g/Lus10015968.g/Lus10010633.g	5
GO:0000723	BP	telomere maintenance	6/2334	51/32470	0.157728	0.614099	0.571238	Lus10005783.g/Lus10016644.g/Lus10015868.g/Lus10006818.g/Lus10012092.g/Lus10017319.g	6
GO:0032200	BP	telomere organization	6/2334	51/32470	0.157728	0.614099	0.571238	Lus10005783.g/Lus10016644.g/Lus10015868.g/Lus10006818.g/Lus10012092.g/Lus10017319.g	6
GO:0002239	BP	response to oomycetes	2/2334	10/32470	0.158379	0.614099	0.571238	Lus10029852.g/Lus10008964.g	2
GO:0003860	MF	3-hydroxyisobutyryl-CoA hydrolase activity	2/2334	10/32470	0.158379	0.614099	0.571238	Lus10020758.g/Lus10007334.g	2
GO:0003978	MF	UDP-glucose 4-epimerase activity	2/2334	10/32470	0.158379	0.614099	0.571238	Lus10038423.g/scaffold98.117	2
GO:0004838	MF	L-tyrosine:2-oxoglutarate aminotransferase activity	2/2334	10/32470	0.158379	0.614099	0.571238	Lus10033661.g/Lus10017705.g	2
GO:0009041	MF	uridylate kinase activity	2/2334	10/32470	0.158379	0.614099	0.571238	Lus10031714.g/Lus10027801.g	2
GO:0009310	BP	amine catabolic process	2/2334	10/32470	0.158379	0.614099	0.571238	Lus10014091.g/Lus10019822.g	2
GO:0016554	BP	cytidine to uridine editing	2/2334	10/32470	0.158379	0.614099	0.571238	Lus10014211.g/Lus10022702.g	2
GO:0030705	BP	cytoskeleton-dependent intracellular transport	2/2334	10/32470	0.158379	0.614099	0.571238	Lus10017359.g/scaffold511.29	2
GO:0042402	BP	cellular biogenic amine catabolic process	2/2334	10/32470	0.158379	0.614099	0.571238	Lus10014091.g/Lus10019822.g	2
GO:0043090	BP	amino acid import	2/2334	10/32470	0.158379	0.614099	0.571238	Lus10037544.g/Lus10003738.g	2
GO:0045926	BP	negative regulation of growth	2/2334	10/32470	0.158379	0.614099	0.571238	scaffold27.91/Lus10019067.g	2
GO:0051026	BP	chiasma assembly	2/2334	10/32470	0.158379	0.614099	0.571238	Lus10005260.g/Lus10016612.g	2
GO:0052852	MF	very-long-chain-(S)-2-hydroxy-acid oxidase activity	2/2334	10/32470	0.158379	0.614099	0.571238	Lus10038507.g/Lus10023302.g	2
GO:0052853	MF	long-chain-(S)-2-hydroxy-long-chain-acid oxidase activity	2/2334	10/32470	0.158379	0.614099	0.571238	Lus10038507.g/Lus10023302.g	2
GO:0052854	MF	medium-chain-(S)-2-hydroxy-acid oxidase activity	2/2334	10/32470	0.158379	0.614099	0.571238	Lus10038507.g/Lus10023302.g	2
GO:0070547	MF	L-tyrosine aminotransferase activity	2/2334	10/32470	0.158379	0.614099	0.571238	Lus10033661.g/Lus10017705.g	2
GO:0090332	BP	stomatal closure	2/2334	10/32470	0.158379	0.614099	0.571238	Lus10035765.g/Lus10034847.g	2
GO:0048580	BP	regulation of post-embryonic development	13/2334	133/32470	0.160336	0.620037	0.576762	Lus10000659.g/Lus10028001.g/Lus10017223.g/Lus10037032.g/Lus10007459.g/Lus10040780.g/Lus10027477.g/Lus10021090.g/Lus10017049.g/Lus10002028.g/Lus10002900.g/Lus10015421.g/Lus10039347.g	13
GO:0004004	MF	ATP-dependent RNA helicase activity	12/2334	121/32470	0.160422	0.620037	0.576762	Lus10038898.g/Lus10007872.g/Lus10015020.g/Lus10037620.g/Lus10028117.g/Lus10032133.g/Lus10027388.g/Lus10008856.g/Lus10034440.g/Lus10010127.g/Lus10034109.g/Lus10036991.g	12
GO:0008186	MF	RNA-dependent ATPase activity	12/2334	121/32470	0.160422	0.620037	0.576762	Lus10038898.g/Lus10007872.g/Lus10015020.g/Lus10037620.g/Lus10028117.g/Lus10032133.g/Lus10027388.g/Lus10008856.g/Lus10034440.g/Lus10010127.g/Lus10034109.g/Lus10036991.g	12
GO:0035251	MF	UDP-glucosyltransferase activity	29/2334	332/32470	0.160641	0.620225	0.576937	Lus10013417.g/Lus10010308.g/Lus10003454.g/Lus10023939.g/Lus10024583.g/Lus10028572.g/Lus10039607.g/Lus10001468.g/Lus10013500.g/Lus10032415.g/Lus10007421.g/Lus10042262.g/Lus10017868.g/Lus10042261.g/Lus10021610.g/Lus10003900.g/Lus10020750.g/Lus10038119.g/scaffold1056.2/scaffold1491.66/Lus10020893.g/Lus10006353.g/Lus10019833.g/Lus10000830.g/Lus10011883.g/Lus10034664.g/scaffold1247.27/Lus10036837.g/Lu…	29
GO:0005342	MF	organic acid transmembrane transporter activity	16/2334	170/32470	0.163344	0.629991	0.586021	Lus10005239.g/Lus10008352.g/scaffold51.48/Lus10030683.g/Lus10003817.g/Lus10042864.g/Lus10003903.g/Lus10039190.g/Lus10038640.g/Lus10012153.g/Lus10037544.g/Lus10003738.g/Lus10001908.g/Lus10015420.g/Lus10018652.g/Lus10035260.g	16
GO:0010558	BP	negative regulation of macromolecule biosynthetic process	18/2334	195/32470	0.165285	0.636803	0.592357	Lus10012202.g/scaffold732.45/Lus10007594.g/Lus10001473.g/Lus10019348.g/Lus10041718.g/Lus10039911.g/Lus10021650.g/Lus10011929.g/Lus10026631.g/Lus10043301.g/Lus10015968.g/Lus10018858.g/Lus10004759.g/Lus10024032.g/Lus10043433.g/Lus10027648.g/Lus10008007.g	18
GO:0005682	CC	U5 snRNP	4/2334	30/32470	0.165768	0.637546	0.593048	Lus10016068.g/Lus10003498.g/Lus10025186.g/Lus10028022.g	4
GO:0010876	BP	lipid localization	14/2334	146/32470	0.165828	0.637546	0.593048	Lus10025152.g/Lus10015279.g/Lus10034734.g/scaffold46.47/Lus10023267.g/scaffold46.48/Lus10038931.g/Lus10006017.g/Lus10022238.g/Lus10021604.g/Lus10009911.g/scaffold584.49/Lus10023087.g/Lus10025230.g	14
GO:0005657	CC	replication fork	6/2334	52/32470	0.168208	0.646013	0.600925	Lus10001473.g/Lus10015220.g/Lus10043248.g/Lus10043172.g/Lus10020862.g/Lus10004464.g	6
GO:0016791	MF	phosphatase activity	45/2334	540/32470	0.169125	0.647558	0.602362	Lus10040738.g/Lus10019017.g/Lus10012962.g/Lus10009210.g/Lus10034965.g/Lus10003399.g/Lus10001832.g/Lus10021940.g/Lus10004703.g/Lus10016493.g/Lus10040270.g/Lus10019625.g/Lus10015966.g/Lus10020671.g/Lus10004596.g/Lus10034062.g/Lus10042559.g/Lus10028639.g/Lus10004551.g/Lus10005405.g/Lus10002500.g/Lus10019759.g/scaffold179.1/Lus10010521.g/Lus10036689.g/Lus10040079.g/Lus10024772.g/Lus10032820.g/Lus1001…	45
GO:0006221	BP	pyrimidine nucleotide biosynthetic process	5/2334	41/32470	0.169145	0.647558	0.602362	Lus10010020.g/Lus10031714.g/Lus10027801.g/Lus10023550.g/Lus10035500.g	5
GO:0009640	BP	photomorphogenesis	5/2334	41/32470	0.169145	0.647558	0.602362	Lus10017223.g/Lus10021090.g/Lus10033184.g/Lus10002028.g/Lus10002900.g	5
GO:0018022	BP	peptidyl-lysine methylation	8/2334	75/32470	0.169709	0.647601	0.602402	Lus10031818.g/Lus10031247.g/Lus10002571.g/Lus10035757.g/Lus10039347.g/Lus10013825.g/Lus10005597.g/scaffold303.38	8
GO:0007129	BP	synapsis	3/2334	20/32470	0.170225	0.647601	0.602402	Lus10005260.g/Lus10028966.g/Lus10016612.g	3
GO:0035266	BP	meristem growth	3/2334	20/32470	0.170225	0.647601	0.602402	Lus10017223.g/Lus10021090.g/Lus10015968.g	3
GO:0043101	BP	purine-containing compound salvage	3/2334	20/32470	0.170225	0.647601	0.602402	Lus10023197.g/Lus10023021.g/Lus10001497.g	3
GO:0045143	BP	homologous chromosome segregation	3/2334	20/32470	0.170225	0.647601	0.602402	Lus10005260.g/Lus10028966.g/Lus10016612.g	3
GO:0090447	MF	glycerol-3-phosphate 2-O-acyltransferase activity	3/2334	20/32470	0.170225	0.647601	0.602402	Lus10002500.g/Lus10031396.g/Lus10002421.g	3
GO:0000151	CC	ubiquitin ligase complex	15/2334	159/32470	0.170558	0.648192	0.602952	Lus10022706.g/Lus10001473.g/Lus10003349.g/Lus10014208.g/Lus10019491.g/Lus10021683.g/Lus10012220.g/Lus10035023.g/scaffold373.78/Lus10026104.g/Lus10011250.g/Lus10040816.g/Lus10005821.g/Lus10018436.g/scaffold25.158	15
GO:0046527	MF	glucosyltransferase activity	35/2334	412/32470	0.173176	0.657454	0.611567	Lus10012834.g/Lus10013417.g/Lus10037377.g/Lus10010308.g/Lus10030484.g/Lus10003454.g/Lus10023939.g/Lus10041341.g/Lus10024583.g/Lus10028572.g/Lus10039607.g/Lus10001468.g/Lus10013500.g/Lus10032415.g/Lus10007421.g/Lus10018239.g/Lus10042262.g/Lus10017868.g/Lus10042261.g/Lus10021610.g/Lus10003900.g/Lus10020750.g/Lus10038119.g/scaffold1056.2/scaffold1491.66/Lus10020893.g/Lus10006353.g/Lus10019833.g/Lus1…	35
GO:0048584	BP	positive regulation of response to stimulus	7/2334	64/32470	0.174762	0.662784	0.616526	Lus10027969.g/Lus10001473.g/Lus10029852.g/Lus10022265.g/Lus10023302.g/Lus10015968.g/Lus10001137.g	7
GO:0015144	MF	carbohydrate transmembrane transporter activity	18/2334	197/32470	0.175875	0.6636	0.617284	Lus10000310.g/Lus10040652.g/Lus10018256.g/Lus10015754.g/Lus10029966.g/Lus10005870.g/Lus10029970.g/Lus10035354.g/Lus10009428.g/Lus10014932.g/Lus10007691.g/Lus10033795.g/Lus10012780.g/Lus10036187.g/Lus10019070.g/Lus10033995.g/Lus10025800.g/Lus10041334.g	18
GO:0006334	BP	nucleosome assembly	8/2334	76/32470	0.178576	0.6636	0.617284	Lus10025968.g/Lus10023599.g/Lus10038905.g/Lus10031121.g/scaffold123.99/Lus10014267.g/Lus10012092.g/Lus10002941.g	8
GO:0009639	BP	response to red or far red light	8/2334	76/32470	0.178576	0.6636	0.617284	Lus10037819.g/Lus10007594.g/Lus10017223.g/Lus10007459.g/Lus10021090.g/Lus10033184.g/Lus10002028.g/Lus10002900.g	8
GO:0005985	BP	sucrose metabolic process	4/2334	31/32470	0.180234	0.6636	0.617284	Lus10013417.g/Lus10010308.g/Lus10001468.g/Lus10038119.g	4
GO:0019205	MF	nucleobase-containing compound kinase activity	9/2334	88/32470	0.180605	0.6636	0.617284	Lus10023197.g/Lus10016644.g/Lus10031714.g/Lus10027801.g/Lus10023021.g/Lus10035224.g/Lus10035500.g/Lus10033870.g/Lus10001984.g	9
GO:1901476	MF	carbohydrate transmembrane transporter activity	18/2334	198/32470	0.181299	0.6636	0.617284	Lus10000310.g/Lus10040652.g/Lus10018256.g/Lus10015754.g/Lus10029966.g/Lus10005870.g/Lus10029970.g/Lus10035354.g/Lus10009428.g/Lus10014932.g/Lus10007691.g/Lus10033795.g/Lus10012780.g/Lus10036187.g/Lus10019070.g/Lus10033995.g/Lus10025800.g/Lus10041334.g	18
GO:0032182	MF	ubiquitin-like protein binding	5/2334	42/32470	0.181446	0.6636	0.617284	Lus10021567.g/Lus10021683.g/Lus10035023.g/Lus10005821.g/Lus10014343.g	5
GO:0071310	BP	cellular response to organic substance	39/2334	466/32470	0.181682	0.6636	0.617284	Lus10000659.g/Lus10021190.g/Lus10011824.g/Lus10028001.g/Lus10020719.g/Lus10021212.g/Lus10022203.g/scaffold1202.11/Lus10012421.g/Lus10014657.g/Lus10027969.g/Lus10025817.g/scaffold732.45/Lus10041075.g/Lus10042468.g/Lus10001473.g/Lus10037032.g/Lus10025821.g/Lus10041093.g/Lus10042731.g/Lus10007386.g/Lus10039911.g/Lus10029852.g/Lus10012984.g/Lus10024772.g/Lus10011929.g/Lus10015238.g/Lus10009947.g/Lus1…	39
GO:0065008	BP	regulation of biological quality	76/2334	952/32470	0.183062	0.6636	0.617284	Lus10040652.g/Lus10035730.g/Lus10039419.g/Lus10003437.g/scaffold272.125/Lus10026878.g/Lus10003845.g/Lus10018256.g/Lus10030514.g/Lus10034734.g/Lus10041794.g/Lus10004465.g/Lus10003259.g/Lus10037904.g/Lus10036337.g/Lus10024289.g/Lus10009117.g/Lus10016487.g/Lus10014069.g/Lus10018038.g/Lus10009598.g/Lus10007231.g/Lus10002865.g/Lus10005783.g/Lus10035175.g/Lus10040887.g/Lus10034253.g/Lus10040881.g/Lus10…	76
GO:0098542	BP	defense response to other organism	21/2334	236/32470	0.183365	0.6636	0.617284	Lus10004289.g/Lus10006778.g/Lus10014702.g/Lus10011499.g/Lus10001473.g/Lus10023140.g/Lus10027477.g/Lus10003660.g/Lus10003398.g/Lus10029852.g/Lus10022265.g/Lus10019227.g/Lus10021012.g/Lus10003265.g/Lus10037136.g/Lus10023302.g/Lus10008964.g/Lus10007095.g/Lus10021013.g/Lus10006552.g/Lus10001137.g	21
GO:0006470	BP	protein dephosphorylation	19/2334	211/32470	0.184	0.6636	0.617284	Lus10040738.g/Lus10019017.g/Lus10012962.g/Lus10009210.g/Lus10034965.g/Lus10003399.g/Lus10001832.g/Lus10021940.g/Lus10004703.g/Lus10016493.g/Lus10040270.g/Lus10020671.g/Lus10034062.g/Lus10005405.g/Lus10010521.g/Lus10036689.g/Lus10030731.g/scaffold196.293/Lus10043195.g	19
GO:0007140	BP	male meiotic nuclear division	2/2334	11/32470	0.184785	0.6636	0.617284	Lus10030284.g/Lus10023882.g	2
GO:0016906	MF	sterol 3-beta-glucosyltransferase activity	2/2334	11/32470	0.184785	0.6636	0.617284	Lus10028572.g/Lus10011883.g	2
GO:0017176	MF	phosphatidylinositol N-acetylglucosaminyltransferase activity	2/2334	11/32470	0.184785	0.6636	0.617284	Lus10024198.g/Lus10003796.g	2
GO:0030259	BP	lipid glycosylation	2/2334	11/32470	0.184785	0.6636	0.617284	Lus10028572.g/Lus10011883.g	2
GO:0042814	BP	monopolar cell growth	2/2334	11/32470	0.184785	0.6636	0.617284	scaffold272.125/Lus10041794.g	2
GO:0050278	MF	sedoheptulose-bisphosphatase activity	2/2334	11/32470	0.184785	0.6636	0.617284	Lus10032820.g/scaffold354.2	2
GO:0051903	MF	S-(hydroxymethyl)glutathione dehydrogenase activity	2/2334	11/32470	0.184785	0.6636	0.617284	Lus10029759.g/Lus10042787.g	2
GO:0034599	BP	cellular response to oxidative stress	8/2334	77/32470	0.187641	0.6636	0.617284	Lus10003437.g/Lus10026878.g/Lus10021940.g/Lus10014069.g/Lus10025845.g/Lus10019847.g/Lus10013827.g/Lus10020070.g	8
GO:0098655	BP	cation transmembrane transport	24/2334	275/32470	0.18843	0.6636	0.617284	Lus10035730.g/Lus10033386.g/Lus10003611.g/Lus10008227.g/Lus10042040.g/Lus10003259.g/Lus10018324.g/Lus10037904.g/Lus10014531.g/Lus10034840.g/Lus10010618.g/Lus10009789.g/Lus10029050.g/Lus10033934.g/Lus10040925.g/Lus10037544.g/Lus10041851.g/Lus10041852.g/Lus10031872.g/Lus10018044.g/scaffold279.11/Lus10015420.g/Lus10018045.g/Lus10035260.g	24
GO:0010229	BP	inflorescence development	3/2334	21/32470	0.188654	0.6636	0.617284	Lus10017223.g/Lus10021090.g/Lus10015421.g	3
GO:0032844	BP	homeostatic process	3/2334	21/32470	0.188654	0.6636	0.617284	Lus10016487.g/Lus10009598.g/Lus10002674.g	3
GO:0033865	BP	nucleoside bisphosphate metabolic process	3/2334	21/32470	0.188654	0.6636	0.617284	Lus10001862.g/Lus10013850.g/Lus10022102.g	3
GO:0033875	BP	ribonucleoside bisphosphate metabolic process	3/2334	21/32470	0.188654	0.6636	0.617284	Lus10001862.g/Lus10013850.g/Lus10022102.g	3
GO:0034032	BP	purine nucleoside bisphosphate metabolic process	3/2334	21/32470	0.188654	0.6636	0.617284	Lus10001862.g/Lus10013850.g/Lus10022102.g	3
GO:0042807	CC	central vacuole	3/2334	21/32470	0.188654	0.6636	0.617284	Lus10040652.g/Lus10018256.g/Lus10036187.g	3
GO:0071902	BP	positive regulation of protein serine/threonine kinase activity	3/2334	21/32470	0.188654	0.6636	0.617284	Lus10041418.g/Lus10022265.g/Lus10001137.g	3
GO:0034754	BP	cellular hormone metabolic process	6/2334	54/32470	0.190002	0.6636	0.617284	Lus10003845.g/Lus10024289.g/Lus10018038.g/Lus10034253.g/Lus10019712.g/scaffold179.20	6
GO:0051276	BP	chromosome organization	45/2334	547/32470	0.191849	0.6636	0.617284	Lus10031818.g/Lus10031247.g/Lus10025968.g/Lus10023105.g/Lus10023599.g/Lus10005783.g/Lus10027219.g/Lus10008429.g/scaffold152.1/Lus10016644.g/Lus10029476.g/Lus10038905.g/Lus10031121.g/Lus10002571.g/Lus10021650.g/Lus10030284.g/scaffold123.99/Lus10019491.g/Lus10011470.g/Lus10014267.g/Lus10015868.g/Lus10028385.g/Lus10023882.g/Lus10039590.g/Lus10029510.g/Lus10006818.g/Lus10003559.g/Lus10043301.g/Lus100…	45
GO:0016667	MF	oxidoreductase activity, acting on a sulfur group of donors	18/2334	200/32470	0.192394	0.6636	0.617284	Lus10003437.g/Lus10026878.g/Lus10040320.g/Lus10014069.g/Lus10025845.g/Lus10040887.g/Lus10042104.g/Lus10012909.g/Lus10025979.g/Lus10019847.g/Lus10013827.g/Lus10009574.g/Lus10001237.g/Lus10020070.g/Lus10004065.g/Lus10017148.g/Lus10040949.g/Lus10014277.g	18
GO:0010118	BP	stomatal movement	5/2334	43/32470	0.194066	0.6636	0.617284	Lus10007459.g/Lus10018594.g/scaffold2932.16/Lus10035765.g/Lus10034847.g	5
GO:0071482	BP	cellular response to light stimulus	5/2334	43/32470	0.194066	0.6636	0.617284	Lus10037819.g/Lus10007594.g/Lus10007459.g/Lus10002028.g/Lus10002900.g	5
GO:0033044	BP	regulation of chromosome organization	7/2334	66/32470	0.194634	0.6636	0.617284	Lus10019491.g/Lus10011250.g/Lus10018436.g/Lus10014343.g/Lus10030714.g/scaffold303.38/scaffold25.158	7
GO:0045454	BP	cell redox homeostasis	19/2334	213/32470	0.194824	0.6636	0.617284	Lus10003437.g/Lus10026878.g/Lus10036337.g/Lus10014069.g/Lus10040887.g/C8308745.1/Lus10042104.g/Lus10012909.g/Lus10025979.g/Lus10019847.g/Lus10013827.g/Lus10036529.g/Lus10001237.g/Lus10020070.g/Lus10004065.g/Lus10017148.g/Lus10040949.g/Lus10011157.g/Lus10014277.g	19
GO:0019674	BP	NAD metabolic process	4/2334	32/32470	0.195099	0.6636	0.617284	Lus10003178.g/Lus10013543.g/Lus10035645.g/Lus10010749.g	4
GO:0051238	BP	sequestering of metal ion	4/2334	32/32470	0.195099	0.6636	0.617284	Lus10035730.g/Lus10016487.g/Lus10009598.g/Lus10002674.g	4
GO:0034220	BP	ion transmembrane transport	41/2334	496/32470	0.195942	0.6636	0.617284	Lus10040652.g/Lus10035730.g/Lus10005239.g/Lus10008352.g/scaffold51.48/Lus10030683.g/Lus10018256.g/Lus10033386.g/Lus10003611.g/Lus10008227.g/Lus10042040.g/Lus10003259.g/Lus10018324.g/Lus10003817.g/Lus10042864.g/Lus10037904.g/Lus10014531.g/Lus10034840.g/Lus10003903.g/Lus10010618.g/Lus10009789.g/Lus10029050.g/Lus10039190.g/Lus10033934.g/Lus10038640.g/Lus10012153.g/Lus10018594.g/Lus10040925.g/Lus1003…	41
GO:0051726	BP	regulation of cell cycle	14/2334	151/32470	0.19757	0.6636	0.617284	Lus10041418.g/Lus10033472.g/Lus10019491.g/Lus10025634.g/Lus10015968.g/Lus10019636.g/Lus10011250.g/Lus10039844.g/Lus10027955.g/Lus10018436.g/Lus10006898.g/Lus10014343.g/Lus10030714.g/scaffold25.158	14
GO:0000111	CC	nucleotide-excision repair factor 2 complex	1/2334	3/32470	0.200521	0.6636	0.617284	Lus10004055.g	1
GO:0000257	MF	nitrilase activity	1/2334	3/32470	0.200521	0.6636	0.617284	Lus10021322.g	1
GO:0000740	BP	nuclear membrane fusion	1/2334	3/32470	0.200521	0.6636	0.617284	Lus10027634.g	1
GO:0001527	CC	microfibril	1/2334	3/32470	0.200521	0.6636	0.617284	Lus10020319.g	1
GO:0001727	MF	lipid kinase activity	1/2334	3/32470	0.200521	0.6636	0.617284	Lus10011246.g	1
GO:0001729	MF	ceramide kinase activity	1/2334	3/32470	0.200521	0.6636	0.617284	Lus10011246.g	1
GO:0004146	MF	dihydrofolate reductase activity	1/2334	3/32470	0.200521	0.6636	0.617284	Lus10023550.g	1
GO:0004328	MF	formamidase activity	1/2334	3/32470	0.200521	0.6636	0.617284	Lus10011528.g	1
GO:0004631	MF	phosphomevalonate kinase activity	1/2334	3/32470	0.200521	0.6636	0.617284	Lus10012122.g	1
GO:0004799	MF	thymidylate synthase activity	1/2334	3/32470	0.200521	0.6636	0.617284	Lus10023550.g	1
GO:0004844	MF	uracil DNA N-glycosylase activity	1/2334	3/32470	0.200521	0.6636	0.617284	Lus10019712.g	1
GO:0005673	CC	transcription factor TFIIE complex	1/2334	3/32470	0.200521	0.6636	0.617284	Lus10005100.g	1
GO:0006195	BP	purine nucleotide catabolic process	1/2334	3/32470	0.200521	0.6636	0.617284	Lus10029160.g	1
GO:0006203	BP	dGTP catabolic process	1/2334	3/32470	0.200521	0.6636	0.617284	Lus10029160.g	1
GO:0006231	BP	dTMP biosynthetic process	1/2334	3/32470	0.200521	0.6636	0.617284	Lus10023550.g	1
GO:0006706	BP	steroid catabolic process	1/2334	3/32470	0.200521	0.6636	0.617284	Lus10024927.g	1
GO:0006722	BP	triterpenoid metabolic process	1/2334	3/32470	0.200521	0.6636	0.617284	Lus10013850.g	1
GO:0007229	BP	integrin-mediated signaling pathway	1/2334	3/32470	0.200521	0.6636	0.617284	Lus10008350.g	1
GO:0008053	BP	mitochondrial fusion	1/2334	3/32470	0.200521	0.6636	0.617284	Lus10016516.g	1
GO:0008083	MF	growth factor activity	1/2334	3/32470	0.200521	0.6636	0.617284	Lus10027716.g	1
GO:0008490	MF	arsenite secondary active transmembrane transporter activity	1/2334	3/32470	0.200521	0.6636	0.617284	Lus10021449.g	1
GO:0008759	MF	UDP-3-O-[3-hydroxymyristoyl] N-acetylglucosamine deacetylase activity	1/2334	3/32470	0.200521	0.6636	0.617284	Lus10003708.g	1
GO:0008891	MF	glycolate oxidase activity	1/2334	3/32470	0.200521	0.6636	0.617284	Lus10023302.g	1
GO:0009068	BP	aspartate family amino acid catabolic process	1/2334	3/32470	0.200521	0.6636	0.617284	Lus10014658.g	1
GO:0009146	BP	purine nucleoside triphosphate catabolic process	1/2334	3/32470	0.200521	0.6636	0.617284	Lus10029160.g	1
GO:0009151	BP	purine deoxyribonucleotide metabolic process	1/2334	3/32470	0.200521	0.6636	0.617284	Lus10029160.g	1
GO:0009155	BP	purine deoxyribonucleotide catabolic process	1/2334	3/32470	0.200521	0.6636	0.617284	Lus10029160.g	1
GO:0009176	BP	pyrimidine deoxyribonucleoside monophosphate metabolic process	1/2334	3/32470	0.200521	0.6636	0.617284	Lus10023550.g	1
GO:0009177	BP	pyrimidine deoxyribonucleoside monophosphate biosynthetic process	1/2334	3/32470	0.200521	0.6636	0.617284	Lus10023550.g	1
GO:0009215	BP	purine deoxyribonucleoside triphosphate metabolic process	1/2334	3/32470	0.200521	0.6636	0.617284	Lus10029160.g	1
GO:0009217	BP	purine deoxyribonucleoside triphosphate catabolic process	1/2334	3/32470	0.200521	0.6636	0.617284	Lus10029160.g	1
GO:0009301	BP	snRNA transcription	1/2334	3/32470	0.200521	0.6636	0.617284	Lus10008478.g	1
GO:0009574	CC	preprophase band	1/2334	3/32470	0.200521	0.6636	0.617284	scaffold161.1	1
GO:0009662	BP	etioplast organization	1/2334	3/32470	0.200521	0.6636	0.617284	scaffold462.8	1
GO:0009823	BP	cytokinin catabolic process	1/2334	3/32470	0.200521	0.6636	0.617284	Lus10018038.g	1
GO:0009897	CC	external side of plasma membrane	1/2334	3/32470	0.200521	0.6636	0.617284	Lus10024960.g	1
GO:0009945	BP	radial axis specification	1/2334	3/32470	0.200521	0.6636	0.617284	Lus10004646.g	1
GO:0010018	BP	far-red light signaling pathway	1/2334	3/32470	0.200521	0.6636	0.617284	Lus10007594.g	1
GO:0010030	BP	positive regulation of seed germination	1/2334	3/32470	0.200521	0.6636	0.617284	Lus10027477.g	1
GO:0010201	BP	response to continuous far red light stimulus by the high-irradiance response system	1/2334	3/32470	0.200521	0.6636	0.617284	Lus10007594.g	1
GO:0010599	BP	production of lsiRNA involved in RNA interference	1/2334	3/32470	0.200521	0.6636	0.617284	Lus10037136.g	1
GO:0015185	MF	gamma-aminobutyric acid transmembrane transporter activity	1/2334	3/32470	0.200521	0.6636	0.617284	Lus10035260.g	1
GO:0015446	MF	ATPase-coupled arsenite transmembrane transporter activity	1/2334	3/32470	0.200521	0.6636	0.617284	Lus10021449.g	1
GO:0015680	BP	protein maturation by copper ion transfer	1/2334	3/32470	0.200521	0.6636	0.617284	Lus10040925.g	1
GO:0015800	BP	acidic amino acid transport	1/2334	3/32470	0.200521	0.6636	0.617284	Lus10035260.g	1
GO:0015812	BP	gamma-aminobutyric acid transport	1/2334	3/32470	0.200521	0.6636	0.617284	Lus10035260.g	1
GO:0015813	BP	L-glutamate transmembrane transport	1/2334	3/32470	0.200521	0.6636	0.617284	Lus10035260.g	1
GO:0016104	BP	triterpenoid biosynthetic process	1/2334	3/32470	0.200521	0.6636	0.617284	Lus10013850.g	1
GO:0016127	BP	sterol catabolic process	1/2334	3/32470	0.200521	0.6636	0.617284	Lus10024927.g	1
GO:0016636	MF	oxidoreductase activity, acting on the CH-CH group of donors, iron-sulfur protein as acceptor	1/2334	3/32470	0.200521	0.6636	0.617284	Lus10022422.g	1
GO:0016815	MF	hydrolase activity, acting on carbon-nitrogen (but not peptide) bonds, in nitriles	1/2334	3/32470	0.200521	0.6636	0.617284	Lus10021322.g	1
GO:0018027	BP	peptidyl-lysine dimethylation	1/2334	3/32470	0.200521	0.6636	0.617284	scaffold303.38	1
GO:0019185	CC	snRNA-activating protein complex	1/2334	3/32470	0.200521	0.6636	0.617284	Lus10008478.g	1
GO:0019310	BP	inositol catabolic process	1/2334	3/32470	0.200521	0.6636	0.617284	Lus10006198.g	1
GO:0030856	BP	regulation of epithelial cell differentiation	1/2334	3/32470	0.200521	0.6636	0.617284	Lus10018858.g	1
GO:0031062	BP	positive regulation of histone methylation	1/2334	3/32470	0.200521	0.6636	0.617284	scaffold303.38	1
GO:0032138	MF	single base insertion or deletion binding	1/2334	3/32470	0.200521	0.6636	0.617284	Lus10017724.g	1
GO:0032456	BP	endocytic recycling	1/2334	3/32470	0.200521	0.6636	0.617284	Lus10043181.g	1
GO:0034433	BP	steroid esterification	1/2334	3/32470	0.200521	0.6636	0.617284	Lus10024927.g	1
GO:0034434	BP	sterol esterification	1/2334	3/32470	0.200521	0.6636	0.617284	Lus10024927.g	1
GO:0035494	BP	SNARE complex disassembly	1/2334	3/32470	0.200521	0.6636	0.617284	Lus10012211.g	1
GO:0035596	MF	methylthiotransferase activity	1/2334	3/32470	0.200521	0.6636	0.617284	Lus10008262.g	1
GO:0036123	BP	histone H3-K9 dimethylation	1/2334	3/32470	0.200521	0.6636	0.617284	scaffold303.38	1
GO:0042083	MF	5,10-methylenetetrahydrofolate-dependent methyltransferase activity	1/2334	3/32470	0.200521	0.6636	0.617284	Lus10023550.g	1
GO:0042407	BP	cristae formation	1/2334	3/32470	0.200521	0.6636	0.617284	Lus10016516.g	1
GO:0042732	BP	D-xylose metabolic process	1/2334	3/32470	0.200521	0.6636	0.617284	Lus10006983.g	1
GO:0042795	BP	snRNA transcription by RNA polymerase II	1/2334	3/32470	0.200521	0.6636	0.617284	Lus10008478.g	1
GO:0042796	BP	snRNA transcription by RNA polymerase III	1/2334	3/32470	0.200521	0.6636	0.617284	Lus10008478.g	1
GO:0043047	MF	single-stranded telomeric DNA binding	1/2334	3/32470	0.200521	0.6636	0.617284	Lus10016644.g	1
GO:0043073	CC	germ cell nucleus	1/2334	3/32470	0.200521	0.6636	0.617284	Lus10028966.g	1
GO:0043625	CC	delta DNA polymerase complex	1/2334	3/32470	0.200521	0.6636	0.617284	Lus10020862.g	1
GO:0044420	CC	extracellular matrix component	1/2334	3/32470	0.200521	0.6636	0.617284	Lus10020319.g	1
GO:0045041	BP	protein import into mitochondrial intermembrane space	1/2334	3/32470	0.200521	0.6636	0.617284	Lus10016516.g	1
GO:0045335	CC	phagocytic vesicle	1/2334	3/32470	0.200521	0.6636	0.617284	Lus10041310.g	1
GO:0045604	BP	regulation of epidermal cell differentiation	1/2334	3/32470	0.200521	0.6636	0.617284	Lus10018858.g	1
GO:0045682	BP	regulation of epidermis development	1/2334	3/32470	0.200521	0.6636	0.617284	Lus10018858.g	1
GO:0046070	BP	dGTP metabolic process	1/2334	3/32470	0.200521	0.6636	0.617284	Lus10029160.g	1
GO:0046073	BP	dTMP metabolic process	1/2334	3/32470	0.200521	0.6636	0.617284	Lus10023550.g	1
GO:0046386	BP	deoxyribose phosphate catabolic process	1/2334	3/32470	0.200521	0.6636	0.617284	Lus10029160.g	1
GO:0048311	BP	mitochondrion distribution	1/2334	3/32470	0.200521	0.6636	0.617284	scaffold196.161	1
GO:0048312	BP	intracellular distribution of mitochondria	1/2334	3/32470	0.200521	0.6636	0.617284	scaffold196.161	1
GO:0050113	MF	inositol oxygenase activity	1/2334	3/32470	0.200521	0.6636	0.617284	Lus10006198.g	1
GO:0050497	MF	transferase activity, transferring alkylthio groups	1/2334	3/32470	0.200521	0.6636	0.617284	Lus10008262.g	1
GO:0051574	BP	positive regulation of histone H3-K9 methylation	1/2334	3/32470	0.200521	0.6636	0.617284	scaffold303.38	1
GO:0051646	BP	mitochondrion localization	1/2334	3/32470	0.200521	0.6636	0.617284	scaffold196.161	1
GO:0052635	MF	C-20 gibberellin 2-beta-dioxygenase activity	1/2334	3/32470	0.200521	0.6636	0.617284	Lus10006759.g	1
GO:0070206	BP	protein trimerization	1/2334	3/32470	0.200521	0.6636	0.617284	Lus10014795.g	1
GO:0071156	BP	regulation of cell cycle arrest	1/2334	3/32470	0.200521	0.6636	0.617284	Lus10019636.g	1
GO:0071158	BP	positive regulation of cell cycle arrest	1/2334	3/32470	0.200521	0.6636	0.617284	Lus10019636.g	1
GO:0071490	BP	cellular response to far red light	1/2334	3/32470	0.200521	0.6636	0.617284	Lus10007594.g	1
GO:0071818	CC	BAT3 complex	1/2334	3/32470	0.200521	0.6636	0.617284	Lus10023490.g	1
GO:0071836	BP	nectar secretion	1/2334	3/32470	0.200521	0.6636	0.617284	Lus10038119.g	1
GO:0071942	CC	XPC complex	1/2334	3/32470	0.200521	0.6636	0.617284	Lus10004055.g	1
GO:0072379	CC	ER membrane insertion complex	1/2334	3/32470	0.200521	0.6636	0.617284	Lus10023490.g	1
GO:0080095	MF	phosphatidylethanolamine-sterol O-acyltransferase activity	1/2334	3/32470	0.200521	0.6636	0.617284	Lus10024927.g	1
GO:0080096	MF	phosphatidate-sterol O-acyltransferase activity	1/2334	3/32470	0.200521	0.6636	0.617284	Lus10024927.g	1
GO:0097506	MF	deaminated base DNA N-glycosylase activity	1/2334	3/32470	0.200521	0.6636	0.617284	Lus10019712.g	1
GO:0098847	MF	sequence-specific single stranded DNA binding	1/2334	3/32470	0.200521	0.6636	0.617284	Lus10016644.g	1
GO:1900109	BP	regulation of histone H3-K9 dimethylation	1/2334	3/32470	0.200521	0.6636	0.617284	scaffold303.38	1
GO:1900111	BP	positive regulation of histone H3-K9 dimethylation	1/2334	3/32470	0.200521	0.6636	0.617284	scaffold303.38	1
GO:1990457	CC	pexophagosome	1/2334	3/32470	0.200521	0.6636	0.617284	Lus10041310.g	1
GO:2000027	BP	regulation of animal organ morphogenesis	1/2334	3/32470	0.200521	0.6636	0.617284	Lus10007231.g	1
GO:0016592	CC	mediator complex	6/2334	55/32470	0.201285	0.665522	0.619072	Lus10003788.g/scaffold993.5/Lus10016131.g/Lus10034749.g/Lus10021434.g/Lus10021276.g	6
GO:0016051	BP	carbohydrate biosynthetic process	28/2334	329/32470	0.201517	0.665685	0.619224	Lus10012264.g/Lus10016012.g/Lus10015715.g/Lus10023553.g/Lus10027725.g/Lus10015780.g/Lus10034595.g/Lus10039607.g/Lus10021805.g/Lus10032415.g/Lus10017868.g/Lus10010268.g/Lus10011360.g/Lus10029049.g/Lus10020750.g/Lus10018554.g/Lus10010088.g/Lus10012571.g/scaffold1056.2/Lus10020893.g/Lus10042934.g/Lus10003708.g/Lus10038620.g/scaffold6.31/Lus10037152.g/Lus10033861.g/Lus10000830.g/Lus10034664.g	28
GO:0003777	MF	microtubule motor activity	11/2334	115/32470	0.204092	0.672968	0.625998	Lus10025275.g/Lus10005181.g/Lus10018049.g/Lus10029865.g/Lus10034537.g/Lus10033849.g/Lus10035954.g/Lus10021340.g/Lus10017016.g/Lus10031058.g/Lus10018999.g	11
GO:0080134	BP	regulation of response to stress	11/2334	115/32470	0.204092	0.672968	0.625998	Lus10021940.g/scaffold732.45/Lus10030599.g/Lus10001473.g/Lus10002578.g/Lus10039911.g/Lus10029852.g/Lus10009011.g/Lus10011929.g/Lus10023302.g/Lus10027648.g	11
GO:0006749	BP	glutathione metabolic process	7/2334	67/32470	0.204892	0.673162	0.626179	Lus10030414.g/Lus10040320.g/Lus10026643.g/Lus10015049.g/Lus10007897.g/Lus10042756.g/Lus10004065.g	7
GO:0009611	BP	response to wounding	7/2334	67/32470	0.204892	0.673162	0.626179	Lus10014740.g/scaffold732.45/Lus10042731.g/Lus10039911.g/Lus10011929.g/Lus10004297.g/Lus10027648.g	7
GO:0016278	MF	lysine N-methyltransferase activity	7/2334	67/32470	0.204892	0.673162	0.626179	Lus10031818.g/Lus10031247.g/Lus10041386.g/Lus10002571.g/Lus10035757.g/Lus10013825.g/Lus10005597.g	7
GO:0016279	MF	protein-lysine N-methyltransferase activity	7/2334	67/32470	0.204892	0.673162	0.626179	Lus10031818.g/Lus10031247.g/Lus10041386.g/Lus10002571.g/Lus10035757.g/Lus10013825.g/Lus10005597.g	7
GO:0004180	MF	carboxypeptidase activity	10/2334	103/32470	0.205559	0.674046	0.627002	Lus10010895.g/Lus10018667.g/Lus10017223.g/Lus10041000.g/Lus10007731.g/Lus10011603.g/Lus10023882.g/Lus10021090.g/Lus10038691.g/Lus10013395.g	10
GO:0006694	BP	steroid biosynthetic process	8/2334	79/32470	0.206335	0.674046	0.627002	scaffold272.125/Lus10041794.g/Lus10009467.g/Lus10013850.g/Lus10033308.g/Lus10008774.g/Lus10034768.g/Lus10008775.g	8
GO:0070566	MF	adenylyltransferase activity	5/2334	44/32470	0.206981	0.674046	0.627002	Lus10023553.g/Lus10019918.g/Lus10013543.g/Lus10009011.g/Lus10010088.g	5
GO:0016458	BP	gene silencing	13/2334	140/32470	0.206998	0.674046	0.627002	Lus10000951.g/Lus10002702.g/Lus10012965.g/Lus10021917.g/Lus10023882.g/Lus10037136.g/Lus10043301.g/Lus10027113.g/Lus10032933.g/Lus10026076.g/Lus10019588.g/Lus10041204.g/Lus10005463.g	13
GO:0009378	MF	four-way junction helicase activity	3/2334	22/32470	0.20756	0.674046	0.627002	Lus10028385.g/Lus10034749.g/Lus10042451.g	3
GO:0009736	BP	cytokinin-activated signaling pathway	3/2334	22/32470	0.20756	0.674046	0.627002	Lus10025821.g/Lus10017009.g/Lus10015968.g	3
GO:0010143	BP	cutin biosynthetic process	3/2334	22/32470	0.20756	0.674046	0.627002	Lus10002500.g/Lus10031396.g/Lus10002421.g	3
GO:0032147	BP	activation of protein kinase activity	3/2334	22/32470	0.20756	0.674046	0.627002	Lus10022265.g/Lus10039844.g/Lus10001137.g	3
GO:0035434	BP	copper ion transmembrane transport	3/2334	22/32470	0.20756	0.674046	0.627002	Lus10009789.g/Lus10040925.g/scaffold279.11	3
GO:0043140	MF	ATP-dependent 3'-5' DNA helicase activity	3/2334	22/32470	0.20756	0.674046	0.627002	Lus10028385.g/Lus10034749.g/Lus10042451.g	3
GO:0071368	BP	cellular response to cytokinin stimulus	3/2334	22/32470	0.20756	0.674046	0.627002	Lus10025821.g/Lus10017009.g/Lus10015968.g	3
GO:1902532	BP	negative regulation of intracellular signal transduction	3/2334	22/32470	0.20756	0.674046	0.627002	Lus10021940.g/Lus10021212.g/Lus10022203.g	3
GO:0006457	BP	protein folding	33/2334	395/32470	0.20757	0.674046	0.627002	Lus10023691.g/Lus10003437.g/Lus10026878.g/Lus10002733.g/Lus10008652.g/Lus10036337.g/Lus10014069.g/Lus10028188.g/scaffold34.51/C8308745.1/Lus10042891.g/Lus10027634.g/scaffold373.168/Lus10019847.g/Lus10038905.g/Lus10021052.g/Lus10021609.g/Lus10031121.g/Lus10002625.g/Lus10013827.g/Lus10004039.g/Lus10026631.g/Lus10018845.g/Lus10002356.g/scaffold587.48/Lus10036529.g/Lus10020070.g/Lus10037784.g/Lus1003…	33
GO:0030003	BP	cellular cation homeostasis	15/2334	165/32470	0.20781	0.674225	0.627168	Lus10035730.g/Lus10039419.g/Lus10030514.g/Lus10004465.g/Lus10003259.g/Lus10009117.g/Lus10016487.g/Lus10009598.g/Lus10002865.g/Lus10002674.g/Lus10033250.g/Lus10042946.g/Lus10008284.g/scaffold43.7/Lus10007455.g	15
GO:0003724	MF	RNA helicase activity	12/2334	128/32470	0.209587	0.677321	0.630048	Lus10038898.g/Lus10007872.g/Lus10015020.g/Lus10037620.g/Lus10028117.g/Lus10032133.g/Lus10027388.g/Lus10008856.g/Lus10034440.g/Lus10010127.g/Lus10034109.g/Lus10036991.g	12
GO:0031407	BP	oxylipin metabolic process	4/2334	33/32470	0.210324	0.677321	0.630048	Lus10027379.g/Lus10002547.g/Lus10041646.g/Lus10031236.g	4
GO:0031408	BP	oxylipin biosynthetic process	4/2334	33/32470	0.210324	0.677321	0.630048	Lus10027379.g/Lus10002547.g/Lus10041646.g/Lus10031236.g	4
GO:0005730	CC	nucleolus	29/2334	344/32470	0.210972	0.677321	0.630048	Lus10000951.g/Lus10000639.g/Lus10037050.g/Lus10002702.g/Lus10008095.g/Lus10013128.g/Lus10020051.g/scaffold33.166/Lus10025907.g/Lus10038905.g/Lus10038195.g/Lus10021917.g/Lus10004143.g/Lus10031121.g/Lus10036936.g/Lus10013182.g/Lus10013760.g/Lus10001157.g/Lus10023882.g/Lus10035725.g/Lus10033275.g/Lus10016452.g/Lus10043172.g/Lus10000285.g/Lus10018858.g/Lus10002977.g/scaffold169.36/Lus10032933.g/Lus10…	29
GO:0001906	BP	cell killing	2/2334	12/32470	0.211744	0.677321	0.630048	Lus10004289.g/Lus10019227.g	2
GO:0003854	MF	3-beta-hydroxy-delta5-steroid dehydrogenase activity	2/2334	12/32470	0.211744	0.677321	0.630048	Lus10008774.g/Lus10008775.g	2
GO:0003973	MF	(S)-2-hydroxy-acid oxidase activity	2/2334	12/32470	0.211744	0.677321	0.630048	Lus10038507.g/Lus10023302.g	2
GO:0004124	MF	cysteine synthase activity	2/2334	12/32470	0.211744	0.677321	0.630048	Lus10015947.g/Lus10004118.g	2
GO:0008878	MF	glucose-1-phosphate adenylyltransferase activity	2/2334	12/32470	0.211744	0.677321	0.630048	Lus10023553.g/Lus10010088.g	2
GO:0010214	BP	seed coat development	2/2334	12/32470	0.211744	0.677321	0.630048	Lus10035662.g/Lus10027477.g	2
GO:0010267	BP	production of ta-siRNAs involved in RNA interference	2/2334	12/32470	0.211744	0.677321	0.630048	Lus10037136.g/Lus10027113.g	2
GO:0016553	BP	base conversion or substitution editing	2/2334	12/32470	0.211744	0.677321	0.630048	Lus10014211.g/Lus10022702.g	2
GO:0031640	BP	killing of cells of other organism	2/2334	12/32470	0.211744	0.677321	0.630048	Lus10004289.g/Lus10019227.g	2
GO:0038199	MF	ethylene receptor activity	2/2334	12/32470	0.211744	0.677321	0.630048	Lus10021212.g/Lus10022203.g	2
GO:0043733	MF	DNA-3-methylbase glycosylase activity	2/2334	12/32470	0.211744	0.677321	0.630048	Lus10019712.g/Lus10041749.g	2
GO:0044364	BP	disruption of cells of other organism	2/2334	12/32470	0.211744	0.677321	0.630048	Lus10004289.g/Lus10019227.g	2
GO:0019953	BP	sexual reproduction	6/2334	56/32470	0.212805	0.679519	0.632092	Lus10011013.g/Lus10001009.g/Lus10023968.g/Lus10030284.g/Lus10023882.g/Lus10031396.g	6
GO:0048609	BP	multicellular organismal reproductive process	6/2334	56/32470	0.212805	0.679519	0.632092	Lus10020719.g/Lus10022060.g/Lus10030284.g/Lus10023882.g/Lus10031396.g/Lus10019636.g	6
GO:0019318	BP	hexose metabolic process	10/2334	104/32470	0.213892	0.682391	0.634764	Lus10032078.g/Lus10014614.g/Lus10038423.g/scaffold98.117/Lus10034595.g/Lus10015826.g/Lus10010897.g/Lus10037789.g/Lus10042934.g/Lus10032179.g	10
GO:0032501	BP	multicellular organismal process	100/2334	1285/32470	0.214297	0.683084	0.635409	Lus10000310.g/Lus10000659.g/Lus10030446.g/Lus10019077.g/Lus10016273.g/scaffold272.125/Lus10015720.g/Lus10028001.g/Lus10037156.g/Lus10016056.g/Lus10020719.g/Lus10022060.g/Lus10015754.g/Lus10041794.g/Lus10041310.g/Lus10027969.g/Lus10000639.g/Lus10012018.g/Lus10017223.g/Lus10012657.g/Lus10001473.g/Lus10037032.g/Lus10035662.g/Lus10007459.g/Lus10041721.g/Lus10020051.g/Lus10007231.g/Lus10040780.g/Lus10…	100
GO:0000981	MF	DNA-binding transcription factor activity, RNA polymerase II-specific	8/2334	80/32470	0.215947	0.687742	0.639741	Lus10028005.g/Lus10023711.g/Lus10012382.g/scaffold31.181/Lus10020684.g/Lus10023926.g/Lus10014423.g/Lus10029863.g	8
GO:0072524	BP	pyridine-containing compound metabolic process	16/2334	179/32470	0.217168	0.691025	0.642796	Lus10032078.g/Lus10015715.g/Lus10014614.g/Lus10039994.g/Lus10041003.g/Lus10003178.g/Lus10013543.g/Lus10043136.g/Lus10006983.g/Lus10019083.g/Lus10011450.g/Lus10035645.g/Lus10019038.g/Lus10008812.g/Lus10037545.g/Lus10010749.g	16
GO:0000245	BP	spliceosomal complex assembly	5/2334	45/32470	0.220167	0.698731	0.649964	Lus10027212.g/Lus10016068.g/Lus10025186.g/Lus10007278.g/Lus10028022.g	5
GO:0005686	CC	U2 snRNP	5/2334	45/32470	0.220167	0.698731	0.649964	Lus10016068.g/Lus10003498.g/Lus10025186.g/Lus10007278.g/Lus10028022.g	5
GO:0009845	BP	seed germination	5/2334	45/32470	0.220167	0.698731	0.649964	Lus10000659.g/Lus10028001.g/Lus10027477.g/Lus10018594.g/Lus10017049.g	5
GO:0016887	MF	ATPase activity	68/2334	860/32470	0.221254	0.701193	0.652254	Lus10028810.g/Lus10038898.g/Lus10034734.g/Lus10033386.g/Lus10007872.g/Lus10027725.g/Lus10042040.g/Lus10038681.g/Lus10015020.g/Lus10003259.g/Lus10018027.g/Lus10034840.g/Lus10016516.g/Lus10009789.g/Lus10033274.g/Lus10005783.g/Lus10033934.g/Lus10037947.g/Lus10024965.g/Lus10021585.g/Lus10037620.g/Lus10025275.g/Lus10012959.g/Lus10016644.g/Lus10028117.g/Lus10005481.g/Lus10032133.g/Lus10027388.g/Lus1001…	68
GO:0009890	BP	negative regulation of biosynthetic process	18/2334	205/32470	0.221521	0.701193	0.652254	Lus10012202.g/scaffold732.45/Lus10007594.g/Lus10001473.g/Lus10019348.g/Lus10041718.g/Lus10039911.g/Lus10021650.g/Lus10011929.g/Lus10026631.g/Lus10043301.g/Lus10015968.g/Lus10018858.g/Lus10004759.g/Lus10024032.g/Lus10043433.g/Lus10027648.g/Lus10008007.g	18
GO:0031327	BP	negative regulation of cellular biosynthetic process	18/2334	205/32470	0.221521	0.701193	0.652254	Lus10012202.g/scaffold732.45/Lus10007594.g/Lus10001473.g/Lus10019348.g/Lus10041718.g/Lus10039911.g/Lus10021650.g/Lus10011929.g/Lus10026631.g/Lus10043301.g/Lus10015968.g/Lus10018858.g/Lus10004759.g/Lus10024032.g/Lus10043433.g/Lus10027648.g/Lus10008007.g	18
GO:0050793	BP	regulation of developmental process	23/2334	269/32470	0.222175	0.702624	0.653585	Lus10000659.g/Lus10028001.g/Lus10017223.g/Lus10037032.g/Lus10007459.g/Lus10041721.g/Lus10007231.g/Lus10040780.g/Lus10027477.g/Lus10005479.g/Lus10017820.g/Lus10021090.g/Lus10008098.g/Lus10037136.g/Lus10017049.g/Lus10002028.g/Lus10015968.g/Lus10019636.g/Lus10002900.g/Lus10018858.g/Lus10015421.g/Lus10039347.g/Lus10010633.g	23
GO:0090501	BP	RNA phosphodiester bond hydrolysis	10/2334	105/32470	0.222359	0.702624	0.653585	Lus10000951.g/Lus10002702.g/Lus10008763.g/Lus10022250.g/Lus10021917.g/Lus10033275.g/Lus10006382.g/Lus10033870.g/Lus10032933.g/Lus10041204.g	10
GO:1901701	BP	cellular response to oxygen-containing compound	24/2334	282/32470	0.222901	0.703725	0.654609	Lus10000659.g/Lus10021190.g/Lus10011824.g/Lus10028001.g/Lus10020719.g/scaffold1202.11/Lus10014657.g/Lus10027969.g/scaffold732.45/Lus10001473.g/Lus10037032.g/Lus10041093.g/Lus10025845.g/Lus10042731.g/Lus10039911.g/Lus10029852.g/Lus10024772.g/Lus10011929.g/Lus10015238.g/Lus10009947.g/Lus10017009.g/Lus10002028.g/Lus10002900.g/Lus10027648.g	24
GO:0055080	BP	cation homeostasis	19/2334	218/32470	0.223186	0.704014	0.654878	Lus10035730.g/Lus10039419.g/Lus10030514.g/Lus10004465.g/Lus10003259.g/Lus10009117.g/Lus10016487.g/Lus10009598.g/Lus10007231.g/Lus10002865.g/Lus10040881.g/Lus10002674.g/Lus10033250.g/Lus10042946.g/Lus10008284.g/Lus10018989.g/scaffold43.7/Lus10007455.g/Lus10026156.g	19
GO:0098656	BP	anion transmembrane transport	16/2334	180/32470	0.223591	0.704681	0.655499	Lus10005239.g/Lus10008352.g/scaffold51.48/Lus10030683.g/Lus10003817.g/Lus10042864.g/Lus10003903.g/Lus10039190.g/Lus10038640.g/Lus10012153.g/Lus10037544.g/Lus10029605.g/Lus10001908.g/Lus10015420.g/Lus10018652.g/Lus10035260.g	16
GO:0009705	CC	plant-type vacuole membrane	9/2334	93/32470	0.224386	0.705215	0.655995	Lus10040652.g/Lus10018256.g/Lus10014801.g/Lus10002674.g/Lus10036187.g/Lus10041508.g/Lus10035765.g/Lus10005217.g/Lus10034847.g	9
GO:0044106	BP	cellular amine metabolic process	9/2334	93/32470	0.224386	0.705215	0.655995	Lus10019016.g/Lus10030861.g/Lus10030629.g/Lus10014091.g/Lus10019146.g/Lus10019822.g/Lus10003398.g/Lus10020627.g/Lus10007095.g	9
GO:0005249	MF	voltage-gated potassium channel activity	6/2334	57/32470	0.224546	0.705215	0.655995	Lus10037904.g/C8290341.1/Lus10017765.g/Lus10017766.g/Lus10043298.g/Lus10033052.g	6
GO:0008483	MF	transaminase activity	8/2334	81/32470	0.225725	0.705215	0.655995	Lus10033661.g/scaffold1179.8/Lus10017705.g/Lus10029984.g/Lus10022137.g/Lus10007247.g/scaffold338.16/scaffold34.66	8
GO:0016769	MF	transferase activity, transferring nitrogenous groups	8/2334	81/32470	0.225725	0.705215	0.655995	Lus10033661.g/scaffold1179.8/Lus10017705.g/Lus10029984.g/Lus10022137.g/Lus10007247.g/scaffold338.16/scaffold34.66	8
GO:0008514	MF	organic anion transmembrane transporter activity	17/2334	193/32470	0.225763	0.705215	0.655995	Lus10005239.g/Lus10008352.g/scaffold51.48/Lus10030683.g/Lus10003817.g/Lus10042864.g/Lus10003903.g/Lus10039190.g/Lus10038640.g/Lus10012153.g/Lus10037544.g/Lus10003738.g/Lus10029605.g/Lus10001908.g/Lus10015420.g/Lus10018652.g/Lus10035260.g	17
GO:0019252	BP	starch biosynthetic process	4/2334	34/32470	0.225868	0.705215	0.655995	Lus10012264.g/Lus10023553.g/Lus10034595.g/Lus10010088.g	4
GO:0009909	BP	regulation of flower development	7/2334	69/32470	0.225995	0.705215	0.655995	Lus10017223.g/Lus10037032.g/Lus10007459.g/Lus10040780.g/Lus10021090.g/Lus10015421.g/Lus10039347.g	7
GO:0051213	MF	dioxygenase activity	22/2334	257/32470	0.226675	0.705215	0.655995	Lus10027379.g/Lus10007818.g/Lus10016659.g/Lus10022190.g/Lus10028135.g/Lus10002547.g/Lus10041646.g/Lus10021025.g/Lus10032574.g/Lus10008571.g/Lus10026185.g/Lus10032689.g/Lus10023851.g/Lus10017249.g/Lus10006759.g/Lus10031236.g/Lus10022193.g/Lus10027586.g/Lus10042481.g/Lus10024882.g/Lus10042482.g/Lus10022195.g	22
GO:0006002	BP	fructose 6-phosphate metabolic process	3/2334	23/32470	0.226863	0.705215	0.655995	Lus10039994.g/Lus10008812.g/scaffold34.66	3
GO:0009147	BP	pyrimidine nucleoside triphosphate metabolic process	3/2334	23/32470	0.226863	0.705215	0.655995	Lus10010020.g/Lus10027801.g/Lus10007155.g	3
GO:0010431	BP	seed maturation	3/2334	23/32470	0.226863	0.705215	0.655995	Lus10020719.g/Lus10022060.g/Lus10019636.g	3
GO:0010997	MF	anaphase-promoting complex binding	3/2334	23/32470	0.226863	0.705215	0.655995	Lus10037595.g/Lus10037593.g/Lus10023401.g	3
GO:0031418	MF	L-ascorbic acid binding	3/2334	23/32470	0.226863	0.705215	0.655995	Lus10031048.g/Lus10019134.g/Lus10017249.g	3
GO:0055106	MF	ubiquitin-protein transferase regulator activity	3/2334	23/32470	0.226863	0.705215	0.655995	Lus10037595.g/Lus10037593.g/Lus10023401.g	3
GO:0097027	MF	ubiquitin-protein transferase activator activity	3/2334	23/32470	0.226863	0.705215	0.655995	Lus10037595.g/Lus10037593.g/Lus10023401.g	3
GO:0071396	BP	cellular response to lipid	18/2334	206/32470	0.227571	0.706811	0.657479	Lus10000659.g/Lus10021190.g/Lus10011824.g/Lus10028001.g/Lus10020719.g/scaffold1202.11/Lus10014657.g/Lus10027969.g/Lus10037032.g/Lus10041093.g/Lus10042731.g/Lus10029852.g/Lus10024772.g/Lus10015238.g/Lus10009947.g/Lus10017009.g/Lus10002028.g/Lus10002900.g	18
GO:0044270	BP	cellular nitrogen compound catabolic process	19/2334	219/32470	0.22907	0.71086	0.661246	Lus10014702.g/Lus10024484.g/Lus10014091.g/Lus10019755.g/Lus10008763.g/Lus10022250.g/Lus10029160.g/Lus10019822.g/Lus10036993.g/Lus10008429.g/Lus10023619.g/Lus10039372.g/Lus10024250.g/Lus10016369.g/Lus10006382.g/Lus10007771.g/Lus10029713.g/Lus10042746.g/Lus10016612.g	19
GO:0045892	BP	negative regulation of transcription, DNA-templated	12/2334	131/32470	0.232442	0.719024	0.66884	Lus10012202.g/Lus10001473.g/Lus10019348.g/Lus10041718.g/Lus10021650.g/Lus10026631.g/Lus10043301.g/Lus10018858.g/Lus10004759.g/Lus10024032.g/Lus10043433.g/Lus10008007.g	12
GO:0000175	MF	3'-5'-exoribonuclease activity	5/2334	46/32470	0.233599	0.719024	0.66884	Lus10008763.g/Lus10022250.g/Lus10007771.g/Lus10029713.g/Lus10042746.g	5
GO:0008283	BP	cell proliferation	5/2334	46/32470	0.233599	0.719024	0.66884	Lus10027716.g/Lus10009011.g/Lus10015968.g/Lus10004759.g/Lus10024960.g	5
GO:0009690	BP	cytokinin metabolic process	5/2334	46/32470	0.233599	0.719024	0.66884	Lus10003845.g/Lus10024289.g/Lus10018038.g/Lus10019712.g/scaffold179.20	5
GO:0010639	BP	negative regulation of organelle organization	5/2334	46/32470	0.233599	0.719024	0.66884	Lus10019491.g/Lus10014343.g/Lus10030714.g/scaffold303.38/scaffold25.158	5
GO:0051129	BP	negative regulation of cellular component organization	5/2334	46/32470	0.233599	0.719024	0.66884	Lus10019491.g/Lus10014343.g/Lus10030714.g/scaffold303.38/scaffold25.158	5
GO:0009719	BP	response to endogenous stimulus	61/2334	771/32470	0.233873	0.719024	0.66884	Lus10005652.g/Lus10000659.g/Lus10021190.g/Lus10011824.g/Lus10043186.g/Lus10028001.g/Lus10013155.g/Lus10010605.g/Lus10020719.g/Lus10021212.g/Lus10022060.g/Lus10022203.g/scaffold1202.11/Lus10012421.g/Lus10014657.g/Lus10027969.g/Lus10025817.g/scaffold732.45/Lus10041075.g/Lus10003611.g/Lus10008227.g/Lus10033394.g/Lus10042468.g/Lus10001473.g/Lus10037032.g/Lus10032557.g/Lus10009286.g/Lus10025821.g/Lus1…	61
GO:0009725	BP	response to hormone	61/2334	771/32470	0.233873	0.719024	0.66884	Lus10005652.g/Lus10000659.g/Lus10021190.g/Lus10011824.g/Lus10043186.g/Lus10028001.g/Lus10013155.g/Lus10010605.g/Lus10020719.g/Lus10021212.g/Lus10022060.g/Lus10022203.g/scaffold1202.11/Lus10012421.g/Lus10014657.g/Lus10027969.g/Lus10025817.g/scaffold732.45/Lus10041075.g/Lus10003611.g/Lus10008227.g/Lus10033394.g/Lus10042468.g/Lus10001473.g/Lus10037032.g/Lus10032557.g/Lus10009286.g/Lus10025821.g/Lus1…	61
GO:0031497	BP	chromatin assembly	8/2334	82/32470	0.235658	0.719024	0.66884	Lus10025968.g/Lus10023599.g/Lus10038905.g/Lus10031121.g/scaffold123.99/Lus10014267.g/Lus10012092.g/Lus10002941.g	8
GO:0034728	BP	nucleosome organization	8/2334	82/32470	0.235658	0.719024	0.66884	Lus10025968.g/Lus10023599.g/Lus10038905.g/Lus10031121.g/scaffold123.99/Lus10014267.g/Lus10012092.g/Lus10002941.g	8
GO:0061025	BP	membrane fusion	11/2334	119/32470	0.23614	0.719024	0.66884	Lus10021629.g/Lus10012211.g/Lus10016516.g/Lus10040213.g/Lus10027634.g/Lus10017686.g/scaffold701.161/Lus10037826.g/Lus10000504.g/Lus10000311.g/Lus10009285.g	11
GO:0044703	BP	multi-organism reproductive process	6/2334	58/32470	0.236492	0.719024	0.66884	Lus10011013.g/Lus10001009.g/Lus10023968.g/Lus10030284.g/Lus10023882.g/Lus10031396.g	6
GO:0009409	BP	response to cold	7/2334	70/32470	0.236818	0.719024	0.66884	Lus10005652.g/Lus10016273.g/Lus10008227.g/Lus10037032.g/Lus10021827.g/Lus10017977.g/Lus10035670.g	7
GO:0016853	MF	isomerase activity	40/2334	494/32470	0.237952	0.719024	0.66884	Lus10005147.g/Lus10016441.g/Lus10015715.g/Lus10003035.g/Lus10038423.g/scaffold98.117/Lus10034595.g/Lus10036337.g/Lus10014492.g/Lus10015966.g/scaffold280.278/Lus10016440.g/Lus10011102.g/Lus10014538.g/Lus10033355.g/C8308745.1/Lus10017868.g/Lus10038905.g/Lus10006983.g/Lus10021052.g/Lus10020758.g/Lus10031121.g/Lus10019083.g/Lus10023503.g/Lus10018845.g/Lus10005159.g/Lus10007334.g/Lus10043172.g/Lus1003…	40
GO:0005996	BP	monosaccharide metabolic process	27/2334	324/32470	0.238915	0.719024	0.66884	Lus10032078.g/Lus10015715.g/Lus10014614.g/Lus10023939.g/Lus10038423.g/scaffold98.117/Lus10024583.g/Lus10034595.g/Lus10015826.g/Lus10028572.g/Lus10013500.g/Lus10010897.g/Lus10007421.g/Lus10037789.g/Lus10042262.g/Lus10006983.g/Lus10042261.g/Lus10019083.g/Lus10021610.g/Lus10003900.g/scaffold1491.66/Lus10042934.g/Lus10038620.g/Lus10019833.g/Lus10032179.g/Lus10031819.g/scaffold1247.27	27
GO:0000439	CC	transcription factor TFIIH core complex	2/2334	13/32470	0.239042	0.719024	0.66884	Lus10012849.g/Lus10006998.g	2
GO:0003905	MF	alkylbase DNA N-glycosylase activity	2/2334	13/32470	0.239042	0.719024	0.66884	Lus10019712.g/Lus10041749.g	2
GO:0004523	MF	RNA-DNA hybrid ribonuclease activity	2/2334	13/32470	0.239042	0.719024	0.66884	scaffold1999.8/Lus10014521.g	2
GO:0006777	BP	Mo-molybdopterin cofactor biosynthetic process	2/2334	13/32470	0.239042	0.719024	0.66884	Lus10041075.g/Lus10030343.g	2
GO:0009687	BP	abscisic acid metabolic process	2/2334	13/32470	0.239042	0.719024	0.66884	Lus10033308.g/Lus10034768.g	2
GO:0010050	BP	vegetative phase change	2/2334	13/32470	0.239042	0.719024	0.66884	Lus10037136.g/Lus10015421.g	2
GO:0010114	BP	response to red light	2/2334	13/32470	0.239042	0.719024	0.66884	Lus10037819.g/Lus10007594.g	2
GO:0015969	BP	guanosine tetraphosphate metabolic process	2/2334	13/32470	0.239042	0.719024	0.66884	Lus10001862.g/Lus10022102.g	2
GO:0016726	MF	oxidoreductase activity, acting on CH or CH2 groups, NAD or NADP as acceptor	2/2334	13/32470	0.239042	0.719024	0.66884	Lus10008429.g/Lus10009762.g	2
GO:0019720	BP	Mo-molybdopterin cofactor metabolic process	2/2334	13/32470	0.239042	0.719024	0.66884	Lus10041075.g/Lus10030343.g	2
GO:0034035	BP	purine ribonucleoside bisphosphate metabolic process	2/2334	13/32470	0.239042	0.719024	0.66884	Lus10001862.g/Lus10022102.g	2
GO:0043244	BP	regulation of protein complex disassembly	2/2334	13/32470	0.239042	0.719024	0.66884	Lus10030422.g/Lus10026637.g	2
GO:0043288	BP	apocarotenoid metabolic process	2/2334	13/32470	0.239042	0.719024	0.66884	Lus10033308.g/Lus10034768.g	2
GO:0043545	BP	molybdopterin cofactor metabolic process	2/2334	13/32470	0.239042	0.719024	0.66884	Lus10041075.g/Lus10030343.g	2
GO:0048194	BP	Golgi vesicle budding	2/2334	13/32470	0.239042	0.719024	0.66884	Lus10006017.g/Lus10022238.g	2
GO:0051189	BP	prosthetic group metabolic process	2/2334	13/32470	0.239042	0.719024	0.66884	Lus10041075.g/Lus10030343.g	2
GO:0060548	BP	negative regulation of cell death	2/2334	13/32470	0.239042	0.719024	0.66884	Lus10021940.g/Lus10002578.g	2
GO:0070461	CC	SAGA-type complex	2/2334	13/32470	0.239042	0.719024	0.66884	Lus10013170.g/Lus10011422.g	2
GO:1902644	BP	tertiary alcohol metabolic process	2/2334	13/32470	0.239042	0.719024	0.66884	Lus10033308.g/Lus10034768.g	2
GO:0016411	MF	acylglycerol O-acyltransferase activity	4/2334	35/32470	0.241691	0.719024	0.66884	Lus10014075.g/Lus10033678.g/Lus10017717.g/Lus10013796.g	4
GO:0045860	BP	positive regulation of protein kinase activity	4/2334	35/32470	0.241691	0.719024	0.66884	Lus10041418.g/Lus10022265.g/Lus10039844.g/Lus10001137.g	4
GO:0071004	CC	U2-type prespliceosome	4/2334	35/32470	0.241691	0.719024	0.66884	Lus10027212.g/Lus10003498.g/Lus10007278.g/scaffold993.5	4
GO:0019867	CC	outer membrane	9/2334	95/32470	0.242933	0.719024	0.66884	Lus10025846.g/Lus10000651.g/Lus10040775.g/Lus10031863.g/Lus10006419.g/Lus10037212.g/Lus10038254.g/Lus10018472.g/Lus10016508.g	9
GO:0031969	CC	chloroplast membrane	9/2334	95/32470	0.242933	0.719024	0.66884	Lus10026878.g/Lus10025846.g/Lus10012657.g/Lus10000651.g/Lus10040775.g/Lus10031863.g/Lus10025800.g/Lus10038254.g/Lus10018472.g	9
GO:0034637	BP	cellular carbohydrate biosynthetic process	22/2334	260/32470	0.243194	0.719024	0.66884	Lus10012264.g/Lus10016012.g/Lus10023553.g/Lus10027725.g/Lus10015780.g/Lus10034595.g/Lus10039607.g/Lus10021805.g/Lus10032415.g/Lus10017868.g/Lus10010268.g/Lus10011360.g/Lus10029049.g/Lus10020750.g/Lus10010088.g/Lus10012571.g/scaffold1056.2/Lus10020893.g/scaffold6.31/Lus10037152.g/Lus10000830.g/Lus10034664.g	22
GO:0000325	CC	plant-type vacuole	11/2334	120/32470	0.244437	0.719024	0.66884	Lus10040652.g/Lus10018256.g/Lus10024599.g/Lus10014801.g/Lus10018594.g/Lus10002674.g/Lus10036187.g/Lus10041508.g/Lus10035765.g/Lus10005217.g/Lus10034847.g	11
GO:0043085	BP	positive regulation of catalytic activity	11/2334	120/32470	0.244437	0.719024	0.66884	Lus10014069.g/Lus10041418.g/Lus10038582.g/Lus10037882.g/Lus10025979.g/Lus10019847.g/Lus10022265.g/Lus10021546.g/Lus10039844.g/Lus10014277.g/Lus10001137.g	11
GO:0044093	BP	positive regulation of molecular function	11/2334	120/32470	0.244437	0.719024	0.66884	Lus10014069.g/Lus10041418.g/Lus10038582.g/Lus10037882.g/Lus10025979.g/Lus10019847.g/Lus10022265.g/Lus10021546.g/Lus10039844.g/Lus10014277.g/Lus10001137.g	11
GO:0042803	MF	protein homodimerization activity	8/2334	83/32470	0.245739	0.719024	0.66884	Lus10020170.g/Lus10003611.g/Lus10008227.g/Lus10007594.g/Lus10025823.g/Lus10004643.g/Lus10004759.g/Lus10026669.g	8
GO:0008381	MF	mechanosensitive ion channel activity	3/2334	24/32470	0.246486	0.719024	0.66884	Lus10038148.g/scaffold28.116/Lus10000913.g	3
GO:0019104	MF	DNA N-glycosylase activity	3/2334	24/32470	0.246486	0.719024	0.66884	Lus10025575.g/Lus10019712.g/Lus10041749.g	3
GO:0022833	MF	mechanosensitive ion channel activity	3/2334	24/32470	0.246486	0.719024	0.66884	Lus10038148.g/scaffold28.116/Lus10000913.g	3
GO:0035821	BP	modification of morphology or physiology of other organism	3/2334	24/32470	0.246486	0.719024	0.66884	Lus10004289.g/Lus10019227.g/Lus10037136.g	3
GO:0048232	BP	male gamete generation	3/2334	24/32470	0.246486	0.719024	0.66884	Lus10030284.g/Lus10023882.g/Lus10031396.g	3
GO:0048825	BP	cotyledon development	3/2334	24/32470	0.246486	0.719024	0.66884	Lus10001473.g/Lus10023694.g/Lus10018858.g	3
GO:1903311	BP	regulation of mRNA metabolic process	3/2334	24/32470	0.246486	0.719024	0.66884	Lus10023619.g/Lus10024250.g/Lus10007278.g	3
GO:1902531	BP	regulation of intracellular signal transduction	5/2334	47/32470	0.247255	0.719024	0.66884	Lus10021940.g/Lus10021212.g/Lus10022203.g/Lus10022265.g/Lus10001137.g	5
GO:0099402	BP	plant organ development	30/2334	365/32470	0.247951	0.719024	0.66884	Lus10000310.g/Lus10030446.g/scaffold272.125/Lus10037156.g/Lus10015754.g/Lus10041794.g/Lus10027969.g/Lus10000639.g/Lus10017223.g/Lus10012657.g/Lus10001473.g/Lus10037032.g/Lus10026617.g/Lus10024927.g/Lus10038582.g/Lus10037882.g/Lus10023694.g/Lus10009011.g/Lus10021090.g/Lus10004646.g/Lus10029510.g/Lus10015968.g/Lus10019636.g/Lus10000285.g/Lus10018858.g/Lus10004759.g/Lus10011250.g/Lus10042452.g/Lus10…	30
GO:0012501	BP	programmed cell death	6/2334	59/32470	0.248625	0.719024	0.66884	Lus10021940.g/Lus10035832.g/Lus10003660.g/Lus10002578.g/Lus10027634.g/scaffold847.22	6
GO:0008509	MF	anion transmembrane transporter activity	27/2334	326/32470	0.248907	0.719024	0.66884	Lus10005239.g/Lus10008352.g/scaffold51.48/Lus10030683.g/scaffold115.10/Lus10027725.g/Lus10003817.g/Lus10042864.g/Lus10025816.g/Lus10003903.g/Lus10039190.g/Lus10038640.g/Lus10012153.g/Lus10037544.g/Lus10002674.g/Lus10003738.g/Lus10027727.g/Lus10029605.g/Lus10000673.g/Lus10001908.g/Lus10033637.g/scaffold163.19/Lus10015420.g/Lus10037212.g/Lus10021449.g/Lus10018652.g/Lus10035260.g	27
GO:0005244	MF	voltage-gated ion channel activity	8/2334	84/32470	0.255958	0.719024	0.66884	Lus10037904.g/C8290341.1/Lus10018594.g/Lus10017765.g/Lus10017766.g/Lus10037212.g/Lus10043298.g/Lus10033052.g	8
GO:0022832	MF	voltage-gated channel activity	8/2334	84/32470	0.255958	0.719024	0.66884	Lus10037904.g/C8290341.1/Lus10018594.g/Lus10017765.g/Lus10017766.g/Lus10037212.g/Lus10043298.g/Lus10033052.g	8
GO:0031968	CC	organelle outer membrane	8/2334	84/32470	0.255958	0.719024	0.66884	Lus10025846.g/Lus10000651.g/Lus10040775.g/Lus10031863.g/Lus10006419.g/Lus10037212.g/Lus10038254.g/Lus10018472.g	8
GO:0022836	MF	gated channel activity	12/2334	134/32470	0.25622	0.719024	0.66884	Lus10038148.g/Lus10037904.g/Lus10024477.g/C8290341.1/Lus10018594.g/scaffold28.116/Lus10017765.g/Lus10017766.g/Lus10037212.g/Lus10000913.g/Lus10043298.g/Lus10033052.g	12
GO:0007275	BP	multicellular organism development	85/2334	1100/32470	0.256521	0.719024	0.66884	Lus10000310.g/Lus10000659.g/Lus10030446.g/Lus10016273.g/scaffold272.125/Lus10028001.g/Lus10037156.g/Lus10016056.g/Lus10020719.g/Lus10022060.g/Lus10015754.g/Lus10041794.g/Lus10041310.g/Lus10027969.g/Lus10000639.g/Lus10012018.g/Lus10017223.g/Lus10012657.g/Lus10001473.g/Lus10037032.g/Lus10035662.g/Lus10007459.g/Lus10041721.g/Lus10007231.g/Lus10040780.g/Lus10040415.g/Lus10026617.g/Lus10011102.g/Lus10…	85
GO:0031461	CC	cullin-RING ubiquitin ligase complex	10/2334	109/32470	0.257458	0.719024	0.66884	Lus10022706.g/Lus10001473.g/Lus10003349.g/Lus10014208.g/Lus10019491.g/Lus10012220.g/Lus10011250.g/Lus10040816.g/Lus10018436.g/scaffold25.158	10
GO:0032879	BP	regulation of localization	10/2334	109/32470	0.257458	0.719024	0.66884	Lus10016487.g/Lus10009598.g/Lus10002478.g/Lus10018594.g/Lus10001254.g/Lus10002674.g/Lus10023228.g/Lus10037826.g/Lus10037212.g/Lus10009285.g	10
GO:0044801	BP	membrane fusion	10/2334	109/32470	0.257458	0.719024	0.66884	Lus10021629.g/Lus10016516.g/Lus10040213.g/Lus10027634.g/Lus10017686.g/scaffold701.161/Lus10037826.g/Lus10000504.g/Lus10000311.g/Lus10009285.g	10
GO:0008320	MF	protein transmembrane transporter activity	4/2334	36/32470	0.257755	0.719024	0.66884	Lus10016878.g/Lus10008094.g/Lus10040775.g/Lus10016508.g	4
GO:0022884	MF	macromolecule transmembrane transporter activity	4/2334	36/32470	0.257755	0.719024	0.66884	Lus10016878.g/Lus10008094.g/Lus10040775.g/Lus10016508.g	4
GO:0048029	MF	monosaccharide binding	4/2334	36/32470	0.257755	0.719024	0.66884	Lus10031048.g/Lus10019134.g/Lus10017249.g/Lus10019038.g	4
GO:0000188	BP	inactivation of MAPK activity	1/2334	4/32470	0.257995	0.719024	0.66884	Lus10021940.g	1
GO:0000346	CC	transcription export complex	1/2334	4/32470	0.257995	0.719024	0.66884	Lus10027113.g	1
GO:0000445	CC	THO complex part of transcription export complex	1/2334	4/32470	0.257995	0.719024	0.66884	Lus10027113.g	1
GO:0000448	BP	cleavage in ITS2 between 5.8S rRNA and LSU-rRNA of tricistronic rRNA transcript (SSU-rRNA, 5.8S rRNA, LSU-rRNA)	1/2334	4/32470	0.257995	0.719024	0.66884	Lus10033870.g	1
GO:0000455	BP	enzyme-directed rRNA pseudouridine synthesis	1/2334	4/32470	0.257995	0.719024	0.66884	Lus10023503.g	1
GO:0004333	MF	fumarate hydratase activity	1/2334	4/32470	0.257995	0.719024	0.66884	Lus10032296.g	1
GO:0004463	MF	leukotriene-A4 hydrolase activity	1/2334	4/32470	0.257995	0.719024	0.66884	Lus10040988.g	1
GO:0004607	MF	phosphatidylcholine-sterol O-acyltransferase activity	1/2334	4/32470	0.257995	0.719024	0.66884	Lus10024927.g	1
GO:0005662	CC	DNA replication factor A complex	1/2334	4/32470	0.257995	0.719024	0.66884	Lus10001473.g	1
GO:0005971	CC	ribonucleoside-diphosphate reductase complex	1/2334	4/32470	0.257995	0.719024	0.66884	Lus10018867.g	1
GO:0006106	BP	fumarate metabolic process	1/2334	4/32470	0.257995	0.719024	0.66884	Lus10032296.g	1
GO:0008544	BP	epidermis development	1/2334	4/32470	0.257995	0.719024	0.66884	Lus10018858.g	1
GO:0008650	MF	rRNA (uridine-2'-O-)-methyltransferase activity	1/2334	4/32470	0.257995	0.719024	0.66884	Lus10023402.g	1
GO:0008670	MF	2,4-dienoyl-CoA reductase (NADPH) activity	1/2334	4/32470	0.257995	0.719024	0.66884	Lus10017129.g	1
GO:0008897	MF	holo-[acyl-carrier-protein] synthase activity	1/2334	4/32470	0.257995	0.719024	0.66884	Lus10008521.g	1
GO:0009663	BP	plasmodesma organization	1/2334	4/32470	0.257995	0.719024	0.66884	Lus10019636.g	1
GO:0009824	MF	AMP dimethylallyltransferase activity	1/2334	4/32470	0.257995	0.719024	0.66884	Lus10004428.g	1
GO:0009854	BP	oxidative photosynthetic carbon pathway	1/2334	4/32470	0.257995	0.719024	0.66884	Lus10023302.g	1
GO:0009913	BP	epidermal cell differentiation	1/2334	4/32470	0.257995	0.719024	0.66884	Lus10018858.g	1
GO:0009938	BP	negative regulation of gibberellic acid mediated signaling pathway	1/2334	4/32470	0.257995	0.719024	0.66884	Lus10017009.g	1
GO:0009939	BP	positive regulation of gibberellic acid mediated signaling pathway	1/2334	4/32470	0.257995	0.719024	0.66884	Lus10027969.g	1
GO:0010024	BP	phytochromobilin biosynthetic process	1/2334	4/32470	0.257995	0.719024	0.66884	Lus10022422.g	1
GO:0010077	BP	maintenance of inflorescence meristem identity	1/2334	4/32470	0.257995	0.719024	0.66884	Lus10018858.g	1
GO:0010193	BP	response to ozone	1/2334	4/32470	0.257995	0.719024	0.66884	Lus10021940.g	1
GO:0010264	BP	myo-inositol hexakisphosphate biosynthetic process	1/2334	4/32470	0.257995	0.719024	0.66884	Lus10018235.g	1
GO:0010731	BP	protein glutathionylation	1/2334	4/32470	0.257995	0.719024	0.66884	Lus10015049.g	1
GO:0016444	BP	somatic cell DNA recombination	1/2334	4/32470	0.257995	0.719024	0.66884	Lus10030284.g	1
GO:0016768	MF	spermine synthase activity	1/2334	4/32470	0.257995	0.719024	0.66884	Lus10003398.g	1
GO:0018392	MF	glycoprotein 3-alpha-L-fucosyltransferase activity	1/2334	4/32470	0.257995	0.719024	0.66884	Lus10002401.g	1
GO:0019878	BP	lysine biosynthetic process via aminoadipic acid	1/2334	4/32470	0.257995	0.719024	0.66884	Lus10008521.g	1
GO:0030123	CC	AP-3 adaptor complex	1/2334	4/32470	0.257995	0.719024	0.66884	Lus10024011.g	1
GO:0030139	CC	endocytic vesicle	1/2334	4/32470	0.257995	0.719024	0.66884	Lus10041310.g	1
GO:0030855	BP	epithelial cell differentiation	1/2334	4/32470	0.257995	0.719024	0.66884	Lus10018858.g	1
GO:0031519	CC	PcG protein complex	1/2334	4/32470	0.257995	0.719024	0.66884	Lus10041386.g	1
GO:0031930	BP	mitochondria-nucleus signaling pathway	1/2334	4/32470	0.257995	0.719024	0.66884	Lus10035670.g	1
GO:0033517	BP	myo-inositol hexakisphosphate metabolic process	1/2334	4/32470	0.257995	0.719024	0.66884	Lus10018235.g	1
GO:0033597	CC	mitotic checkpoint complex	1/2334	4/32470	0.257995	0.719024	0.66884	Lus10014343.g	1
GO:0034274	CC	Atg12-Atg5-Atg16 complex	1/2334	4/32470	0.257995	0.719024	0.66884	Lus10000432.g	1
GO:0034330	BP	cell junction organization	1/2334	4/32470	0.257995	0.719024	0.66884	Lus10019636.g	1
GO:0034476	BP	U5 snRNA 3'-end processing	1/2334	4/32470	0.257995	0.719024	0.66884	Lus10006382.g	1
GO:0035197	MF	siRNA binding	1/2334	4/32470	0.257995	0.719024	0.66884	Lus10023882.g	1
GO:0036361	MF	racemase activity, acting on amino acids and derivatives	1/2334	4/32470	0.257995	0.719024	0.66884	Lus10014492.g	1
GO:0042439	BP	ethanolamine-containing compound metabolic process	1/2334	4/32470	0.257995	0.719024	0.66884	Lus10007095.g	1
GO:0043407	BP	negative regulation of MAP kinase activity	1/2334	4/32470	0.257995	0.719024	0.66884	Lus10021940.g	1
GO:0043409	BP	negative regulation of MAPK cascade	1/2334	4/32470	0.257995	0.719024	0.66884	Lus10021940.g	1
GO:0043618	BP	regulation of transcription from RNA polymerase II promoter in response to stress	1/2334	4/32470	0.257995	0.719024	0.66884	Lus10030731.g	1
GO:0043620	BP	regulation of DNA-templated transcription in response to stress	1/2334	4/32470	0.257995	0.719024	0.66884	Lus10030731.g	1
GO:0043916	MF	DNA-7-methylguanine glycosylase activity	1/2334	4/32470	0.257995	0.719024	0.66884	Lus10041749.g	1
GO:0043968	BP	histone H2A acetylation	1/2334	4/32470	0.257995	0.719024	0.66884	Lus10021650.g	1
GO:0045216	BP	cell-cell junction organization	1/2334	4/32470	0.257995	0.719024	0.66884	Lus10019636.g	1
GO:0046920	MF	alpha-(1->3)-fucosyltransferase activity	1/2334	4/32470	0.257995	0.719024	0.66884	Lus10002401.g	1
GO:0047412	MF	N-(long-chain-acyl)ethanolamine deacylase activity	1/2334	4/32470	0.257995	0.719024	0.66884	Lus10007095.g	1
GO:0048209	BP	regulation of vesicle targeting, to, from or within Golgi	1/2334	4/32470	0.257995	0.719024	0.66884	Lus10009285.g	1
GO:0051202	BP	phytochromobilin metabolic process	1/2334	4/32470	0.257995	0.719024	0.66884	Lus10022422.g	1
GO:0051567	BP	histone H3-K9 methylation	1/2334	4/32470	0.257995	0.719024	0.66884	scaffold303.38	1
GO:0051570	BP	regulation of histone H3-K9 methylation	1/2334	4/32470	0.257995	0.719024	0.66884	scaffold303.38	1
GO:0052821	MF	DNA-7-methyladenine glycosylase activity	1/2334	4/32470	0.257995	0.719024	0.66884	Lus10041749.g	1
GO:0052822	MF	DNA-3-methylguanine glycosylase activity	1/2334	4/32470	0.257995	0.719024	0.66884	Lus10041749.g	1
GO:0060145	BP	viral gene silencing in virus induced gene silencing	1/2334	4/32470	0.257995	0.719024	0.66884	Lus10037136.g	1
GO:0061392	BP	regulation of transcription from RNA polymerase II promoter in response to osmotic stress	1/2334	4/32470	0.257995	0.719024	0.66884	Lus10030731.g	1
GO:0061416	BP	regulation of transcription from RNA polymerase II promoter in response to salt stress	1/2334	4/32470	0.257995	0.719024	0.66884	Lus10030731.g	1
GO:0061647	BP	histone H3-K9 modification	1/2334	4/32470	0.257995	0.719024	0.66884	scaffold303.38	1
GO:0070291	BP	N-acylethanolamine metabolic process	1/2334	4/32470	0.257995	0.719024	0.66884	Lus10007095.g	1
GO:0071472	BP	cellular response to salt stress	1/2334	4/32470	0.257995	0.719024	0.66884	Lus10030731.g	1
GO:0071901	BP	negative regulation of protein serine/threonine kinase activity	1/2334	4/32470	0.257995	0.719024	0.66884	Lus10021940.g	1
GO:0097035	BP	regulation of membrane lipid distribution	1/2334	4/32470	0.257995	0.719024	0.66884	Lus10038931.g	1
GO:1990298	CC	bub1-bub3 complex	1/2334	4/32470	0.257995	0.719024	0.66884	Lus10014343.g	1
GO:0044419	BP	interspecies interaction between organisms	7/2334	72/32470	0.258944	0.721116	0.670786	Lus10004289.g/Lus10016109.g/Lus10030942.g/Lus10019227.g/Lus10037136.g/Lus10005395.g/Lus10029186.g	7
GO:0006520	BP	cellular amino acid metabolic process	49/2334	619/32470	0.260338	0.72443	0.673868	Lus10004697.g/Lus10040264.g/C8303341.1/Lus10033661.g/Lus10004696.g/Lus10015947.g/Lus10014407.g/Lus10030158.g/Lus10001018.g/Lus10001016.g/Lus10029955.g/Lus10028135.g/Lus10014492.g/Lus10014091.g/Lus10034453.g/Lus10001019.g/scaffold1179.8/Lus10015966.g/Lus10012536.g/scaffold464.140/Lus10040263.g/Lus10008521.g/Lus10033793.g/Lus10017705.g/Lus10019103.g/Lus10010020.g/Lus10040262.g/Lus10022137.g/Lus1001…	49
GO:0009931	MF	calcium-dependent protein serine/threonine kinase activity	6/2334	60/32470	0.26093	0.72443	0.673868	Lus10021190.g/Lus10011824.g/scaffold1202.11/Lus10014657.g/Lus10041093.g/Lus10009947.g	6
GO:0010857	MF	calcium-dependent protein kinase activity	6/2334	60/32470	0.26093	0.72443	0.673868	Lus10021190.g/Lus10011824.g/scaffold1202.11/Lus10014657.g/Lus10041093.g/Lus10009947.g	6
GO:0042455	BP	ribonucleoside biosynthetic process	6/2334	60/32470	0.26093	0.72443	0.673868	Lus10023197.g/Lus10019146.g/Lus10010020.g/Lus10023021.g/Lus10018952.g/Lus10011266.g	6
GO:0009119	BP	ribonucleoside metabolic process	9/2334	97/32470	0.261985	0.724922	0.674326	Lus10015966.g/Lus10023197.g/Lus10001862.g/Lus10019146.g/Lus10010020.g/Lus10022102.g/Lus10023021.g/Lus10018952.g/Lus10011266.g	9
GO:0010411	BP	xyloglucan metabolic process	9/2334	97/32470	0.261985	0.724922	0.674326	Lus10012834.g/Lus10037377.g/Lus10030484.g/Lus10041341.g/Lus10029049.g/Lus10012571.g/scaffold6.31/Lus10037152.g/Lus10029000.g	9
GO:0008235	MF	metalloexopeptidase activity	3/2334	25/32470	0.266354	0.724922	0.674326	Lus10017223.g/Lus10021090.g/Lus10000403.g	3
GO:0009405	BP	pathogenesis	3/2334	25/32470	0.266354	0.724922	0.674326	Lus10016109.g/Lus10005395.g/Lus10029186.g	3
GO:0009933	BP	meristem structural organization	3/2334	25/32470	0.266354	0.724922	0.674326	Lus10000639.g/Lus10008098.g/Lus10000285.g	3
GO:0015780	BP	nucleotide-sugar transmembrane transport	3/2334	25/32470	0.266354	0.724922	0.674326	Lus10018189.g/Lus10029605.g/Lus10020837.g	3
GO:0016881	MF	acid-amino acid ligase activity	3/2334	25/32470	0.266354	0.724922	0.674326	Lus10012211.g/Lus10004694.g/Lus10040261.g	3
GO:0031348	BP	negative regulation of defense response	3/2334	25/32470	0.266354	0.724922	0.674326	Lus10021940.g/Lus10002578.g/Lus10009011.g	3
GO:0031503	BP	protein-containing complex localization	3/2334	25/32470	0.266354	0.724922	0.674326	Lus10017359.g/scaffold163.31/scaffold511.29	3
GO:0043424	MF	protein histidine kinase binding	3/2334	25/32470	0.266354	0.724922	0.674326	Lus10037032.g/Lus10025821.g/Lus10037213.g	3
GO:0072503	BP	cellular divalent inorganic cation homeostasis	3/2334	25/32470	0.266354	0.724922	0.674326	Lus10016487.g/Lus10009598.g/Lus10002674.g	3
GO:0004448	MF	isocitrate dehydrogenase activity	2/2334	14/32470	0.266489	0.724922	0.674326	Lus10013090.g/Lus10012111.g	2
GO:0004611	MF	phosphoenolpyruvate carboxykinase activity	2/2334	14/32470	0.266489	0.724922	0.674326	Lus10042934.g/Lus10002941.g	2
GO:0005338	MF	nucleotide-sugar transmembrane transporter activity	2/2334	14/32470	0.266489	0.724922	0.674326	Lus10029605.g/Lus10020837.g	2
GO:0009695	BP	jasmonic acid biosynthetic process	2/2334	14/32470	0.266489	0.724922	0.674326	Lus10011102.g/Lus10018594.g	2
GO:0010099	BP	regulation of photomorphogenesis	2/2334	14/32470	0.266489	0.724922	0.674326	Lus10002028.g/Lus10002900.g	2
GO:0010103	BP	stomatal complex morphogenesis	2/2334	14/32470	0.266489	0.724922	0.674326	scaffold33.133/Lus10024960.g	2
GO:0015450	MF	P-P-bond-hydrolysis-driven protein transmembrane transporter activity	2/2334	14/32470	0.266489	0.724922	0.674326	Lus10040775.g/Lus10016508.g	2
GO:0016289	MF	CoA hydrolase activity	2/2334	14/32470	0.266489	0.724922	0.674326	Lus10020758.g/Lus10007334.g	2
GO:0031400	BP	negative regulation of protein modification process	2/2334	14/32470	0.266489	0.724922	0.674326	Lus10021940.g/scaffold303.38	2
GO:0042822	BP	pyridoxal phosphate metabolic process	2/2334	14/32470	0.266489	0.724922	0.674326	Lus10011450.g/Lus10037545.g	2
GO:0042823	BP	pyridoxal phosphate biosynthetic process	2/2334	14/32470	0.266489	0.724922	0.674326	Lus10011450.g/Lus10037545.g	2
GO:0043601	CC	nuclear replisome	2/2334	14/32470	0.266489	0.724922	0.674326	Lus10001473.g/Lus10020862.g	2
GO:0046836	BP	glycolipid transport	2/2334	14/32470	0.266489	0.724922	0.674326	Lus10023267.g/Lus10038931.g	2
GO:0051740	MF	ethylene binding	2/2334	14/32470	0.266489	0.724922	0.674326	Lus10021212.g/Lus10022203.g	2
GO:0072328	MF	alkene binding	2/2334	14/32470	0.266489	0.724922	0.674326	Lus10021212.g/Lus10022203.g	2
GO:2000030	BP	regulation of response to red or far red light	2/2334	14/32470	0.266489	0.724922	0.674326	Lus10002028.g/Lus10002900.g	2
GO:0048438	BP	floral whorl development	7/2334	73/32470	0.270223	0.734529	0.683263	scaffold272.125/Lus10041794.g/Lus10009011.g/Lus10004646.g/Lus10019636.g/Lus10011250.g/Lus10018436.g	7
GO:0044707	BP	multicellular organismal process	87/2334	1132/32470	0.270675	0.735208	0.683895	Lus10000310.g/Lus10000659.g/Lus10030446.g/Lus10019077.g/Lus10016273.g/scaffold272.125/Lus10015720.g/Lus10028001.g/Lus10037156.g/Lus10016056.g/Lus10020719.g/Lus10022060.g/Lus10015754.g/Lus10041794.g/Lus10041310.g/Lus10027969.g/Lus10000639.g/Lus10012018.g/Lus10017223.g/Lus10012657.g/Lus10001473.g/Lus10037032.g/Lus10035662.g/Lus10007459.g/Lus10041721.g/Lus10007231.g/Lus10040780.g/Lus10040415.g/Lus10…	87
GO:0032504	BP	multicellular organism reproduction	6/2334	61/32470	0.273389	0.742028	0.690238	Lus10020719.g/Lus10022060.g/Lus10030284.g/Lus10023882.g/Lus10031396.g/Lus10019636.g	6
GO:0009968	BP	negative regulation of signal transduction	5/2334	49/32470	0.275135	0.744544	0.692579	Lus10021940.g/Lus10021212.g/Lus10022203.g/Lus10042731.g/Lus10017009.g	5
GO:0010648	BP	negative regulation of cell communication	5/2334	49/32470	0.275135	0.744544	0.692579	Lus10021940.g/Lus10021212.g/Lus10022203.g/Lus10042731.g/Lus10017009.g	5
GO:0016857	MF	racemase and epimerase activity, acting on carbohydrates and derivatives	5/2334	49/32470	0.275135	0.744544	0.692579	Lus10015715.g/Lus10038423.g/scaffold98.117/Lus10019083.g/Lus10019967.g	5
GO:0023057	BP	negative regulation of signaling	5/2334	49/32470	0.275135	0.744544	0.692579	Lus10021940.g/Lus10021212.g/Lus10022203.g/Lus10042731.g/Lus10017009.g	5
GO:0006333	BP	chromatin assembly or disassembly	8/2334	86/32470	0.276771	0.748413	0.696178	Lus10025968.g/Lus10023599.g/Lus10038905.g/Lus10031121.g/scaffold123.99/Lus10014267.g/Lus10012092.g/Lus10002941.g	8
GO:0008643	BP	carbohydrate transport	18/2334	214/32470	0.278357	0.752144	0.699648	Lus10000310.g/Lus10015754.g/Lus10029966.g/Lus10005870.g/Lus10029970.g/Lus10035354.g/Lus10009428.g/Lus10018992.g/Lus10014932.g/Lus10007691.g/Lus10033795.g/Lus10012780.g/Lus10029605.g/C8309935.1/Lus10019070.g/Lus10033995.g/Lus10033701.g/Lus10025800.g	18
GO:0000160	BP	phosphorelay signal transduction system	12/2334	137/32470	0.280806	0.755849	0.703095	Lus10019077.g/Lus10015720.g/Lus10021212.g/Lus10022203.g/Lus10021629.g/Lus10007594.g/Lus10037032.g/Lus10025821.g/Lus10000566.g/Lus10015773.g/Lus10026572.g/Lus10026917.g	12
GO:0090305	BP	nucleic acid phosphodiester bond hydrolysis	12/2334	137/32470	0.280806	0.755849	0.703095	Lus10000951.g/Lus10002702.g/Lus10008763.g/Lus10022250.g/Lus10016644.g/Lus10021917.g/Lus10033275.g/Lus10006382.g/Lus10033870.g/Lus10032933.g/Lus10016612.g/Lus10041204.g	12
GO:0005773	CC	vacuole	54/2334	692/32470	0.283333	0.755849	0.703095	Lus10040652.g/Lus10037951.g/Lus10018256.g/Lus10005933.g/Lus10034218.g/Lus10031634.g/Lus10003611.g/Lus10008227.g/Lus10014702.g/Lus10012211.g/Lus10022924.g/Lus10003817.g/Lus10026488.g/Lus10034448.g/Lus10029046.g/Lus10033706.g/Lus10016487.g/Lus10015032.g/Lus10018038.g/Lus10010618.g/Lus10011237.g/Lus10024599.g/Lus10035283.g/Lus10014801.g/Lus10033808.g/Lus10034895.g/Lus10029689.g/Lus10018594.g/Lus1004…	54
GO:0044765	BP	transport	97/2334	1272/32470	0.283993	0.755849	0.703095	Lus10025152.g/Lus10000310.g/Lus10015279.g/Lus10005239.g/Lus10008352.g/scaffold51.48/Lus10030683.g/scaffold115.10/Lus10015754.g/scaffold46.47/Lus10029966.g/Lus10003611.g/Lus10008227.g/Lus10003259.g/Lus10018324.g/Lus10003817.g/Lus10005870.g/Lus10042864.g/Lus10037904.g/Lus10002645.g/Lus10008828.g/Lus10014531.g/Lus10040718.g/Lus10029970.g/Lus10003903.g/Lus10010618.g/Lus10016516.g/Lus10029050.g/Lus100…	97
GO:0000288	BP	nuclear-transcribed mRNA catabolic process, deadenylation-dependent decay	6/2334	62/32470	0.285986	0.755849	0.703095	Lus10023619.g/Lus10024250.g/Lus10006382.g/Lus10007771.g/Lus10029713.g/Lus10042746.g	6
GO:0000049	MF	tRNA binding	3/2334	26/32470	0.286399	0.755849	0.703095	Lus10009739.g/Lus10000503.g/Lus10010450.g	3
GO:0001085	MF	RNA polymerase II transcription factor binding	3/2334	26/32470	0.286399	0.755849	0.703095	Lus10020684.g/Lus10029863.g/Lus10030407.g	3
GO:0009626	BP	plant-type hypersensitive response	3/2334	26/32470	0.286399	0.755849	0.703095	Lus10021940.g/Lus10035832.g/Lus10002578.g	3
GO:0009825	BP	multidimensional cell growth	3/2334	26/32470	0.286399	0.755849	0.703095	Lus10030446.g/Lus10037156.g/Lus10026617.g	3
GO:0009846	BP	pollen germination	3/2334	26/32470	0.286399	0.755849	0.703095	Lus10040415.g/Lus10004646.g/Lus10030407.g	3
GO:0034050	BP	host programmed cell death induced by symbiont	3/2334	26/32470	0.286399	0.755849	0.703095	Lus10021940.g/Lus10035832.g/Lus10002578.g	3
GO:0034399	CC	nuclear periphery	3/2334	26/32470	0.286399	0.755849	0.703095	Lus10037050.g/Lus10036936.g/scaffold177.112	3
GO:0035670	BP	plant-type ovary development	3/2334	26/32470	0.286399	0.755849	0.703095	Lus10019636.g/Lus10011250.g/Lus10018436.g	3
GO:0043067	BP	regulation of programmed cell death	3/2334	26/32470	0.286399	0.755849	0.703095	Lus10021940.g/Lus10002578.g/scaffold847.22	3
GO:0048440	BP	carpel development	3/2334	26/32470	0.286399	0.755849	0.703095	Lus10019636.g/Lus10011250.g/Lus10018436.g	3
GO:0048481	BP	plant ovule development	3/2334	26/32470	0.286399	0.755849	0.703095	Lus10019636.g/Lus10011250.g/Lus10018436.g	3
GO:0048582	BP	positive regulation of post-embryonic development	3/2334	26/32470	0.286399	0.755849	0.703095	Lus10027477.g/Lus10015421.g/Lus10039347.g	3
GO:0072507	BP	divalent inorganic cation homeostasis	3/2334	26/32470	0.286399	0.755849	0.703095	Lus10016487.g/Lus10009598.g/Lus10002674.g	3
GO:0006006	BP	glucose metabolic process	5/2334	50/32470	0.289312	0.755849	0.703095	Lus10032078.g/Lus10014614.g/Lus10034595.g/Lus10015826.g/Lus10042934.g	5
GO:0005516	MF	calmodulin binding	13/2334	151/32470	0.290393	0.755849	0.703095	Lus10021190.g/Lus10011824.g/Lus10033386.g/scaffold1202.11/Lus10014657.g/Lus10042040.g/Lus10034840.g/Lus10041093.g/Lus10029852.g/Lus10009947.g/Lus10018044.g/Lus10035417.g/Lus10018045.g	13
GO:0001934	BP	positive regulation of protein phosphorylation	4/2334	38/32470	0.29045	0.755849	0.703095	Lus10041418.g/Lus10022265.g/Lus10039844.g/Lus10001137.g	4
GO:0009867	BP	jasmonic acid mediated signaling pathway	4/2334	38/32470	0.29045	0.755849	0.703095	scaffold732.45/Lus10039911.g/Lus10011929.g/Lus10027648.g	4
GO:0009896	BP	positive regulation of catabolic process	4/2334	38/32470	0.29045	0.755849	0.703095	Lus10023619.g/Lus10024250.g/scaffold373.78/Lus10026104.g	4
GO:0031331	BP	positive regulation of cellular catabolic process	4/2334	38/32470	0.29045	0.755849	0.703095	Lus10023619.g/Lus10024250.g/scaffold373.78/Lus10026104.g	4
GO:0071395	BP	cellular response to jasmonic acid stimulus	4/2334	38/32470	0.29045	0.755849	0.703095	scaffold732.45/Lus10039911.g/Lus10011929.g/Lus10027648.g	4
GO:1904680	MF	peptide transmembrane transporter activity	4/2334	38/32470	0.29045	0.755849	0.703095	Lus10016878.g/Lus10008094.g/Lus10040775.g/Lus10016508.g	4
GO:0048878	BP	chemical homeostasis	31/2334	387/32470	0.290931	0.755849	0.703095	Lus10040652.g/Lus10035730.g/Lus10039419.g/scaffold272.125/Lus10018256.g/Lus10030514.g/Lus10041794.g/Lus10004465.g/Lus10003259.g/Lus10009117.g/Lus10016487.g/Lus10009598.g/Lus10007231.g/Lus10002865.g/Lus10035175.g/Lus10040881.g/Lus10002582.g/Lus10002674.g/Lus10033250.g/Lus10042946.g/Lus10011337.g/Lus10008284.g/Lus10003738.g/Lus10036187.g/Lus10019038.g/Lus10033308.g/Lus10034768.g/Lus10018989.g/scaff…	31
GO:0009856	BP	pollination	16/2334	190/32470	0.29187	0.755849	0.703095	Lus10020051.g/Lus10040415.g/Lus10027634.g/Lus10041679.g/Lus10007604.g/Lus10004646.g/Lus10018407.g/Lus10039315.g/Lus10018405.g/Lus10007602.g/Lus10016860.g/Lus10014812.g/Lus10037733.g/Lus10025512.g/Lus10004283.g/Lus10030407.g	16
GO:0044706	BP	multi-multicellular organism process	16/2334	190/32470	0.29187	0.755849	0.703095	Lus10020051.g/Lus10040415.g/Lus10027634.g/Lus10041679.g/Lus10007604.g/Lus10004646.g/Lus10018407.g/Lus10039315.g/Lus10018405.g/Lus10007602.g/Lus10016860.g/Lus10014812.g/Lus10037733.g/Lus10025512.g/Lus10004283.g/Lus10030407.g	16
GO:0016053	BP	organic acid biosynthetic process	48/2334	614/32470	0.292455	0.755849	0.703095	Lus10004697.g/Lus10040264.g/C8303341.1/Lus10004696.g/Lus10015947.g/Lus10014407.g/Lus10030158.g/Lus10001018.g/Lus10001016.g/Lus10027379.g/Lus10029955.g/Lus10034453.g/Lus10001019.g/Lus10015499.g/Lus10015966.g/Lus10012536.g/scaffold464.140/Lus10040263.g/Lus10008521.g/Lus10002547.g/Lus10041646.g/Lus10011102.g/Lus10019103.g/Lus10004694.g/Lus10040262.g/Lus10018594.g/Lus10014658.g/Lus10037544.g/Lus10029…	48
GO:0046394	BP	carboxylic acid biosynthetic process	48/2334	614/32470	0.292455	0.755849	0.703095	Lus10004697.g/Lus10040264.g/C8303341.1/Lus10004696.g/Lus10015947.g/Lus10014407.g/Lus10030158.g/Lus10001018.g/Lus10001016.g/Lus10027379.g/Lus10029955.g/Lus10034453.g/Lus10001019.g/Lus10015499.g/Lus10015966.g/Lus10012536.g/scaffold464.140/Lus10040263.g/Lus10008521.g/Lus10002547.g/Lus10041646.g/Lus10011102.g/Lus10019103.g/Lus10004694.g/Lus10040262.g/Lus10018594.g/Lus10014658.g/Lus10037544.g/Lus10029…	48
GO:0005484	MF	SNAP receptor activity	7/2334	75/32470	0.29315	0.755849	0.703095	Lus10021629.g/Lus10040213.g/Lus10017686.g/scaffold701.161/Lus10000504.g/Lus10000311.g/Lus10009285.g	7
GO:0002218	BP	activation of innate immune response	2/2334	15/32470	0.293924	0.755849	0.703095	Lus10001473.g/Lus10023302.g	2
GO:0002253	BP	activation of immune response	2/2334	15/32470	0.293924	0.755849	0.703095	Lus10001473.g/Lus10023302.g	2
GO:0002684	BP	positive regulation of immune system process	2/2334	15/32470	0.293924	0.755849	0.703095	Lus10001473.g/Lus10023302.g	2
GO:0004069	MF	L-aspartate:2-oxoglutarate aminotransferase activity	2/2334	15/32470	0.293924	0.755849	0.703095	scaffold1179.8/Lus10022137.g	2
GO:0033843	MF	xyloglucan 6-xylosyltransferase activity	2/2334	15/32470	0.293924	0.755849	0.703095	scaffold30.50/scaffold430.3	2
GO:0033926	MF	glycopeptide alpha-N-acetylgalactosaminidase activity	2/2334	15/32470	0.293924	0.755849	0.703095	Lus10037817.g/Lus10026284.g	2
GO:0042816	BP	vitamin B6 metabolic process	2/2334	15/32470	0.293924	0.755849	0.703095	Lus10011450.g/Lus10037545.g	2
GO:0042819	BP	vitamin B6 biosynthetic process	2/2334	15/32470	0.293924	0.755849	0.703095	Lus10011450.g/Lus10037545.g	2
GO:0045089	BP	positive regulation of innate immune response	2/2334	15/32470	0.293924	0.755849	0.703095	Lus10001473.g/Lus10023302.g	2
GO:0050778	BP	positive regulation of immune response	2/2334	15/32470	0.293924	0.755849	0.703095	Lus10001473.g/Lus10023302.g	2
GO:0090151	BP	establishment of protein localization to mitochondrial membrane	2/2334	15/32470	0.293924	0.755849	0.703095	Lus10040718.g/Lus10006419.g	2
GO:0016701	MF	oxidoreductase activity, acting on single donors with incorporation of molecular oxygen	10/2334	113/32470	0.294233	0.755849	0.703095	Lus10027379.g/Lus10028135.g/Lus10002547.g/Lus10041646.g/Lus10006198.g/Lus10026185.g/Lus10031236.g/scaffold475.143/Lus10042481.g/Lus10042482.g	10
GO:0030532	CC	small nuclear ribonucleoprotein complex	10/2334	113/32470	0.294233	0.755849	0.703095	Lus10000639.g/Lus10021059.g/Lus10027212.g/Lus10016068.g/Lus10003498.g/Lus10025186.g/Lus10007278.g/scaffold993.5/Lus10000285.g/Lus10028022.g	10
GO:0097525	CC	spliceosomal snRNP complex	10/2334	113/32470	0.294233	0.755849	0.703095	Lus10000639.g/Lus10021059.g/Lus10027212.g/Lus10016068.g/Lus10003498.g/Lus10025186.g/Lus10007278.g/scaffold993.5/Lus10000285.g/Lus10028022.g	10
GO:0000123	CC	histone acetyltransferase complex	8/2334	88/32470	0.298019	0.755849	0.703095	Lus10008429.g/scaffold152.1/Lus10001102.g/Lus10021650.g/Lus10013170.g/Lus10011422.g/Lus10003559.g/scaffold211.3	8
GO:0008375	MF	acetylglucosaminyltransferase activity	8/2334	88/32470	0.298019	0.755849	0.703095	Lus10009738.g/Lus10001389.g/Lus10024198.g/Lus10005676.g/Lus10003499.g/Lus10040972.g/Lus10013427.g/Lus10003796.g	8
GO:0005267	MF	potassium channel activity	6/2334	63/32470	0.298704	0.755849	0.703095	Lus10037904.g/C8290341.1/Lus10017765.g/Lus10017766.g/Lus10043298.g/Lus10033052.g	6
GO:0019362	BP	pyridine nucleotide metabolic process	14/2334	165/32470	0.298932	0.755849	0.703095	Lus10032078.g/Lus10015715.g/Lus10014614.g/Lus10039994.g/Lus10041003.g/Lus10003178.g/Lus10013543.g/Lus10043136.g/Lus10006983.g/Lus10019083.g/Lus10035645.g/Lus10019038.g/Lus10008812.g/Lus10010749.g	14
GO:0046496	BP	nicotinamide nucleotide metabolic process	14/2334	165/32470	0.298932	0.755849	0.703095	Lus10032078.g/Lus10015715.g/Lus10014614.g/Lus10039994.g/Lus10041003.g/Lus10003178.g/Lus10013543.g/Lus10043136.g/Lus10006983.g/Lus10019083.g/Lus10035645.g/Lus10019038.g/Lus10008812.g/Lus10010749.g	14
GO:1901361	BP	organic cyclic compound catabolic process	23/2334	283/32470	0.300515	0.755849	0.703095	Lus10014702.g/Lus10024484.g/Lus10028135.g/Lus10014091.g/Lus10019755.g/Lus10008763.g/Lus10022250.g/Lus10024927.g/Lus10029160.g/Lus10019822.g/Lus10008429.g/Lus10023619.g/Lus10039372.g/Lus10028263.g/Lus10024250.g/Lus10016369.g/Lus10006382.g/Lus10007771.g/Lus10029713.g/Lus10042746.g/Lus10009826.g/Lus10016612.g/Lus10042249.g	23
GO:0001076	MF	obsolete transcription factor activity, RNA polymerase II transcription factor binding	5/2334	51/32470	0.303615	0.755849	0.703095	Lus10023711.g/Lus10026631.g/Lus10003788.g/Lus10016131.g/Lus10021434.g	5
GO:0008378	MF	galactosyltransferase activity	5/2334	51/32470	0.303615	0.755849	0.703095	Lus10010897.g/Lus10002079.g/Lus10022241.g/Lus10012822.g/Lus10033248.g	5
GO:0043225	MF	ATPase-coupled anion transmembrane transporter activity	5/2334	51/32470	0.303615	0.755849	0.703095	Lus10027725.g/Lus10027727.g/Lus10033637.g/scaffold163.19/Lus10021449.g	5
GO:0008047	MF	enzyme activator activity	10/2334	114/32470	0.303641	0.755849	0.703095	Lus10014069.g/Lus10038582.g/Lus10037882.g/Lus10002478.g/Lus10001254.g/Lus10025979.g/Lus10019847.g/Lus10021546.g/Lus10004125.g/Lus10014277.g	10
GO:0042445	BP	hormone metabolic process	11/2334	127/32470	0.305147	0.755849	0.703095	scaffold272.125/Lus10003845.g/Lus10041794.g/Lus10024289.g/Lus10018038.g/Lus10034253.g/Lus10011093.g/Lus10033308.g/Lus10019712.g/Lus10034768.g/scaffold179.20	11
GO:0007276	BP	gamete generation	3/2334	27/32470	0.306553	0.755849	0.703095	Lus10030284.g/Lus10023882.g/Lus10031396.g	3
GO:0010319	CC	stromule	3/2334	27/32470	0.306553	0.755849	0.703095	Lus10033394.g/Lus10034595.g/Lus10000651.g	3
GO:0016725	MF	oxidoreductase activity, acting on CH or CH2 groups	3/2334	27/32470	0.306553	0.755849	0.703095	Lus10008429.g/Lus10009762.g/Lus10018867.g	3
GO:0051094	BP	positive regulation of developmental process	3/2334	27/32470	0.306553	0.755849	0.703095	Lus10027477.g/Lus10015421.g/Lus10039347.g	3
GO:0051240	BP	positive regulation of multicellular organismal process	3/2334	27/32470	0.306553	0.755849	0.703095	Lus10027477.g/Lus10015421.g/Lus10039347.g	3
GO:0000387	BP	spliceosomal snRNP assembly	4/2334	39/32470	0.307005	0.755849	0.703095	Lus10016068.g/Lus10025186.g/Lus10028528.g/Lus10028022.g	4
GO:0010073	BP	meristem maintenance	4/2334	39/32470	0.307005	0.755849	0.703095	Lus10017223.g/Lus10021090.g/Lus10015968.g/Lus10018858.g	4
GO:0033674	BP	positive regulation of kinase activity	4/2334	39/32470	0.307005	0.755849	0.703095	Lus10041418.g/Lus10022265.g/Lus10039844.g/Lus10001137.g	4
GO:0071900	BP	regulation of protein serine/threonine kinase activity	4/2334	39/32470	0.307005	0.755849	0.703095	Lus10021940.g/Lus10041418.g/Lus10022265.g/Lus10001137.g	4
GO:0000038	BP	very long-chain fatty acid metabolic process	1/2334	5/32470	0.311338	0.755849	0.703095	Lus10042870.g	1
GO:0000124	CC	SAGA complex	1/2334	5/32470	0.311338	0.755849	0.703095	Lus10013170.g	1
GO:0000309	MF	nicotinamide-nucleotide adenylyltransferase activity	1/2334	5/32470	0.311338	0.755849	0.703095	Lus10013543.g	1
GO:0000722	BP	telomere maintenance via recombination	1/2334	5/32470	0.311338	0.755849	0.703095	Lus10016644.g	1
GO:0000778	CC	condensed nuclear chromosome kinetochore	1/2334	5/32470	0.311338	0.755849	0.703095	Lus10025814.g	1
GO:0003883	MF	CTP synthase activity	1/2334	5/32470	0.311338	0.755849	0.703095	Lus10010020.g	1
GO:0003896	MF	DNA primase activity	1/2334	5/32470	0.311338	0.755849	0.703095	Lus10014953.g	1
GO:0004127	MF	cytidylate kinase activity	1/2334	5/32470	0.311338	0.755849	0.703095	Lus10031714.g	1
GO:0004362	MF	glutathione-disulfide reductase activity	1/2334	5/32470	0.311338	0.755849	0.703095	Lus10004065.g	1
GO:0004515	MF	nicotinate-nucleotide adenylyltransferase activity	1/2334	5/32470	0.311338	0.755849	0.703095	Lus10013543.g	1
GO:0004612	MF	phosphoenolpyruvate carboxykinase (ATP) activity	1/2334	5/32470	0.311338	0.755849	0.703095	Lus10042934.g	1
GO:0004781	MF	sulfate adenylyltransferase (ATP) activity	1/2334	5/32470	0.311338	0.755849	0.703095	Lus10019918.g	1
GO:0004802	MF	transketolase activity	1/2334	5/32470	0.311338	0.755849	0.703095	Lus10030283.g	1
GO:0004813	MF	alanine-tRNA ligase activity	1/2334	5/32470	0.311338	0.755849	0.703095	Lus10000503.g	1
GO:0005262	MF	calcium channel activity	1/2334	5/32470	0.311338	0.755849	0.703095	Lus10018594.g	1
GO:0005363	MF	maltose transmembrane transporter activity	1/2334	5/32470	0.311338	0.755849	0.703095	Lus10041334.g	1
GO:0005459	MF	UDP-galactose transmembrane transporter activity	1/2334	5/32470	0.311338	0.755849	0.703095	Lus10029605.g	1
GO:0005483	MF	soluble NSF attachment protein activity	1/2334	5/32470	0.311338	0.755849	0.703095	Lus10012211.g	1
GO:0005784	CC	Sec61 translocon complex	1/2334	5/32470	0.311338	0.755849	0.703095	Lus10036119.g	1
GO:0005797	CC	Golgi medial cisterna	1/2334	5/32470	0.311338	0.755849	0.703095	Lus10009285.g	1
GO:0006419	BP	alanyl-tRNA aminoacylation	1/2334	5/32470	0.311338	0.755849	0.703095	Lus10000503.g	1
GO:0006501	BP	C-terminal protein lipidation	1/2334	5/32470	0.311338	0.755849	0.703095	Lus10000432.g	1
GO:0007155	BP	cell adhesion	1/2334	5/32470	0.311338	0.755849	0.703095	Lus10021125.g	1
GO:0008022	MF	protein C-terminus binding	1/2334	5/32470	0.311338	0.755849	0.703095	Lus10017289.g	1
GO:0008115	MF	sarcosine oxidase activity	1/2334	5/32470	0.311338	0.755849	0.703095	Lus10026933.g	1
GO:0009143	BP	nucleoside triphosphate catabolic process	1/2334	5/32470	0.311338	0.755849	0.703095	Lus10029160.g	1
GO:0009157	BP	deoxyribonucleoside monophosphate biosynthetic process	1/2334	5/32470	0.311338	0.755849	0.703095	Lus10023550.g	1
GO:0009162	BP	deoxyribonucleoside monophosphate metabolic process	1/2334	5/32470	0.311338	0.755849	0.703095	Lus10023550.g	1
GO:0009166	BP	nucleotide catabolic process	1/2334	5/32470	0.311338	0.755849	0.703095	Lus10029160.g	1
GO:0009204	BP	deoxyribonucleoside triphosphate catabolic process	1/2334	5/32470	0.311338	0.755849	0.703095	Lus10029160.g	1
GO:0009264	BP	deoxyribonucleotide catabolic process	1/2334	5/32470	0.311338	0.755849	0.703095	Lus10029160.g	1
GO:0009558	BP	embryo sac cellularization	1/2334	5/32470	0.311338	0.755849	0.703095	Lus10027634.g	1
GO:0009851	BP	auxin biosynthetic process	1/2334	5/32470	0.311338	0.755849	0.703095	Lus10011093.g	1
GO:0009916	MF	alternative oxidase activity	1/2334	5/32470	0.311338	0.755849	0.703095	Lus10035670.g	1
GO:0010019	BP	chloroplast-nucleus signaling pathway	1/2334	5/32470	0.311338	0.755849	0.703095	Lus10022422.g	1
GO:0010163	BP	potassium ion transmembrane transport	1/2334	5/32470	0.311338	0.755849	0.703095	Lus10037904.g	1
GO:0010198	BP	synergid death	1/2334	5/32470	0.311338	0.755849	0.703095	Lus10027634.g	1
GO:0010623	BP	programmed cell death involved in cell development	1/2334	5/32470	0.311338	0.755849	0.703095	Lus10027634.g	1
GO:0015105	MF	arsenite transmembrane transporter activity	1/2334	5/32470	0.311338	0.755849	0.703095	Lus10021449.g	1
GO:0015422	MF	oligosaccharide-transporting ATPase activity	1/2334	5/32470	0.311338	0.755849	0.703095	Lus10041334.g	1
GO:0015423	MF	maltose-transporting ATPase activity	1/2334	5/32470	0.311338	0.755849	0.703095	Lus10041334.g	1
GO:0015785	BP	UDP-galactose transmembrane transport	1/2334	5/32470	0.311338	0.755849	0.703095	Lus10029605.g	1
GO:0016803	MF	ether hydrolase activity	1/2334	5/32470	0.311338	0.755849	0.703095	Lus10040988.g	1
GO:0016862	MF	intramolecular oxidoreductase activity, interconverting keto- and enol-groups	1/2334	5/32470	0.311338	0.755849	0.703095	Lus10015966.g	1
GO:0022610	BP	biological adhesion	1/2334	5/32470	0.311338	0.755849	0.703095	Lus10021125.g	1
GO:0030870	CC	Mre11 complex	1/2334	5/32470	0.311338	0.755849	0.703095	Lus10016644.g	1
GO:0030942	MF	endoplasmic reticulum signal peptide binding	1/2334	5/32470	0.311338	0.755849	0.703095	Lus10040614.g	1
GO:0031057	BP	negative regulation of histone modification	1/2334	5/32470	0.311338	0.755849	0.703095	scaffold303.38	1
GO:0031490	MF	chromatin DNA binding	1/2334	5/32470	0.311338	0.755849	0.703095	scaffold303.38	1
GO:0031515	CC	tRNA (m1A) methyltransferase complex	1/2334	5/32470	0.311338	0.755849	0.703095	Lus10033150.g	1
GO:0032135	MF	DNA insertion or deletion binding	1/2334	5/32470	0.311338	0.755849	0.703095	Lus10017724.g	1
GO:0032137	MF	guanine/thymine mispair binding	1/2334	5/32470	0.311338	0.755849	0.703095	Lus10017724.g	1
GO:0032301	CC	MutSalpha complex	1/2334	5/32470	0.311338	0.755849	0.703095	Lus10017724.g	1
GO:0032876	BP	negative regulation of DNA endoreduplication	1/2334	5/32470	0.311338	0.755849	0.703095	Lus10015968.g	1
GO:0032958	BP	inositol phosphate biosynthetic process	1/2334	5/32470	0.311338	0.755849	0.703095	Lus10018235.g	1
GO:0033858	MF	N-acetylgalactosamine kinase activity	1/2334	5/32470	0.311338	0.755849	0.703095	Lus10037789.g	1
GO:0034457	CC	Mpp10 complex	1/2334	5/32470	0.311338	0.755849	0.703095	scaffold169.36	1
GO:0035067	BP	negative regulation of histone acetylation	1/2334	5/32470	0.311338	0.755849	0.703095	scaffold303.38	1
GO:0042447	BP	hormone catabolic process	1/2334	5/32470	0.311338	0.755849	0.703095	Lus10018038.g	1
GO:0042761	BP	very long-chain fatty acid biosynthetic process	1/2334	5/32470	0.311338	0.755849	0.703095	Lus10042870.g	1
GO:0043211	MF	carbohydrate-transporting ATPase activity	1/2334	5/32470	0.311338	0.755849	0.703095	Lus10041334.g	1
GO:0043550	BP	regulation of lipid kinase activity	1/2334	5/32470	0.311338	0.755849	0.703095	Lus10003679.g	1
GO:0043570	BP	maintenance of DNA repeat elements	1/2334	5/32470	0.311338	0.755849	0.703095	Lus10017724.g	1
GO:0043715	MF	2,3-diketo-5-methylthiopentyl-1-phosphate enolase activity	1/2334	5/32470	0.311338	0.755849	0.703095	Lus10015966.g	1
GO:0043716	MF	2-hydroxy-3-keto-5-methylthiopentenyl-1-phosphate phosphatase activity	1/2334	5/32470	0.311338	0.755849	0.703095	Lus10015966.g	1
GO:0043874	MF	acireductone synthase activity	1/2334	5/32470	0.311338	0.755849	0.703095	Lus10015966.g	1
GO:0044210	BP	'de novo' CTP biosynthetic process	1/2334	5/32470	0.311338	0.755849	0.703095	Lus10010020.g	1
GO:0045439	MF	isopenicillin-N epimerase activity	1/2334	5/32470	0.311338	0.755849	0.703095	Lus10001514.g	1
GO:0046570	MF	methylthioribulose 1-phosphate dehydratase activity	1/2334	5/32470	0.311338	0.755849	0.703095	Lus10015966.g	1
GO:0046964	MF	3'-phosphoadenosine 5'-phosphosulfate transmembrane transporter activity	1/2334	5/32470	0.311338	0.755849	0.703095	Lus10029605.g	1
GO:0048451	BP	petal formation	1/2334	5/32470	0.311338	0.755849	0.703095	Lus10009011.g	1
GO:0051084	BP	'de novo' posttranslational protein folding	1/2334	5/32470	0.311338	0.755849	0.703095	Lus10027634.g	1
GO:0051085	BP	chaperone cofactor-dependent protein refolding	1/2334	5/32470	0.311338	0.755849	0.703095	Lus10027634.g	1
GO:0051781	BP	positive regulation of cell division	1/2334	5/32470	0.311338	0.755849	0.703095	Lus10023694.g	1
GO:0070417	BP	cellular response to cold	1/2334	5/32470	0.311338	0.755849	0.703095	Lus10037032.g	1
GO:0070772	CC	PAS complex	1/2334	5/32470	0.311338	0.755849	0.703095	Lus10003679.g	1
GO:0071256	CC	translocon complex	1/2334	5/32470	0.311338	0.755849	0.703095	Lus10036119.g	1
GO:0072334	BP	UDP-galactose transmembrane transport	1/2334	5/32470	0.311338	0.755849	0.703095	Lus10029605.g	1
GO:1901984	BP	negative regulation of protein acetylation	1/2334	5/32470	0.311338	0.755849	0.703095	scaffold303.38	1
GO:1902584	BP	positive regulation of response to water deprivation	1/2334	5/32470	0.311338	0.755849	0.703095	Lus10029852.g	1
GO:2000757	BP	negative regulation of peptidyl-lysine acetylation	1/2334	5/32470	0.311338	0.755849	0.703095	scaffold303.38	1
GO:0004715	MF	non-membrane spanning protein tyrosine kinase activity	9/2334	102/32470	0.311427	0.755849	0.703095	Lus10023473.g/Lus10022466.g/Lus10000954.g/Lus10013148.g/Lus10040350.g/Lus10032357.g/scaffold272.246/scaffold123.409/Lus10029122.g	9
GO:0005351	MF	carbohydrate:proton symporter activity	9/2334	102/32470	0.311427	0.755849	0.703095	Lus10029966.g/Lus10005870.g/Lus10029970.g/Lus10035354.g/Lus10033795.g/Lus10012780.g/Lus10019070.g/Lus10033995.g/Lus10025800.g	9
GO:0005402	MF	carbohydrate:cation symporter activity	9/2334	102/32470	0.311427	0.755849	0.703095	Lus10029966.g/Lus10005870.g/Lus10029970.g/Lus10035354.g/Lus10033795.g/Lus10012780.g/Lus10019070.g/Lus10033995.g/Lus10025800.g	9
GO:0015295	MF	solute:proton symporter activity	9/2334	102/32470	0.311427	0.755849	0.703095	Lus10029966.g/Lus10005870.g/Lus10029970.g/Lus10035354.g/Lus10033795.g/Lus10012780.g/Lus10019070.g/Lus10033995.g/Lus10025800.g	9
GO:0000070	BP	mitotic sister chromatid segregation	6/2334	64/32470	0.311525	0.755849	0.703095	Lus10019491.g/Lus10011250.g/Lus10018436.g/Lus10014343.g/Lus10030714.g/scaffold25.158	6
GO:0016998	BP	cell wall macromolecule catabolic process	6/2334	64/32470	0.311525	0.755849	0.703095	Lus10037377.g/Lus10041341.g/Lus10007900.g/Lus10010866.g/Lus10003231.g/Lus10024366.g	6
GO:0044723	BP	carbohydrate metabolic process	61/2334	795/32470	0.315268	0.76442	0.711068	Lus10032078.g/Lus10012264.g/Lus10016012.g/Lus10013417.g/Lus10010308.g/Lus10015715.g/Lus10014614.g/Lus10023553.g/Lus10039994.g/Lus10041003.g/Lus10023939.g/Lus10027725.g/Lus10038423.g/Lus10015780.g/scaffold98.117/Lus10024583.g/Lus10034595.g/Lus10015826.g/Lus10028572.g/Lus10039607.g/Lus10001468.g/Lus10021805.g/Lus10013500.g/Lus10010897.g/Lus10032415.g/Lus10007421.g/Lus10037789.g/Lus10042262.g/Lus100…	61
GO:0044712	BP	catabolic process	46/2334	593/32470	0.316165	0.766085	0.712616	Lus10015715.g/C8303341.1/Lus10022349.g/Lus10039994.g/Lus10031634.g/Lus10041003.g/Lus10014702.g/Lus10024484.g/Lus10036526.g/Lus10034595.g/Lus10033706.g/Lus10027485.g/Lus10028135.g/Lus10014091.g/Lus10019755.g/Lus10041402.g/Lus10011102.g/Lus10024927.g/Lus10035175.g/Lus10029160.g/Lus10027477.g/Lus10019822.g/Lus10039240.g/Lus10014658.g/Lus10036993.g/Lus10008429.g/Lus10002582.g/Lus10000432.g/Lus1003937…	46
GO:0006730	BP	one-carbon metabolic process	5/2334	52/32470	0.31802	0.769553	0.715843	Lus10009985.g/Lus10038044.g/Lus10004694.g/Lus10040261.g/Lus10023550.g	5
GO:0090351	BP	seedling development	5/2334	52/32470	0.31802	0.769553	0.715843	Lus10000659.g/Lus10028001.g/Lus10027477.g/Lus10018594.g/Lus10017049.g	5
GO:0046700	BP	heterocycle catabolic process	18/2334	220/32470	0.318789	0.77009	0.716342	Lus10014702.g/Lus10024484.g/Lus10014091.g/Lus10019755.g/Lus10008763.g/Lus10022250.g/Lus10029160.g/Lus10019822.g/Lus10008429.g/Lus10023619.g/Lus10039372.g/Lus10024250.g/Lus10016369.g/Lus10006382.g/Lus10007771.g/Lus10029713.g/Lus10042746.g/Lus10016612.g	18
GO:0005355	MF	glucose transmembrane transporter activity	8/2334	90/32470	0.319626	0.77009	0.716342	Lus10029966.g/Lus10005870.g/Lus10029970.g/Lus10035354.g/Lus10033795.g/Lus10012780.g/Lus10019070.g/Lus10033995.g	8
GO:0015149	MF	hexose transmembrane transporter activity	8/2334	90/32470	0.319626	0.77009	0.716342	Lus10029966.g/Lus10005870.g/Lus10029970.g/Lus10035354.g/Lus10033795.g/Lus10012780.g/Lus10019070.g/Lus10033995.g	8
GO:0046323	BP	glucose import	8/2334	90/32470	0.319626	0.77009	0.716342	Lus10029966.g/Lus10005870.g/Lus10029970.g/Lus10035354.g/Lus10033795.g/Lus10012780.g/Lus10019070.g/Lus10033995.g	8
GO:0003872	MF	6-phosphofructokinase activity	2/2334	16/32470	0.321206	0.77009	0.716342	Lus10039994.g/Lus10008812.g	2
GO:0009052	BP	pentose-phosphate shunt, non-oxidative branch	2/2334	16/32470	0.321206	0.77009	0.716342	Lus10015715.g/Lus10019083.g	2
GO:0018026	BP	peptidyl-lysine monomethylation	2/2334	16/32470	0.321206	0.77009	0.716342	Lus10035757.g/Lus10013825.g	2
GO:0030894	CC	replisome	2/2334	16/32470	0.321206	0.77009	0.716342	Lus10001473.g/Lus10020862.g	2
GO:0031369	MF	translation initiation factor binding	2/2334	16/32470	0.321206	0.77009	0.716342	Lus10023619.g/Lus10024250.g	2
GO:0034314	BP	Arp2/3 complex-mediated actin nucleation	2/2334	16/32470	0.321206	0.77009	0.716342	Lus10006335.g/Lus10029603.g	2
GO:0040034	BP	regulation of development, heterochronic	2/2334	16/32470	0.321206	0.77009	0.716342	Lus10037136.g/Lus10010633.g	2
GO:0046184	BP	aldehyde biosynthetic process	2/2334	16/32470	0.321206	0.77009	0.716342	Lus10011450.g/Lus10037545.g	2
GO:0046283	BP	anthocyanin-containing compound metabolic process	2/2334	16/32470	0.321206	0.77009	0.716342	Lus10002028.g/Lus10002900.g	2
GO:0070816	BP	phosphorylation of RNA polymerase II C-terminal domain	2/2334	16/32470	0.321206	0.77009	0.716342	Lus10041418.g/Lus10012849.g	2
GO:0008202	BP	steroid metabolic process	10/2334	116/32470	0.322669	0.771884	0.718011	scaffold272.125/Lus10041794.g/Lus10024927.g/Lus10009467.g/Lus10013850.g/Lus10033308.g/Lus10008774.g/Lus10034768.g/Lus10008775.g/Lus10011883.g	10
GO:0015672	BP	monovalent inorganic cation transport	20/2334	247/32470	0.322877	0.771884	0.718011	Lus10003611.g/Lus10008227.g/Lus10003259.g/Lus10018324.g/Lus10040938.g/Lus10037904.g/Lus10008828.g/Lus10014531.g/Lus10010618.g/Lus10029050.g/C8290341.1/Lus10033934.g/Lus10009829.g/Lus10009830.g/Lus10017765.g/Lus10017766.g/Lus10018989.g/Lus10026093.g/Lus10043298.g/Lus10033052.g	20
GO:0006575	BP	cellular modified amino acid metabolic process	12/2334	142/32470	0.323245	0.771884	0.718011	Lus10030414.g/Lus10040320.g/Lus10026643.g/Lus10015966.g/Lus10004694.g/Lus10026933.g/Lus10015049.g/Lus10040261.g/Lus10007897.g/Lus10042756.g/Lus10023550.g/Lus10004065.g	12
GO:0001104	MF	transcription coregulator activity	4/2334	40/32470	0.323652	0.771884	0.718011	Lus10026631.g/Lus10003788.g/Lus10016131.g/Lus10021434.g	4
GO:0005385	MF	zinc ion transmembrane transporter activity	4/2334	40/32470	0.323652	0.771884	0.718011	Lus10016487.g/Lus10009598.g/Lus10002674.g/Lus10031872.g	4
GO:0015416	MF	ATPase-coupled organic phosphonate transmembrane transporter activity	4/2334	40/32470	0.323652	0.771884	0.718011	Lus10027725.g/Lus10027727.g/Lus10033637.g/scaffold163.19	4
GO:0015604	MF	organic phosphonate transmembrane transporter activity	4/2334	40/32470	0.323652	0.771884	0.718011	Lus10027725.g/Lus10027727.g/Lus10033637.g/scaffold163.19	4
GO:0016899	MF	oxidoreductase activity, acting on the CH-OH group of donors, oxygen as acceptor	4/2334	40/32470	0.323652	0.771884	0.718011	Lus10011800.g/Lus10038507.g/Lus10023302.g/Lus10038620.g	4
GO:0015925	MF	galactosidase activity	6/2334	65/32470	0.324434	0.773242	0.719274	Lus10034218.g/Lus10029046.g/Lus10011237.g/Lus10025979.g/Lus10011407.g/Lus10036108.g	6
GO:1902578	BP	localization	99/2334	1315/32470	0.32821	0.781729	0.727169	Lus10025152.g/Lus10000310.g/Lus10015279.g/Lus10035730.g/Lus10005239.g/Lus10008352.g/scaffold51.48/Lus10030683.g/scaffold115.10/Lus10015754.g/scaffold46.47/Lus10029966.g/Lus10003611.g/Lus10008227.g/Lus10003259.g/Lus10018324.g/Lus10003817.g/Lus10005870.g/Lus10042864.g/Lus10037904.g/Lus10002645.g/Lus10008828.g/Lus10014531.g/Lus10040718.g/Lus10029970.g/Lus10003903.g/Lus10010618.g/Lus10016516.g/Lus100…	99
GO:0005783	CC	endoplasmic reticulum	57/2334	745/32470	0.330329	0.785219	0.730416	Lus10035730.g/Lus10021212.g/Lus10022203.g/Lus10031634.g/Lus10021629.g/Lus10042391.g/Lus10008135.g/Lus10037904.g/Lus10033706.g/Lus10036337.g/Lus10016083.g/Lus10015548.g/Lus10036611.g/Lus10030043.g/Lus10035283.g/Lus10023828.g/Lus10001080.g/Lus10006760.g/Lus10019822.g/C8308745.1/Lus10038117.g/Lus10013850.g/Lus10036456.g/Lus10042724.g/Lus10006983.g/Lus10024543.g/Lus10015885.g/Lus10006130.g/Lus1003112…	57
GO:0015145	MF	monosaccharide transmembrane transporter activity	8/2334	91/32470	0.330539	0.785219	0.730416	Lus10029966.g/Lus10005870.g/Lus10029970.g/Lus10035354.g/Lus10033795.g/Lus10012780.g/Lus10019070.g/Lus10033995.g	8
GO:0035428	BP	hexose transmembrane transport	8/2334	91/32470	0.330539	0.785219	0.730416	Lus10029966.g/Lus10005870.g/Lus10029970.g/Lus10035354.g/Lus10033795.g/Lus10012780.g/Lus10019070.g/Lus10033995.g	8
GO:1905950	BP	monosaccharide transmembrane transport	8/2334	91/32470	0.330539	0.785219	0.730416	Lus10029966.g/Lus10005870.g/Lus10029970.g/Lus10035354.g/Lus10033795.g/Lus10012780.g/Lus10019070.g/Lus10033995.g	8
GO:0009651	BP	response to salt stress	10/2334	117/32470	0.332275	0.788343	0.733321	Lus10000659.g/Lus10028001.g/Lus10013155.g/Lus10008227.g/Lus10041418.g/Lus10014795.g/Lus10043181.g/scaffold462.241/Lus10030731.g/Lus10018989.g	10
GO:0051130	BP	positive regulation of cellular component organization	5/2334	53/32470	0.332504	0.788343	0.733321	Lus10030422.g/Lus10026637.g/Lus10006335.g/Lus10029603.g/scaffold303.38	5
GO:1901264	BP	carbohydrate derivative transport	5/2334	53/32470	0.332504	0.788343	0.733321	Lus10023267.g/Lus10018189.g/Lus10029605.g/Lus10038931.g/Lus10020837.g	5
GO:0017111	MF	nucleoside-triphosphatase activity	94/2334	1250/32470	0.337396	0.797329	0.74168	Lus10028810.g/Lus10038898.g/Lus10034734.g/Lus10033386.g/Lus10007872.g/Lus10002407.g/Lus10027725.g/Lus10042040.g/Lus10038681.g/Lus10015020.g/Lus10003259.g/Lus10026488.g/Lus10018027.g/Lus10019918.g/Lus10034840.g/Lus10016516.g/Lus10009789.g/Lus10033274.g/Lus10023073.g/Lus10005783.g/Lus10033934.g/Lus10018604.g/Lus10004103.g/Lus10037947.g/Lus10024965.g/Lus10021585.g/Lus10037620.g/Lus10025275.g/Lus1001…	94
GO:0003993	MF	acid phosphatase activity	6/2334	66/32470	0.337414	0.797329	0.74168	Lus10019625.g/Lus10040079.g/Lus10035100.g/Lus10037080.g/Lus10026652.g/Lus10019133.g	6
GO:0021700	BP	developmental maturation	6/2334	66/32470	0.337414	0.797329	0.74168	Lus10030446.g/Lus10037156.g/Lus10020719.g/Lus10022060.g/Lus10026617.g/Lus10019636.g	6
GO:0098662	BP	inorganic cation transmembrane transport	19/2334	236/32470	0.337786	0.797329	0.74168	Lus10035730.g/Lus10033386.g/Lus10003611.g/Lus10008227.g/Lus10042040.g/Lus10003259.g/Lus10018324.g/Lus10037904.g/Lus10014531.g/Lus10034840.g/Lus10010618.g/Lus10009789.g/Lus10029050.g/Lus10033934.g/Lus10040925.g/Lus10031872.g/Lus10018044.g/scaffold279.11/Lus10018045.g	19
GO:0044282	BP	small molecule catabolic process	14/2334	170/32470	0.338395	0.797329	0.74168	Lus10015715.g/C8303341.1/Lus10034595.g/Lus10028135.g/Lus10014091.g/Lus10011102.g/Lus10027477.g/Lus10019822.g/Lus10014658.g/Lus10036993.g/Lus10006198.g/Lus10032150.g/Lus10014535.g/Lus10019083.g	14
GO:0000775	CC	chromosome, centromeric region	4/2334	41/32470	0.340356	0.797329	0.74168	Lus10023105.g/Lus10025814.g/Lus10011470.g/Lus10014343.g	4
GO:0031146	BP	SCF-dependent proteasomal ubiquitin-dependent protein catabolic process	4/2334	41/32470	0.340356	0.797329	0.74168	Lus10022706.g/Lus10003349.g/Lus10014208.g/Lus10040816.g	4
GO:0005216	MF	ion channel activity	12/2334	144/32470	0.340623	0.797329	0.74168	Lus10038148.g/Lus10037904.g/Lus10024477.g/C8290341.1/Lus10018594.g/scaffold28.116/Lus10017765.g/Lus10017766.g/Lus10037212.g/Lus10000913.g/Lus10043298.g/Lus10033052.g	12
GO:0009266	BP	response to temperature stimulus	12/2334	144/32470	0.340623	0.797329	0.74168	Lus10005652.g/Lus10016273.g/Lus10002733.g/Lus10008652.g/Lus10008227.g/Lus10037032.g/Lus10028188.g/Lus10021827.g/Lus10042891.g/Lus10027634.g/Lus10017977.g/Lus10035670.g	12
GO:0051287	MF	NAD binding	12/2334	144/32470	0.340623	0.797329	0.74168	Lus10034963.g/C8303341.1/Lus10012964.g/Lus10015826.g/Lus10013090.g/Lus10032150.g/Lus10025823.g/Lus10014535.g/Lus10015455.g/Lus10012111.g/Lus10014096.g/scaffold261.42	12
GO:0008645	BP	hexose transmembrane transport	8/2334	92/32470	0.341512	0.797329	0.74168	Lus10029966.g/Lus10005870.g/Lus10029970.g/Lus10035354.g/Lus10033795.g/Lus10012780.g/Lus10019070.g/Lus10033995.g	8
GO:0015758	BP	glucose transmembrane transport	8/2334	92/32470	0.341512	0.797329	0.74168	Lus10029966.g/Lus10005870.g/Lus10029970.g/Lus10035354.g/Lus10033795.g/Lus10012780.g/Lus10019070.g/Lus10033995.g	8
GO:0006479	BP	protein methylation	9/2334	105/32470	0.34202	0.797329	0.74168	Lus10031818.g/Lus10031247.g/Lus10002571.g/Lus10035757.g/Lus10039347.g/Lus10013825.g/Lus10032269.g/Lus10005597.g/scaffold303.38	9
GO:0008213	BP	protein alkylation	9/2334	105/32470	0.34202	0.797329	0.74168	Lus10031818.g/Lus10031247.g/Lus10002571.g/Lus10035757.g/Lus10039347.g/Lus10013825.g/Lus10032269.g/Lus10005597.g/scaffold303.38	9
GO:0015399	MF	primary active transmembrane transporter activity	28/2334	357/32470	0.343388	0.797329	0.74168	Lus10028810.g/Lus10033386.g/Lus10027725.g/Lus10042040.g/Lus10038681.g/Lus10003259.g/Lus10008828.g/Lus10018027.g/Lus10034840.g/Lus10009789.g/Lus10033934.g/Lus10037947.g/Lus10024965.g/Lus10012959.g/Lus10027727.g/Lus10033637.g/Lus10040775.g/scaffold163.19/Lus10018044.g/Lus10020905.g/Lus10037981.g/Lus10000052.g/Lus10026093.g/Lus10021449.g/Lus10041334.g/scaffold233.9/Lus10016508.g/Lus10018045.g	28
GO:0015405	MF	P-P-bond-hydrolysis-driven transmembrane transporter activity	28/2334	357/32470	0.343388	0.797329	0.74168	Lus10028810.g/Lus10033386.g/Lus10027725.g/Lus10042040.g/Lus10038681.g/Lus10003259.g/Lus10008828.g/Lus10018027.g/Lus10034840.g/Lus10009789.g/Lus10033934.g/Lus10037947.g/Lus10024965.g/Lus10012959.g/Lus10027727.g/Lus10033637.g/Lus10040775.g/scaffold163.19/Lus10018044.g/Lus10020905.g/Lus10037981.g/Lus10000052.g/Lus10026093.g/Lus10021449.g/Lus10041334.g/scaffold233.9/Lus10016508.g/Lus10018045.g	28
GO:0018205	BP	peptidyl-lysine modification	15/2334	184/32470	0.344795	0.797329	0.74168	Lus10031818.g/Lus10031247.g/Lus10043185.g/Lus10008429.g/scaffold152.1/Lus10002571.g/Lus10021650.g/Lus10035757.g/Lus10003559.g/Lus10015968.g/Lus10039347.g/Lus10013825.g/scaffold211.3/Lus10005597.g/scaffold303.38	15
GO:0000148	CC	1,3-beta-D-glucan synthase complex	3/2334	29/32470	0.346951	0.797329	0.74168	Lus10020750.g/Lus10020893.g/Lus10000830.g	3
GO:0003843	MF	1,3-beta-D-glucan synthase activity	3/2334	29/32470	0.346951	0.797329	0.74168	Lus10020750.g/Lus10020893.g/Lus10000830.g	3
GO:0005375	MF	copper ion transmembrane transporter activity	3/2334	29/32470	0.346951	0.797329	0.74168	Lus10009789.g/Lus10040925.g/scaffold279.11	3
GO:0006075	BP	(1->3)-beta-D-glucan biosynthetic process	3/2334	29/32470	0.346951	0.797329	0.74168	Lus10020750.g/Lus10020893.g/Lus10000830.g	3
GO:0006801	BP	superoxide metabolic process	3/2334	29/32470	0.346951	0.797329	0.74168	Lus10026881.g/Lus10025845.g/Lus10034222.g	3
GO:0016246	BP	RNA interference	3/2334	29/32470	0.346951	0.797329	0.74168	Lus10037136.g/Lus10027113.g/Lus10019588.g	3
GO:0030422	BP	production of siRNA involved in RNA interference	3/2334	29/32470	0.346951	0.797329	0.74168	Lus10037136.g/Lus10027113.g/Lus10019588.g	3
GO:0042127	BP	regulation of cell proliferation	3/2334	29/32470	0.346951	0.797329	0.74168	Lus10009011.g/Lus10015968.g/Lus10024960.g	3
GO:0043596	CC	nuclear replication fork	3/2334	29/32470	0.346951	0.797329	0.74168	Lus10001473.g/Lus10043172.g/Lus10020862.g	3
GO:0004866	MF	endopeptidase inhibitor activity	5/2334	54/32470	0.347045	0.797329	0.74168	Lus10014740.g/Lus10032754.g/Lus10002792.g/Lus10005087.g/Lus10041257.g	5
GO:0016877	MF	ligase activity, forming carbon-sulfur bonds	5/2334	54/32470	0.347045	0.797329	0.74168	Lus10016083.g/Lus10037735.g/Lus10027477.g/Lus10016870.g/Lus10012735.g	5
GO:0030414	MF	peptidase inhibitor activity	5/2334	54/32470	0.347045	0.797329	0.74168	Lus10014740.g/Lus10032754.g/Lus10002792.g/Lus10005087.g/Lus10041257.g	5
GO:0034061	MF	DNA polymerase activity	5/2334	54/32470	0.347045	0.797329	0.74168	Lus10025689.g/Lus10030656.g/Lus10020862.g/Lus10025659.g/Lus10011050.g	5
GO:0034968	BP	histone lysine methylation	5/2334	54/32470	0.347045	0.797329	0.74168	Lus10031818.g/Lus10031247.g/Lus10002571.g/Lus10039347.g/scaffold303.38	5
GO:0061134	MF	peptidase regulator activity	5/2334	54/32470	0.347045	0.797329	0.74168	Lus10014740.g/Lus10032754.g/Lus10002792.g/Lus10005087.g/Lus10041257.g	5
GO:0061135	MF	endopeptidase regulator activity	5/2334	54/32470	0.347045	0.797329	0.74168	Lus10014740.g/Lus10032754.g/Lus10002792.g/Lus10005087.g/Lus10041257.g	5
GO:0004066	MF	asparagine synthase (glutamine-hydrolyzing) activity	2/2334	17/32470	0.348216	0.797329	0.74168	Lus10004643.g/Lus10026669.g	2
GO:0005758	CC	mitochondrial intermembrane space	2/2334	17/32470	0.348216	0.797329	0.74168	Lus10037356.g/Lus10014752.g	2
GO:0005885	CC	Arp2/3 protein complex	2/2334	17/32470	0.348216	0.797329	0.74168	Lus10006335.g/Lus10029603.g	2
GO:0006529	BP	asparagine biosynthetic process	2/2334	17/32470	0.348216	0.797329	0.74168	Lus10004643.g/Lus10026669.g	2
GO:0009903	BP	chloroplast avoidance movement	2/2334	17/32470	0.348216	0.797329	0.74168	Lus10016626.g/Lus10022531.g	2
GO:0030838	BP	positive regulation of actin filament polymerization	2/2334	17/32470	0.348216	0.797329	0.74168	Lus10006335.g/Lus10029603.g	2
GO:0032273	BP	positive regulation of protein polymerization	2/2334	17/32470	0.348216	0.797329	0.74168	Lus10006335.g/Lus10029603.g	2
GO:0045010	BP	actin nucleation	2/2334	17/32470	0.348216	0.797329	0.74168	Lus10006335.g/Lus10029603.g	2
GO:1902905	BP	positive regulation of supramolecular fiber organization	2/2334	17/32470	0.348216	0.797329	0.74168	Lus10006335.g/Lus10029603.g	2
GO:0032403	MF	protein-containing complex binding	6/2334	67/32470	0.350449	0.797329	0.74168	Lus10040415.g/Lus10037595.g/Lus10021012.g/Lus10037593.g/Lus10021013.g/Lus10023401.g	6
GO:0046128	BP	purine ribonucleoside metabolic process	6/2334	67/32470	0.350449	0.797329	0.74168	Lus10015966.g/Lus10023197.g/Lus10001862.g/Lus10019146.g/Lus10022102.g/Lus10023021.g	6
GO:0090174	BP	organelle membrane fusion	9/2334	106/32470	0.352325	0.797329	0.74168	Lus10021629.g/Lus10040213.g/Lus10027634.g/Lus10017686.g/scaffold701.161/Lus10037826.g/Lus10000504.g/Lus10000311.g/Lus10009285.g	9
GO:0000041	BP	transition metal ion transport	8/2334	93/32470	0.352536	0.797329	0.74168	Lus10035730.g/Lus10009789.g/Lus10002865.g/Lus10040925.g/Lus10002674.g/Lus10037356.g/Lus10031872.g/scaffold279.11	8
GO:0004185	MF	serine-type carboxypeptidase activity	8/2334	93/32470	0.352536	0.797329	0.74168	Lus10010895.g/Lus10018667.g/Lus10041000.g/Lus10007731.g/Lus10011603.g/Lus10023882.g/Lus10038691.g/Lus10013395.g	8
GO:0006323	BP	DNA packaging	8/2334	93/32470	0.352536	0.797329	0.74168	Lus10025968.g/Lus10023599.g/Lus10038905.g/Lus10031121.g/scaffold123.99/Lus10014267.g/Lus10012092.g/Lus10002941.g	8
GO:0006289	BP	nucleotide-excision repair	4/2334	42/32470	0.357083	0.797329	0.74168	Lus10012849.g/Lus10004055.g/Lus10020862.g/Lus10006998.g	4
GO:0007186	BP	G protein-coupled receptor signaling pathway	4/2334	42/32470	0.357083	0.797329	0.74168	Lus10003460.g/Lus10021012.g/scaffold524.15/Lus10021013.g	4
GO:0019005	CC	SCF ubiquitin ligase complex	4/2334	42/32470	0.357083	0.797329	0.74168	Lus10022706.g/Lus10003349.g/Lus10014208.g/Lus10040816.g	4
GO:0042327	BP	positive regulation of phosphorylation	4/2334	42/32470	0.357083	0.797329	0.74168	Lus10041418.g/Lus10022265.g/Lus10039844.g/Lus10001137.g	4
GO:0003779	MF	actin binding	11/2334	133/32470	0.359862	0.797329	0.74168	Lus10005933.g/Lus10034448.g/Lus10040415.g/Lus10004374.g/Lus10029012.g/Lus10006846.g/Lus10006335.g/Lus10034251.g/Lus10041192.g/Lus10029603.g/Lus10014687.g	11
GO:0000014	MF	single-stranded DNA endodeoxyribonuclease activity	1/2334	6/32470	0.360848	0.797329	0.74168	Lus10016644.g	1
GO:0000737	BP	DNA catabolic process, endonucleolytic	1/2334	6/32470	0.360848	0.797329	0.74168	Lus10016612.g	1
GO:0000812	CC	Swr1 complex	1/2334	6/32470	0.360848	0.797329	0.74168	Lus10021650.g	1
GO:0000912	BP	assembly of actomyosin apparatus involved in cytokinesis	1/2334	6/32470	0.360848	0.797329	0.74168	scaffold161.1	1
GO:0000914	BP	phragmoplast assembly	1/2334	6/32470	0.360848	0.797329	0.74168	scaffold161.1	1
GO:0001676	BP	long-chain fatty acid metabolic process	1/2334	6/32470	0.360848	0.797329	0.74168	Lus10016083.g	1
GO:0001758	MF	retinal dehydrogenase activity	1/2334	6/32470	0.360848	0.797329	0.74168	Lus10043245.g	1
GO:0002237	BP	response to molecule of bacterial origin	1/2334	6/32470	0.360848	0.797329	0.74168	Lus10029852.g	1
GO:0003999	MF	adenine phosphoribosyltransferase activity	1/2334	6/32470	0.360848	0.797329	0.74168	Lus10001497.g	1
GO:0004031	MF	aldehyde oxidase activity	1/2334	6/32470	0.360848	0.797329	0.74168	Lus10008429.g	1
GO:0004360	MF	glutamine-fructose-6-phosphate transaminase (isomerizing) activity	1/2334	6/32470	0.360848	0.797329	0.74168	scaffold34.66	1
GO:0004614	MF	phosphoglucomutase activity	1/2334	6/32470	0.360848	0.797329	0.74168	Lus10034595.g	1
GO:0004748	MF	ribonucleoside-diphosphate reductase activity, thioredoxin disulfide as acceptor	1/2334	6/32470	0.360848	0.797329	0.74168	Lus10018867.g	1
GO:0004779	MF	sulfate adenylyltransferase activity	1/2334	6/32470	0.360848	0.797329	0.74168	Lus10019918.g	1
GO:0004825	MF	methionine-tRNA ligase activity	1/2334	6/32470	0.360848	0.797329	0.74168	Lus10010450.g	1
GO:0004854	MF	xanthine dehydrogenase activity	1/2334	6/32470	0.360848	0.797329	0.74168	Lus10008429.g	1
GO:0005844	CC	polysome	1/2334	6/32470	0.360848	0.797329	0.74168	Lus10037784.g	1
GO:0006168	BP	adenine salvage	1/2334	6/32470	0.360848	0.797329	0.74168	Lus10001497.g	1
GO:0006431	BP	methionyl-tRNA aminoacylation	1/2334	6/32470	0.360848	0.797329	0.74168	Lus10010450.g	1
GO:0006570	BP	tyrosine metabolic process	1/2334	6/32470	0.360848	0.797329	0.74168	Lus10028135.g	1
GO:0008285	BP	negative regulation of cell proliferation	1/2334	6/32470	0.360848	0.797329	0.74168	Lus10009011.g	1
GO:0008296	MF	3'-5'-exodeoxyribonuclease activity	1/2334	6/32470	0.360848	0.797329	0.74168	Lus10020862.g	1
GO:0008802	MF	betaine-aldehyde dehydrogenase activity	1/2334	6/32470	0.360848	0.797329	0.74168	Lus10042149.g	1
GO:0009590	BP	detection of gravity	1/2334	6/32470	0.360848	0.797329	0.74168	Lus10034595.g	1
GO:0009638	BP	phototropism	1/2334	6/32470	0.360848	0.797329	0.74168	Lus10007594.g	1
GO:0009683	BP	indoleacetic acid metabolic process	1/2334	6/32470	0.360848	0.797329	0.74168	Lus10034253.g	1
GO:0009697	BP	salicylic acid biosynthetic process	1/2334	6/32470	0.360848	0.797329	0.74168	Lus10029852.g	1
GO:0009934	BP	regulation of meristem structural organization	1/2334	6/32470	0.360848	0.797329	0.74168	Lus10008098.g	1
GO:0009942	BP	longitudinal axis specification	1/2334	6/32470	0.360848	0.797329	0.74168	Lus10004646.g	1
GO:0010091	BP	trichome branching	1/2334	6/32470	0.360848	0.797329	0.74168	Lus10023694.g	1
GO:0010168	CC	ER body	1/2334	6/32470	0.360848	0.797329	0.74168	Lus10035730.g	1
GO:0015112	MF	nitrate transmembrane transporter activity	1/2334	6/32470	0.360848	0.797329	0.74168	Lus10000673.g	1
GO:0016531	MF	copper chaperone activity	1/2334	6/32470	0.360848	0.797329	0.74168	Lus10037356.g	1
GO:0016728	MF	oxidoreductase activity, acting on CH or CH2 groups, disulfide as acceptor	1/2334	6/32470	0.360848	0.797329	0.74168	Lus10018867.g	1
GO:0019388	BP	galactose catabolic process	1/2334	6/32470	0.360848	0.797329	0.74168	Lus10034595.g	1
GO:0019776	MF	Atg8 ligase activity	1/2334	6/32470	0.360848	0.797329	0.74168	Lus10000432.g	1
GO:0033549	MF	MAP kinase phosphatase activity	1/2334	6/32470	0.360848	0.797329	0.74168	Lus10021940.g	1
GO:0033743	MF	peptide-methionine (R)-S-oxide reductase activity	1/2334	6/32470	0.360848	0.797329	0.74168	Lus10009574.g	1
GO:0034473	BP	U1 snRNA 3'-end processing	1/2334	6/32470	0.360848	0.797329	0.74168	Lus10006382.g	1
GO:0042304	BP	regulation of fatty acid biosynthetic process	1/2334	6/32470	0.360848	0.797329	0.74168	Lus10018594.g	1
GO:0043649	BP	dicarboxylic acid catabolic process	1/2334	6/32470	0.360848	0.797329	0.74168	Lus10027477.g	1
GO:0045039	BP	protein import into mitochondrial inner membrane	1/2334	6/32470	0.360848	0.797329	0.74168	Lus10040718.g	1
GO:0045995	BP	regulation of embryonic development	1/2334	6/32470	0.360848	0.797329	0.74168	Lus10018858.g	1
GO:0046786	BP	viral replication complex formation and maintenance	1/2334	6/32470	0.360848	0.797329	0.74168	Lus10030942.g	1
GO:0047196	MF	long-chain-alcohol O-fatty-acyltransferase activity	1/2334	6/32470	0.360848	0.797329	0.74168	Lus10017717.g	1
GO:0047215	MF	indole-3-acetate beta-glucosyltransferase activity	1/2334	6/32470	0.360848	0.797329	0.74168	Lus10006353.g	1
GO:0047429	MF	nucleoside-triphosphate diphosphatase activity	1/2334	6/32470	0.360848	0.797329	0.74168	Lus10007155.g	1
GO:0050992	BP	dimethylallyl diphosphate biosynthetic process	1/2334	6/32470	0.360848	0.797329	0.74168	Lus10009762.g	1
GO:0050993	BP	dimethylallyl diphosphate metabolic process	1/2334	6/32470	0.360848	0.797329	0.74168	Lus10009762.g	1
GO:0051745	MF	4-hydroxy-3-methylbut-2-en-1-yl diphosphate reductase activity	1/2334	6/32470	0.360848	0.797329	0.74168	Lus10009762.g	1
GO:0061731	MF	ribonucleoside-diphosphate reductase activity	1/2334	6/32470	0.360848	0.797329	0.74168	Lus10018867.g	1
GO:0070548	MF	L-glutamine aminotransferase activity	1/2334	6/32470	0.360848	0.797329	0.74168	scaffold34.66	1
GO:0072337	BP	modified amino acid transport	1/2334	6/32470	0.360848	0.797329	0.74168	Lus10008964.g	1
GO:0090481	BP	pyrimidine nucleotide-sugar transmembrane transport	1/2334	6/32470	0.360848	0.797329	0.74168	Lus10029605.g	1
GO:0097031	BP	obsolete mitochondrial respiratory chain complex I biogenesis	1/2334	6/32470	0.360848	0.797329	0.74168	Lus10036545.g	1
GO:0097576	BP	vacuole fusion	1/2334	6/32470	0.360848	0.797329	0.74168	Lus10014310.g	1
GO:1902407	BP	assembly of actomyosin apparatus involved in mitotic cytokinesis	1/2334	6/32470	0.360848	0.797329	0.74168	scaffold161.1	1
GO:1902456	BP	regulation of stomatal opening	1/2334	6/32470	0.360848	0.797329	0.74168	scaffold2932.16	1
GO:1990542	BP	mitochondrial transmembrane transport	1/2334	6/32470	0.360848	0.797329	0.74168	Lus10040718.g	1
GO:0031401	BP	positive regulation of protein modification process	5/2334	55/32470	0.361621	0.798068	0.742367	Lus10041418.g/Lus10022265.g/Lus10039844.g/scaffold303.38/Lus10001137.g	5
GO:0071011	CC	precatalytic spliceosome	5/2334	55/32470	0.361621	0.798068	0.742367	Lus10001473.g/Lus10016068.g/Lus10025186.g/Lus10027015.g/Lus10028022.g	5
GO:0015749	BP	monosaccharide transmembrane transport	8/2334	94/32470	0.3636	0.80195	0.745978	Lus10029966.g/Lus10005870.g/Lus10029970.g/Lus10035354.g/Lus10033795.g/Lus10012780.g/Lus10019070.g/Lus10033995.g	8
GO:0071013	CC	catalytic step 2 spliceosome	7/2334	81/32470	0.36399	0.802321	0.746324	Lus10001473.g/Lus10016068.g/Lus10003498.g/Lus10025186.g/Lus10008856.g/Lus10007278.g/Lus10028022.g	7
GO:0003743	MF	translation initiation factor activity	16/2334	200/32470	0.365637	0.805465	0.749248	scaffold196.161/Lus10000920.g/Lus10002264.g/Lus10015124.g/Lus10026162.g/Lus10030422.g/Lus10039660.g/Lus10026637.g/Lus10037620.g/Lus10005100.g/Lus10041458.g/Lus10034314.g/Lus10033150.g/Lus10037136.g/Lus10017289.g/Lus10014386.g	16
GO:0071215	BP	cellular response to abscisic acid stimulus	12/2334	147/32470	0.367	0.805719	0.749485	Lus10000659.g/Lus10021190.g/Lus10011824.g/Lus10028001.g/Lus10020719.g/scaffold1202.11/Lus10014657.g/Lus10037032.g/Lus10041093.g/Lus10042731.g/Lus10029852.g/Lus10009947.g	12
GO:0097306	BP	cellular response to alcohol	12/2334	147/32470	0.367	0.805719	0.749485	Lus10000659.g/Lus10021190.g/Lus10011824.g/Lus10028001.g/Lus10020719.g/scaffold1202.11/Lus10014657.g/Lus10037032.g/Lus10041093.g/Lus10042731.g/Lus10029852.g/Lus10009947.g	12
GO:0019216	BP	regulation of lipid metabolic process	3/2334	30/32470	0.367082	0.805719	0.749485	Lus10018594.g/Lus10002356.g/Lus10003679.g	3
GO:0043138	MF	3'-5' DNA helicase activity	3/2334	30/32470	0.367082	0.805719	0.749485	Lus10028385.g/Lus10034749.g/Lus10042451.g	3
GO:0048532	BP	anatomical structure arrangement	3/2334	30/32470	0.367082	0.805719	0.749485	Lus10000639.g/Lus10008098.g/Lus10000285.g	3
GO:0090626	BP	plant epidermis morphogenesis	3/2334	30/32470	0.367082	0.805719	0.749485	Lus10023694.g/scaffold33.133/Lus10024960.g	3
GO:2000113	BP	negative regulation of cellular macromolecule biosynthetic process	14/2334	174/32470	0.370711	0.813193	0.756437	Lus10012202.g/Lus10007594.g/Lus10001473.g/Lus10019348.g/Lus10041718.g/Lus10021650.g/Lus10026631.g/Lus10043301.g/Lus10015968.g/Lus10018858.g/Lus10004759.g/Lus10024032.g/Lus10043433.g/Lus10008007.g	14
GO:0016485	BP	protein processing	10/2334	121/32470	0.371165	0.813448	0.756673	Lus10014039.g/Lus10024446.g/Lus10016516.g/Lus10024599.g/Lus10027436.g/Lus10042064.g/Lus10030080.g/Lus10012075.g/Lus10001092.g/Lus10007970.g	10
GO:0070008	MF	serine-type exopeptidase activity	9/2334	108/32470	0.373049	0.813448	0.756673	Lus10010895.g/Lus10018667.g/Lus10041000.g/Lus10007731.g/Lus10017568.g/Lus10011603.g/Lus10023882.g/Lus10038691.g/Lus10013395.g	9
GO:0006108	BP	malate metabolic process	4/2334	43/32470	0.373803	0.813448	0.756673	Lus10034963.g/Lus10012964.g/Lus10025823.g/Lus10032296.g	4
GO:0015179	MF	L-amino acid transmembrane transporter activity	4/2334	43/32470	0.373803	0.813448	0.756673	Lus10012153.g/Lus10037544.g/Lus10015420.g/Lus10035260.g	4
GO:0006528	BP	asparagine metabolic process	2/2334	18/32470	0.374852	0.813448	0.756673	Lus10004643.g/Lus10026669.g	2
GO:0006714	BP	sesquiterpenoid metabolic process	2/2334	18/32470	0.374852	0.813448	0.756673	Lus10033308.g/Lus10034768.g	2
GO:0009911	BP	positive regulation of flower development	2/2334	18/32470	0.374852	0.813448	0.756673	Lus10015421.g/Lus10039347.g	2
GO:0010105	BP	negative regulation of ethylene-activated signaling pathway	2/2334	18/32470	0.374852	0.813448	0.756673	Lus10021212.g/Lus10022203.g	2
GO:0015203	MF	polyamine transmembrane transporter activity	2/2334	18/32470	0.374852	0.813448	0.756673	Lus10012153.g/Lus10020905.g	2
GO:0016405	MF	CoA-ligase activity	2/2334	18/32470	0.374852	0.813448	0.756673	Lus10037735.g/Lus10016870.g	2
GO:0019288	BP	isopentenyl diphosphate biosynthetic process, methylerythritol 4-phosphate pathway	2/2334	18/32470	0.374852	0.813448	0.756673	Lus10009762.g/Lus10002356.g	2
GO:0031023	BP	microtubule organizing center organization	2/2334	18/32470	0.374852	0.813448	0.756673	Lus10030015.g/Lus10035310.g	2
GO:0031970	CC	organelle envelope lumen	2/2334	18/32470	0.374852	0.813448	0.756673	Lus10037356.g/Lus10014752.g	2
GO:0033764	MF	steroid dehydrogenase activity, acting on the CH-OH group of donors, NAD or NADP as acceptor	2/2334	18/32470	0.374852	0.813448	0.756673	Lus10008774.g/Lus10008775.g	2
GO:0046364	BP	monosaccharide biosynthetic process	2/2334	18/32470	0.374852	0.813448	0.756673	Lus10042934.g/Lus10038620.g	2
GO:0046890	BP	regulation of lipid biosynthetic process	2/2334	18/32470	0.374852	0.813448	0.756673	Lus10018594.g/Lus10002356.g	2
GO:0055046	BP	microgametogenesis	2/2334	18/32470	0.374852	0.813448	0.756673	Lus10023882.g/Lus10031396.g	2
GO:0070298	BP	negative regulation of phosphorelay signal transduction system	2/2334	18/32470	0.374852	0.813448	0.756673	Lus10021212.g/Lus10022203.g	2
GO:0009309	BP	amine biosynthetic process	5/2334	56/32470	0.376211	0.815423	0.758511	Lus10019016.g/Lus10030629.g/Lus10019146.g/Lus10003398.g/Lus10020627.g	5
GO:0042401	BP	cellular biogenic amine biosynthetic process	5/2334	56/32470	0.376211	0.815423	0.758511	Lus10019016.g/Lus10030629.g/Lus10019146.g/Lus10003398.g/Lus10020627.g	5
GO:0008219	BP	cell death	6/2334	69/32470	0.376621	0.815826	0.758886	Lus10021940.g/Lus10035832.g/Lus10003660.g/Lus10002578.g/Lus10027634.g/scaffold847.22	6
GO:0061024	BP	membrane organization	17/2334	215/32470	0.377798	0.817889	0.760805	Lus10021629.g/Lus10012211.g/Lus10040718.g/Lus10016516.g/Lus10040213.g/Lus10027634.g/Lus10017686.g/scaffold701.161/Lus10037826.g/Lus10038931.g/Lus10006017.g/Lus10022238.g/Lus10000504.g/Lus10023490.g/Lus10006419.g/Lus10000311.g/Lus10009285.g	17
GO:0015294	MF	solute:cation symporter activity	9/2334	109/32470	0.383452	0.829142	0.771272	Lus10029966.g/Lus10005870.g/Lus10029970.g/Lus10035354.g/Lus10033795.g/Lus10012780.g/Lus10019070.g/Lus10033995.g/Lus10025800.g	9
GO:0034219	BP	carbohydrate transmembrane transport	9/2334	109/32470	0.383452	0.829142	0.771272	Lus10029966.g/Lus10005870.g/Lus10029970.g/Lus10035354.g/Lus10033795.g/Lus10012780.g/Lus10029605.g/Lus10019070.g/Lus10033995.g	9
GO:0070085	BP	glycosylation	12/2334	149/32470	0.384735	0.831421	0.773392	Lus10027959.g/Lus10003113.g/Lus10003576.g/Lus10028572.g/Lus10004779.g/Lus10002079.g/Lus10002401.g/Lus10001389.g/Lus10010413.g/Lus10012822.g/Lus10033248.g/Lus10011883.g	12
GO:0046915	MF	transition metal ion transmembrane transporter activity	8/2334	96/32470	0.385814	0.83307	0.774926	Lus10035730.g/Lus10016487.g/Lus10009598.g/Lus10009789.g/Lus10040925.g/Lus10002674.g/Lus10031872.g/scaffold279.11	8
GO:0003691	MF	double-stranded telomeric DNA binding	3/2334	31/32470	0.387101	0.83307	0.774926	Lus10016644.g/Lus10012092.g/Lus10017319.g	3
GO:0009396	BP	folic acid-containing compound biosynthetic process	3/2334	31/32470	0.387101	0.83307	0.774926	Lus10004694.g/Lus10040261.g/Lus10023550.g	3
GO:0009581	BP	detection of external stimulus	3/2334	31/32470	0.387101	0.83307	0.774926	Lus10007594.g/Lus10034595.g/Lus10007459.g	3
GO:0009582	BP	detection of abiotic stimulus	3/2334	31/32470	0.387101	0.83307	0.774926	Lus10007594.g/Lus10034595.g/Lus10007459.g	3
GO:0048443	BP	stamen development	3/2334	31/32470	0.387101	0.83307	0.774926	scaffold272.125/Lus10041794.g/Lus10004646.g	3
GO:0048466	BP	androecium development	3/2334	31/32470	0.387101	0.83307	0.774926	scaffold272.125/Lus10041794.g/Lus10004646.g	3
GO:0007034	BP	vacuolar transport	6/2334	70/32470	0.389728	0.837731	0.779262	Lus10021629.g/Lus10038407.g/Lus10038021.g/Lus10037699.g/C8301775.1/Lus10023396.g	6
GO:0090698	BP	post-embryonic plant morphogenesis	6/2334	70/32470	0.389728	0.837731	0.779262	Lus10027969.g/Lus10023694.g/scaffold33.133/Lus10009011.g/Lus10018858.g/Lus10024960.g	6
GO:0010562	BP	positive regulation of phosphorus metabolic process	4/2334	44/32470	0.390485	0.837933	0.77945	Lus10041418.g/Lus10022265.g/Lus10039844.g/Lus10001137.g	4
GO:0045937	BP	positive regulation of phosphate metabolic process	4/2334	44/32470	0.390485	0.837933	0.77945	Lus10041418.g/Lus10022265.g/Lus10039844.g/Lus10001137.g	4
GO:0031072	MF	heat shock protein binding	5/2334	57/32470	0.390794	0.837933	0.77945	Lus10002733.g/Lus10008652.g/Lus10028188.g/Lus10042891.g/Lus10027634.g	5
GO:0006820	BP	anion transport	29/2334	380/32470	0.396305	0.837933	0.77945	Lus10005239.g/Lus10008352.g/scaffold51.48/Lus10030683.g/Lus10038148.g/scaffold115.10/Lus10003817.g/Lus10042864.g/Lus10025816.g/Lus10003903.g/Lus10039190.g/Lus10038640.g/Lus10012153.g/Lus10037544.g/Lus10003738.g/Lus10029605.g/scaffold28.116/Lus10000673.g/Lus10006017.g/Lus10001908.g/Lus10022238.g/Lus10015420.g/Lus10008964.g/Lus10037212.g/Lus10000913.g/Lus10018652.g/scaffold208.21/scaffold610.41/Lus…	29
GO:0016866	MF	intramolecular transferase activity	8/2334	97/32470	0.396945	0.837933	0.77945	Lus10016441.g/Lus10034595.g/Lus10016440.g/Lus10014538.g/Lus10033355.g/Lus10017868.g/Lus10023503.g/Lus10034664.g	8
GO:0050661	MF	NADP binding	7/2334	84/32470	0.399962	0.837933	0.77945	Lus10032078.g/Lus10014614.g/Lus10015826.g/Lus10013850.g/Lus10011093.g/scaffold176.57/Lus10004065.g	7
GO:0006900	BP	vesicle budding from membrane	2/2334	19/32470	0.401029	0.837933	0.77945	Lus10006017.g/Lus10022238.g	2
GO:0019722	BP	calcium-mediated signaling	2/2334	19/32470	0.401029	0.837933	0.77945	Lus10000502.g/Lus10018594.g	2
GO:0019932	BP	second-messenger-mediated signaling	2/2334	19/32470	0.401029	0.837933	0.77945	Lus10000502.g/Lus10018594.g	2
GO:0031349	BP	positive regulation of defense response	2/2334	19/32470	0.401029	0.837933	0.77945	Lus10001473.g/Lus10023302.g	2
GO:1901568	BP	fatty acid derivative metabolic process	2/2334	19/32470	0.401029	0.837933	0.77945	Lus10029336.g/Lus10042870.g	2
GO:0008061	MF	chitin binding	6/2334	71/32470	0.402829	0.837933	0.77945	Lus10019060.g/Lus10003265.g/Lus10010866.g/Lus10003231.g/Lus10024366.g/Lus10006552.g	6
GO:0000398	BP	mRNA splicing, via spliceosome	18/2334	232/32470	0.4035	0.837933	0.77945	Lus10032078.g/Lus10038139.g/Lus10000639.g/Lus10001473.g/Lus10021059.g/Lus10027212.g/Lus10016068.g/Lus10003498.g/Lus10025186.g/Lus10009389.g/Lus10028528.g/Lus10027015.g/Lus10007278.g/scaffold993.5/Lus10000285.g/Lus10011878.g/Lus10020540.g/Lus10028022.g	18
GO:0004871	MF	obsolete signal transducer activity	30/2334	395/32470	0.404063	0.837933	0.77945	Lus10030229.g/Lus10021212.g/Lus10022203.g/Lus10007594.g/Lus10037032.g/Lus10025821.g/Lus10000502.g/Lus10015773.g/Lus10033197.g/Lus10026572.g/Lus10029657.g/Lus10022265.g/Lus10026917.g/Lus10007921.g/Lus10021012.g/Lus10014165.g/Lus10005983.g/Lus10040664.g/Lus10016620.g/Lus10042632.g/Lus10040127.g/Lus10024474.g/Lus10001055.g/scaffold524.15/Lus10001807.g/Lus10009894.g/Lus10021013.g/Lus10009631.g/Lus100…	30
GO:0042393	MF	histone binding	5/2334	58/32470	0.405351	0.837933	0.77945	Lus10038905.g/Lus10031121.g/Lus10002571.g/Lus10037655.g/Lus10038731.g	5
GO:1901681	MF	sulfur compound binding	5/2334	58/32470	0.405351	0.837933	0.77945	Lus10029955.g/Lus10015291.g/Lus10032041.g/Lus10035207.g/Lus10035359.g	5
GO:0001933	BP	negative regulation of protein phosphorylation	1/2334	7/32470	0.4068	0.837933	0.77945	Lus10021940.g	1
GO:0003857	MF	3-hydroxyacyl-CoA dehydrogenase activity	1/2334	7/32470	0.4068	0.837933	0.77945	Lus10011102.g	1
GO:0003964	MF	RNA-directed DNA polymerase activity	1/2334	7/32470	0.4068	0.837933	0.77945	Lus10011050.g	1
GO:0004008	MF	copper-exporting ATPase activity	1/2334	7/32470	0.4068	0.837933	0.77945	Lus10009789.g	1
GO:0004794	MF	L-threonine ammonia-lyase activity	1/2334	7/32470	0.4068	0.837933	0.77945	scaffold464.140	1
GO:0005782	CC	peroxisomal matrix	1/2334	7/32470	0.4068	0.837933	0.77945	Lus10004039.g	1
GO:0006278	BP	RNA-dependent DNA biosynthetic process	1/2334	7/32470	0.4068	0.837933	0.77945	Lus10016644.g	1
GO:0006458	BP	'de novo' protein folding	1/2334	7/32470	0.4068	0.837933	0.77945	Lus10027634.g	1
GO:0006469	BP	negative regulation of protein kinase activity	1/2334	7/32470	0.4068	0.837933	0.77945	Lus10021940.g	1
GO:0006655	BP	phosphatidylglycerol biosynthetic process	1/2334	7/32470	0.4068	0.837933	0.77945	Lus10007662.g	1
GO:0007004	BP	telomere maintenance via telomerase	1/2334	7/32470	0.4068	0.837933	0.77945	Lus10016644.g	1
GO:0007349	BP	cellularization	1/2334	7/32470	0.4068	0.837933	0.77945	Lus10027634.g	1
GO:0008156	BP	negative regulation of DNA replication	1/2334	7/32470	0.4068	0.837933	0.77945	Lus10015968.g	1
GO:0009019	MF	tRNA (guanine-N1-)-methyltransferase activity	1/2334	7/32470	0.4068	0.837933	0.77945	Lus10033082.g	1
GO:0009870	BP	defense response signaling pathway, resistance gene-dependent	1/2334	7/32470	0.4068	0.837933	0.77945	Lus10001473.g	1
GO:0009887	BP	animal organ morphogenesis	1/2334	7/32470	0.4068	0.837933	0.77945	Lus10007231.g	1
GO:0010044	BP	response to aluminum ion	1/2334	7/32470	0.4068	0.837933	0.77945	Lus10019636.g	1
GO:0010052	BP	guard cell differentiation	1/2334	7/32470	0.4068	0.837933	0.77945	scaffold33.133	1
GO:0010187	BP	negative regulation of seed germination	1/2334	7/32470	0.4068	0.837933	0.77945	Lus10017049.g	1
GO:0010833	BP	telomere maintenance via telomere lengthening	1/2334	7/32470	0.4068	0.837933	0.77945	Lus10016644.g	1
GO:0016442	CC	RISC complex	1/2334	7/32470	0.4068	0.837933	0.77945	Lus10019588.g	1
GO:0016530	MF	metallochaperone activity	1/2334	7/32470	0.4068	0.837933	0.77945	Lus10037356.g	1
GO:0016618	MF	hydroxypyruvate reductase activity	1/2334	7/32470	0.4068	0.837933	0.77945	Lus10026339.g	1
GO:0018410	BP	C-terminal protein amino acid modification	1/2334	7/32470	0.4068	0.837933	0.77945	Lus10000432.g	1
GO:0019284	BP	L-methionine salvage from S-adenosylmethionine	1/2334	7/32470	0.4068	0.837933	0.77945	Lus10015966.g	1
GO:0030267	MF	glyoxylate reductase (NADP) activity	1/2334	7/32470	0.4068	0.837933	0.77945	Lus10026339.g	1
GO:0031332	CC	RNAi effector complex	1/2334	7/32470	0.4068	0.837933	0.77945	Lus10019588.g	1
GO:0031386	MF	protein tag	1/2334	7/32470	0.4068	0.837933	0.77945	Lus10043185.g	1
GO:0031907	CC	microbody lumen	1/2334	7/32470	0.4068	0.837933	0.77945	Lus10004039.g	1
GO:0033673	BP	negative regulation of kinase activity	1/2334	7/32470	0.4068	0.837933	0.77945	Lus10021940.g	1
GO:0042138	BP	meiotic DNA double-strand break formation	1/2334	7/32470	0.4068	0.837933	0.77945	Lus10016612.g	1
GO:0042326	BP	negative regulation of phosphorylation	1/2334	7/32470	0.4068	0.837933	0.77945	Lus10021940.g	1
GO:0043091	BP	L-arginine transport	1/2334	7/32470	0.4068	0.837933	0.77945	Lus10037544.g	1
GO:0043092	BP	amino acid import across plasma membrane	1/2334	7/32470	0.4068	0.837933	0.77945	Lus10037544.g	1
GO:0043605	BP	cellular amide catabolic process	1/2334	7/32470	0.4068	0.837933	0.77945	Lus10036993.g	1
GO:0045048	BP	protein insertion into ER membrane	1/2334	7/32470	0.4068	0.837933	0.77945	Lus10023490.g	1
GO:0046173	BP	polyol biosynthetic process	1/2334	7/32470	0.4068	0.837933	0.77945	Lus10018235.g	1
GO:0046471	BP	phosphatidylglycerol metabolic process	1/2334	7/32470	0.4068	0.837933	0.77945	Lus10007662.g	1
GO:0046654	BP	tetrahydrofolate biosynthetic process	1/2334	7/32470	0.4068	0.837933	0.77945	Lus10023550.g	1
GO:0047220	MF	galactosylxylosylprotein 3-beta-galactosyltransferase activity	1/2334	7/32470	0.4068	0.837933	0.77945	Lus10012822.g	1
GO:0048040	MF	UDP-glucuronate decarboxylase activity	1/2334	7/32470	0.4068	0.837933	0.77945	C8262717.1	1
GO:0048446	BP	petal morphogenesis	1/2334	7/32470	0.4068	0.837933	0.77945	Lus10009011.g	1
GO:0050665	BP	hydrogen peroxide biosynthetic process	1/2334	7/32470	0.4068	0.837933	0.77945	Lus10023302.g	1
GO:0051507	MF	beta-sitosterol UDP-glucosyltransferase activity	1/2334	7/32470	0.4068	0.837933	0.77945	Lus10011883.g	1
GO:0052731	MF	phosphocholine phosphatase activity	1/2334	7/32470	0.4068	0.837933	0.77945	Lus10001479.g	1
GO:0052732	MF	phosphoethanolamine phosphatase activity	1/2334	7/32470	0.4068	0.837933	0.77945	Lus10001479.g	1
GO:0052906	MF	tRNA (guanine(37)-N(1))-methyltransferase activity	1/2334	7/32470	0.4068	0.837933	0.77945	Lus10033082.g	1
GO:0060429	BP	epithelium development	1/2334	7/32470	0.4068	0.837933	0.77945	Lus10018858.g	1
GO:0090467	BP	L-arginine import across plasma membrane	1/2334	7/32470	0.4068	0.837933	0.77945	Lus10037544.g	1
GO:0098781	BP	ncRNA transcription	1/2334	7/32470	0.4068	0.837933	0.77945	Lus10008478.g	1
GO:1901292	BP	nucleoside phosphate catabolic process	1/2334	7/32470	0.4068	0.837933	0.77945	Lus10029160.g	1
GO:1902023	BP	L-arginine transport	1/2334	7/32470	0.4068	0.837933	0.77945	Lus10037544.g	1
GO:1902395	BP	regulation of 1-deoxy-D-xylulose-5-phosphate synthase activity	1/2334	7/32470	0.4068	0.837933	0.77945	Lus10002356.g	1
GO:2000104	BP	negative regulation of DNA-dependent DNA replication	1/2334	7/32470	0.4068	0.837933	0.77945	Lus10015968.g	1
GO:0010941	BP	regulation of cell death	3/2334	32/32470	0.406964	0.837933	0.77945	Lus10021940.g/Lus10002578.g/scaffold847.22	3
GO:0030014	CC	CCR4-NOT complex	3/2334	32/32470	0.406964	0.837933	0.77945	Lus10007771.g/Lus10029713.g/Lus10042746.g	3
GO:0048467	BP	gynoecium development	3/2334	32/32470	0.406964	0.837933	0.77945	Lus10019636.g/Lus10011250.g/Lus10018436.g	3
GO:0090697	BP	post-embryonic plant organ morphogenesis	3/2334	32/32470	0.406964	0.837933	0.77945	Lus10027969.g/Lus10009011.g/Lus10018858.g	3
GO:0042887	MF	amide transmembrane transporter activity	4/2334	45/32470	0.407101	0.837933	0.77945	Lus10016878.g/Lus10008094.g/Lus10040775.g/Lus10016508.g	4
GO:0015267	MF	channel activity	17/2334	220/32470	0.41475	0.852711	0.793197	Lus10040652.g/Lus10018256.g/Lus10038148.g/Lus10037904.g/Lus10024477.g/C8290341.1/Lus10018594.g/Lus10016878.g/Lus10036187.g/scaffold28.116/Lus10008094.g/Lus10017765.g/Lus10017766.g/Lus10037212.g/Lus10000913.g/Lus10043298.g/Lus10033052.g	17
GO:0022803	MF	passive transmembrane transporter activity	17/2334	220/32470	0.41475	0.852711	0.793197	Lus10040652.g/Lus10018256.g/Lus10038148.g/Lus10037904.g/Lus10024477.g/C8290341.1/Lus10018594.g/Lus10016878.g/Lus10036187.g/scaffold28.116/Lus10008094.g/Lus10017765.g/Lus10017766.g/Lus10037212.g/Lus10000913.g/Lus10043298.g/Lus10033052.g	17
GO:0009163	BP	nucleoside biosynthetic process	6/2334	72/32470	0.415909	0.854611	0.794964	Lus10023197.g/Lus10019146.g/Lus10010020.g/Lus10023021.g/Lus10018952.g/Lus10011266.g	6
GO:0006629	BP	lipid metabolic process	85/2334	1152/32470	0.41632	0.854973	0.795301	scaffold272.125/Lus10016359.g/Lus10013935.g/Lus10034483.g/Lus10017165.g/Lus10022349.g/Lus10041794.g/Lus10027379.g/Lus10031634.g/Lus10006348.g/Lus10036526.g/Lus10036644.g/Lus10013936.g/Lus10009679.g/Lus10033706.g/Lus10027485.g/scaffold820.34/Lus10014075.g/Lus10016083.g/Lus10015499.g/Lus10028572.g/Lus10042055.g/Lus10002547.g/Lus10026853.g/Lus10036334.g/Lus10041646.g/Lus10041402.g/Lus10011102.g/Lus1…	85
GO:0016311	BP	dephosphorylation	23/2334	302/32470	0.417796	0.857403	0.797561	Lus10040738.g/Lus10019017.g/Lus10012962.g/Lus10009210.g/Lus10034965.g/Lus10003399.g/Lus10001832.g/Lus10021940.g/Lus10004703.g/Lus10016493.g/Lus10040270.g/Lus10020671.g/Lus10034062.g/Lus10005405.g/Lus10002500.g/Lus10010521.g/Lus10036689.g/Lus10030731.g/Lus10031396.g/Lus10002421.g/scaffold196.293/Lus10043195.g/Lus10022074.g	23
GO:0016462	MF	pyrophosphatase activity	96/2334	1304/32470	0.417975	0.857403	0.797561	Lus10028810.g/Lus10038898.g/Lus10034734.g/Lus10033386.g/Lus10007872.g/Lus10002407.g/Lus10027725.g/Lus10042040.g/Lus10038681.g/Lus10015020.g/Lus10003259.g/Lus10026488.g/Lus10008828.g/Lus10018027.g/Lus10019918.g/Lus10034840.g/Lus10016516.g/Lus10009789.g/Lus10033274.g/Lus10023073.g/Lus10005783.g/Lus10033934.g/Lus10018604.g/Lus10004103.g/Lus10037947.g/Lus10024965.g/Lus10021585.g/Lus10037620.g/Lus1002…	96
GO:0015994	BP	chlorophyll metabolic process	5/2334	59/32470	0.419863	0.858378	0.798468	Lus10014702.g/Lus10024484.g/Lus10019755.g/Lus10039372.g/Lus10016369.g	5
GO:0016571	BP	histone methylation	5/2334	59/32470	0.419863	0.858378	0.798468	Lus10031818.g/Lus10031247.g/Lus10002571.g/Lus10039347.g/scaffold303.38	5
GO:0010410	BP	hemicellulose metabolic process	12/2334	153/32470	0.420396	0.858378	0.798468	Lus10012834.g/Lus10037377.g/Lus10030484.g/Lus10041341.g/Lus10015780.g/Lus10010268.g/Lus10011360.g/Lus10029049.g/Lus10012571.g/scaffold6.31/Lus10037152.g/Lus10029000.g	12
GO:0000377	BP	RNA splicing, via transesterification reactions with bulged adenosine as nucleophile	19/2334	248/32470	0.420785	0.858378	0.798468	Lus10032078.g/Lus10038139.g/Lus10000639.g/Lus10001473.g/Lus10021059.g/Lus10027212.g/Lus10016068.g/Lus10003498.g/Lus10025186.g/Lus10009389.g/Lus10036545.g/Lus10028528.g/Lus10027015.g/Lus10007278.g/scaffold993.5/Lus10000285.g/Lus10011878.g/Lus10020540.g/Lus10028022.g	19
GO:0016790	MF	thiolester hydrolase activity	4/2334	46/32470	0.423625	0.858378	0.798468	Lus10020760.g/Lus10007336.g/Lus10020758.g/Lus10007334.g	4
GO:0018024	MF	histone-lysine N-methyltransferase activity	4/2334	46/32470	0.423625	0.858378	0.798468	Lus10031818.g/Lus10031247.g/Lus10041386.g/Lus10002571.g	4
GO:0097164	BP	ammonium ion metabolic process	4/2334	46/32470	0.423625	0.858378	0.798468	Lus10031634.g/Lus10033706.g/Lus10019146.g/Lus10003398.g	4
GO:0048585	BP	negative regulation of response to stimulus	7/2334	86/32470	0.423936	0.858378	0.798468	Lus10021940.g/Lus10021212.g/Lus10022203.g/Lus10042731.g/Lus10002578.g/Lus10009011.g/Lus10017009.g	7
GO:1901617	BP	organic hydroxy compound biosynthetic process	9/2334	113/32470	0.425165	0.858378	0.798468	scaffold272.125/Lus10041794.g/Lus10013850.g/Lus10029852.g/Lus10018235.g/Lus10011450.g/Lus10033308.g/Lus10034768.g/Lus10037545.g	9
GO:0032549	MF	ribonucleoside binding	33/2334	440/32470	0.425774	0.858378	0.798468	Lus10002407.g/scaffold86.218/scaffold244.27/Lus10015119.g/Lus10026488.g/Lus10005990.g/Lus10023430.g/Lus10019918.g/Lus10030221.g/Lus10023073.g/Lus10018604.g/Lus10004103.g/Lus10031559.g/Lus10017504.g/Lus10036456.g/Lus10027446.g/Lus10040044.g/Lus10043181.g/scaffold151.75/Lus10025900.g/Lus10005299.g/Lus10038204.g/Lus10021012.g/Lus10019615.g/Lus10031060.g/Lus10041127.g/Lus10037940.g/Lus10006578.g/Lus1…	33
GO:0005774	CC	vacuolar membrane	30/2334	399/32470	0.42615	0.858378	0.798468	Lus10040652.g/Lus10018256.g/Lus10005933.g/Lus10008227.g/Lus10012211.g/Lus10022924.g/Lus10003817.g/Lus10034448.g/Lus10015032.g/Lus10010618.g/Lus10035283.g/Lus10014801.g/Lus10033808.g/Lus10018594.g/Lus10040925.g/Lus10002674.g/Lus10006983.g/Lus10036187.g/Lus10041508.g/Lus10035765.g/Lus10023307.g/Lus10003679.g/Lus10022779.g/Lus10001155.g/Lus10018989.g/Lus10037213.g/Lus10007095.g/Lus10005217.g/Lus1003…	30
GO:0044437	CC	vacuolar part	30/2334	399/32470	0.42615	0.858378	0.798468	Lus10040652.g/Lus10018256.g/Lus10005933.g/Lus10008227.g/Lus10012211.g/Lus10022924.g/Lus10003817.g/Lus10034448.g/Lus10015032.g/Lus10010618.g/Lus10035283.g/Lus10014801.g/Lus10033808.g/Lus10018594.g/Lus10040925.g/Lus10002674.g/Lus10006983.g/Lus10036187.g/Lus10041508.g/Lus10035765.g/Lus10023307.g/Lus10003679.g/Lus10022779.g/Lus10001155.g/Lus10018989.g/Lus10037213.g/Lus10007095.g/Lus10005217.g/Lus1003…	30
GO:0000291	BP	nuclear-transcribed mRNA catabolic process, exonucleolytic	3/2334	33/32470	0.426628	0.858378	0.798468	Lus10023619.g/Lus10024250.g/Lus10006382.g	3
GO:0006074	BP	(1->3)-beta-D-glucan metabolic process	3/2334	33/32470	0.426628	0.858378	0.798468	Lus10020750.g/Lus10020893.g/Lus10000830.g	3
GO:0006415	BP	translational termination	3/2334	33/32470	0.426628	0.858378	0.798468	Lus10030422.g/Lus10026637.g/Lus10010922.g	3
GO:0006535	BP	cysteine biosynthetic process from serine	2/2334	20/32470	0.426674	0.858378	0.798468	Lus10015947.g/Lus10004118.g	2
GO:0009694	BP	jasmonic acid metabolic process	2/2334	20/32470	0.426674	0.858378	0.798468	Lus10011102.g/Lus10018594.g	2
GO:0009850	BP	auxin metabolic process	2/2334	20/32470	0.426674	0.858378	0.798468	Lus10034253.g/Lus10011093.g	2
GO:0009904	BP	chloroplast accumulation movement	2/2334	20/32470	0.426674	0.858378	0.798468	Lus10016626.g/Lus10022531.g	2
GO:0010305	BP	leaf vascular tissue pattern formation	2/2334	20/32470	0.426674	0.858378	0.798468	Lus10017223.g/Lus10021090.g	2
GO:0016780	MF	phosphotransferase activity, for other substituted phosphate groups	2/2334	20/32470	0.426674	0.858378	0.798468	Lus10008521.g/Lus10007662.g	2
GO:0016925	BP	protein sumoylation	2/2334	20/32470	0.426674	0.858378	0.798468	Lus10043185.g/Lus10015968.g	2
GO:0043647	BP	inositol phosphate metabolic process	2/2334	20/32470	0.426674	0.858378	0.798468	Lus10035662.g/Lus10018235.g	2
GO:0045292	BP	mRNA cis splicing, via spliceosome	2/2334	20/32470	0.426674	0.858378	0.798468	Lus10000639.g/Lus10000285.g	2
GO:0051495	BP	positive regulation of cytoskeleton organization	2/2334	20/32470	0.426674	0.858378	0.798468	Lus10006335.g/Lus10029603.g	2
GO:0009408	BP	response to heat	6/2334	73/32470	0.428956	0.858378	0.798468	Lus10002733.g/Lus10008652.g/Lus10008227.g/Lus10028188.g/Lus10042891.g/Lus10027634.g	6
GO:0016796	MF	exonuclease activity, active with either ribo- or deoxyribonucleic acids and producing 5'-phosphomonoesters	6/2334	73/32470	0.428956	0.858378	0.798468	Lus10008763.g/Lus10022250.g/Lus10007771.g/Lus10020862.g/Lus10029713.g/Lus10042746.g	6
GO:0043549	BP	regulation of kinase activity	6/2334	73/32470	0.428956	0.858378	0.798468	Lus10021940.g/Lus10041418.g/Lus10022265.g/Lus10003679.g/Lus10039844.g/Lus10001137.g	6
GO:0016050	BP	vesicle organization	10/2334	127/32470	0.430181	0.858378	0.798468	Lus10021629.g/Lus10040213.g/Lus10017686.g/scaffold701.161/Lus10037826.g/Lus10006017.g/Lus10022238.g/Lus10000504.g/Lus10000311.g/Lus10009285.g	10
GO:0016810	MF	hydrolase activity, acting on carbon-nitrogen (but not peptide) bonds	15/2334	195/32470	0.431359	0.858378	0.798468	Lus10014091.g/Lus10019822.g/Lus10015388.g/Lus10036993.g/Lus10020880.g/Lus10020627.g/Lus10011528.g/Lus10018004.g/Lus10018449.g/Lus10033495.g/Lus10007544.g/Lus10042001.g/Lus10003708.g/Lus10021322.g/Lus10007095.g	15
GO:0004532	MF	exoribonuclease activity	5/2334	60/32470	0.434311	0.858378	0.798468	Lus10008763.g/Lus10022250.g/Lus10007771.g/Lus10029713.g/Lus10042746.g	5
GO:0016896	MF	exoribonuclease activity, producing 5'-phosphomonoesters	5/2334	60/32470	0.434311	0.858378	0.798468	Lus10008763.g/Lus10022250.g/Lus10007771.g/Lus10029713.g/Lus10042746.g	5
GO:0003774	MF	motor activity	11/2334	141/32470	0.434489	0.858378	0.798468	Lus10025275.g/Lus10005181.g/Lus10018049.g/Lus10029865.g/Lus10034537.g/Lus10033849.g/Lus10035954.g/Lus10021340.g/Lus10017016.g/Lus10031058.g/Lus10018999.g	11
GO:0000375	BP	RNA splicing, via transesterification reactions	19/2334	250/32470	0.434801	0.858378	0.798468	Lus10032078.g/Lus10038139.g/Lus10000639.g/Lus10001473.g/Lus10021059.g/Lus10027212.g/Lus10016068.g/Lus10003498.g/Lus10025186.g/Lus10009389.g/Lus10036545.g/Lus10028528.g/Lus10027015.g/Lus10007278.g/scaffold993.5/Lus10000285.g/Lus10011878.g/Lus10020540.g/Lus10028022.g	19
GO:0001883	MF	purine nucleoside binding	32/2334	428/32470	0.434846	0.858378	0.798468	Lus10002407.g/scaffold86.218/scaffold244.27/Lus10015119.g/Lus10026488.g/Lus10005990.g/Lus10023430.g/Lus10019918.g/Lus10030221.g/Lus10023073.g/Lus10018604.g/Lus10004103.g/Lus10031559.g/Lus10036456.g/Lus10027446.g/Lus10040044.g/Lus10043181.g/scaffold151.75/Lus10025900.g/Lus10005299.g/Lus10038204.g/Lus10021012.g/Lus10019615.g/Lus10031060.g/Lus10041127.g/Lus10037940.g/Lus10006578.g/Lus10018858.g/scaf…	32
GO:0005525	MF	GTP binding	32/2334	428/32470	0.434846	0.858378	0.798468	Lus10002407.g/scaffold86.218/scaffold244.27/Lus10015119.g/Lus10026488.g/Lus10005990.g/Lus10023430.g/Lus10019918.g/Lus10030221.g/Lus10023073.g/Lus10018604.g/Lus10004103.g/Lus10031559.g/Lus10036456.g/Lus10027446.g/Lus10040044.g/Lus10043181.g/scaffold151.75/Lus10025900.g/Lus10005299.g/Lus10038204.g/Lus10021012.g/Lus10019615.g/Lus10031060.g/Lus10041127.g/Lus10037940.g/Lus10006578.g/Lus10018858.g/scaf…	32
GO:0032550	MF	purine ribonucleoside binding	32/2334	428/32470	0.434846	0.858378	0.798468	Lus10002407.g/scaffold86.218/scaffold244.27/Lus10015119.g/Lus10026488.g/Lus10005990.g/Lus10023430.g/Lus10019918.g/Lus10030221.g/Lus10023073.g/Lus10018604.g/Lus10004103.g/Lus10031559.g/Lus10036456.g/Lus10027446.g/Lus10040044.g/Lus10043181.g/scaffold151.75/Lus10025900.g/Lus10005299.g/Lus10038204.g/Lus10021012.g/Lus10019615.g/Lus10031060.g/Lus10041127.g/Lus10037940.g/Lus10006578.g/Lus10018858.g/scaf…	32
GO:0044421	CC	extracellular region part	9/2334	114/32470	0.435581	0.858378	0.798468	Lus10037951.g/Lus10032754.g/Lus10002792.g/Lus10005087.g/Lus10033808.g/Lus10034895.g/Lus10020319.g/Lus10006130.g/Lus10035221.g	9
GO:0016125	BP	sterol metabolic process	7/2334	87/32470	0.435887	0.858378	0.798468	scaffold272.125/Lus10041794.g/Lus10024927.g/Lus10013850.g/Lus10033308.g/Lus10034768.g/Lus10011883.g	7
GO:0001882	MF	nucleoside binding	33/2334	442/32470	0.436325	0.858378	0.798468	Lus10002407.g/scaffold86.218/scaffold244.27/Lus10015119.g/Lus10026488.g/Lus10005990.g/Lus10023430.g/Lus10019918.g/Lus10030221.g/Lus10023073.g/Lus10018604.g/Lus10004103.g/Lus10031559.g/Lus10017504.g/Lus10036456.g/Lus10027446.g/Lus10040044.g/Lus10043181.g/scaffold151.75/Lus10025900.g/Lus10005299.g/Lus10038204.g/Lus10021012.g/Lus10019615.g/Lus10031060.g/Lus10041127.g/Lus10037940.g/Lus10006578.g/Lus1…	33
GO:0043492	MF	ATPase activity, coupled to movement of substances	27/2334	360/32470	0.438049	0.858378	0.798468	Lus10028810.g/Lus10033386.g/Lus10027725.g/Lus10042040.g/Lus10038681.g/Lus10003259.g/Lus10018027.g/Lus10034840.g/Lus10009789.g/Lus10033934.g/Lus10037947.g/Lus10024965.g/Lus10012959.g/Lus10027727.g/Lus10006017.g/Lus10022238.g/Lus10033637.g/scaffold163.19/Lus10018044.g/Lus10020905.g/Lus10037981.g/Lus10000052.g/Lus10026093.g/Lus10021449.g/Lus10041334.g/scaffold233.9/Lus10018045.g	27
GO:0043207	BP	response to external biotic stimulus	21/2334	278/32470	0.439274	0.858378	0.798468	Lus10004289.g/Lus10006778.g/Lus10014702.g/Lus10011499.g/Lus10001473.g/Lus10023140.g/Lus10027477.g/Lus10003660.g/Lus10003398.g/Lus10029852.g/Lus10022265.g/Lus10019227.g/Lus10021012.g/Lus10003265.g/Lus10037136.g/Lus10023302.g/Lus10008964.g/Lus10007095.g/Lus10021013.g/Lus10006552.g/Lus10001137.g	21
GO:0051707	BP	response to other organism	21/2334	278/32470	0.439274	0.858378	0.798468	Lus10004289.g/Lus10006778.g/Lus10014702.g/Lus10011499.g/Lus10001473.g/Lus10023140.g/Lus10027477.g/Lus10003660.g/Lus10003398.g/Lus10029852.g/Lus10022265.g/Lus10019227.g/Lus10021012.g/Lus10003265.g/Lus10037136.g/Lus10023302.g/Lus10008964.g/Lus10007095.g/Lus10021013.g/Lus10006552.g/Lus10001137.g	21
GO:0051604	BP	protein maturation	10/2334	128/32470	0.440015	0.858378	0.798468	Lus10014039.g/Lus10024446.g/Lus10016516.g/Lus10024599.g/Lus10027436.g/Lus10042064.g/Lus10030080.g/Lus10012075.g/Lus10001092.g/Lus10007970.g	10
GO:0000154	BP	rRNA modification	4/2334	47/32470	0.440032	0.858378	0.798468	Lus10004143.g/Lus10023503.g/Lus10023402.g/Lus10032269.g	4
GO:0003887	MF	DNA-directed DNA polymerase activity	4/2334	47/32470	0.440032	0.858378	0.798468	Lus10025689.g/Lus10030656.g/Lus10020862.g/Lus10025659.g	4
GO:0006367	BP	transcription initiation from RNA polymerase II promoter	4/2334	47/32470	0.440032	0.858378	0.798468	Lus10005100.g/Lus10023619.g/Lus10024250.g/Lus10017289.g	4
GO:0046540	CC	U4/U6 x U5 tri-snRNP complex	4/2334	47/32470	0.440032	0.858378	0.798468	Lus10000639.g/Lus10021059.g/Lus10003498.g/Lus10000285.g	4
GO:0019001	MF	guanyl nucleotide binding	32/2334	429/32470	0.440209	0.858378	0.798468	Lus10002407.g/scaffold86.218/scaffold244.27/Lus10015119.g/Lus10026488.g/Lus10005990.g/Lus10023430.g/Lus10019918.g/Lus10030221.g/Lus10023073.g/Lus10018604.g/Lus10004103.g/Lus10031559.g/Lus10036456.g/Lus10027446.g/Lus10040044.g/Lus10043181.g/scaffold151.75/Lus10025900.g/Lus10005299.g/Lus10038204.g/Lus10021012.g/Lus10019615.g/Lus10031060.g/Lus10041127.g/Lus10037940.g/Lus10006578.g/Lus10018858.g/scaf…	32
GO:0032561	MF	guanyl ribonucleotide binding	32/2334	429/32470	0.440209	0.858378	0.798468	Lus10002407.g/scaffold86.218/scaffold244.27/Lus10015119.g/Lus10026488.g/Lus10005990.g/Lus10023430.g/Lus10019918.g/Lus10030221.g/Lus10023073.g/Lus10018604.g/Lus10004103.g/Lus10031559.g/Lus10036456.g/Lus10027446.g/Lus10040044.g/Lus10043181.g/scaffold151.75/Lus10025900.g/Lus10005299.g/Lus10038204.g/Lus10021012.g/Lus10019615.g/Lus10031060.g/Lus10041127.g/Lus10037940.g/Lus10006578.g/Lus10018858.g/scaf…	32
GO:0051274	BP	beta-glucan biosynthetic process	8/2334	101/32470	0.441418	0.858378	0.798468	Lus10039607.g/Lus10032415.g/Lus10017868.g/Lus10020750.g/scaffold1056.2/Lus10020893.g/Lus10000830.g/Lus10034664.g	8
GO:0015077	MF	monovalent inorganic cation transmembrane transporter activity	26/2334	347/32470	0.442276	0.858378	0.798468	Lus10004819.g/Lus10003259.g/Lus10018324.g/Lus10040938.g/Lus10037904.g/Lus10014531.g/Lus10035507.g/Lus10010618.g/Lus10029050.g/C8290341.1/Lus10033934.g/Lus10009829.g/Lus10040881.g/Lus10002490.g/Lus10009830.g/Lus10017765.g/Lus10040674.g/Lus10017766.g/Lus10035765.g/Lus10018231.g/Lus10018989.g/Lus10026093.g/Lus10026156.g/Lus10043298.g/Lus10034847.g/Lus10033052.g	26
GO:0016818	MF	hydrolase activity, acting on acid anhydrides, in phosphorus-containing anhydrides	96/2334	1312/32470	0.44274	0.858378	0.798468	Lus10028810.g/Lus10038898.g/Lus10034734.g/Lus10033386.g/Lus10007872.g/Lus10002407.g/Lus10027725.g/Lus10042040.g/Lus10038681.g/Lus10015020.g/Lus10003259.g/Lus10026488.g/Lus10008828.g/Lus10018027.g/Lus10019918.g/Lus10034840.g/Lus10016516.g/Lus10009789.g/Lus10033274.g/Lus10023073.g/Lus10005783.g/Lus10033934.g/Lus10018604.g/Lus10004103.g/Lus10037947.g/Lus10024965.g/Lus10021585.g/Lus10037620.g/Lus1002…	96
GO:0030488	BP	tRNA methylation	3/2334	34/32470	0.446056	0.858378	0.798468	Lus10033150.g/Lus10032269.g/Lus10033082.g	3
GO:0030515	MF	snoRNA binding	3/2334	34/32470	0.446056	0.858378	0.798468	Lus10020051.g/Lus10004143.g/scaffold169.36	3
GO:0042559	BP	pteridine-containing compound biosynthetic process	3/2334	34/32470	0.446056	0.858378	0.798468	Lus10004694.g/Lus10040261.g/Lus10023550.g	3
GO:0004527	MF	exonuclease activity	12/2334	156/32470	0.447164	0.858378	0.798468	scaffold491.23/Lus10008763.g/Lus10022250.g/Lus10008086.g/Lus10016644.g/Lus10006382.g/Lus10007771.g/Lus10020862.g/Lus10034003.g/Lus10029713.g/Lus10042746.g/Lus10029642.g	12
GO:0022838	MF	substrate-specific channel activity	15/2334	197/32470	0.447218	0.858378	0.798468	Lus10040652.g/Lus10018256.g/Lus10038148.g/Lus10037904.g/Lus10024477.g/C8290341.1/Lus10018594.g/Lus10036187.g/scaffold28.116/Lus10017765.g/Lus10017766.g/Lus10037212.g/Lus10000913.g/Lus10043298.g/Lus10033052.g	15
GO:0048278	BP	vesicle docking	7/2334	88/32470	0.447802	0.858378	0.798468	Lus10040213.g/scaffold163.31/Lus10017686.g/scaffold701.161/scaffold318.16/Lus10033605.g/Lus10000311.g	7
GO:0000109	CC	nucleotide-excision repair complex	1/2334	8/32470	0.449449	0.858378	0.798468	Lus10004055.g	1
GO:0000389	BP	mRNA 3'-splice site recognition	1/2334	8/32470	0.449449	0.858378	0.798468	Lus10007278.g	1
GO:0000451	BP	rRNA 2'-O-methylation	1/2334	8/32470	0.449449	0.858378	0.798468	Lus10023402.g	1
GO:0000453	BP	enzyme-directed rRNA 2'-O-methylation	1/2334	8/32470	0.449449	0.858378	0.798468	Lus10023402.g	1
GO:0000578	BP	embryonic axis specification	1/2334	8/32470	0.449449	0.858378	0.798468	Lus10004646.g	1
GO:0001135	MF	RNA polymerase II transcription regulator recruiting activity	1/2334	8/32470	0.449449	0.858378	0.798468	Lus10023711.g	1
GO:0004014	MF	adenosylmethionine decarboxylase activity	1/2334	8/32470	0.449449	0.858378	0.798468	Lus10019146.g	1
GO:0004457	MF	lactate dehydrogenase activity	1/2334	8/32470	0.449449	0.858378	0.798468	Lus10015987.g	1
GO:0004791	MF	thioredoxin-disulfide reductase activity	1/2334	8/32470	0.449449	0.858378	0.798468	Lus10025845.g	1
GO:0005980	BP	glycogen catabolic process	1/2334	8/32470	0.449449	0.858378	0.798468	Lus10029644.g	1
GO:0006407	BP	rRNA export from nucleus	1/2334	8/32470	0.449449	0.858378	0.798468	Lus10013543.g	1
GO:0006557	BP	S-adenosylmethioninamine biosynthetic process	1/2334	8/32470	0.449449	0.858378	0.798468	Lus10019146.g	1
GO:0006559	BP	L-phenylalanine catabolic process	1/2334	8/32470	0.449449	0.858378	0.798468	Lus10028135.g	1
GO:0006903	BP	vesicle targeting	1/2334	8/32470	0.449449	0.858378	0.798468	Lus10009285.g	1
GO:0008184	MF	glycogen phosphorylase activity	1/2334	8/32470	0.449449	0.858378	0.798468	Lus10029644.g	1
GO:0008239	MF	dipeptidyl-peptidase activity	1/2334	8/32470	0.449449	0.858378	0.798468	Lus10011603.g	1
GO:0008728	MF	GTP diphosphokinase activity	1/2334	8/32470	0.449449	0.858378	0.798468	Lus10001862.g	1
GO:0009115	BP	xanthine catabolic process	1/2334	8/32470	0.449449	0.858378	0.798468	Lus10008429.g	1
GO:0009540	MF	zeaxanthin epoxidase [overall] activity	1/2334	8/32470	0.449449	0.858378	0.798468	Lus10011000.g	1
GO:0009678	MF	hydrogen-translocating pyrophosphatase activity	1/2334	8/32470	0.449449	0.858378	0.798468	Lus10008828.g	1
GO:0009785	BP	blue light signaling pathway	1/2334	8/32470	0.449449	0.858378	0.798468	Lus10037819.g	1
GO:0010322	BP	regulation of isopentenyl diphosphate biosynthetic process, methylerythritol 4-phosphate pathway	1/2334	8/32470	0.449449	0.858378	0.798468	Lus10002356.g	1
GO:0010497	BP	plasmodesmata-mediated intercellular transport	1/2334	8/32470	0.449449	0.858378	0.798468	Lus10019636.g	1
GO:0015165	MF	pyrimidine nucleotide-sugar transmembrane transporter activity	1/2334	8/32470	0.449449	0.858378	0.798468	Lus10029605.g	1
GO:0015936	BP	coenzyme A metabolic process	1/2334	8/32470	0.449449	0.858378	0.798468	Lus10013850.g	1
GO:0016233	BP	telomere capping	1/2334	8/32470	0.449449	0.858378	0.798468	Lus10016644.g	1
GO:0016436	MF	rRNA (uridine) methyltransferase activity	1/2334	8/32470	0.449449	0.858378	0.798468	Lus10023402.g	1
GO:0017070	MF	U6 snRNA binding	1/2334	8/32470	0.449449	0.858378	0.798468	Lus10021059.g	1
GO:0017091	MF	AU-rich element binding	1/2334	8/32470	0.449449	0.858378	0.798468	Lus10006382.g	1
GO:0019058	BP	viral life cycle	1/2334	8/32470	0.449449	0.858378	0.798468	Lus10030942.g	1
GO:0019079	BP	viral genome replication	1/2334	8/32470	0.449449	0.858378	0.798468	Lus10030942.g	1
GO:0019217	BP	regulation of fatty acid metabolic process	1/2334	8/32470	0.449449	0.858378	0.798468	Lus10018594.g	1
GO:0019253	BP	reductive pentose-phosphate cycle	1/2334	8/32470	0.449449	0.858378	0.798468	Lus10015715.g	1
GO:0019685	BP	photosynthesis, dark reaction	1/2334	8/32470	0.449449	0.858378	0.798468	Lus10015715.g	1
GO:0030522	BP	intracellular receptor signaling pathway	1/2334	8/32470	0.449449	0.858378	0.798468	Lus10037819.g	1
GO:0031060	BP	regulation of histone methylation	1/2334	8/32470	0.449449	0.858378	0.798468	scaffold303.38	1
GO:0031177	MF	phosphopantetheine binding	1/2334	8/32470	0.449449	0.858378	0.798468	Lus10033836.g	1
GO:0032875	BP	regulation of DNA endoreduplication	1/2334	8/32470	0.449449	0.858378	0.798468	Lus10015968.g	1
GO:0032968	BP	positive regulation of transcription elongation from RNA polymerase II promoter	1/2334	8/32470	0.449449	0.858378	0.798468	Lus10017289.g	1
GO:0033353	BP	S-adenosylmethionine cycle	1/2334	8/32470	0.449449	0.858378	0.798468	Lus10015966.g	1
GO:0042981	BP	regulation of apoptotic process	1/2334	8/32470	0.449449	0.858378	0.798468	scaffold847.22	1
GO:0043096	BP	purine nucleobase salvage	1/2334	8/32470	0.449449	0.858378	0.798468	Lus10001497.g	1
GO:0043461	BP	proton-transporting ATP synthase complex assembly	1/2334	8/32470	0.449449	0.858378	0.798468	Lus10024202.g	1
GO:0043527	CC	tRNA methyltransferase complex	1/2334	8/32470	0.449449	0.858378	0.798468	Lus10033150.g	1
GO:0045053	BP	protein retention in Golgi apparatus	1/2334	8/32470	0.449449	0.858378	0.798468	C8301775.1	1
GO:0046110	BP	xanthine metabolic process	1/2334	8/32470	0.449449	0.858378	0.798468	Lus10008429.g	1
GO:0046439	BP	L-cysteine metabolic process	1/2334	8/32470	0.449449	0.858378	0.798468	Lus10015966.g	1
GO:0046498	BP	S-adenosylhomocysteine metabolic process	1/2334	8/32470	0.449449	0.858378	0.798468	Lus10015966.g	1
GO:0046499	BP	S-adenosylmethioninamine metabolic process	1/2334	8/32470	0.449449	0.858378	0.798468	Lus10019146.g	1
GO:0046685	BP	response to arsenic-containing substance	1/2334	8/32470	0.449449	0.858378	0.798468	Lus10007594.g	1
GO:0048199	BP	vesicle targeting, to, from or within Golgi	1/2334	8/32470	0.449449	0.858378	0.798468	Lus10009285.g	1
GO:0048508	BP	embryonic meristem development	1/2334	8/32470	0.449449	0.858378	0.798468	Lus10004646.g	1
GO:0050105	MF	L-gulonolactone oxidase activity	1/2334	8/32470	0.449449	0.858378	0.798468	Lus10038620.g	1
GO:0051029	BP	rRNA transport	1/2334	8/32470	0.449449	0.858378	0.798468	Lus10013543.g	1
GO:0051648	BP	vesicle localization	1/2334	8/32470	0.449449	0.858378	0.798468	Lus10009285.g	1
GO:0051650	BP	establishment of vesicle localization	1/2334	8/32470	0.449449	0.858378	0.798468	Lus10009285.g	1
GO:0052662	MF	zeaxanthin epoxidase activity	1/2334	8/32470	0.449449	0.858378	0.798468	Lus10011000.g	1
GO:0052663	MF	antheraxanthin epoxidase activity	1/2334	8/32470	0.449449	0.858378	0.798468	Lus10011000.g	1
GO:0070084	BP	protein initiator methionine removal	1/2334	8/32470	0.449449	0.858378	0.798468	Lus10000403.g	1
GO:0070272	BP	obsolete proton-transporting ATP synthase complex biogenesis	1/2334	8/32470	0.449449	0.858378	0.798468	Lus10024202.g	1
GO:0071042	BP	nuclear polyadenylation-dependent mRNA catabolic process	1/2334	8/32470	0.449449	0.858378	0.798468	Lus10006382.g	1
GO:0071047	BP	polyadenylation-dependent mRNA catabolic process	1/2334	8/32470	0.449449	0.858378	0.798468	Lus10006382.g	1
GO:0071071	BP	regulation of phospholipid biosynthetic process	1/2334	8/32470	0.449449	0.858378	0.798468	Lus10002356.g	1
GO:0072531	BP	pyrimidine-containing compound transmembrane transport	1/2334	8/32470	0.449449	0.858378	0.798468	Lus10029605.g	1
GO:1902222	BP	erythrose 4-phosphate/phosphoenolpyruvate family amino acid catabolic process	1/2334	8/32470	0.449449	0.858378	0.798468	Lus10028135.g	1
GO:1903725	BP	regulation of phospholipid metabolic process	1/2334	8/32470	0.449449	0.858378	0.798468	Lus10002356.g	1
GO:1990069	BP	stomatal opening	1/2334	8/32470	0.449449	0.858378	0.798468	scaffold2932.16	1
GO:0003727	MF	single-stranded RNA binding	2/2334	21/32470	0.451728	0.858378	0.798468	Lus10023619.g/Lus10024250.g	2
GO:0007062	BP	sister chromatid cohesion	2/2334	21/32470	0.451728	0.858378	0.798468	Lus10029476.g/Lus10039590.g	2
GO:0007602	BP	phototransduction	2/2334	21/32470	0.451728	0.858378	0.798468	Lus10007594.g/Lus10007459.g	2
GO:0008443	MF	phosphofructokinase activity	2/2334	21/32470	0.451728	0.858378	0.798468	Lus10039994.g/Lus10008812.g	2
GO:0008865	MF	fructokinase activity	2/2334	21/32470	0.451728	0.858378	0.798468	scaffold462.8/Lus10019038.g	2
GO:0009148	BP	pyrimidine nucleoside triphosphate biosynthetic process	2/2334	21/32470	0.451728	0.858378	0.798468	Lus10010020.g/Lus10027801.g	2
GO:0009583	BP	detection of light stimulus	2/2334	21/32470	0.451728	0.858378	0.798468	Lus10007594.g/Lus10007459.g	2
GO:0009585	BP	red, far-red light phototransduction	2/2334	21/32470	0.451728	0.858378	0.798468	Lus10007594.g/Lus10007459.g	2
GO:0010104	BP	regulation of ethylene-activated signaling pathway	2/2334	21/32470	0.451728	0.858378	0.798468	Lus10021212.g/Lus10022203.g	2
GO:0015695	BP	organic cation transport	2/2334	21/32470	0.451728	0.858378	0.798468	Lus10041851.g/Lus10041852.g	2
GO:0031012	CC	extracellular matrix	2/2334	21/32470	0.451728	0.858378	0.798468	Lus10020319.g/Lus10035221.g	2
GO:0070290	MF	N-acylphosphatidylethanolamine-specific phospholipase D activity	2/2334	21/32470	0.451728	0.858378	0.798468	Lus10031634.g/Lus10033706.g	2
GO:0070297	BP	regulation of phosphorelay signal transduction system	2/2334	21/32470	0.451728	0.858378	0.798468	Lus10021212.g/Lus10022203.g	2
GO:1901616	BP	organic hydroxy compound catabolic process	2/2334	21/32470	0.451728	0.858378	0.798468	Lus10024927.g/Lus10006198.g	2
GO:2000243	BP	positive regulation of reproductive process	2/2334	21/32470	0.451728	0.858378	0.798468	Lus10015421.g/Lus10039347.g	2
GO:0048518	BP	positive regulation of biological process	29/2334	390/32470	0.452556	0.859297	0.799323	Lus10027969.g/Lus10001473.g/Lus10041418.g/Lus10030422.g/Lus10026637.g/Lus10023694.g/Lus10027477.g/Lus10023619.g/Lus10029852.g/Lus10024250.g/Lus10022265.g/Lus10006335.g/Lus10017049.g/Lus10002028.g/Lus10017289.g/scaffold373.78/Lus10023302.g/Lus10015968.g/Lus10019636.g/Lus10029603.g/Lus10002900.g/Lus10026104.g/scaffold169.36/Lus10015421.g/Lus10039347.g/Lus10039844.g/Lus10024226.g/scaffold303.38/Lus1…	29
GO:0042626	MF	ATPase activity, coupled to transmembrane movement of substances	25/2334	335/32470	0.452735	0.859297	0.799323	Lus10028810.g/Lus10033386.g/Lus10027725.g/Lus10042040.g/Lus10038681.g/Lus10003259.g/Lus10018027.g/Lus10034840.g/Lus10009789.g/Lus10033934.g/Lus10037947.g/Lus10024965.g/Lus10012959.g/Lus10027727.g/Lus10033637.g/scaffold163.19/Lus10018044.g/Lus10020905.g/Lus10037981.g/Lus10000052.g/Lus10026093.g/Lus10021449.g/Lus10041334.g/scaffold233.9/Lus10018045.g	25
GO:0009738	BP	abscisic acid-activated signaling pathway	11/2334	143/32470	0.453157	0.859297	0.799323	Lus10000659.g/Lus10021190.g/Lus10011824.g/Lus10028001.g/Lus10020719.g/scaffold1202.11/Lus10014657.g/Lus10041093.g/Lus10042731.g/Lus10029852.g/Lus10009947.g	11
GO:0042742	BP	defense response to bacterium	11/2334	143/32470	0.453157	0.859297	0.799323	Lus10014702.g/Lus10001473.g/Lus10003660.g/Lus10003398.g/Lus10029852.g/Lus10021012.g/Lus10003265.g/Lus10023302.g/Lus10007095.g/Lus10021013.g/Lus10006552.g	11
GO:0040008	BP	regulation of growth	6/2334	75/32470	0.454895	0.861694	0.801552	Lus10017223.g/Lus10014795.g/Lus10021090.g/scaffold27.91/Lus10015968.g/Lus10019067.g	6
GO:0042278	BP	purine nucleoside metabolic process	6/2334	75/32470	0.454895	0.861694	0.801552	Lus10015966.g/Lus10023197.g/Lus10001862.g/Lus10019146.g/Lus10022102.g/Lus10023021.g	6
GO:0098660	BP	inorganic ion transmembrane transport	19/2334	253/32470	0.455827	0.863003	0.80277	Lus10035730.g/Lus10033386.g/Lus10003611.g/Lus10008227.g/Lus10042040.g/Lus10003259.g/Lus10018324.g/Lus10037904.g/Lus10014531.g/Lus10034840.g/Lus10010618.g/Lus10009789.g/Lus10029050.g/Lus10033934.g/Lus10040925.g/Lus10031872.g/Lus10018044.g/scaffold279.11/Lus10018045.g	19
GO:0019901	MF	protein kinase binding	4/2334	48/32470	0.456298	0.863003	0.80277	Lus10037032.g/Lus10025821.g/Lus10041418.g/Lus10037213.g	4
GO:0072329	BP	monocarboxylic acid catabolic process	4/2334	48/32470	0.456298	0.863003	0.80277	C8303341.1/Lus10011102.g/Lus10032150.g/Lus10014535.g	4
GO:0009812	BP	flavonoid metabolic process	16/2334	212/32470	0.457309	0.864467	0.804132	Lus10023939.g/Lus10024583.g/Lus10028572.g/Lus10013500.g/Lus10007421.g/Lus10042262.g/Lus10042261.g/Lus10021610.g/Lus10003900.g/Lus10041508.g/Lus10002028.g/scaffold1491.66/Lus10002900.g/Lus10019833.g/Lus10031819.g/scaffold1247.27	16
GO:0010033	BP	response to organic substance	65/2334	888/32470	0.457885	0.865104	0.804725	Lus10005652.g/Lus10000659.g/Lus10021190.g/Lus10011824.g/Lus10043186.g/Lus10028001.g/Lus10013155.g/Lus10010605.g/Lus10020719.g/Lus10021212.g/Lus10022060.g/Lus10022203.g/scaffold1202.11/Lus10012421.g/Lus10014657.g/Lus10027969.g/Lus10025817.g/scaffold732.45/Lus10041075.g/Lus10003611.g/Lus10008227.g/Lus10033394.g/Lus10042468.g/Lus10001473.g/Lus10037032.g/Lus10032557.g/Lus10009286.g/Lus10025821.g/Lus1…	65
GO:0000278	BP	mitotic cell cycle	13/2334	171/32470	0.458646	0.865644	0.805227	scaffold161.1/Lus10033472.g/Lus10019491.g/Lus10025634.g/Lus10015968.g/Lus10011250.g/Lus10039844.g/Lus10027955.g/Lus10018436.g/Lus10006898.g/Lus10014343.g/Lus10030714.g/scaffold25.158	13
GO:0010817	BP	regulation of hormone levels	13/2334	171/32470	0.458646	0.865644	0.805227	scaffold272.125/Lus10003845.g/Lus10041794.g/Lus10024289.g/Lus10018038.g/Lus10034253.g/Lus10008098.g/Lus10041508.g/Lus10011093.g/Lus10033308.g/Lus10019712.g/Lus10034768.g/scaffold179.20	13
GO:0004702	MF	obsolete signal transducer, downstream of receptor, with serine/threonine kinase activity	14/2334	185/32470	0.460959	0.869107	0.808448	Lus10030229.g/Lus10033197.g/Lus10029657.g/Lus10022265.g/Lus10007921.g/Lus10014165.g/Lus10005983.g/Lus10016620.g/Lus10042632.g/Lus10040127.g/Lus10024474.g/Lus10001055.g/Lus10009631.g/Lus10001137.g	14
GO:0005057	MF	obsolete signal transducer activity, downstream of receptor	14/2334	185/32470	0.460959	0.869107	0.808448	Lus10030229.g/Lus10033197.g/Lus10029657.g/Lus10022265.g/Lus10007921.g/Lus10014165.g/Lus10005983.g/Lus10016620.g/Lus10042632.g/Lus10040127.g/Lus10024474.g/Lus10001055.g/Lus10009631.g/Lus10001137.g	14
GO:0006366	BP	transcription by RNA polymerase II	23/2334	309/32470	0.462236	0.871063	0.810267	Lus10028005.g/Lus10023711.g/Lus10041418.g/Lus10005100.g/Lus10012382.g/Lus10023619.g/Lus10036689.g/Lus10001102.g/Lus10024250.g/Lus10012849.g/Lus10026631.g/scaffold3.7/Lus10003788.g/Lus10017289.g/Lus10030731.g/Lus10013071.g/Lus10008478.g/Lus10039347.g/scaffold19.27/Lus10023926.g/Lus10021434.g/Lus10024226.g/Lus10014423.g	23
GO:0005887	CC	integral component of plasma membrane	28/2334	378/32470	0.462674	0.871261	0.810452	Lus10000310.g/Lus10040652.g/Lus10018256.g/Lus10033386.g/scaffold115.10/Lus10015754.g/Lus10029966.g/Lus10042040.g/Lus10003259.g/Lus10005870.g/Lus10037904.g/Lus10034840.g/Lus10029970.g/Lus10009789.g/Lus10012153.g/Lus10035354.g/Lus10009428.g/Lus10041851.g/Lus10041852.g/Lus10007691.g/Lus10033795.g/Lus10012780.g/Lus10036187.g/Lus10019070.g/Lus10033995.g/Lus10018044.g/scaffold610.41/Lus10035260.g	28
GO:0015605	MF	organophosphate ester transmembrane transporter activity	5/2334	62/32470	0.46295	0.871261	0.810452	Lus10027725.g/Lus10027727.g/Lus10029605.g/Lus10033637.g/scaffold163.19	5
GO:0006396	BP	RNA processing	68/2334	931/32470	0.463487	0.871261	0.810452	Lus10032078.g/Lus10038494.g/Lus10041301.g/Lus10007872.g/Lus10038139.g/Lus10009739.g/Lus10027624.g/Lus10000639.g/Lus10023315.g/Lus10037050.g/Lus10025608.g/Lus10001473.g/Lus10027080.g/Lus10036551.g/Lus10020051.g/Lus10008763.g/Lus10021059.g/Lus10022250.g/Lus10041378.g/Lus10030623.g/Lus10038012.g/Lus10004428.g/Lus10006281.g/Lus10020566.g/Lus10000257.g/Lus10027212.g/Lus10022135.g/Lus10016068.g/Lus1000…	68
GO:0006906	BP	vesicle fusion	8/2334	103/32470	0.463506	0.871261	0.810452	Lus10021629.g/Lus10040213.g/Lus10017686.g/scaffold701.161/Lus10037826.g/Lus10000504.g/Lus10000311.g/Lus10009285.g	8
GO:0019321	BP	pentose metabolic process	3/2334	35/32470	0.465215	0.871261	0.810452	Lus10015715.g/Lus10006983.g/Lus10019083.g	3
GO:0031050	BP	dsRNA processing	3/2334	35/32470	0.465215	0.871261	0.810452	Lus10037136.g/Lus10027113.g/Lus10019588.g	3
GO:0042451	BP	purine nucleoside biosynthetic process	3/2334	35/32470	0.465215	0.871261	0.810452	Lus10023197.g/Lus10019146.g/Lus10023021.g	3
GO:0043331	BP	response to dsRNA	3/2334	35/32470	0.465215	0.871261	0.810452	Lus10037136.g/Lus10027113.g/Lus10019588.g	3
GO:0045787	BP	positive regulation of cell cycle	3/2334	35/32470	0.465215	0.871261	0.810452	Lus10041418.g/Lus10015968.g/Lus10019636.g	3
GO:0046129	BP	purine ribonucleoside biosynthetic process	3/2334	35/32470	0.465215	0.871261	0.810452	Lus10023197.g/Lus10019146.g/Lus10023021.g	3
GO:0070918	BP	production of small RNA involved in gene silencing by RNA	3/2334	35/32470	0.465215	0.871261	0.810452	Lus10037136.g/Lus10027113.g/Lus10019588.g	3
GO:0071359	BP	cellular response to dsRNA	3/2334	35/32470	0.465215	0.871261	0.810452	Lus10037136.g/Lus10027113.g/Lus10019588.g	3
GO:0016054	BP	organic acid catabolic process	9/2334	117/32470	0.46669	0.873123	0.812184	C8303341.1/Lus10028135.g/Lus10014091.g/Lus10011102.g/Lus10027477.g/Lus10019822.g/Lus10014658.g/Lus10032150.g/Lus10014535.g	9
GO:0046395	BP	carboxylic acid catabolic process	9/2334	117/32470	0.46669	0.873123	0.812184	C8303341.1/Lus10028135.g/Lus10014091.g/Lus10011102.g/Lus10027477.g/Lus10019822.g/Lus10014658.g/Lus10032150.g/Lus10014535.g	9
GO:0006066	BP	alcohol metabolic process	6/2334	76/32470	0.467762	0.873781	0.812796	Lus10035662.g/Lus10018235.g/Lus10006198.g/Lus10033308.g/Lus10034768.g/Lus10007095.g	6
GO:0042325	BP	regulation of phosphorylation	6/2334	76/32470	0.467762	0.873781	0.812796	Lus10021940.g/Lus10041418.g/Lus10022265.g/Lus10003679.g/Lus10039844.g/Lus10001137.g	6
GO:1901659	BP	glycosyl compound biosynthetic process	6/2334	76/32470	0.467762	0.873781	0.812796	Lus10023197.g/Lus10019146.g/Lus10010020.g/Lus10023021.g/Lus10018952.g/Lus10011266.g	6
GO:0006733	BP	oxidoreduction coenzyme metabolic process	14/2334	186/32470	0.469148	0.87592	0.814786	Lus10032078.g/Lus10015715.g/Lus10014614.g/Lus10039994.g/Lus10041003.g/Lus10003178.g/Lus10013543.g/Lus10043136.g/Lus10006983.g/Lus10019083.g/Lus10035645.g/Lus10019038.g/Lus10008812.g/Lus10010749.g	14
GO:0005319	MF	lipid transporter activity	4/2334	49/32470	0.472401	0.880637	0.819173	Lus10023267.g/Lus10038931.g/Lus10006017.g/Lus10022238.g	4
GO:0010268	BP	brassinosteroid homeostasis	4/2334	49/32470	0.472401	0.880637	0.819173	scaffold272.125/Lus10041794.g/Lus10033308.g/Lus10034768.g	4
GO:0051347	BP	positive regulation of transferase activity	4/2334	49/32470	0.472401	0.880637	0.819173	Lus10041418.g/Lus10022265.g/Lus10039844.g/Lus10001137.g	4
GO:0006732	BP	coenzyme metabolic process	27/2334	366/32470	0.473143	0.881569	0.82004	Lus10032078.g/Lus10015715.g/Lus10014614.g/Lus10039994.g/Lus10029336.g/Lus10041003.g/Lus10041075.g/Lus10009985.g/Lus10015966.g/Lus10038044.g/Lus10003178.g/Lus10013543.g/Lus10043136.g/Lus10004694.g/Lus10026933.g/Lus10013850.g/Lus10006983.g/Lus10040261.g/Lus10019083.g/Lus10011450.g/Lus10035645.g/Lus10019038.g/Lus10023550.g/Lus10008812.g/Lus10030343.g/Lus10037545.g/Lus10010749.g	27
GO:0033013	BP	tetrapyrrole metabolic process	8/2334	104/32470	0.474484	0.881812	0.820266	Lus10014702.g/Lus10024484.g/Lus10019755.g/Lus10039372.g/Lus10016369.g/Lus10023607.g/Lus10024237.g/Lus10022422.g	8
GO:0008238	MF	exopeptidase activity	13/2334	173/32470	0.475659	0.881812	0.820266	Lus10010895.g/Lus10018667.g/Lus10017223.g/Lus10041000.g/Lus10007731.g/Lus10017568.g/Lus10001877.g/Lus10011603.g/Lus10023882.g/Lus10021090.g/Lus10000403.g/Lus10038691.g/Lus10013395.g	13
GO:0000959	BP	mitochondrial RNA metabolic process	2/2334	22/32470	0.476145	0.881812	0.820266	Lus10008763.g/Lus10022250.g	2
GO:0006376	BP	mRNA splice site selection	2/2334	22/32470	0.476145	0.881812	0.820266	Lus10027212.g/Lus10007278.g	2
GO:0031965	CC	nuclear membrane	2/2334	22/32470	0.476145	0.881812	0.820266	Lus10005933.g/scaffold177.112	2
GO:0031985	CC	Golgi cisterna	2/2334	22/32470	0.476145	0.881812	0.820266	Lus10002401.g/Lus10009285.g	2
GO:0061512	BP	protein localization to cilium	2/2334	22/32470	0.476145	0.881812	0.820266	Lus10017359.g/scaffold511.29	2
GO:0015293	MF	symporter activity	9/2334	118/32470	0.476991	0.881812	0.820266	Lus10029966.g/Lus10005870.g/Lus10029970.g/Lus10035354.g/Lus10033795.g/Lus10012780.g/Lus10019070.g/Lus10033995.g/Lus10025800.g	9
GO:0005871	CC	kinesin complex	6/2334	77/32470	0.480546	0.881812	0.820266	Lus10025275.g/Lus10005181.g/Lus10029865.g/Lus10034537.g/Lus10033849.g/Lus10018999.g	6
GO:0006073	BP	cellular glucan metabolic process	24/2334	326/32470	0.482206	0.881812	0.820266	Lus10012264.g/Lus10016012.g/Lus10012834.g/Lus10037377.g/Lus10023553.g/Lus10030484.g/Lus10041341.g/Lus10027725.g/Lus10034595.g/Lus10039607.g/Lus10032415.g/Lus10017868.g/Lus10029049.g/Lus10020750.g/Lus10010088.g/Lus10012571.g/scaffold1056.2/Lus10029644.g/Lus10020893.g/scaffold6.31/Lus10037152.g/Lus10000830.g/Lus10034664.g/Lus10029000.g	24
GO:0008276	MF	protein methyltransferase activity	7/2334	91/32470	0.483225	0.881812	0.820266	Lus10031818.g/Lus10031247.g/Lus10041386.g/Lus10002571.g/Lus10035757.g/Lus10013825.g/Lus10005597.g	7
GO:0006534	BP	cysteine metabolic process	3/2334	36/32470	0.484075	0.881812	0.820266	Lus10015947.g/Lus10015966.g/Lus10004118.g	3
GO:0010638	BP	positive regulation of organelle organization	3/2334	36/32470	0.484075	0.881812	0.820266	Lus10006335.g/Lus10029603.g/scaffold303.38	3
GO:0055072	BP	iron ion homeostasis	3/2334	36/32470	0.484075	0.881812	0.820266	Lus10035730.g/Lus10007231.g/Lus10002865.g	3
GO:0009108	BP	coenzyme biosynthetic process	13/2334	174/32470	0.484133	0.881812	0.820266	Lus10041075.g/Lus10009985.g/Lus10038044.g/Lus10003178.g/Lus10013543.g/Lus10004694.g/Lus10040261.g/Lus10011450.g/Lus10035645.g/Lus10023550.g/Lus10030343.g/Lus10037545.g/Lus10010749.g	13
GO:0004709	MF	MAP kinase kinase kinase activity	8/2334	105/32470	0.485409	0.881812	0.820266	Lus10030229.g/Lus10014165.g/Lus10005983.g/Lus10016620.g/Lus10042632.g/Lus10024474.g/Lus10001055.g/Lus10009631.g	8
GO:0006402	BP	mRNA catabolic process	8/2334	105/32470	0.485409	0.881812	0.820266	Lus10008763.g/Lus10022250.g/Lus10023619.g/Lus10024250.g/Lus10006382.g/Lus10007771.g/Lus10029713.g/Lus10042746.g	8
GO:0016616	MF	oxidoreductase activity, acting on the CH-OH group of donors, NAD or NADP as acceptor	23/2334	313/32470	0.487567	0.881812	0.820266	Lus10032078.g/Lus10034963.g/Lus10029759.g/C8303341.1/Lus10014614.g/Lus10007490.g/Lus10012964.g/Lus10042787.g/Lus10013090.g/Lus10006698.g/Lus10011102.g/Lus10013850.g/Lus10026339.g/Lus10032150.g/Lus10025823.g/Lus10014535.g/Lus10015455.g/Lus10012111.g/Lus10014096.g/Lus10008774.g/scaffold261.42/Lus10008775.g/scaffold274.23	23
GO:0006284	BP	base-excision repair	4/2334	50/32470	0.488322	0.881812	0.820266	Lus10028385.g/Lus10025575.g/Lus10020862.g/Lus10041749.g	4
GO:0019900	MF	kinase binding	4/2334	50/32470	0.488322	0.881812	0.820266	Lus10037032.g/Lus10025821.g/Lus10041418.g/Lus10037213.g	4
GO:0031329	BP	regulation of cellular catabolic process	4/2334	50/32470	0.488322	0.881812	0.820266	Lus10023619.g/Lus10024250.g/scaffold373.78/Lus10026104.g	4
GO:0000254	MF	C-4 methylsterol oxidase activity	1/2334	9/32470	0.489033	0.881812	0.820266	Lus10006058.g	1
GO:0004322	MF	ferroxidase activity	1/2334	9/32470	0.489033	0.881812	0.820266	Lus10002865.g	1
GO:0004367	MF	glycerol-3-phosphate dehydrogenase [NAD+] activity	1/2334	9/32470	0.489033	0.881812	0.820266	scaffold261.42	1
GO:0005313	MF	L-glutamate transmembrane transporter activity	1/2334	9/32470	0.489033	0.881812	0.820266	Lus10035260.g	1
GO:0005675	CC	transcription factor TFIIH holo complex	1/2334	9/32470	0.489033	0.881812	0.820266	Lus10012849.g	1
GO:0006566	BP	threonine metabolic process	1/2334	9/32470	0.489033	0.881812	0.820266	Lus10014658.g	1
GO:0007008	BP	outer mitochondrial membrane organization	1/2334	9/32470	0.489033	0.881812	0.820266	Lus10006419.g	1
GO:0007021	BP	tubulin complex assembly	1/2334	9/32470	0.489033	0.881812	0.820266	Lus10037784.g	1
GO:0008028	MF	monocarboxylic acid transmembrane transporter activity	1/2334	9/32470	0.489033	0.881812	0.820266	Lus10035260.g	1
GO:0008199	MF	ferric iron binding	1/2334	9/32470	0.489033	0.881812	0.820266	Lus10002865.g	1
GO:0008964	MF	phosphoenolpyruvate carboxylase activity	1/2334	9/32470	0.489033	0.881812	0.820266	Lus10002941.g	1
GO:0009616	BP	virus induced gene silencing	1/2334	9/32470	0.489033	0.881812	0.820266	Lus10037136.g	1
GO:0010025	BP	wax biosynthetic process	1/2334	9/32470	0.489033	0.881812	0.820266	Lus10042870.g	1
GO:0010166	BP	wax metabolic process	1/2334	9/32470	0.489033	0.881812	0.820266	Lus10042870.g	1
GO:0015172	MF	acidic amino acid transmembrane transporter activity	1/2334	9/32470	0.489033	0.881812	0.820266	Lus10035260.g	1
GO:0016623	MF	oxidoreductase activity, acting on the aldehyde or oxo group of donors, oxygen as acceptor	1/2334	9/32470	0.489033	0.881812	0.820266	Lus10008429.g	1
GO:0016724	MF	oxidoreductase activity, oxidizing metal ions, oxygen as acceptor	1/2334	9/32470	0.489033	0.881812	0.820266	Lus10002865.g	1
GO:0016801	MF	hydrolase activity, acting on ether bonds	1/2334	9/32470	0.489033	0.881812	0.820266	Lus10040988.g	1
GO:0019158	MF	mannokinase activity	1/2334	9/32470	0.489033	0.881812	0.820266	Lus10019038.g	1
GO:0031058	BP	positive regulation of histone modification	1/2334	9/32470	0.489033	0.881812	0.820266	scaffold303.38	1
GO:0032786	BP	positive regulation of DNA-templated transcription, elongation	1/2334	9/32470	0.489033	0.881812	0.820266	Lus10017289.g	1
GO:0032806	CC	carboxy-terminal domain protein kinase complex	1/2334	9/32470	0.489033	0.881812	0.820266	Lus10012849.g	1
GO:0035336	BP	long-chain fatty-acyl-CoA metabolic process	1/2334	9/32470	0.489033	0.881812	0.820266	Lus10029336.g	1
GO:0036265	BP	RNA (guanine-N7)-methylation	1/2334	9/32470	0.489033	0.881812	0.820266	Lus10032269.g	1
GO:0043682	MF	copper-transporting ATPase activity	1/2334	9/32470	0.489033	0.881812	0.820266	Lus10009789.g	1
GO:0043967	BP	histone H4 acetylation	1/2334	9/32470	0.489033	0.881812	0.820266	Lus10021650.g	1
[truncated: 1,638 more rows]

## Sheet: Z141_DS_down_GO_enrich_result
ID	GO_Type	Description	GeneRatio	BgRatio	pvalue	p.adjust	qvalue	geneID	Count
GO:0009507	CC	chloroplast	556/3389	1760/32470	1.12567e-139	4.23928e-136	3.43271e-136	Lus10027966.g/Lus10038490.g/Lus10042219.g/Lus10038575.g/Lus10037875.g/Lus10008191.g/Lus10007362.g/Lus10023320.g/Lus10038489.g/Lus10042061.g/Lus10008594.g/Lus10001644.g/Lus10015834.g/Lus10017597.g/Lus10023321.g/Lus10023509.g/Lus10035512.g/Lus10015831.g/Lus10023322.g/Lus10021665.g/Lus10039156.g/Lus10040391.g/Lus10001169.g/Lus10018069.g/Lus10016074.g/Lus10020071.g/Lus10020415.g/Lus10013778.g/scaffol…	556
GO:0009536	CC	plastid	569/3389	1850/32470	2.6756e-137	5.03816e-134	4.07959e-134	Lus10027966.g/Lus10038490.g/Lus10042219.g/Lus10038575.g/Lus10037875.g/Lus10008191.g/Lus10007362.g/Lus10023320.g/Lus10038489.g/Lus10042061.g/Lus10008594.g/Lus10001644.g/Lus10015834.g/Lus10017597.g/Lus10023321.g/Lus10023509.g/Lus10035512.g/Lus10015831.g/Lus10023322.g/Lus10021665.g/Lus10039156.g/Lus10040391.g/Lus10001169.g/Lus10018069.g/Lus10016074.g/Lus10020071.g/Lus10020415.g/Lus10013778.g/scaffol…	569
GO:0044434	CC	chloroplast part	380/3389	956/32470	1.16387e-129	1.46105e-126	1.18307e-126	Lus10027966.g/Lus10038490.g/Lus10042219.g/Lus10038575.g/Lus10037875.g/Lus10008191.g/Lus10007362.g/Lus10023320.g/Lus10038489.g/Lus10008594.g/Lus10001644.g/Lus10015834.g/Lus10023321.g/Lus10023509.g/Lus10035512.g/Lus10015831.g/Lus10023322.g/Lus10039156.g/Lus10040391.g/Lus10001169.g/Lus10016074.g/Lus10020071.g/Lus10020415.g/Lus10013778.g/scaffold605.84/Lus10021663.g/Lus10011361.g/Lus10012297.g/Lus100…	380
GO:0044435	CC	plastid part	380/3389	971/32470	4.77842e-127	4.49888e-124	3.64292e-124	Lus10027966.g/Lus10038490.g/Lus10042219.g/Lus10038575.g/Lus10037875.g/Lus10008191.g/Lus10007362.g/Lus10023320.g/Lus10038489.g/Lus10008594.g/Lus10001644.g/Lus10015834.g/Lus10023321.g/Lus10023509.g/Lus10035512.g/Lus10015831.g/Lus10023322.g/Lus10039156.g/Lus10040391.g/Lus10001169.g/Lus10016074.g/Lus10020071.g/Lus10020415.g/Lus10013778.g/scaffold605.84/Lus10021663.g/Lus10011361.g/Lus10012297.g/Lus100…	380
GO:0009579	CC	thylakoid	256/3389	480/32470	3.55288e-123	2.67603e-120	2.16689e-120	Lus10027966.g/Lus10038490.g/Lus10042219.g/Lus10038575.g/Lus10037875.g/Lus10008191.g/Lus10007362.g/Lus10023320.g/Lus10038489.g/Lus10008594.g/Lus10001644.g/Lus10015834.g/Lus10023321.g/Lus10023509.g/Lus10035512.g/Lus10015831.g/Lus10023322.g/Lus10039156.g/Lus10040391.g/Lus10001169.g/Lus10003849.g/Lus10016074.g/Lus10020071.g/Lus10020415.g/Lus10013778.g/scaffold605.84/Lus10021663.g/Lus10002084.g/Lus100…	256
GO:0015979	BP	photosynthesis	172/3389	254/32470	7.43983e-107	4.66973e-104	3.78126e-104	Lus10027966.g/Lus10038490.g/Lus10042219.g/Lus10038575.g/Lus10037875.g/Lus10008191.g/Lus10007362.g/Lus10023320.g/Lus10038489.g/Lus10008594.g/Lus10001644.g/Lus10015834.g/Lus10017597.g/Lus10023321.g/Lus10023509.g/Lus10035512.g/Lus10015831.g/Lus10023322.g/Lus10021665.g/Lus10039156.g/Lus10040391.g/Lus10001169.g/Lus10003849.g/Lus10016074.g/Lus10020071.g/Lus10020415.g/Lus10013778.g/Lus10021663.g/Lus1000…	172
GO:0044436	CC	thylakoid part	215/3389	396/32470	2.21552e-105	1.19195e-102	9.65166e-103	Lus10027966.g/Lus10038490.g/Lus10042219.g/Lus10038575.g/Lus10037875.g/Lus10008191.g/Lus10007362.g/Lus10023320.g/Lus10038489.g/Lus10008594.g/Lus10001644.g/Lus10015834.g/Lus10023321.g/Lus10023509.g/Lus10035512.g/Lus10015831.g/Lus10023322.g/Lus10039156.g/Lus10040391.g/Lus10001169.g/Lus10003849.g/Lus10016074.g/Lus10020071.g/Lus10020415.g/Lus10013778.g/Lus10021663.g/Lus10002084.g/Lus10011361.g/Lus1001…	215
GO:0034357	CC	photosynthetic membrane	201/3389	369/32470	7.36709e-99	3.46806e-96	2.80822e-96	Lus10027966.g/Lus10038490.g/Lus10042219.g/Lus10038575.g/Lus10037875.g/Lus10008191.g/Lus10007362.g/Lus10023320.g/Lus10038489.g/Lus10008594.g/Lus10001644.g/Lus10015834.g/Lus10023321.g/Lus10023509.g/Lus10035512.g/Lus10015831.g/Lus10023322.g/Lus10039156.g/Lus10040391.g/Lus10001169.g/Lus10003849.g/Lus10016074.g/Lus10020071.g/Lus10020415.g/Lus10013778.g/Lus10021663.g/Lus10002084.g/Lus10011361.g/Lus1001…	201
GO:0009534	CC	chloroplast thylakoid	191/3389	372/32470	6.12756e-88	2.30764e-85	1.86858e-85	Lus10027966.g/Lus10038490.g/Lus10042219.g/Lus10038575.g/Lus10037875.g/Lus10008191.g/Lus10007362.g/Lus10023320.g/Lus10038489.g/Lus10008594.g/Lus10001644.g/Lus10015834.g/Lus10023321.g/Lus10023509.g/Lus10035512.g/Lus10015831.g/Lus10023322.g/Lus10039156.g/Lus10040391.g/Lus10001169.g/Lus10016074.g/Lus10020071.g/Lus10020415.g/Lus10013778.g/scaffold605.84/Lus10021663.g/Lus10011361.g/Lus10012297.g/Lus100…	191
GO:0031976	CC	plastid thylakoid	191/3389	372/32470	6.12756e-88	2.30764e-85	1.86858e-85	Lus10027966.g/Lus10038490.g/Lus10042219.g/Lus10038575.g/Lus10037875.g/Lus10008191.g/Lus10007362.g/Lus10023320.g/Lus10038489.g/Lus10008594.g/Lus10001644.g/Lus10015834.g/Lus10023321.g/Lus10023509.g/Lus10035512.g/Lus10015831.g/Lus10023322.g/Lus10039156.g/Lus10040391.g/Lus10001169.g/Lus10016074.g/Lus10020071.g/Lus10020415.g/Lus10013778.g/scaffold605.84/Lus10021663.g/Lus10011361.g/Lus10012297.g/Lus100…	191
GO:0009570	CC	chloroplast stroma	220/3389	489/32470	7.53467e-87	2.5796e-84	2.0888e-84	Lus10027966.g/Lus10038490.g/Lus10042219.g/Lus10038575.g/Lus10037875.g/Lus10008191.g/Lus10007362.g/Lus10038489.g/Lus10008594.g/Lus10001644.g/Lus10015834.g/Lus10023321.g/Lus10023509.g/Lus10035512.g/Lus10015831.g/Lus10039156.g/Lus10040391.g/Lus10001169.g/Lus10016074.g/Lus10020071.g/Lus10020415.g/Lus10013778.g/Lus10021663.g/Lus10011361.g/Lus10012297.g/Lus10006751.g/Lus10020417.g/Lus10006416.g/Lus1002…	220
GO:0009532	CC	plastid stroma	223/3389	503/32470	1.73657e-86	5.44992e-84	4.41301e-84	Lus10027966.g/Lus10038490.g/Lus10042219.g/Lus10038575.g/Lus10037875.g/Lus10008191.g/Lus10007362.g/Lus10038489.g/Lus10008594.g/Lus10001644.g/Lus10015834.g/Lus10023321.g/Lus10023509.g/Lus10035512.g/Lus10015831.g/Lus10039156.g/Lus10040391.g/Lus10001169.g/Lus10016074.g/Lus10020071.g/Lus10020415.g/Lus10013778.g/Lus10021663.g/Lus10011361.g/Lus10012297.g/Lus10006751.g/Lus10020417.g/Lus10006416.g/Lus1002…	223
GO:0042651	CC	thylakoid membrane	177/3389	342/32470	3.0387e-82	8.80288e-80	7.12803e-80	Lus10027966.g/Lus10038490.g/Lus10042219.g/Lus10038575.g/Lus10037875.g/Lus10008191.g/Lus10007362.g/Lus10023320.g/Lus10038489.g/Lus10008594.g/Lus10001644.g/Lus10015834.g/Lus10023321.g/Lus10023509.g/Lus10035512.g/Lus10015831.g/Lus10023322.g/Lus10039156.g/Lus10040391.g/Lus10001169.g/Lus10016074.g/Lus10020071.g/Lus10020415.g/Lus10013778.g/Lus10021663.g/Lus10011361.g/Lus10012297.g/Lus10006751.g/Lus1002…	177
GO:0009521	CC	photosystem	104/3389	131/32470	8.85194e-77	2.38117e-74	1.92813e-74	Lus10027966.g/Lus10038490.g/Lus10042219.g/Lus10038575.g/Lus10037875.g/Lus10008191.g/Lus10007362.g/Lus10023320.g/Lus10038489.g/Lus10008594.g/Lus10001644.g/Lus10015834.g/Lus10023321.g/Lus10023509.g/Lus10035512.g/Lus10015831.g/Lus10023322.g/Lus10039156.g/Lus10040391.g/Lus10001169.g/Lus10003849.g/Lus10016074.g/Lus10020071.g/Lus10020415.g/Lus10013778.g/Lus10021663.g/Lus10002084.g/Lus10011361.g/Lus1001…	104
GO:0009535	CC	chloroplast thylakoid membrane	155/3389	306/32470	2.33466e-70	5.49521e-68	4.44968e-68	Lus10027966.g/Lus10038490.g/Lus10042219.g/Lus10038575.g/Lus10037875.g/Lus10008191.g/Lus10007362.g/Lus10023320.g/Lus10038489.g/Lus10008594.g/Lus10001644.g/Lus10015834.g/Lus10023321.g/Lus10023509.g/Lus10035512.g/Lus10015831.g/Lus10023322.g/Lus10039156.g/Lus10040391.g/Lus10001169.g/Lus10016074.g/Lus10020071.g/Lus10020415.g/Lus10013778.g/Lus10021663.g/Lus10011361.g/Lus10012297.g/Lus10006751.g/Lus1002…	155
GO:0055035	CC	plastid thylakoid membrane	155/3389	306/32470	2.33466e-70	5.49521e-68	4.44968e-68	Lus10027966.g/Lus10038490.g/Lus10042219.g/Lus10038575.g/Lus10037875.g/Lus10008191.g/Lus10007362.g/Lus10023320.g/Lus10038489.g/Lus10008594.g/Lus10001644.g/Lus10015834.g/Lus10023321.g/Lus10023509.g/Lus10035512.g/Lus10015831.g/Lus10023322.g/Lus10039156.g/Lus10040391.g/Lus10001169.g/Lus10016074.g/Lus10020071.g/Lus10020415.g/Lus10013778.g/Lus10021663.g/Lus10011361.g/Lus10012297.g/Lus10006751.g/Lus1002…	155
GO:0009526	CC	plastid envelope	191/3389	476/32470	2.14878e-65	4.76017e-63	3.85449e-63	Lus10027966.g/Lus10038490.g/Lus10042219.g/Lus10038575.g/Lus10037875.g/Lus10008191.g/Lus10007362.g/Lus10038489.g/Lus10008594.g/Lus10001644.g/Lus10015834.g/Lus10023321.g/Lus10023509.g/Lus10035512.g/Lus10015831.g/Lus10039156.g/Lus10040391.g/Lus10001169.g/Lus10016074.g/Lus10020415.g/Lus10013778.g/Lus10021663.g/Lus10011361.g/Lus10012297.g/Lus10002560.g/Lus10020417.g/Lus10006416.g/Lus10023149.g/Lus1002…	191
GO:0009941	CC	chloroplast envelope	185/3389	455/32470	1.96061e-64	4.10204e-62	3.32158e-62	Lus10027966.g/Lus10038490.g/Lus10042219.g/Lus10038575.g/Lus10037875.g/Lus10008191.g/Lus10007362.g/Lus10038489.g/Lus10008594.g/Lus10001644.g/Lus10015834.g/Lus10023321.g/Lus10023509.g/Lus10035512.g/Lus10015831.g/Lus10039156.g/Lus10040391.g/Lus10001169.g/Lus10016074.g/Lus10020415.g/Lus10013778.g/Lus10021663.g/Lus10011361.g/Lus10012297.g/Lus10002560.g/Lus10020417.g/Lus10006416.g/Lus10023149.g/Lus1002…	185
GO:0019684	BP	photosynthesis, light reaction	87/3389	126/32470	1.33423e-55	2.64459e-53	2.14143e-53	Lus10027966.g/Lus10038490.g/Lus10042219.g/Lus10038575.g/Lus10037875.g/Lus10008191.g/Lus10007362.g/Lus10023320.g/Lus10038489.g/Lus10008594.g/Lus10001644.g/Lus10015834.g/Lus10023321.g/Lus10023509.g/Lus10035512.g/Lus10015831.g/Lus10023322.g/Lus10039156.g/Lus10040391.g/Lus10001169.g/Lus10016074.g/Lus10020415.g/Lus10013778.g/Lus10021663.g/Lus10011361.g/Lus10012297.g/Lus10020418.g/Lus10020417.g/Lus1000…	87
GO:0009522	CC	photosystem I	60/3389	73/32470	1.75966e-46	3.31343e-44	2.68301e-44	Lus10027966.g/Lus10038490.g/Lus10042219.g/Lus10038575.g/Lus10037875.g/Lus10008191.g/Lus10007362.g/Lus10023320.g/Lus10038489.g/Lus10008594.g/Lus10001644.g/Lus10015834.g/Lus10023321.g/Lus10023509.g/Lus10035512.g/Lus10015831.g/Lus10023322.g/Lus10039156.g/Lus10040391.g/Lus10001169.g/Lus10003849.g/Lus10016074.g/Lus10020415.g/Lus10013778.g/Lus10021663.g/Lus10002084.g/Lus10011361.g/Lus10012297.g/Lus1002…	60
GO:0006091	BP	generation of precursor metabolites and energy	143/3389	406/32470	2.83939e-41	5.09198e-39	4.12317e-39	Lus10027966.g/Lus10038490.g/Lus10042219.g/Lus10038575.g/Lus10037875.g/Lus10008191.g/Lus10007362.g/Lus10023320.g/Lus10038489.g/Lus10008594.g/Lus10001644.g/Lus10015834.g/Lus10023321.g/Lus10023509.g/Lus10035512.g/Lus10015831.g/Lus10023322.g/Lus10039156.g/Lus10040391.g/Lus10001169.g/Lus10016074.g/Lus10020415.g/Lus10013778.g/Lus10015462.g/Lus10021663.g/Lus10011361.g/Lus10012297.g/Lus10020418.g/Lus1002…	143
GO:0009523	CC	photosystem II	53/3389	71/32470	3.06393e-37	5.24489e-35	4.24698e-35	Lus10027966.g/Lus10042219.g/Lus10008191.g/Lus10007362.g/Lus10038489.g/Lus10008594.g/Lus10023321.g/Lus10001169.g/Lus10020071.g/Lus10006751.g/Lus10033434.g/Lus10020717.g/Lus10033862.g/Lus10001741.g/Lus10018385.g/Lus10029823.g/Lus10007627.g/Lus10025007.g/Lus10016419.g/Lus10006243.g/Lus10022479.g/Lus10037159.g/Lus10014751.g/Lus10030326.g/Lus10036622.g/Lus10000352.g/Lus10000614.g/Lus10026458.g/scaffol…	53
GO:0016168	MF	chlorophyll binding	47/3389	59/32470	1.75232e-35	2.86923e-33	2.32333e-33	Lus10027966.g/Lus10038490.g/Lus10042219.g/Lus10038575.g/Lus10037875.g/Lus10008191.g/Lus10007362.g/Lus10023320.g/Lus10038489.g/Lus10008594.g/Lus10001644.g/Lus10015834.g/Lus10023321.g/Lus10023509.g/Lus10035512.g/Lus10015831.g/Lus10023322.g/Lus10039156.g/Lus10040391.g/Lus10001169.g/Lus10016074.g/Lus10020415.g/Lus10013778.g/Lus10021663.g/Lus10011361.g/Lus10012297.g/Lus10020418.g/Lus10020417.g/Lus1000…	47
GO:0009765	BP	photosynthesis, light harvesting	47/3389	61/32470	2.84863e-34	4.46998e-32	3.61951e-32	Lus10027966.g/Lus10038490.g/Lus10042219.g/Lus10038575.g/Lus10037875.g/Lus10008191.g/Lus10007362.g/Lus10023320.g/Lus10038489.g/Lus10008594.g/Lus10001644.g/Lus10015834.g/Lus10023321.g/Lus10023509.g/Lus10035512.g/Lus10015831.g/Lus10023322.g/Lus10039156.g/Lus10040391.g/Lus10001169.g/Lus10016074.g/Lus10020415.g/Lus10013778.g/Lus10021663.g/Lus10011361.g/Lus10012297.g/Lus10020418.g/Lus10020417.g/Lus1000…	47
GO:0010287	CC	plastoglobule	50/3389	75/32470	2.25701e-31	3.39995e-29	2.75307e-29	Lus10027966.g/Lus10038490.g/Lus10042219.g/Lus10038575.g/Lus10037875.g/Lus10008191.g/Lus10007362.g/Lus10038489.g/Lus10008594.g/Lus10001644.g/Lus10015834.g/Lus10023321.g/Lus10023509.g/Lus10035512.g/Lus10015831.g/Lus10039156.g/Lus10040391.g/Lus10001169.g/Lus10016074.g/Lus10020415.g/Lus10013778.g/Lus10021663.g/Lus10011361.g/Lus10012297.g/Lus10020417.g/Lus10006416.g/Lus10027786.g/Lus10021730.g/Lus1000…	50
GO:0031967	CC	organelle envelope	206/3389	871/32470	4.37171e-30	6.33225e-28	5.12746e-28	Lus10027966.g/Lus10038490.g/Lus10042219.g/Lus10038575.g/Lus10037875.g/Lus10008191.g/Lus10007362.g/Lus10038489.g/Lus10008594.g/Lus10001644.g/Lus10015834.g/Lus10023321.g/Lus10023509.g/Lus10035512.g/Lus10015831.g/Lus10039156.g/Lus10040391.g/Lus10001169.g/Lus10016074.g/Lus10020415.g/Lus10013778.g/Lus10021663.g/Lus10011361.g/Lus10012297.g/Lus10002560.g/Lus10020417.g/Lus10006416.g/Lus10023149.g/Lus1002…	206
GO:0018298	BP	protein-chromophore linkage	45/3389	64/32470	6.10256e-30	8.51194e-28	6.89244e-28	Lus10027966.g/Lus10038490.g/Lus10042219.g/Lus10038575.g/Lus10037875.g/Lus10008191.g/Lus10007362.g/Lus10023320.g/Lus10038489.g/Lus10008594.g/Lus10001644.g/Lus10015834.g/Lus10023321.g/Lus10023509.g/Lus10035512.g/Lus10015831.g/Lus10023322.g/Lus10039156.g/Lus10040391.g/Lus10001169.g/Lus10016074.g/Lus10020415.g/Lus10013778.g/Lus10021663.g/Lus10011361.g/Lus10012297.g/Lus10020418.g/Lus10020417.g/Lus1000…	45
GO:0031975	CC	envelope	206/3389	874/32470	7.14657e-30	9.61213e-28	7.78331e-28	Lus10027966.g/Lus10038490.g/Lus10042219.g/Lus10038575.g/Lus10037875.g/Lus10008191.g/Lus10007362.g/Lus10038489.g/Lus10008594.g/Lus10001644.g/Lus10015834.g/Lus10023321.g/Lus10023509.g/Lus10035512.g/Lus10015831.g/Lus10039156.g/Lus10040391.g/Lus10001169.g/Lus10016074.g/Lus10020415.g/Lus10013778.g/Lus10021663.g/Lus10011361.g/Lus10012297.g/Lus10002560.g/Lus10020417.g/Lus10006416.g/Lus10023149.g/Lus1002…	206
GO:0031984	CC	organelle subcompartment	239/3389	1097/32470	4.40942e-29	5.72617e-27	4.6367e-27	Lus10027966.g/Lus10038490.g/Lus10042219.g/Lus10038575.g/Lus10037875.g/Lus10008191.g/Lus10007362.g/Lus10023320.g/Lus10038489.g/Lus10008594.g/Lus10001644.g/Lus10015834.g/Lus10023321.g/Lus10023509.g/Lus10035512.g/Lus10015831.g/Lus10023322.g/Lus10039156.g/Lus10040391.g/Lus10001169.g/Lus10016074.g/Lus10020071.g/Lus10020415.g/Lus10013778.g/scaffold605.84/Lus10021663.g/Lus10011361.g/Lus10012297.g/Lus100…	239
GO:0009768	BP	photosynthesis, light harvesting in photosystem I	31/3389	35/32470	1.14332e-26	1.38895e-24	1.12469e-24	Lus10027966.g/Lus10038490.g/Lus10042219.g/Lus10038575.g/Lus10037875.g/Lus10008191.g/Lus10007362.g/Lus10038489.g/Lus10008594.g/Lus10015834.g/Lus10023321.g/Lus10023509.g/Lus10035512.g/Lus10015831.g/Lus10039156.g/Lus10040391.g/Lus10001169.g/Lus10016074.g/Lus10020415.g/Lus10013778.g/Lus10011361.g/Lus10012297.g/Lus10020417.g/Lus10006416.g/Lus10027786.g/Lus10021730.g/Lus10001741.g/scaffold123.321/Lus10…	31
GO:0031409	MF	pigment binding	31/3389	35/32470	1.14332e-26	1.38895e-24	1.12469e-24	Lus10027966.g/Lus10038490.g/Lus10042219.g/Lus10038575.g/Lus10037875.g/Lus10008191.g/Lus10007362.g/Lus10038489.g/Lus10008594.g/Lus10015834.g/Lus10023321.g/Lus10023509.g/Lus10035512.g/Lus10015831.g/Lus10039156.g/Lus10040391.g/Lus10001169.g/Lus10016074.g/Lus10020415.g/Lus10013778.g/Lus10011361.g/Lus10012297.g/Lus10020417.g/Lus10006416.g/Lus10027786.g/Lus10021730.g/Lus10001741.g/scaffold123.321/Lus10…	31
GO:0009654	CC	photosystem II oxygen evolving complex	32/3389	40/32470	1.13857e-24	1.33996e-22	1.08502e-22	Lus10020071.g/Lus10006751.g/Lus10020717.g/Lus10018385.g/Lus10029823.g/Lus10007627.g/Lus10016419.g/Lus10022479.g/Lus10037159.g/Lus10030326.g/Lus10036622.g/Lus10000352.g/Lus10000614.g/Lus10003289.g/Lus10016783.g/Lus10026205.g/Lus10030719.g/Lus10035839.g/Lus10028633.g/Lus10031517.g/Lus10042461.g/Lus10042812.g/Lus10022867.g/Lus10039615.g/Lus10002286.g/Lus10029785.g/Lus10001861.g/Lus10024959.g/Lus1002…	32
GO:0031977	CC	thylakoid lumen	31/3389	54/32470	3.19152e-17	3.6422e-15	2.94923e-15	Lus10020071.g/Lus10006751.g/Lus10037891.g/Lus10010200.g/Lus10018385.g/Lus10007627.g/Lus10035473.g/Lus10036622.g/Lus10020942.g/Lus10003289.g/Lus10035839.g/Lus10008718.g/Lus10019578.g/Lus10041904.g/Lus10028633.g/Lus10006111.g/Lus10030109.g/Lus10027115.g/Lus10042524.g/Lus10009828.g/Lus10007262.g/Lus10001861.g/Lus10042897.g/Lus10006949.g/Lus10022234.g/scaffold413.126/Lus10040008.g/Lus10028194.g/Lus10…	31
GO:0005975	BP	carbohydrate metabolic process	304/3389	1824/32470	3.79056e-17	4.19861e-15	3.39977e-15	Lus10011597.g/Lus10011758.g/Lus10011885.g/Lus10023679.g/Lus10033957.g/Lus10033037.g/Lus10039643.g/Lus10037734.g/Lus10022817.g/Lus10031586.g/Lus10037644.g/Lus10001906.g/Lus10033427.g/Lus10032377.g/Lus10008208.g/Lus10005950.g/Lus10041798.g/Lus10028348.g/Lus10016640.g/Lus10030035.g/Lus10022550.g/Lus10029165.g/Lus10037093.g/Lus10005947.g/Lus10031435.g/Lus10016033.g/Lus10037943.g/Lus10022552.g/Lus1003…	304
GO:0006779	BP	porphyrin-containing compound biosynthetic process	33/3389	65/32470	4.37673e-16	4.70936e-14	3.81335e-14	Lus10042061.g/Lus10018067.g/Lus10021665.g/Lus10018069.g/Lus10018068.g/Lus10031000.g/Lus10001642.g/Lus10038638.g/Lus10039883.g/Lus10035398.g/Lus10028226.g/Lus10042931.g/Lus10042932.g/Lus10016730.g/Lus10037912.g/Lus10015302.g/scaffold76.164/Lus10025423.g/Lus10012892.g/Lus10030544.g/Lus10019033.g/Lus10010082.g/Lus10005013.g/Lus10011170.g/Lus10018051.g/Lus10043079.g/Lus10029064.g/Lus10034205.g/Lus100…	33
GO:0033014	BP	tetrapyrrole biosynthetic process	35/3389	73/32470	5.66506e-16	5.92628e-14	4.79873e-14	Lus10042061.g/Lus10018067.g/Lus10021665.g/Lus10018069.g/Lus10018068.g/Lus10031000.g/Lus10001642.g/Lus10038638.g/Lus10039883.g/Lus10035398.g/Lus10028226.g/Lus10042931.g/Lus10042932.g/Lus10016730.g/Lus10037912.g/Lus10015302.g/scaffold76.164/Lus10025423.g/Lus10012892.g/Lus10030544.g/Lus10019033.g/Lus10010082.g/Lus10005013.g/Lus10011170.g/Lus10040987.g/Lus10018051.g/Lus10043079.g/Lus10029064.g/Lus100…	35
GO:0009416	BP	response to light stimulus	77/3389	280/32470	9.01013e-16	9.17085e-14	7.42599e-14	Lus10027966.g/Lus10038490.g/Lus10042219.g/Lus10038575.g/Lus10037875.g/Lus10008191.g/Lus10007362.g/Lus10038489.g/Lus10008594.g/Lus10015834.g/Lus10029102.g/Lus10023321.g/Lus10023509.g/Lus10035512.g/Lus10015831.g/Lus10039156.g/Lus10040391.g/Lus10001169.g/Lus10016074.g/Lus10020415.g/Lus10013778.g/Lus10011361.g/Lus10012297.g/Lus10042431.g/Lus10020417.g/Lus10006416.g/Lus10027786.g/Lus10021730.g/Lus1000…	77
GO:0033013	BP	tetrapyrrole metabolic process	42/3389	104/32470	1.55185e-15	1.53796e-13	1.24535e-13	Lus10042061.g/Lus10018067.g/Lus10021665.g/Lus10018069.g/Lus10018068.g/Lus10031000.g/Lus10001642.g/Lus10038638.g/Lus10039883.g/Lus10035398.g/Lus10028226.g/Lus10042931.g/Lus10042932.g/Lus10016730.g/Lus10037912.g/Lus10015302.g/scaffold15.158/scaffold76.164/Lus10005718.g/Lus10025423.g/Lus10012892.g/Lus10030092.g/Lus10030544.g/Lus10019033.g/Lus10010082.g/Lus10005013.g/Lus10011170.g/Lus10040987.g/Lus10…	42
GO:0006778	BP	porphyrin-containing compound metabolic process	40/3389	98/32470	4.71863e-15	4.5565e-13	3.68957e-13	Lus10042061.g/Lus10018067.g/Lus10021665.g/Lus10018069.g/Lus10018068.g/Lus10031000.g/Lus10001642.g/Lus10038638.g/Lus10039883.g/Lus10035398.g/Lus10028226.g/Lus10042931.g/Lus10042932.g/Lus10016730.g/Lus10037912.g/Lus10015302.g/scaffold15.158/scaffold76.164/Lus10005718.g/Lus10025423.g/Lus10012892.g/Lus10030092.g/Lus10030544.g/Lus10019033.g/Lus10010082.g/Lus10005013.g/Lus10011170.g/Lus10018051.g/Lus10…	40
GO:0015995	BP	chlorophyll biosynthetic process	22/3389	32/32470	5.47582e-15	5.15549e-13	4.17459e-13	Lus10042061.g/Lus10018067.g/Lus10021665.g/Lus10018069.g/Lus10018068.g/Lus10031000.g/Lus10001642.g/Lus10038638.g/Lus10039883.g/Lus10035398.g/Lus10028226.g/Lus10016730.g/Lus10037912.g/Lus10015302.g/scaffold76.164/Lus10025423.g/Lus10019033.g/Lus10010082.g/Lus10005013.g/Lus10018051.g/Lus10042048.g/Lus10036021.g	22
GO:0046148	BP	pigment biosynthetic process	43/3389	115/32470	1.87875e-14	1.7257e-12	1.39737e-12	Lus10042061.g/Lus10018067.g/Lus10021665.g/Lus10018069.g/Lus10018068.g/Lus10032249.g/Lus10031000.g/Lus10001642.g/Lus10038638.g/Lus10039883.g/Lus10035398.g/Lus10028226.g/Lus10042931.g/Lus10042932.g/Lus10024612.g/Lus10016730.g/Lus10037912.g/Lus10015302.g/scaffold76.164/Lus10025423.g/Lus10012892.g/Lus10030544.g/Lus10019033.g/Lus10010082.g/Lus10005013.g/Lus10014399.g/Lus10011170.g/Lus10029321.g/Lus100…	43
GO:0098796	CC	membrane protein complex	122/3389	586/32470	6.74833e-14	6.051e-12	4.89973e-12	Lus10027966.g/Lus10038490.g/Lus10042219.g/Lus10038575.g/Lus10037875.g/Lus10008191.g/Lus10007362.g/Lus10023320.g/Lus10038489.g/Lus10008594.g/Lus10001644.g/Lus10015834.g/Lus10023321.g/Lus10023509.g/Lus10035512.g/Lus10015831.g/Lus10023322.g/Lus10039156.g/Lus10040391.g/Lus10001169.g/Lus10003849.g/Lus10016074.g/Lus10020071.g/Lus10020415.g/Lus10013778.g/Lus10021663.g/Lus10002084.g/Lus10011361.g/Lus1001…	122
GO:0043436	BP	oxoacid metabolic process	258/3389	1579/32470	1.12261e-13	9.83196e-12	7.96131e-12	Lus10010769.g/Lus10022020.g/Lus10002560.g/Lus10019342.g/Lus10037734.g/Lus10001906.g/Lus10002795.g/Lus10005950.g/Lus10026518.g/Lus10001624.g/Lus10009359.g/Lus10034016.g/Lus10023884.g/Lus10022550.g/Lus10023210.g/Lus10002545.g/Lus10027270.g/Lus10004935.g/Lus10024818.g/Lus10039094.g/Lus10016033.g/Lus10022552.g/Lus10040416.g/Lus10031088.g/Lus10035096.g/Lus10035473.g/Lus10018887.g/Lus10031168.g/Lus1003…	258
GO:0006082	BP	organic acid metabolic process	258/3389	1583/32470	1.49888e-13	1.2829e-11	1.03882e-11	Lus10010769.g/Lus10022020.g/Lus10002560.g/Lus10019342.g/Lus10037734.g/Lus10001906.g/Lus10002795.g/Lus10005950.g/Lus10026518.g/Lus10001624.g/Lus10009359.g/Lus10034016.g/Lus10023884.g/Lus10022550.g/Lus10023210.g/Lus10002545.g/Lus10027270.g/Lus10004935.g/Lus10024818.g/Lus10039094.g/Lus10016033.g/Lus10022552.g/Lus10040416.g/Lus10031088.g/Lus10035096.g/Lus10035473.g/Lus10018887.g/Lus10031168.g/Lus1003…	258
GO:0042440	BP	pigment metabolic process	48/3389	147/32470	2.3242e-13	1.9451e-11	1.57502e-11	Lus10042061.g/Lus10018067.g/Lus10021665.g/Lus10018069.g/Lus10018068.g/Lus10032249.g/Lus10031000.g/Lus10001642.g/Lus10038638.g/Lus10039883.g/Lus10035398.g/Lus10028226.g/Lus10042931.g/Lus10042932.g/Lus10024612.g/Lus10016730.g/Lus10037912.g/Lus10015302.g/scaffold15.158/scaffold76.164/Lus10005718.g/Lus10025423.g/Lus10012892.g/Lus10030092.g/Lus10030544.g/Lus10019033.g/Lus10010082.g/Lus10005013.g/Lus10…	48
GO:0009314	BP	response to radiation	77/3389	309/32470	2.67512e-13	2.19011e-11	1.77341e-11	Lus10027966.g/Lus10038490.g/Lus10042219.g/Lus10038575.g/Lus10037875.g/Lus10008191.g/Lus10007362.g/Lus10038489.g/Lus10008594.g/Lus10015834.g/Lus10029102.g/Lus10023321.g/Lus10023509.g/Lus10035512.g/Lus10015831.g/Lus10039156.g/Lus10040391.g/Lus10001169.g/Lus10016074.g/Lus10020415.g/Lus10013778.g/Lus10011361.g/Lus10012297.g/Lus10042431.g/Lus10020417.g/Lus10006416.g/Lus10027786.g/Lus10021730.g/Lus1000…	77
GO:0048046	CC	apoplast	67/3389	251/32470	3.01887e-13	2.41895e-11	1.95872e-11	Lus10011597.g/Lus10020071.g/Lus10039643.g/Lus10006751.g/Lus10031586.g/Lus10022235.g/Lus10009235.g/Lus10018385.g/Lus10006855.g/Lus10007627.g/Lus10029165.g/Lus10031435.g/Lus10016033.g/Lus10006856.g/Lus10008116.g/Lus10031088.g/Lus10035473.g/Lus10041502.g/Lus10004723.g/Lus10001525.g/Lus10028310.g/Lus10007645.g/Lus10030923.g/Lus10023009.g/Lus10028947.g/Lus10008780.g/Lus10012171.g/Lus10014059.g/Lus1001…	67
GO:0010319	CC	stromule	18/3389	27/32470	3.83228e-12	3.00674e-10	2.43467e-10	Lus10022235.g/Lus10012452.g/Lus10031435.g/Lus10016033.g/Lus10001525.g/Lus10008780.g/Lus10016969.g/Lus10039629.g/Lus10031669.g/Lus10020508.g/Lus10034852.g/Lus10003712.g/Lus10033395.g/Lus10021295.g/Lus10029559.g/Lus10027400.g/Lus10027360.g/Lus10030873.g	18
GO:0015994	BP	chlorophyll metabolic process	27/3389	59/32470	4.85528e-12	3.72582e-10	3.01694e-10	Lus10042061.g/Lus10018067.g/Lus10021665.g/Lus10018069.g/Lus10018068.g/Lus10031000.g/Lus10001642.g/Lus10038638.g/Lus10039883.g/Lus10035398.g/Lus10028226.g/Lus10016730.g/Lus10037912.g/Lus10015302.g/scaffold15.158/scaffold76.164/Lus10025423.g/Lus10019033.g/Lus10010082.g/Lus10005013.g/Lus10018051.g/Lus10042524.g/Lus10003969.g/Lus10004812.g/Lus10042048.g/Lus10023644.g/Lus10036021.g	27
GO:0051186	BP	cofactor metabolic process	107/3389	520/32470	4.94665e-12	3.72582e-10	3.01694e-10	Lus10042061.g/Lus10018067.g/Lus10021665.g/Lus10018069.g/Lus10018068.g/Lus10031000.g/Lus10028806.g/Lus10001642.g/Lus10038638.g/Lus10039883.g/Lus10035398.g/Lus10028226.g/Lus10042931.g/Lus10042932.g/Lus10016730.g/Lus10037912.g/Lus10016033.g/Lus10029142.g/Lus10031088.g/Lus10015302.g/Lus10035473.g/scaffold15.158/Lus10014539.g/scaffold76.164/Lus10031168.g/Lus10041502.g/Lus10005718.g/Lus10015919.g/Lus10…	107
GO:0009657	BP	plastid organization	49/3389	165/32470	6.93347e-12	5.11989e-10	4.14577e-10	Lus10010200.g/Lus10039883.g/Lus10029738.g/scaffold30.56/Lus10010412.g/Lus10012137.g/Lus10037766.g/Lus10031435.g/Lus10042051.g/Lus10001525.g/Lus10016906.g/Lus10012171.g/Lus10014022.g/Lus10035863.g/Lus10018055.g/Lus10014934.g/Lus10043055.g/Lus10042769.g/Lus10038823.g/Lus10025799.g/Lus10034572.g/Lus10035720.g/Lus10011151.g/Lus10004829.g/Lus10037064.g/Lus10002497.g/Lus10005688.g/Lus10017912.g/Lus1002…	49
GO:0019752	BP	carboxylic acid metabolic process	245/3389	1540/32470	8.2483e-12	5.97367e-10	4.83711e-10	Lus10010769.g/Lus10022020.g/Lus10002560.g/Lus10019342.g/Lus10037734.g/Lus10001906.g/Lus10002795.g/Lus10005950.g/Lus10026518.g/Lus10001624.g/Lus10009359.g/Lus10034016.g/Lus10023884.g/Lus10022550.g/Lus10023210.g/Lus10002545.g/Lus10004935.g/Lus10039094.g/Lus10016033.g/Lus10022552.g/Lus10040416.g/Lus10031088.g/Lus10035096.g/Lus10035473.g/Lus10031168.g/Lus10031660.g/Lus10040883.g/Lus10001115.g/Lus1004…	245
GO:0009628	BP	response to abiotic stimulus	123/3389	639/32470	1.47112e-11	1.04533e-09	8.46441e-10	Lus10027966.g/Lus10038490.g/Lus10042219.g/Lus10038575.g/Lus10037875.g/Lus10008191.g/Lus10007362.g/Lus10042203.g/Lus10038489.g/Lus10008594.g/Lus10015834.g/Lus10029102.g/Lus10023321.g/Lus10023509.g/Lus10035512.g/Lus10015831.g/Lus10039156.g/Lus10040391.g/Lus10001169.g/Lus10016074.g/Lus10020415.g/Lus10013778.g/Lus10011361.g/Lus10012297.g/Lus10042431.g/Lus10020417.g/Lus10006416.g/Lus10010100.g/Lus1002…	123
GO:0010207	BP	photosystem II assembly	15/3389	20/32470	1.71683e-11	1.19733e-09	9.69525e-10	Lus10037438.g/Lus10039748.g/Lus10022632.g/Lus10003328.g/Lus10018528.g/Lus10026089.g/Lus10014934.g/Lus10038823.g/Lus10006111.g/Lus10002315.g/Lus10005688.g/Lus10020304.g/Lus10042897.g/Lus10028194.g/Lus10010561.g	15
GO:0046906	MF	tetrapyrrole binding	140/3389	764/32470	2.36871e-11	1.62192e-09	1.31333e-09	Lus10027966.g/Lus10038490.g/Lus10042219.g/Lus10038575.g/Lus10037875.g/Lus10008191.g/Lus10007362.g/Lus10023320.g/Lus10038489.g/Lus10008594.g/Lus10001644.g/Lus10015834.g/Lus10023321.g/Lus10023509.g/Lus10035512.g/Lus10015831.g/Lus10023322.g/Lus10039156.g/Lus10040391.g/Lus10001169.g/Lus10016074.g/Lus10020415.g/Lus10013778.g/Lus10021663.g/Lus10011361.g/Lus10012297.g/Lus10020418.g/Lus10033819.g/Lus1002…	140
GO:0009767	BP	photosynthetic electron transport chain	21/3389	40/32470	4.2191e-11	2.83735e-09	2.29751e-09	Lus10028806.g/Lus10012452.g/Lus10036622.g/Lus10002312.g/Lus10035839.g/Lus10030191.g/Lus10011777.g/Lus10041904.g/Lus10023734.g/Lus10034572.g/Lus10020508.g/Lus10036613.g/Lus10038292.g/Lus10021824.g/Lus10002673.g/scaffold413.126/Lus10035831.g/Lus10006594.g/scaffold134.3/Lus10036614.g/scaffold36.6	21
GO:0009543	CC	chloroplast thylakoid lumen	13/3389	16/32470	7.05698e-11	4.58217e-09	3.71036e-09	Lus10020071.g/Lus10006751.g/Lus10018385.g/Lus10007627.g/Lus10036622.g/Lus10020942.g/Lus10035839.g/Lus10008718.g/Lus10006111.g/Lus10027115.g/Lus10007262.g/Lus10042822.g/Lus10010561.g	13
[truncated: 3,709 more rows]

## Sheet: Z141_RD_up_GO_enrich_result
ID	GO_Type	Description	GeneRatio	BgRatio	pvalue	p.adjust	qvalue	geneID	Count
[truncated: 4,097 more rows]

## Sheet: Z141_RD_down_GO_enrich_result
ID	GO_Type	Description	GeneRatio	BgRatio	pvalue	p.adjust	qvalue	geneID	Count
[truncated: 4,257 more rows]

## Sheet: NY17_DS_up_GO_enrich_result
ID	GO_Type	Description	GeneRatio	BgRatio	pvalue	p.adjust	qvalue	geneID	Count
[truncated: 3,281 more rows]

## Sheet: NY17_DS_down_GO_enrich_result
ID	GO_Type	Description	GeneRatio	BgRatio	pvalue	p.adjust	qvalue	geneID	Count
[truncated: 3,318 more rows]

[truncated: 2 more sheets: NY17_RD_up_GO_enrich_result, NY17_RD_down_GO_enrich_result]
