# Supplementary material for: Transcriptome analysis and molecular mechanism of linseed (Linum usitatissimum L.) drought tolerance under repeated drought using single-molecule long-read sequencing
Source: BMC Genomics. 2021 Feb 9;22:109. doi: 10.1186/s12864-021-07416-5 (PMC7871411; doi:10.1186/s12864-021-07416-5)
Supplement: Supplementary file 13 — Additional file 13: Figure S2. Bubble diagram showing the GO classification of differentially expressed transcripts between Z141 and NY-17 under DS or RD treatment. (a, b) GO terms of downregulated genes overlapping between Z141 and NY-17 under DS (a) or RD (b) treatment. (c-f) GO terms of genes up- (c, d) or downregulated (e, f) in Z141 or NY-17 under only DS. (g-j) GO terms of genes up- (g, h) or downregulated (i, j) in Z141 or NY-17 under only RD. [file 12864_2021_7416_MOESM13_ESM.zip]

Archive with 10 entries (10 files):
- Supplementary Figure S2A.png
- Supplementary Figure S2B.png
- Supplementary Figure S2C.png
- Supplementary Figure S2D.png
- Supplementary Figure S2E.png
- Supplementary Figure S2F.png
- Supplementary Figure S2G.png
- Supplementary Figure S2H.png
- Supplementary Figure S2I.png
- Supplementary Figure S2J.png
