# Supplementary material for: Transcriptome analysis and molecular mechanism of linseed (Linum usitatissimum L.) drought tolerance under repeated drought using single-molecule long-read sequencing
Source: BMC Genomics. 2021 Feb 9;22:109. doi: 10.1186/s12864-021-07416-5 (PMC7871411; doi:10.1186/s12864-021-07416-5)
Supplement: Supplementary file 15 — Additional file 15: Figure S3. Tree diagram showing the REVIGO classification of up- or down-regulated differentially expressed transcripts in Z141 or NY-17 under DS or RD respectively. (a, b) The REVIGO classification of up- (a) and down-regulated (b) genes in Z141 under RD stress. (c, d) The REVIGO classification of up- (c) and down-regulated (d) genes in NY-17 under DS stress. (e, f) The REVIGO classification of up- (e) and down-regulated (f) genes in NY-17 under RD stress. [file 12864_2021_7416_MOESM15_ESM.zip]

Archive with 6 entries (6 files):
- Supplementary Figure S3A.png
- Supplementary Figure S3B.png
- Supplementary Figure S3C.png
- Supplementary Figure S3D.png
- Supplementary Figure S3E.png
- Supplementary Figure S3F.png
