# Supplementary material for: Transcriptome analysis and molecular mechanism of linseed (Linum usitatissimum L.) drought tolerance under repeated drought using single-molecule long-read sequencing
Source: BMC Genomics. 2021 Feb 9;22:109. doi: 10.1186/s12864-021-07416-5 (PMC7871411; doi:10.1186/s12864-021-07416-5)
Supplement: Supplementary file 16 — Additional file 16: Figure S4. MapMan visualization of drought stress-responsive DEGs in Z141 (b) and NY-17 (a, c) under DS and RD stress, respectively. The up- and downregulated DEGs are represented in red and blue colour. The Colour brightness indicates the degree of difference, as shown in the scale on the right. [file 12864_2021_7416_MOESM16_ESM.zip]

Archive with 3 entries (3 files):
- Supplementary Figure S4A.PNG
- Supplementary Figure S4B.PNG
- Supplementary Figure S4C.PNG
