# Supplementary material for: Transcriptome analysis and molecular mechanism of linseed (Linum usitatissimum L.) drought tolerance under repeated drought using single-molecule long-read sequencing
Source: BMC Genomics. 2021 Feb 9;22:109. doi: 10.1186/s12864-021-07416-5 (PMC7871411; doi:10.1186/s12864-021-07416-5)
Supplement: Supplementary file 18 — Additional file 18: Table S14. Detail lists of 15 clusters of differentially expressed transcription factors. [file 12864_2021_7416_MOESM18_ESM.xlsx]

## Sheet: all_TF_cluster_anno (2)
Gene	cluster	TF	family	Ara ID	symbol	description	GO			KEGG	pathway
Lus10001548.g	1	MYB	MYB->MYB	AT4G09460	MYB6	myb domain protein 6	GO:0006351(transcription, DNA-templated);GO:0006355(regulation of transcription, DNA-templated);GO:0006357(regulation of transcription from RNA polymerase II promoter);GO:0009739(response to gibberellin);GO:0009751(response to salicylic acid);GO:0009753(response to jasmonic acid);GO:0030154(cell differentiation);	GO:0005634(nucleus);	GO:0000981(RNA polymerase II transcription factor activity, sequence-specific DNA binding);GO:0001135(transcription factor activity, RNA polymerase II transcription factor recruiting);GO:0003677(DNA binding);GO:0003700(transcription factor activity, sequence-specific DNA binding);GO:0043565(sequence-specific DNA binding);GO:0044212(transcription regulatory region DNA binding);	*	*
Lus10001682.g	1	DBP	DBP
Lus10005325.g	1	MADS-MIKC	MADS->MADS-MIKC	AT5G13790	AGL15	AGAMOUS-like 15	GO:0006351(transcription, DNA-templated);GO:0009793(embryo development ending in seed dormancy);GO:0009910(negative regulation of flower development);GO:0010047(fruit dehiscence);GO:0010227(floral organ abscission);GO:0010262(somatic embryogenesis);GO:0010629(negative regulation of gene expression);GO:0045487(gibberellin catabolic process);GO:0045892(negative regulation of transcription, DNA-temp…	GO:0005634(nucleus);GO:0005737(cytoplasm);	GO:0000977(RNA polymerase II regulatory region sequence-specific DNA binding);GO:0003677(DNA binding);GO:0003700(transcription factor activity, sequence-specific DNA binding);GO:0004601(peroxidase activity);GO:0005515(protein binding);GO:0042803(protein homodimerization activity);GO:0043565(sequence-specific DNA binding);	K09419|HSFF|http://www.genome.jp/dbget-bin/www_bget?ko:K09419	*
Lus10007319.g	1	BES1	BES1	AT1G78700	BEH4	BES1/BZR1 homolog 4	GO:0006351(transcription, DNA-templated);GO:0006355(regulation of transcription, DNA-templated);GO:0009742(brassinosteroid mediated signaling pathway);	GO:0005634(nucleus);	GO:0003677(DNA binding);GO:0003700(transcription factor activity, sequence-specific DNA binding);
Lus10008066.g	1	C2C2-LSD	C2C2->C2C2-LSD	AT4G20380	LSD1	LSD1 zinc finger family protein	GO:0000303(response to superoxide);GO:0001666(response to hypoxia);GO:0002240(response to molecule of oomycetes origin);GO:0008219(cell death);GO:0009626(plant-type hypersensitive response);GO:0009862(systemic acquired resistance, salicylic acid mediated signaling pathway);GO:0010104(regulation of ethylene-activated signaling pathway);GO:0010310(regulation of hydrogen peroxide metabolic process);…	GO:0005576(extracellular region);GO:0005634(nucleus);GO:0005737(cytoplasm);	GO:0003700(transcription factor activity, sequence-specific DNA binding);GO:0005515(protein binding);	K20793|NAA50, NAT5|http://www.genome.jp/dbget-bin/www_bget?ko:K20793	*
Lus10008420.g	1	NAC	NAC	AT2G02450	LOV1	NAC domain containing protein 35	GO:0006351(transcription, DNA-templated);GO:0006355(regulation of transcription, DNA-templated);GO:0007275(multicellular organism development);GO:0009908(flower development);	GO:0005634(nucleus);	GO:0003677(DNA binding);GO:0003700(transcription factor activity, sequence-specific DNA binding);	*	*
Lus10009133.g	1	GRAS	GRAS
Lus10010569.g	1	GNAT	GNAT							*	*
Lus10011307.g	1	bHLH	bHLH	AT3G57800	*	basic helix-loop-helix (bHLH) DNA-binding superfamily protein	GO:0006351(transcription, DNA-templated);GO:0006355(regulation of transcription, DNA-templated);	GO:0005634(nucleus);	GO:0003677(DNA binding);GO:0003700(transcription factor activity, sequence-specific DNA binding);GO:0046983(protein dimerization activity);
Lus10011645.g	1	LOB	LOB
Lus10011829.g	1	AP2/ERF-ERF	AP2/ERF->AP2/ERF-ERF							K15128|MED6|http://www.genome.jp/dbget-bin/www_bget?ko:K15128	*
Lus10012554.g	1	GRAS	GRAS							K00670|NAA30, MAK3|http://www.genome.jp/dbget-bin/www_bget?ko:K00670	*
Lus10013502.g	1	bHLH	bHLH	AT5G08130	BIM1	basic helix-loop-helix (bHLH) DNA-binding superfamily protein	GO:0006351(transcription, DNA-templated);GO:0006355(regulation of transcription, DNA-templated);GO:0009742(brassinosteroid mediated signaling pathway);GO:1902448(positive regulation of shade avoidance);	GO:0005634(nucleus);	GO:0003677(DNA binding);GO:0003700(transcription factor activity, sequence-specific DNA binding);GO:0005515(protein binding);GO:0046983(protein dimerization activity);	K11426|SMYD|http://www.genome.jp/dbget-bin/www_bget?ko:K11426	*
Lus10014015.g	1	MYB-related	MYB->MYB-related	AT5G02840	LCL1	LHY/CCA1-like 1	GO:0006351(transcription, DNA-templated);GO:0006355(regulation of transcription, DNA-templated);GO:0007623(circadian rhythm);GO:0009651(response to salt stress);GO:0009723(response to ethylene);GO:0009733(response to auxin);GO:0009737(response to abscisic acid);GO:0009739(response to gibberellin);GO:0009751(response to salicylic acid);GO:0009753(response to jasmonic acid);GO:0042752(regulation of…	GO:0005634(nucleus);GO:0005737(cytoplasm);	GO:0003677(DNA binding);GO:0003700(transcription factor activity, sequence-specific DNA binding);	K12129|PRR7|http://www.genome.jp/dbget-bin/www_bget?ko:K12129	ko04712(Circadian rhythm - plant)
Lus10014103.g	1	MYB	MYB->MYB
Lus10014164.g	1	OFP	OFP	AT5G01840	OFP1	ovate family protein 1	GO:0006281(DNA repair);GO:0006351(transcription, DNA-templated);GO:0045892(negative regulation of transcription, DNA-templated);GO:0051510(regulation of unidimensional cell growth);	GO:0005634(nucleus);GO:0005730(nucleolus);GO:0005856(cytoskeleton);	GO:0003677(DNA binding);GO:0005515(protein binding);	*	*
Lus10014698.g	1	HSF	HSF	AT3G22830	HSFA6B	heat shock transcription factor A6B	GO:0006351(transcription, DNA-templated);GO:0006355(regulation of transcription, DNA-templated);	GO:0005634(nucleus);GO:0005737(cytoplasm);	GO:0003677(DNA binding);GO:0003700(transcription factor activity, sequence-specific DNA binding);GO:0043565(sequence-specific DNA binding);
Lus10014784.g	1	MYB	MYB->MYB	AT3G61250	MYB17	myb domain protein 17	GO:0006351(transcription, DNA-templated);GO:0006355(regulation of transcription, DNA-templated);GO:0006357(regulation of transcription from RNA polymerase II promoter);GO:0009751(response to salicylic acid);GO:0009753(response to jasmonic acid);GO:0009908(flower development);GO:0009909(regulation of flower development);GO:0030154(cell differentiation);	GO:0005634(nucleus);	GO:0000981(RNA polymerase II transcription factor activity, sequence-specific DNA binding);GO:0001135(transcription factor activity, RNA polymerase II transcription factor recruiting);GO:0003677(DNA binding);GO:0003700(transcription factor activity, sequence-specific DNA binding);GO:0043565(sequence-specific DNA binding);GO:0044212(transcription regulatory region DNA binding);	K07739|ELP3, KAT9|http://www.genome.jp/dbget-bin/www_bget?ko:K07739	*
Lus10015704.g	1	bHLH	bHLH							K12127|TOC1, APRR1|http://www.genome.jp/dbget-bin/www_bget?ko:K12127	ko04712(Circadian rhythm - plant)
Lus10016595.g	1	WRKY	WRKY	AT4G26640	WRKY20	WRKY family transcription factor family protein	GO:0006351(transcription, DNA-templated);GO:0006355(regulation of transcription, DNA-templated);GO:0009611(response to wounding);GO:0009961(response to 1-aminocyclopropane-1-carboxylic acid);GO:0045893(positive regulation of transcription, DNA-templated);	GO:0005634(nucleus);	GO:0003700(transcription factor activity, sequence-specific DNA binding);GO:0043565(sequence-specific DNA binding);	*	*
Lus10016790.g	1	HB-BELL	HB->HB-BELL	AT4G36870	BLH2	BEL1-like homeodomain 2	GO:0006351(transcription, DNA-templated);GO:0006355(regulation of transcription, DNA-templated);GO:0009965(leaf morphogenesis);	GO:0005634(nucleus);	GO:0003677(DNA binding);GO:0003700(transcription factor activity, sequence-specific DNA binding);	K09286|EREBP|http://www.genome.jp/dbget-bin/www_bget?ko:K09286	*
Lus10017229.g	1	C2H2	C2H2	AT3G58070	GIS	C2H2 and C2HC zinc fingers superfamily protein	GO:0006351(transcription, DNA-templated);GO:0006355(regulation of transcription, DNA-templated);GO:0007275(multicellular organism development);GO:0009739(response to gibberellin);GO:0009740(gibberellic acid mediated signaling pathway);GO:0010026(trichome differentiation);GO:0010091(trichome branching);	GO:0005634(nucleus);	GO:0003676(nucleic acid binding);GO:0003700(transcription factor activity, sequence-specific DNA binding);GO:0008270(zinc ion binding);GO:0046872(metal ion binding);
Lus10017495.g	1	DBB	DBB	AT1G75540	BBX21	salt tolerance homolog2	GO:0006351(transcription, DNA-templated);GO:0006355(regulation of transcription, DNA-templated);GO:0009640(photomorphogenesis);GO:0009641(shade avoidance);	GO:0005634(nucleus);	GO:0000989(transcription factor activity, transcription factor binding);GO:0003700(transcription factor activity, sequence-specific DNA binding);GO:0005515(protein binding);GO:0008270(zinc ion binding);GO:0043565(sequence-specific DNA binding);	*	*
Lus10018776.g	1	WRKY	WRKY	AT2G30590	WRKY21	WRKY DNA-binding protein 21	GO:0006351(transcription, DNA-templated);GO:0006355(regulation of transcription, DNA-templated);GO:0019760(glucosinolate metabolic process);	GO:0005634(nucleus);	GO:0003700(transcription factor activity, sequence-specific DNA binding);GO:0005516(calmodulin binding);GO:0043565(sequence-specific DNA binding);
Lus10019331.g	1	AP2/ERF-AP2	AP2/ERF->AP2/ERF-AP2	AT4G36920	AP2	Integrase-type DNA-binding superfamily protein	GO:0006351(transcription, DNA-templated);GO:0006355(regulation of transcription, DNA-templated);GO:0009908(flower development);GO:0010073(meristem maintenance);GO:0010093(specification of floral organ identity);GO:0019953(sexual reproduction);GO:0030154(cell differentiation);GO:0048316(seed development);GO:0048481(plant ovule development);	GO:0005634(nucleus);	GO:0003677(DNA binding);GO:0003700(transcription factor activity, sequence-specific DNA binding);	K09419|HSFF|http://www.genome.jp/dbget-bin/www_bget?ko:K09419	*
Lus10019543.g	1	bZIP	bZIP	AT1G08320	TGA9	bZIP transcription factor family protein	GO:0002237(response to molecule of bacterial origin);GO:0006351(transcription, DNA-templated);GO:0006355(regulation of transcription, DNA-templated);GO:0048653(anther development);GO:0071588(hydrogen peroxide mediated signaling pathway);	GO:0005634(nucleus);	GO:0003677(DNA binding);GO:0003700(transcription factor activity, sequence-specific DNA binding);GO:0005515(protein binding);GO:0042803(protein homodimerization activity);GO:0043565(sequence-specific DNA binding);	*	*
Lus10019927.g	1	C2H2	C2H2	AT5G03150	JKD	C2H2-like zinc finger protein	GO:0006351(transcription, DNA-templated);GO:0006355(regulation of transcription, DNA-templated);GO:0008356(asymmetric cell division);GO:0010075(regulation of meristem growth);GO:0045604(regulation of epidermal cell differentiation);GO:0048364(root development);GO:0051302(regulation of cell division);	GO:0005634(nucleus);	GO:0003676(nucleic acid binding);GO:0003677(DNA binding);GO:0003700(transcription factor activity, sequence-specific DNA binding);GO:0005515(protein binding);GO:0008270(zinc ion binding);GO:0042803(protein homodimerization activity);GO:0046872(metal ion binding);	*	*
Lus10020105.g	1	C2C2-CO-like	C2C2->C2C2-CO-like	AT5G24930	COL4	CONSTANS-like 4	GO:0006355(regulation of transcription, DNA-templated);GO:0009416(response to light stimulus);GO:0009909(regulation of flower development);	GO:0005634(nucleus);	GO:0003700(transcription factor activity, sequence-specific DNA binding);GO:0008270(zinc ion binding);	*	*
Lus10020503.g	1	bHLH	bHLH	AT4G37850	*	basic helix-loop-helix (bHLH) DNA-binding superfamily protein	GO:0006351(transcription, DNA-templated);GO:0006355(regulation of transcription, DNA-templated);	GO:0005634(nucleus);	GO:0003677(DNA binding);GO:0003700(transcription factor activity, sequence-specific DNA binding);GO:0046983(protein dimerization activity);	*	*
Lus10021064.g	1	HB-HD-ZIP	HB->HB-HD-ZIP	AT5G06710	HAT14	homeobox from Arabidopsis thaliana	GO:0006351(transcription, DNA-templated);GO:0006355(regulation of transcription, DNA-templated);	GO:0005634(nucleus);	GO:0003677(DNA binding);GO:0003700(transcription factor activity, sequence-specific DNA binding);GO:0043565(sequence-specific DNA binding);	K09264|K09264|http://www.genome.jp/dbget-bin/www_bget?ko:K09264	*
Lus10021409.g	1	C2H2	C2H2							K15153|MED31, SOH1|http://www.genome.jp/dbget-bin/www_bget?ko:K15153	*
Lus10021614.g	1	SBP	SBP	AT5G43270	SPL2	squamosa promoter binding protein-like 2	GO:0006351(transcription, DNA-templated);GO:0006355(regulation of transcription, DNA-templated);GO:0006996(organelle organization);GO:0016567(protein ubiquitination);GO:0048510(regulation of timing of transition from vegetative to reproductive phase);GO:0048653(anther development);	GO:0005634(nucleus);GO:0016021(integral component of membrane);	GO:0003677(DNA binding);GO:0003700(transcription factor activity, sequence-specific DNA binding);GO:0004842(ubiquitin-protein transferase activity);GO:0016874(ligase activity);GO:0043565(sequence-specific DNA binding);GO:0044212(transcription regulatory region DNA binding);GO:0046872(metal ion binding);	K12127|TOC1, APRR1|http://www.genome.jp/dbget-bin/www_bget?ko:K12127	ko04712(Circadian rhythm - plant)
Lus10021707.g	1	AP2/ERF-RAV	AP2/ERF->AP2/ERF-RAV							*	*
Lus10021846.g	1	bHLH	bHLH	AT4G30980	LRL2	LJRHL1-like 2	GO:0006355(regulation of transcription, DNA-templated);GO:0006366(transcription from RNA polymerase II promoter);GO:0048765(root hair cell differentiation);GO:0048767(root hair elongation);GO:0080147(root hair cell development);	GO:0005634(nucleus);	GO:0001046(core promoter sequence-specific DNA binding);GO:0001228(transcriptional activator activity, RNA polymerase II transcription regulatory region sequence-specific binding);GO:0003677(DNA binding);GO:0003700(transcription factor activity, sequence-specific DNA binding);GO:0046983(protein dimerization activity);
Lus10022769.g	1	AP2/ERF-ERF	AP2/ERF->AP2/ERF-ERF							*	*
Lus10026238.g	1	Others	Others
Lus10026733.g	1	bHLH	bHLH	AT1G05805	*	basic helix-loop-helix (bHLH) DNA-binding superfamily protein	GO:0006355(regulation of transcription, DNA-templated);GO:0006366(transcription from RNA polymerase II promoter);GO:0010119(regulation of stomatal movement);	GO:0005634(nucleus);GO:0005829(cytosol);	GO:0001046(core promoter sequence-specific DNA binding);GO:0001228(transcriptional activator activity, RNA polymerase II transcription regulatory region sequence-specific binding);GO:0003677(DNA binding);GO:0003700(transcription factor activity, sequence-specific DNA binding);GO:0044212(transcription regulatory region DNA binding);GO:0046983(protein dimerization activity);	K21752|DRAP1, NC2-alpha|http://www.genome.jp/dbget-bin/www_bget?ko:K21752	*
Lus10026909.g	1	C2C2-CO-like	C2C2->C2C2-CO-like	AT5G24930	COL4	CONSTANS-like 4	GO:0006355(regulation of transcription, DNA-templated);GO:0009416(response to light stimulus);GO:0009909(regulation of flower development);	GO:0005634(nucleus);	GO:0003700(transcription factor activity, sequence-specific DNA binding);GO:0008270(zinc ion binding);	*	*
Lus10027175.g	1	HB-HD-ZIP	HB->HB-HD-ZIP	AT5G52170	HDG7	homeodomain GLABROUS 7	GO:0006351(transcription, DNA-templated);GO:0006355(regulation of transcription, DNA-templated);	GO:0005634(nucleus);	GO:0003677(DNA binding);GO:0003700(transcription factor activity, sequence-specific DNA binding);GO:0008289(lipid binding);GO:0043565(sequence-specific DNA binding);
Lus10028175.g	1	bHLH	bHLH	AT4G00050	UNE10	basic helix-loop-helix (bHLH) DNA-binding superfamily protein	GO:0006351(transcription, DNA-templated);GO:0006355(regulation of transcription, DNA-templated);GO:0009567(double fertilization forming a zygote and endosperm);	GO:0005634(nucleus);GO:0009506(plasmodesma);	GO:0003677(DNA binding);GO:0003700(transcription factor activity, sequence-specific DNA binding);GO:0046983(protein dimerization activity);	*	*
Lus10029293.g	1	HB-HD-ZIP	HB->HB-HD-ZIP	AT5G06710	HAT14	homeobox from Arabidopsis thaliana	GO:0006351(transcription, DNA-templated);GO:0006355(regulation of transcription, DNA-templated);	GO:0005634(nucleus);	GO:0003677(DNA binding);GO:0003700(transcription factor activity, sequence-specific DNA binding);GO:0043565(sequence-specific DNA binding);	*	*
Lus10029805.g	1	bHLH	bHLH	AT3G59060	PIL6	phytochrome interacting factor 3-like 6	GO:0006351(transcription, DNA-templated);GO:0006355(regulation of transcription, DNA-templated);GO:0009585(red, far-red light phototransduction);GO:0009693(ethylene biosynthetic process);GO:0010244(response to low fluence blue light stimulus by blue low-fluence system);GO:0010600(regulation of auxin biosynthetic process);GO:0010928(regulation of auxin mediated signaling pathway);	GO:0005634(nucleus);	GO:0003677(DNA binding);GO:0003700(transcription factor activity, sequence-specific DNA binding);GO:0005515(protein binding);GO:0046983(protein dimerization activity);	*	*
Lus10030664.g	1	Others	Others	AT1G59940	ARR3	response regulator 3	GO:0000160(phosphorelay signal transduction system);GO:0006351(transcription, DNA-templated);GO:0006355(regulation of transcription, DNA-templated);GO:0007623(circadian rhythm);GO:0009735(response to cytokinin);GO:0009736(cytokinin-activated signaling pathway);GO:0010114(response to red light);GO:0010161(red light signaling pathway);GO:0042752(regulation of circadian rhythm);	GO:0005634(nucleus);GO:0005737(cytoplasm);	GO:0000156(phosphorelay response regulator activity);	*	*
Lus10030807.g	1	bHLH	bHLH	AT5G62610	*	basic helix-loop-helix (bHLH) DNA-binding superfamily protein	GO:0006351(transcription, DNA-templated);GO:0006355(regulation of transcription, DNA-templated);	GO:0005634(nucleus);	GO:0003677(DNA binding);GO:0003700(transcription factor activity, sequence-specific DNA binding);GO:0043565(sequence-specific DNA binding);GO:0046983(protein dimerization activity);	*	*
Lus10030822.g	1	Others	Others	AT1G59940	ARR3	response regulator 3	GO:0000160(phosphorelay signal transduction system);GO:0006351(transcription, DNA-templated);GO:0006355(regulation of transcription, DNA-templated);GO:0007623(circadian rhythm);GO:0009735(response to cytokinin);GO:0009736(cytokinin-activated signaling pathway);GO:0010114(response to red light);GO:0010161(red light signaling pathway);GO:0042752(regulation of circadian rhythm);	GO:0005634(nucleus);GO:0005737(cytoplasm);	GO:0000156(phosphorelay response regulator activity);	*	*
Lus10031584.g	1	C2C2-CO-like	C2C2->C2C2-CO-like	AT4G15250	BBX9	B-box type zinc finger protein with CCT domain	*	GO:0005634(nucleus);	GO:0003700(transcription factor activity, sequence-specific DNA binding);GO:0008270(zinc ion binding);
Lus10032498.g	1	AP2/ERF-ERF	AP2/ERF->AP2/ERF-ERF	AT5G61590	*	Integrase-type DNA-binding superfamily protein	GO:0006351(transcription, DNA-templated);GO:0006355(regulation of transcription, DNA-templated);GO:0009414(response to water deprivation);GO:0009873(ethylene-activated signaling pathway);GO:0019760(glucosinolate metabolic process);GO:0045893(positive regulation of transcription, DNA-templated);GO:1904277(negative regulation of wax biosynthetic process);	GO:0005634(nucleus);	GO:0000976(transcription regulatory region sequence-specific DNA binding);GO:0003677(DNA binding);GO:0003700(transcription factor activity, sequence-specific DNA binding);GO:0043565(sequence-specific DNA binding);GO:0044212(transcription regulatory region DNA binding);	K09286|EREBP|http://www.genome.jp/dbget-bin/www_bget?ko:K09286	*
Lus10032764.g	1	MYB	MYB->MYB							*	*
Lus10033061.g	1	GRAS	GRAS
Lus10034322.g	1	Others	Others	AT1G68520	BBX14	B-box type zinc finger protein with CCT domain	GO:0006355(regulation of transcription, DNA-templated);	GO:0005634(nucleus);	GO:0003700(transcription factor activity, sequence-specific DNA binding);GO:0008270(zinc ion binding);	*	*
Lus10035056.g	1	bHLH	bHLH	AT1G68810	*	basic helix-loop-helix (bHLH) DNA-binding superfamily protein	GO:0006351(transcription, DNA-templated);GO:0006355(regulation of transcription, DNA-templated);	GO:0005634(nucleus);	GO:0003677(DNA binding);GO:0003700(transcription factor activity, sequence-specific DNA binding);GO:0046983(protein dimerization activity);
Lus10035059.g	1	AP2/ERF-ERF	AP2/ERF->AP2/ERF-ERF							*	*
Lus10035705.g	1	GARP-G2-like	GARP->GARP-G2-like	AT3G13040	*	myb-like HTH transcriptional regulator family protein	GO:0006355(regulation of transcription, DNA-templated);	GO:0005634(nucleus);	GO:0003700(transcription factor activity, sequence-specific DNA binding);	K15032|MTERFD|http://www.genome.jp/dbget-bin/www_bget?ko:K15032	*
Lus10036286.g	1	bHLH	bHLH	AT4G30980	LRL2	LJRHL1-like 2	GO:0006355(regulation of transcription, DNA-templated);GO:0006366(transcription from RNA polymerase II promoter);GO:0048765(root hair cell differentiation);GO:0048767(root hair elongation);GO:0080147(root hair cell development);	GO:0005634(nucleus);	GO:0001046(core promoter sequence-specific DNA binding);GO:0001228(transcriptional activator activity, RNA polymerase II transcription regulatory region sequence-specific binding);GO:0003677(DNA binding);GO:0003700(transcription factor activity, sequence-specific DNA binding);GO:0046983(protein dimerization activity);	*	*
Lus10036730.g	1	HB-HD-ZIP	HB->HB-HD-ZIP	AT1G69780	ATHB13	Homeobox-leucine zipper protein family	GO:0006351(transcription, DNA-templated);GO:0006355(regulation of transcription, DNA-templated);GO:0009744(response to sucrose);GO:0009965(leaf morphogenesis);GO:0048826(cotyledon morphogenesis);GO:0080022(primary root development);	GO:0005634(nucleus);	GO:0003677(DNA binding);GO:0003700(transcription factor activity, sequence-specific DNA binding);GO:0043565(sequence-specific DNA binding);
Lus10036758.g	1	GARP-G2-like	GARP->GARP-G2-like	AT1G69580	*	Homeodomain-like superfamily protein	GO:0006355(regulation of transcription, DNA-templated);	GO:0005634(nucleus);	GO:0003700(transcription factor activity, sequence-specific DNA binding);
Lus10037094.g	1	WRKY	WRKY	AT1G69310	WRKY57	WRKY DNA-binding protein 57	GO:0006351(transcription, DNA-templated);GO:0006355(regulation of transcription, DNA-templated);GO:0006970(response to osmotic stress);GO:0009414(response to water deprivation);GO:0009651(response to salt stress);	GO:0005634(nucleus);	GO:0003700(transcription factor activity, sequence-specific DNA binding);GO:0043565(sequence-specific DNA binding);GO:0044212(transcription regulatory region DNA binding);	*	*
Lus10037169.g	1	GARP-G2-like	GARP->GARP-G2-like	AT1G69580	*	Homeodomain-like superfamily protein	GO:0006355(regulation of transcription, DNA-templated);	GO:0005634(nucleus);	GO:0003700(transcription factor activity, sequence-specific DNA binding);	*	*
Lus10037200.g	1	HB-HD-ZIP	HB->HB-HD-ZIP	AT1G69780	ATHB13	Homeobox-leucine zipper protein family	GO:0006351(transcription, DNA-templated);GO:0006355(regulation of transcription, DNA-templated);GO:0009744(response to sucrose);GO:0009965(leaf morphogenesis);GO:0048826(cotyledon morphogenesis);GO:0080022(primary root development);	GO:0005634(nucleus);	GO:0003677(DNA binding);GO:0003700(transcription factor activity, sequence-specific DNA binding);GO:0043565(sequence-specific DNA binding);
Lus10037484.g	1	bHLH	bHLH							K09286|EREBP|http://www.genome.jp/dbget-bin/www_bget?ko:K09286	*
Lus10039580.g	1	MADS-MIKC	MADS->MADS-MIKC	AT5G13790	AGL15	AGAMOUS-like 15	GO:0006351(transcription, DNA-templated);GO:0009793(embryo development ending in seed dormancy);GO:0009910(negative regulation of flower development);GO:0010047(fruit dehiscence);GO:0010227(floral organ abscission);GO:0010262(somatic embryogenesis);GO:0010629(negative regulation of gene expression);GO:0045487(gibberellin catabolic process);GO:0045892(negative regulation of transcription, DNA-temp…	GO:0005634(nucleus);GO:0005737(cytoplasm);	GO:0000977(RNA polymerase II regulatory region sequence-specific DNA binding);GO:0003677(DNA binding);GO:0003700(transcription factor activity, sequence-specific DNA binding);GO:0004601(peroxidase activity);GO:0005515(protein binding);GO:0042803(protein homodimerization activity);GO:0043565(sequence-specific DNA binding);	*	*
Lus10040556.g	1	C2C2-GATA	C2C2->C2C2-GATA							K14321|NUPL2, CG1|http://www.genome.jp/dbget-bin/www_bget?ko:K14321	ko03013(RNA transport)
Lus10041986.g	1	Tify	Tify	AT3G17910	SURF1	Surfeit locus 1 cytochrome c oxidase biogenesis protein	GO:0008535(respiratory chain complex IV assembly);	GO:0005739(mitochondrion);GO:0005743(mitochondrial inner membrane);GO:0016021(integral component of membrane);	GO:0003674(molecular_function);	K14431|TGA|http://www.genome.jp/dbget-bin/www_bget?ko:K14431	ko04075(Plant hormone signal transduction)
Lus10042431.g	1	Others	Others							*	*
scaffold230.86	1	C2C2-Dof	C2C2->C2C2-Dof	AT5G60850	OBP4	OBF binding protein 4	GO:0006351(transcription, DNA-templated);GO:0006355(regulation of transcription, DNA-templated);	GO:0005634(nucleus);	GO:0003677(DNA binding);GO:0003700(transcription factor activity, sequence-specific DNA binding);GO:0044212(transcription regulatory region DNA binding);GO:0046872(metal ion binding);
scaffold279.5	1	B3	B3->B3							*	*
Lus10000582.g	2	AP2/ERF-ERF	AP2/ERF->AP2/ERF-ERF							*	*
Lus10001577.g	2	GRAS	GRAS	AT2G37650	*	GRAS family transcription factor	GO:0006351(transcription, DNA-templated);GO:0006355(regulation of transcription, DNA-templated);	GO:0005634(nucleus);	GO:0003700(transcription factor activity, sequence-specific DNA binding);	K09286|EREBP|http://www.genome.jp/dbget-bin/www_bget?ko:K09286	*
Lus10002083.g	2	NAC	NAC							*	*
Lus10002337.g	2	bHLH	bHLH	AT5G48560	*	basic helix-loop-helix (bHLH) DNA-binding superfamily protein	GO:0006351(transcription, DNA-templated);GO:0006355(regulation of transcription, DNA-templated);GO:0009637(response to blue light);	GO:0005634(nucleus);	GO:0003677(DNA binding);GO:0003700(transcription factor activity, sequence-specific DNA binding);GO:0005515(protein binding);GO:0046983(protein dimerization activity);	K14432|ABF|http://www.genome.jp/dbget-bin/www_bget?ko:K14432	ko04075(Plant hormone signal transduction)
Lus10003469.g	2	SNF2	SNF2	AT5G07810	*	SNF2 domain-containing protein / helicase domain-containing protein / HNH endonuclease domain-containing protein	*	GO:0005634(nucleus);	GO:0003676(nucleic acid binding);GO:0004386(helicase activity);GO:0005524(ATP binding);	*	*
Lus10003557.g	2	MYB	MYB->MYB	AT3G23250	MYB15	myb domain protein 15	GO:0006351(transcription, DNA-templated);GO:0006355(regulation of transcription, DNA-templated);GO:0006357(regulation of transcription from RNA polymerase II promoter);GO:0009651(response to salt stress);GO:0009723(response to ethylene);GO:0009733(response to auxin);GO:0009753(response to jasmonic acid);GO:0010200(response to chitin);GO:0030154(cell differentiation);GO:0046686(response to cadmium…	GO:0005634(nucleus);	GO:0000981(RNA polymerase II transcription factor activity, sequence-specific DNA binding);GO:0001135(transcription factor activity, RNA polymerase II transcription factor recruiting);GO:0003677(DNA binding);GO:0003700(transcription factor activity, sequence-specific DNA binding);GO:0043565(sequence-specific DNA binding);GO:0044212(transcription regulatory region DNA binding);	K09419|HSFF|http://www.genome.jp/dbget-bin/www_bget?ko:K09419	*
Lus10004042.g	2	MYB	MYB->MYB
Lus10004846.g	2	NAC	NAC	AT5G22380	NAC090	NAC domain containing protein 90	GO:0006351(transcription, DNA-templated);GO:0006355(regulation of transcription, DNA-templated);GO:0007275(multicellular organism development);	GO:0005634(nucleus);	GO:0003677(DNA binding);GO:0003700(transcription factor activity, sequence-specific DNA binding);	*	*
Lus10004968.g	2	GRAS	GRAS	AT2G37650	*	GRAS family transcription factor	GO:0006351(transcription, DNA-templated);GO:0006355(regulation of transcription, DNA-templated);	GO:0005634(nucleus);	GO:0003700(transcription factor activity, sequence-specific DNA binding);	K09284|AP2|http://www.genome.jp/dbget-bin/www_bget?ko:K09284	*
Lus10004990.g	2	AP2/ERF-AP2	AP2/ERF->AP2/ERF-AP2	AT4G36920	AP2	Integrase-type DNA-binding superfamily protein	GO:0006351(transcription, DNA-templated);GO:0006355(regulation of transcription, DNA-templated);GO:0009908(flower development);GO:0010073(meristem maintenance);GO:0010093(specification of floral organ identity);GO:0019953(sexual reproduction);GO:0030154(cell differentiation);GO:0048316(seed development);GO:0048481(plant ovule development);	GO:0005634(nucleus);	GO:0003677(DNA binding);GO:0003700(transcription factor activity, sequence-specific DNA binding);	*	*
Lus10006261.g	2	WRKY	WRKY	AT4G24240	WRKY7	WRKY DNA-binding protein 7	GO:0006351(transcription, DNA-templated);GO:0006355(regulation of transcription, DNA-templated);	GO:0005634(nucleus);	GO:0003700(transcription factor activity, sequence-specific DNA binding);GO:0005516(calmodulin binding);GO:0043565(sequence-specific DNA binding);	*	*
Lus10006848.g	2	WRKY	WRKY							*	*
Lus10008605.g	2	bZIP	bZIP	AT2G40620	*	Basic-leucine zipper (bZIP) transcription factor family protein	GO:0006355(regulation of transcription, DNA-templated);	GO:0005634(nucleus);GO:0005654(nucleoplasm);GO:0005737(cytoplasm);	GO:0003677(DNA binding);GO:0003700(transcription factor activity, sequence-specific DNA binding);GO:0005515(protein binding);	K09422|MYBP|http://www.genome.jp/dbget-bin/www_bget?ko:K09422	*
Lus10009055.g	2	bZIP	bZIP	AT1G77920	TGA7	bZIP transcription factor family protein	GO:0006351(transcription, DNA-templated);GO:0006355(regulation of transcription, DNA-templated);GO:0042742(defense response to bacterium);	GO:0005634(nucleus);	GO:0003700(transcription factor activity, sequence-specific DNA binding);GO:0005515(protein binding);GO:0005516(calmodulin binding);GO:0043565(sequence-specific DNA binding);	*	*
Lus10009448.g	2	MYB	MYB->MYB	AT4G09460	MYB6	myb domain protein 6	GO:0006351(transcription, DNA-templated);GO:0006355(regulation of transcription, DNA-templated);GO:0006357(regulation of transcription from RNA polymerase II promoter);GO:0009739(response to gibberellin);GO:0009751(response to salicylic acid);GO:0009753(response to jasmonic acid);GO:0030154(cell differentiation);	GO:0005634(nucleus);	GO:0000981(RNA polymerase II transcription factor activity, sequence-specific DNA binding);GO:0001135(transcription factor activity, RNA polymerase II transcription factor recruiting);GO:0003677(DNA binding);GO:0003700(transcription factor activity, sequence-specific DNA binding);GO:0043565(sequence-specific DNA binding);GO:0044212(transcription regulatory region DNA binding);	*	*
Lus10010833.g	2	TUB	TUB	AT1G47270	TLP6	tubby like protein 6	GO:0006355(regulation of transcription, DNA-templated);GO:0009555(pollen development);	GO:0005634(nucleus);	GO:0003700(transcription factor activity, sequence-specific DNA binding);GO:0008081(phosphoric diester hydrolase activity);GO:0035091(phosphatidylinositol binding);	*	*
Lus10010959.g	2	NAC	NAC	AT5G10360	EMB3010	Ribosomal protein S6e	GO:0006364(rRNA processing);GO:0006412(translation);GO:0009735(response to cytokinin);GO:0009793(embryo development ending in seed dormancy);GO:0040007(growth);GO:0042274(ribosomal small subunit biogenesis);	GO:0005634(nucleus);GO:0005829(cytosol);GO:0005840(ribosome);GO:0005886(plasma membrane);GO:0009506(plasmodesma);GO:0022626(cytosolic ribosome);GO:0022627(cytosolic small ribosomal subunit);	GO:0003729(mRNA binding);GO:0003735(structural constituent of ribosome);	*	*
Lus10011546.g	2	MYB-related	MYB->MYB-related	AT5G67580	TRB2	Homeodomain-like/winged-helix DNA-binding family protein	GO:0006334(nucleosome assembly);GO:0006351(transcription, DNA-templated);GO:0006355(regulation of transcription, DNA-templated);GO:0009651(response to salt stress);GO:0009723(response to ethylene);GO:0009733(response to auxin);GO:0009737(response to abscisic acid);GO:0009739(response to gibberellin);GO:0009751(response to salicylic acid);GO:0009753(response to jasmonic acid);GO:0031627(telomeric …	GO:0000784(nuclear chromosome, telomeric region);GO:0000785(chromatin);GO:0000786(nucleosome);GO:0005634(nucleus);GO:0005730(nucleolus);	GO:0003677(DNA binding);GO:0003691(double-stranded telomeric DNA binding);GO:0003700(transcription factor activity, sequence-specific DNA binding);GO:0005515(protein binding);GO:0042162(telomeric DNA binding);GO:0042803(protein homodimerization activity);GO:0043047(single-stranded telomeric DNA binding);	*	*
Lus10011881.g	2	MED6	MED6	AT3G21350	MED6	RNA polymerase transcriptional regulation mediator-related	GO:0006357(regulation of transcription from RNA polymerase II promoter);GO:0051123(RNA polymerase II transcriptional preinitiation complex assembly);	GO:0005634(nucleus);GO:0016592(mediator complex);GO:0070847(core mediator complex);	GO:0001128(RNA polymerase II transcription coactivator activity involved in preinitiation complex assembly);	K13464|JAZ|http://www.genome.jp/dbget-bin/www_bget?ko:K13464	ko04075(Plant hormone signal transduction)
Lus10012870.g	2	WRKY	WRKY	AT3G56400	WRKY70	WRKY DNA-binding protein 70	GO:0006351(transcription, DNA-templated);GO:0006355(regulation of transcription, DNA-templated);GO:0009751(response to salicylic acid);GO:0009753(response to jasmonic acid);GO:0009759(indole glucosinolate biosynthetic process);GO:0009862(systemic acquired resistance, salicylic acid mediated signaling pathway);GO:0009864(induced systemic resistance, jasmonic acid mediated signaling pathway);GO:001…	GO:0005634(nucleus);	GO:0003700(transcription factor activity, sequence-specific DNA binding);GO:0005515(protein binding);GO:0043565(sequence-specific DNA binding);	*	*
Lus10013321.g	2	E2F-DP	E2F-DP	AT5G22220	E2F1	E2F transcription factor 1	GO:0006351(transcription, DNA-templated);GO:0006355(regulation of transcription, DNA-templated);GO:0007049(cell cycle);GO:0008284(positive regulation of cell proliferation);GO:0009733(response to auxin);GO:0010090(trichome morphogenesis);GO:0045893(positive regulation of transcription, DNA-templated);GO:0051302(regulation of cell division);GO:0051446(positive regulation of meiotic cell cycle);	GO:0005634(nucleus);GO:0005667(transcription factor complex);GO:0005737(cytoplasm);	GO:0003677(DNA binding);GO:0003700(transcription factor activity, sequence-specific DNA binding);GO:0005515(protein binding);GO:0046983(protein dimerization activity);
Lus10014177.g	2	WRKY	WRKY	AT5G22570	WRKY38	WRKY DNA-binding protein 38	GO:0006351(transcription, DNA-templated);GO:0006355(regulation of transcription, DNA-templated);GO:0009863(salicylic acid mediated signaling pathway);GO:0042742(defense response to bacterium);	GO:0005634(nucleus);	GO:0003700(transcription factor activity, sequence-specific DNA binding);GO:0005515(protein binding);GO:0043565(sequence-specific DNA binding);	*	*
Lus10015546.g	2	WRKY	WRKY							K12130|PRR5|http://www.genome.jp/dbget-bin/www_bget?ko:K12130	ko04712(Circadian rhythm - plant)
Lus10016227.g	2	AP2/ERF-ERF	AP2/ERF->AP2/ERF-ERF							K09338|HD-ZIP|http://www.genome.jp/dbget-bin/www_bget?ko:K09338	*
Lus10016254.g	2	HB-HD-ZIP	HB->HB-HD-ZIP	AT5G06710	HAT14	homeobox from Arabidopsis thaliana	GO:0006351(transcription, DNA-templated);GO:0006355(regulation of transcription, DNA-templated);	GO:0005634(nucleus);	GO:0003677(DNA binding);GO:0003700(transcription factor activity, sequence-specific DNA binding);GO:0043565(sequence-specific DNA binding);
Lus10016948.g	2	MYB	MYB->MYB	AT4G09460	MYB6	myb domain protein 6	GO:0006351(transcription, DNA-templated);GO:0006355(regulation of transcription, DNA-templated);GO:0006357(regulation of transcription from RNA polymerase II promoter);GO:0009739(response to gibberellin);GO:0009751(response to salicylic acid);GO:0009753(response to jasmonic acid);GO:0030154(cell differentiation);	GO:0005634(nucleus);	GO:0000981(RNA polymerase II transcription factor activity, sequence-specific DNA binding);GO:0001135(transcription factor activity, RNA polymerase II transcription factor recruiting);GO:0003677(DNA binding);GO:0003700(transcription factor activity, sequence-specific DNA binding);GO:0043565(sequence-specific DNA binding);GO:0044212(transcription regulatory region DNA binding);	K15032|MTERFD|http://www.genome.jp/dbget-bin/www_bget?ko:K15032	*
Lus10017353.g	2	NAC	NAC	AT4G35580	NTL9	NAC transcription factor-like 9	GO:0006355(regulation of transcription, DNA-templated);GO:0031347(regulation of defense response);GO:0045892(negative regulation of transcription, DNA-templated);	GO:0005634(nucleus);	GO:0003700(transcription factor activity, sequence-specific DNA binding);GO:0005515(protein binding);GO:0005516(calmodulin binding);	*	*
Lus10019247.g	2	bHLH	bHLH	AT4G37850	*	basic helix-loop-helix (bHLH) DNA-binding superfamily protein	GO:0006351(transcription, DNA-templated);GO:0006355(regulation of transcription, DNA-templated);	GO:0005634(nucleus);	GO:0003677(DNA binding);GO:0003700(transcription factor activity, sequence-specific DNA binding);GO:0046983(protein dimerization activity);
Lus10021876.g	2	bHLH	bHLH	AT4G14410	bHLH104	basic helix-loop-helix (bHLH) DNA-binding superfamily protein	GO:0006351(transcription, DNA-templated);GO:0006355(regulation of transcription, DNA-templated);	GO:0005634(nucleus);	GO:0003677(DNA binding);GO:0003700(transcription factor activity, sequence-specific DNA binding);GO:0005515(protein binding);GO:0046983(protein dimerization activity);	K14509|ETR, ERS|http://www.genome.jp/dbget-bin/www_bget?ko:K14509	ko04016(MAPK signaling pathway - plant);ko04075(Plant hormone signal transduction)
Lus10022097.g	2	GRAS	GRAS	AT3G13840	*	GRAS family transcription factor	GO:0006351(transcription, DNA-templated);GO:0006355(regulation of transcription, DNA-templated);	GO:0005634(nucleus);	GO:0003700(transcription factor activity, sequence-specific DNA binding);	*	*
Lus10023099.g	2	WRKY	WRKY	AT4G23810	WRKY53	WRKY family transcription factor	GO:0006351(transcription, DNA-templated);GO:0006355(regulation of transcription, DNA-templated);GO:0009751(response to salicylic acid);GO:0009816(defense response to bacterium, incompatible interaction);GO:0010150(leaf senescence);GO:0010193(response to ozone);GO:0010200(response to chitin);GO:0031347(regulation of defense response);GO:0042542(response to hydrogen peroxide);GO:0045893(positive re…	GO:0005634(nucleus);GO:0009507(chloroplast);	GO:0003677(DNA binding);GO:0003700(transcription factor activity, sequence-specific DNA binding);GO:0005515(protein binding);GO:0043565(sequence-specific DNA binding);	*	*
Lus10023857.g	2	GARP-G2-like	GARP->GARP-G2-like	AT1G49560	*	Homeodomain-like superfamily protein	GO:0006351(transcription, DNA-templated);GO:0006355(regulation of transcription, DNA-templated);	GO:0005634(nucleus);	GO:0003677(DNA binding);GO:0003700(transcription factor activity, sequence-specific DNA binding);	K09419|HSFF|http://www.genome.jp/dbget-bin/www_bget?ko:K09419	*
Lus10025216.g	2	WRKY	WRKY	AT5G22570	WRKY38	WRKY DNA-binding protein 38	GO:0006351(transcription, DNA-templated);GO:0006355(regulation of transcription, DNA-templated);GO:0009863(salicylic acid mediated signaling pathway);GO:0042742(defense response to bacterium);	GO:0005634(nucleus);	GO:0003700(transcription factor activity, sequence-specific DNA binding);GO:0005515(protein binding);GO:0043565(sequence-specific DNA binding);	*	*
Lus10026409.g	2	WRKY	WRKY							*	*
Lus10026936.g	2	WRKY	WRKY	AT4G31550	WRKY11	WRKY DNA-binding protein 11	GO:0006351(transcription, DNA-templated);GO:0006355(regulation of transcription, DNA-templated);GO:0010200(response to chitin);GO:0042742(defense response to bacterium);	GO:0005634(nucleus);	GO:0003700(transcription factor activity, sequence-specific DNA binding);GO:0005516(calmodulin binding);GO:0043565(sequence-specific DNA binding);	*	*
Lus10027197.g	2	MYB	MYB->MYB							K21751|DR1, NC2-beta|http://www.genome.jp/dbget-bin/www_bget?ko:K21751	*
Lus10028951.g	2	C2H2	C2H2							*	*
Lus10029021.g	2	WRKY	WRKY	AT3G56400	WRKY70	WRKY DNA-binding protein 70	GO:0006351(transcription, DNA-templated);GO:0006355(regulation of transcription, DNA-templated);GO:0009751(response to salicylic acid);GO:0009753(response to jasmonic acid);GO:0009759(indole glucosinolate biosynthetic process);GO:0009862(systemic acquired resistance, salicylic acid mediated signaling pathway);GO:0009864(induced systemic resistance, jasmonic acid mediated signaling pathway);GO:001…	GO:0005634(nucleus);	GO:0003700(transcription factor activity, sequence-specific DNA binding);GO:0005515(protein binding);GO:0043565(sequence-specific DNA binding);	*	*
Lus10030040.g	2	WRKY	WRKY							K15083|RAD16|http://www.genome.jp/dbget-bin/www_bget?ko:K15083	*
Lus10030517.g	2	WRKY	WRKY	AT3G56400	WRKY70	WRKY DNA-binding protein 70	GO:0006351(transcription, DNA-templated);GO:0006355(regulation of transcription, DNA-templated);GO:0009751(response to salicylic acid);GO:0009753(response to jasmonic acid);GO:0009759(indole glucosinolate biosynthetic process);GO:0009862(systemic acquired resistance, salicylic acid mediated signaling pathway);GO:0009864(induced systemic resistance, jasmonic acid mediated signaling pathway);GO:001…	GO:0005634(nucleus);	GO:0003700(transcription factor activity, sequence-specific DNA binding);GO:0005515(protein binding);GO:0043565(sequence-specific DNA binding);	K14492|ARR-A|http://www.genome.jp/dbget-bin/www_bget?ko:K14492	ko04075(Plant hormone signal transduction)
Lus10031314.g	2	C2H2	C2H2							*	*
Lus10031349.g	2	bZIP	bZIP	AT1G77920	TGA7	bZIP transcription factor family protein	GO:0006351(transcription, DNA-templated);GO:0006355(regulation of transcription, DNA-templated);GO:0042742(defense response to bacterium);	GO:0005634(nucleus);	GO:0003700(transcription factor activity, sequence-specific DNA binding);GO:0005515(protein binding);GO:0005516(calmodulin binding);GO:0043565(sequence-specific DNA binding);	*	*
Lus10032499.g	2	AP2/ERF-ERF	AP2/ERF->AP2/ERF-ERF	AT5G61600	ERF104	ethylene response factor 104	GO:0001944(vasculature development);GO:0006351(transcription, DNA-templated);GO:0006355(regulation of transcription, DNA-templated);GO:0009873(ethylene-activated signaling pathway);GO:0045893(positive regulation of transcription, DNA-templated);GO:0050832(defense response to fungus);GO:0051301(cell division);	GO:0005634(nucleus);	GO:0003677(DNA binding);GO:0003700(transcription factor activity, sequence-specific DNA binding);GO:0005515(protein binding);GO:0044212(transcription regulatory region DNA binding);
Lus10033102.g	2	HB-HD-ZIP	HB->HB-HD-ZIP
Lus10033112.g	2	C2H2	C2H2							*	*
Lus10034244.g	2	WRKY	WRKY	AT3G56400	WRKY70	WRKY DNA-binding protein 70	GO:0006351(transcription, DNA-templated);GO:0006355(regulation of transcription, DNA-templated);GO:0009751(response to salicylic acid);GO:0009753(response to jasmonic acid);GO:0009759(indole glucosinolate biosynthetic process);GO:0009862(systemic acquired resistance, salicylic acid mediated signaling pathway);GO:0009864(induced systemic resistance, jasmonic acid mediated signaling pathway);GO:001…	GO:0005634(nucleus);	GO:0003700(transcription factor activity, sequence-specific DNA binding);GO:0005515(protein binding);GO:0043565(sequence-specific DNA binding);
Lus10035286.g	2	WRKY	WRKY	AT4G22070	WRKY31	WRKY DNA-binding protein 31	GO:0006351(transcription, DNA-templated);GO:0006355(regulation of transcription, DNA-templated);	GO:0005634(nucleus);	GO:0003700(transcription factor activity, sequence-specific DNA binding);GO:0043565(sequence-specific DNA binding);	K09286|EREBP|http://www.genome.jp/dbget-bin/www_bget?ko:K09286	*
Lus10036194.g	2	NAC	NAC							K14508|NPR1|http://www.genome.jp/dbget-bin/www_bget?ko:K14508	ko04075(Plant hormone signal transduction)
Lus10036932.g	2	GRAS	GRAS							K14489|AHK2_3_4|http://www.genome.jp/dbget-bin/www_bget?ko:K14489	ko04075(Plant hormone signal transduction)
Lus10037898.g	2	MYB	MYB->MYB	AT5G11510	MYB3R-4	myb domain protein 3r-4	GO:0006351(transcription, DNA-templated);GO:0006355(regulation of transcription, DNA-templated);GO:0006357(regulation of transcription from RNA polymerase II promoter);GO:0009620(response to fungus);GO:0009623(response to parasitic fungus);GO:0009751(response to salicylic acid);GO:0030154(cell differentiation);GO:0032465(regulation of cytokinesis);GO:0032875(regulation of DNA endoreduplication);G…	GO:0005634(nucleus);	GO:0000981(RNA polymerase II transcription factor activity, sequence-specific DNA binding);GO:0001135(transcription factor activity, RNA polymerase II transcription factor recruiting);GO:0003677(DNA binding);GO:0003700(transcription factor activity, sequence-specific DNA binding);GO:0003713(transcription coactivator activity);GO:0005515(protein binding);GO:0043565(sequence-specific DNA binding);G…
Lus10039344.g	2	GNAT	GNAT	AT2G32030	*	Acyl-CoA N-acyltransferases (NAT) superfamily protein	*	GO:0005737(cytoplasm);	GO:0008080(N-acetyltransferase activity);	*	*
Lus10039644.g	2	HB-other	HB->HB-other							*	*
Lus10039841.g	2	MYB-related	MYB->MYB-related	AT5G45420	maMYB	Duplicated homeodomain-like superfamily protein	GO:0048767(root hair elongation);	GO:0005634(nucleus);GO:0005783(endoplasmic reticulum);GO:0005886(plasma membrane);	GO:0003677(DNA binding);GO:0003700(transcription factor activity, sequence-specific DNA binding);	K09286|EREBP|http://www.genome.jp/dbget-bin/www_bget?ko:K09286	*
Lus10040069.g	2	bZIP	bZIP	AT1G42990	BZIP60	basic region/leucine zipper motif 60	GO:0002376(immune system process);GO:0006351(transcription, DNA-templated);GO:0006355(regulation of transcription, DNA-templated);GO:0010200(response to chitin);GO:0030968(endoplasmic reticulum unfolded protein response);	GO:0005634(nucleus);GO:0005789(endoplasmic reticulum membrane);GO:0016021(integral component of membrane);	GO:0003677(DNA binding);GO:0003700(transcription factor activity, sequence-specific DNA binding);	*	*
Lus10040595.g	2	SBP	SBP	AT5G43270	SPL2	squamosa promoter binding protein-like 2	GO:0006351(transcription, DNA-templated);GO:0006355(regulation of transcription, DNA-templated);GO:0006996(organelle organization);GO:0016567(protein ubiquitination);GO:0048510(regulation of timing of transition from vegetative to reproductive phase);GO:0048653(anther development);	GO:0005634(nucleus);GO:0016021(integral component of membrane);	GO:0003677(DNA binding);GO:0003700(transcription factor activity, sequence-specific DNA binding);GO:0004842(ubiquitin-protein transferase activity);GO:0016874(ligase activity);GO:0043565(sequence-specific DNA binding);GO:0044212(transcription regulatory region DNA binding);GO:0046872(metal ion binding);
Lus10041600.g	2	WRKY	WRKY	AT4G24240	WRKY7	WRKY DNA-binding protein 7	GO:0006351(transcription, DNA-templated);GO:0006355(regulation of transcription, DNA-templated);	GO:0005634(nucleus);	GO:0003700(transcription factor activity, sequence-specific DNA binding);GO:0005516(calmodulin binding);GO:0043565(sequence-specific DNA binding);	K09285|OVM, ANT|http://www.genome.jp/dbget-bin/www_bget?ko:K09285	*
Lus10042243.g	2	WRKY	WRKY							K15633|gpmI|http://www.genome.jp/dbget-bin/www_bget?ko:K15633	ko00260(Glycine, serine and threonine metabolism);ko00010(Glycolysis / Gluconeogenesis);ko01230(Biosynthesis of amino acids);ko01200(Carbon metabolism)
scaffold310.142	2	NAC	NAC	AT1G25580	SOG1	NAC (No Apical Meristem) domain transcriptional regulator superfamily protein	GO:0000077(DNA damage checkpoint);GO:0006351(transcription, DNA-templated);GO:0006355(regulation of transcription, DNA-templated);GO:0007275(multicellular organism development);GO:0010332(response to gamma radiation);GO:0040020(regulation of meiotic nuclear division);	GO:0005634(nucleus);	GO:0003700(transcription factor activity, sequence-specific DNA binding);GO:0043565(sequence-specific DNA binding);	K11420|EHMT|http://www.genome.jp/dbget-bin/www_bget?ko:K11420	ko00310(Lysine degradation)
Lus10001271.g	3	bHLH	bHLH	AT5G46690	bHLH071	beta HLH protein 71	GO:0006351(transcription, DNA-templated);GO:0006355(regulation of transcription, DNA-templated);GO:0007275(multicellular organism development);	GO:0005634(nucleus);	GO:0003677(DNA binding);GO:0003700(transcription factor activity, sequence-specific DNA binding);GO:0046983(protein dimerization activity);	*	*
Lus10002185.g	3	bZIP	bZIP							*	*
Lus10004226.g	3	B3	B3->B3							K14492|ARR-A|http://www.genome.jp/dbget-bin/www_bget?ko:K14492	ko04075(Plant hormone signal transduction)
Lus10004368.g	3	AP2/ERF-ERF	AP2/ERF->AP2/ERF-ERF	AT4G17500	ERF-1	ethylene responsive element binding factor 1	GO:0001944(vasculature development);GO:0006351(transcription, DNA-templated);GO:0006355(regulation of transcription, DNA-templated);GO:0006952(defense response);GO:0009873(ethylene-activated signaling pathway);GO:0010200(response to chitin);GO:0045893(positive regulation of transcription, DNA-templated);GO:0051301(cell division);	GO:0005634(nucleus);GO:0005643(nuclear pore);	GO:0003677(DNA binding);GO:0003700(transcription factor activity, sequence-specific DNA binding);
Lus10006590.g	3	bZIP	bZIP	AT5G28770	BZO2H3	bZIP transcription factor family protein	GO:0006351(transcription, DNA-templated);GO:0006355(regulation of transcription, DNA-templated);GO:0071215(cellular response to abscisic acid stimulus);GO:0071333(cellular response to glucose stimulus);	GO:0005623(cell);GO:0005634(nucleus);	GO:0003677(DNA binding);GO:0003700(transcription factor activity, sequence-specific DNA binding);GO:0005515(protein binding);GO:0042802(identical protein binding);GO:0046982(protein heterodimerization activity);	*	*
Lus10007305.g	3	WRKY	WRKY							K09419|HSFF|http://www.genome.jp/dbget-bin/www_bget?ko:K09419	*
Lus10007748.g	3	LIM	LIM	AT1G10200	WLIM1	GATA type zinc finger transcription factor family protein	GO:0051017(actin filament bundle assembly);	GO:0005737(cytoplasm);GO:0005856(cytoskeleton);GO:0005886(plasma membrane);GO:0015629(actin cytoskeleton);	GO:0003700(transcription factor activity, sequence-specific DNA binding);GO:0003729(mRNA binding);GO:0046872(metal ion binding);GO:0051015(actin filament binding);
Lus10007758.g	3	LOB	LOB
Lus10007885.g	3	Others	Others
Lus10009907.g	3	bZIP	bZIP	AT2G40620	*	Basic-leucine zipper (bZIP) transcription factor family protein	GO:0006355(regulation of transcription, DNA-templated);	GO:0005634(nucleus);GO:0005654(nucleoplasm);GO:0005737(cytoplasm);	GO:0003677(DNA binding);GO:0003700(transcription factor activity, sequence-specific DNA binding);GO:0005515(protein binding);
Lus10010005.g	3	bZIP	bZIP	AT3G62420	BZIP53	basic region/leucine zipper motif 53	GO:0006351(transcription, DNA-templated);GO:0006355(regulation of transcription, DNA-templated);GO:0006971(hypotonic response);GO:0009267(cellular response to starvation);GO:0045893(positive regulation of transcription, DNA-templated);GO:2000693(positive regulation of seed maturation);	GO:0005634(nucleus);	GO:0003677(DNA binding);GO:0003700(transcription factor activity, sequence-specific DNA binding);GO:0005515(protein binding);GO:0043565(sequence-specific DNA binding);GO:0045735(nutrient reservoir activity);GO:0046982(protein heterodimerization activity);	*	*
Lus10010177.g	3	TCP	TCP
Lus10011530.g	3	LOB	LOB	AT5G67420	LBD37	LOB domain-containing protein 37	GO:0006807(nitrogen compound metabolic process);GO:0060776(simple leaf morphogenesis);	GO:0005634(nucleus);	*	*	*
Lus10012845.g	3	HB-HD-ZIP	HB->HB-HD-ZIP	AT1G69780	ATHB13	Homeobox-leucine zipper protein family	GO:0006351(transcription, DNA-templated);GO:0006355(regulation of transcription, DNA-templated);GO:0009744(response to sucrose);GO:0009965(leaf morphogenesis);GO:0048826(cotyledon morphogenesis);GO:0080022(primary root development);	GO:0005634(nucleus);	GO:0003677(DNA binding);GO:0003700(transcription factor activity, sequence-specific DNA binding);GO:0043565(sequence-specific DNA binding);	*	*
Lus10013061.g	3	GNAT	GNAT	AT1G26220	*	Acyl-CoA N-acyltransferases (NAT) superfamily protein	*	GO:0009507(chloroplast);	GO:0008080(N-acetyltransferase activity);	K20793|NAA50, NAT5|http://www.genome.jp/dbget-bin/www_bget?ko:K20793	*
Lus10013250.g	3	Others	Others	AT5G35750	HK2	histidine kinase 2	GO:0000160(phosphorelay signal transduction system);GO:0006970(response to osmotic stress);GO:0009414(response to water deprivation);GO:0009636(response to toxic substance);GO:0009651(response to salt stress);GO:0009736(cytokinin-activated signaling pathway);GO:0009737(response to abscisic acid);GO:0009909(regulation of flower development);GO:0010029(regulation of seed germination);GO:0010087(phl…	GO:0005789(endoplasmic reticulum membrane);GO:0005886(plasma membrane);GO:0016021(integral component of membrane);	GO:0000155(phosphorelay sensor kinase activity);GO:0004673(protein histidine kinase activity);GO:0005034(osmosensor activity);GO:0005515(protein binding);GO:0009884(cytokinin receptor activity);GO:0019900(kinase binding);GO:0042802(identical protein binding);GO:0043424(protein histidine kinase binding);	*	*
Lus10013447.g	3	MYB	MYB->MYB							*	*
Lus10014837.g	3	MYB	MYB->MYB	AT5G05790	*	Duplicated homeodomain-like superfamily protein	GO:0006351(transcription, DNA-templated);GO:0006355(regulation of transcription, DNA-templated);	GO:0005634(nucleus);	GO:0003677(DNA binding);GO:0003700(transcription factor activity, sequence-specific DNA binding);	K15032|MTERFD|http://www.genome.jp/dbget-bin/www_bget?ko:K15032	*
Lus10014886.g	3	Others	Others	AT5G14370	*	CCT motif family protein	*	GO:0005634(nucleus);	*
Lus10015734.g	3	bHLH	bHLH
Lus10015913.g	3	bZIP	bZIP	AT5G28770	BZO2H3	bZIP transcription factor family protein	GO:0006351(transcription, DNA-templated);GO:0006355(regulation of transcription, DNA-templated);GO:0071215(cellular response to abscisic acid stimulus);GO:0071333(cellular response to glucose stimulus);	GO:0005623(cell);GO:0005634(nucleus);	GO:0003677(DNA binding);GO:0003700(transcription factor activity, sequence-specific DNA binding);GO:0005515(protein binding);GO:0042802(identical protein binding);GO:0046982(protein heterodimerization activity);
Lus10016551.g	3	mTERF	mTERF	AT5G07900	*	Mitochondrial transcription termination factor family protein	GO:0006355(regulation of transcription, DNA-templated);	GO:0009507(chloroplast);GO:0016020(membrane);	GO:0003690(double-stranded DNA binding);
Lus10016616.g	3	NF-YB	NF-Y->NF-YB	AT4G14540	NF-YB3	nuclear factor Y, subunit B3	GO:0006351(transcription, DNA-templated);GO:0006355(regulation of transcription, DNA-templated);	GO:0005634(nucleus);	GO:0003700(transcription factor activity, sequence-specific DNA binding);GO:0043565(sequence-specific DNA binding);GO:0046982(protein heterodimerization activity);	*	*
Lus10016978.g	3	OFP	OFP
Lus10017656.g	3	bZIP	bZIP	AT3G58120	BZIP61	Basic-leucine zipper (bZIP) transcription factor family protein	GO:0006351(transcription, DNA-templated);GO:0006355(regulation of transcription, DNA-templated);GO:0045893(positive regulation of transcription, DNA-templated);	GO:0005634(nucleus);	GO:0000977(RNA polymerase II regulatory region sequence-specific DNA binding);GO:0003677(DNA binding);GO:0003700(transcription factor activity, sequence-specific DNA binding);GO:0005515(protein binding);	K14486|K14486, ARF|http://www.genome.jp/dbget-bin/www_bget?ko:K14486	ko04075(Plant hormone signal transduction)
Lus10018219.g	3	C2H2	C2H2	AT2G29660	*	zinc finger (C2H2 type) family protein	GO:0006355(regulation of transcription, DNA-templated);	GO:0005576(extracellular region);GO:0016021(integral component of membrane);GO:0031225(anchored component of membrane);	GO:0003676(nucleic acid binding);GO:0003700(transcription factor activity, sequence-specific DNA binding);GO:0008270(zinc ion binding);	*	*
Lus10018765.g	3	AUX/IAA	AUX/IAA
Lus10018888.g	3	Trihelix	Trihelix							K20557|VIP1|http://www.genome.jp/dbget-bin/www_bget?ko:K20557	ko04016(MAPK signaling pathway - plant)
Lus10019414.g	3	AP2/ERF-ERF	AP2/ERF->AP2/ERF-ERF	AT1G15360	SHN1	Integrase-type DNA-binding superfamily protein	GO:0006351(transcription, DNA-templated);GO:0006355(regulation of transcription, DNA-templated);GO:0009414(response to water deprivation);GO:0009873(ethylene-activated signaling pathway);GO:0010143(cutin biosynthetic process);GO:0010166(wax metabolic process);	GO:0005622(intracellular);GO:0005634(nucleus);	GO:0003677(DNA binding);GO:0003700(transcription factor activity, sequence-specific DNA binding);GO:0043565(sequence-specific DNA binding);	*	*
Lus10019975.g	3	GNAT	GNAT	AT4G28030	*	Acyl-CoA N-acyltransferases (NAT) superfamily protein	*	GO:0009507(chloroplast);	GO:0008080(N-acetyltransferase activity);GO:0016746(transferase activity, transferring acyl groups);	*	*
Lus10020069.g	3	bHLH	bHLH							*	*
Lus10020883.g	3	NAC	NAC	AT5G63790	NAC102	NAC domain containing protein 102	GO:0001666(response to hypoxia);GO:0006351(transcription, DNA-templated);GO:0006355(regulation of transcription, DNA-templated);GO:0007275(multicellular organism development);GO:0019760(glucosinolate metabolic process);	GO:0005634(nucleus);GO:0009507(chloroplast);	GO:0003677(DNA binding);GO:0003700(transcription factor activity, sequence-specific DNA binding);GO:0005515(protein binding);GO:0043565(sequence-specific DNA binding);GO:0044212(transcription regulatory region DNA binding);	*	*
Lus10021023.g	3	bHLH	bHLH							*	*
Lus10021302.g	3	OFP	OFP
Lus10021303.g	3	OFP	OFP							*	*
Lus10022311.g	3	Others	Others	AT5G14370	*	CCT motif family protein	*	GO:0005634(nucleus);	*	K15032|MTERFD|http://www.genome.jp/dbget-bin/www_bget?ko:K15032	*
Lus10022514.g	3	NF-YB	NF-Y->NF-YB	AT4G14540	NF-YB3	nuclear factor Y, subunit B3	GO:0006351(transcription, DNA-templated);GO:0006355(regulation of transcription, DNA-templated);	GO:0005634(nucleus);	GO:0003700(transcription factor activity, sequence-specific DNA binding);GO:0043565(sequence-specific DNA binding);GO:0046982(protein heterodimerization activity);	*	*
Lus10024333.g	3	C2H2	C2H2	AT1G75710	*	C2H2-like zinc finger protein	*	GO:0005634(nucleus);	GO:0003676(nucleic acid binding);GO:0003700(transcription factor activity, sequence-specific DNA binding);GO:0008270(zinc ion binding);	*	*
Lus10025024.g	3	bZIP	bZIP	AT3G62420	BZIP53	basic region/leucine zipper motif 53	GO:0006351(transcription, DNA-templated);GO:0006355(regulation of transcription, DNA-templated);GO:0006971(hypotonic response);GO:0009267(cellular response to starvation);GO:0045893(positive regulation of transcription, DNA-templated);GO:2000693(positive regulation of seed maturation);	GO:0005634(nucleus);	GO:0003677(DNA binding);GO:0003700(transcription factor activity, sequence-specific DNA binding);GO:0005515(protein binding);GO:0043565(sequence-specific DNA binding);GO:0045735(nutrient reservoir activity);GO:0046982(protein heterodimerization activity);	*	*
Lus10026082.g	3	WRKY	WRKY	AT1G80840	WRKY40	WRKY DNA-binding protein 40	GO:0002237(response to molecule of bacterial origin);GO:0006351(transcription, DNA-templated);GO:0006355(regulation of transcription, DNA-templated);GO:0009611(response to wounding);GO:0009751(response to salicylic acid);GO:0010200(response to chitin);GO:0031347(regulation of defense response);GO:0042742(defense response to bacterium);GO:0045892(negative regulation of transcription, DNA-templated…	GO:0005634(nucleus);	GO:0003700(transcription factor activity, sequence-specific DNA binding);GO:0005515(protein binding);GO:0043565(sequence-specific DNA binding);GO:0044212(transcription regulatory region DNA binding);	K21752|DRAP1, NC2-alpha|http://www.genome.jp/dbget-bin/www_bget?ko:K21752	*
Lus10027787.g	3	HMG	HMG	AT3G51880	HMGB1	high mobility group B1	GO:0006333(chromatin assembly or disassembly);	GO:0000785(chromatin);GO:0000790(nuclear chromatin);GO:0005634(nucleus);GO:0005829(cytosol);	GO:0003677(DNA binding);GO:0003682(chromatin binding);GO:0003700(transcription factor activity, sequence-specific DNA binding);GO:0030527(structural constituent of chromatin);
Lus10028073.g	3	CSD	CSD
Lus10028584.g	3	Trihelix	Trihelix							K20557|VIP1|http://www.genome.jp/dbget-bin/www_bget?ko:K20557	ko04016(MAPK signaling pathway - plant)
Lus10028772.g	3	TRAF	TRAF	AT1G63850	*	BTB/POZ domain-containing protein	GO:0016567(protein ubiquitination);	GO:0005634(nucleus);	*	*	*
Lus10029099.g	3	GNAT	GNAT	AT1G26220	*	Acyl-CoA N-acyltransferases (NAT) superfamily protein	*	GO:0009507(chloroplast);	GO:0008080(N-acetyltransferase activity);	K15032|MTERFD|http://www.genome.jp/dbget-bin/www_bget?ko:K15032	*
Lus10029767.g	3	C2C2-Dof	C2C2->C2C2-Dof							*	*
Lus10030105.g	3	C2C2-YABBY	C2C2->C2C2-YABBY
Lus10030450.g	3	MADS-M-type	MADS->MADS-M-type	AT2G03060	AGL30	AGAMOUS-like 30	GO:0006351(transcription, DNA-templated);GO:0009555(pollen development);GO:0010152(pollen maturation);GO:0045944(positive regulation of transcription from RNA polymerase II promoter);GO:0080092(regulation of pollen tube growth);	GO:0005634(nucleus);GO:0016021(integral component of membrane);	GO:0000982(transcription factor activity, RNA polymerase II core promoter proximal region sequence-specific binding);GO:0000987(core promoter proximal region sequence-specific DNA binding);GO:0003677(DNA binding);GO:0003700(transcription factor activity, sequence-specific DNA binding);GO:0005515(protein binding);GO:0046983(protein dimerization activity);	K15032|MTERFD|http://www.genome.jp/dbget-bin/www_bget?ko:K15032	*
Lus10030493.g	3	HB-HD-ZIP	HB->HB-HD-ZIP	AT1G69780	ATHB13	Homeobox-leucine zipper protein family	GO:0006351(transcription, DNA-templated);GO:0006355(regulation of transcription, DNA-templated);GO:0009744(response to sucrose);GO:0009965(leaf morphogenesis);GO:0048826(cotyledon morphogenesis);GO:0080022(primary root development);	GO:0005634(nucleus);	GO:0003677(DNA binding);GO:0003700(transcription factor activity, sequence-specific DNA binding);GO:0043565(sequence-specific DNA binding);	*	*
Lus10030772.g	3	Others	Others	AT5G35750	HK2	histidine kinase 2	GO:0000160(phosphorelay signal transduction system);GO:0006970(response to osmotic stress);GO:0009414(response to water deprivation);GO:0009636(response to toxic substance);GO:0009651(response to salt stress);GO:0009736(cytokinin-activated signaling pathway);GO:0009737(response to abscisic acid);GO:0009909(regulation of flower development);GO:0010029(regulation of seed germination);GO:0010087(phl…	GO:0005789(endoplasmic reticulum membrane);GO:0005886(plasma membrane);GO:0016021(integral component of membrane);	GO:0000155(phosphorelay sensor kinase activity);GO:0004673(protein histidine kinase activity);GO:0005034(osmosensor activity);GO:0005515(protein binding);GO:0009884(cytokinin receptor activity);GO:0019900(kinase binding);GO:0042802(identical protein binding);GO:0043424(protein histidine kinase binding);	*	*
Lus10030969.g	3	C2C2-LSD	C2C2->C2C2-LSD	AT1G32540	LOL1	lsd one like 1	GO:0009626(plant-type hypersensitive response);GO:0009814(defense response, incompatible interaction);GO:0034052(positive regulation of plant-type hypersensitive response);GO:0043068(positive regulation of programmed cell death);GO:2000121(regulation of removal of superoxide radicals);	GO:0005576(extracellular region);GO:0005634(nucleus);GO:0016021(integral component of membrane);	GO:0003677(DNA binding);	*	*
Lus10033038.g	3	TAZ	TAZ
Lus10033493.g	3	NAC	NAC	AT5G63790	NAC102	NAC domain containing protein 102	GO:0001666(response to hypoxia);GO:0006351(transcription, DNA-templated);GO:0006355(regulation of transcription, DNA-templated);GO:0007275(multicellular organism development);GO:0019760(glucosinolate metabolic process);	GO:0005634(nucleus);GO:0009507(chloroplast);	GO:0003677(DNA binding);GO:0003700(transcription factor activity, sequence-specific DNA binding);GO:0005515(protein binding);GO:0043565(sequence-specific DNA binding);GO:0044212(transcription regulatory region DNA binding);
Lus10033630.g	3	bZIP	bZIP	AT3G58120	BZIP61	Basic-leucine zipper (bZIP) transcription factor family protein	GO:0006351(transcription, DNA-templated);GO:0006355(regulation of transcription, DNA-templated);GO:0045893(positive regulation of transcription, DNA-templated);	GO:0005634(nucleus);	GO:0000977(RNA polymerase II regulatory region sequence-specific DNA binding);GO:0003677(DNA binding);GO:0003700(transcription factor activity, sequence-specific DNA binding);GO:0005515(protein binding);	*	*
Lus10034072.g	3	TCP	TCP							K16571|TUBGCP4, GCP4|http://www.genome.jp/dbget-bin/www_bget?ko:K16571	*
Lus10034276.g	3	B3	B3->B3							*	*
Lus10034522.g	3	C2H2	C2H2	AT1G75710	*	C2H2-like zinc finger protein	*	GO:0005634(nucleus);	GO:0003676(nucleic acid binding);GO:0003700(transcription factor activity, sequence-specific DNA binding);GO:0008270(zinc ion binding);	K03627|MBF1|http://www.genome.jp/dbget-bin/www_bget?ko:K03627	*
Lus10034592.g	3	MBF1	MBF1	AT3G24500	MBF1C	multiprotein bridging factor 1C	GO:0006351(transcription, DNA-templated);GO:0009408(response to heat);GO:0009414(response to water deprivation);GO:0009723(response to ethylene);GO:0009737(response to abscisic acid);GO:0009873(ethylene-activated signaling pathway);GO:0045893(positive regulation of transcription, DNA-templated);	GO:0005622(intracellular);GO:0005634(nucleus);GO:0005730(nucleolus);GO:0005737(cytoplasm);	GO:0003677(DNA binding);GO:0003700(transcription factor activity, sequence-specific DNA binding);GO:0003713(transcription coactivator activity);GO:0043565(sequence-specific DNA binding);	*	*
Lus10036780.g	3	SET	SET	AT1G14030	LSMT-L	Rubisco methyltransferase family protein	GO:0018023(peptidyl-lysine trimethylation);GO:0018026(peptidyl-lysine monomethylation);	GO:0009507(chloroplast);GO:0009570(chloroplast stroma);	GO:0016279(protein-lysine N-methyltransferase activity);GO:0030785([ribulose-bisphosphate carboxylase]-lysine N-methyltransferase activity);	*	*
Lus10037750.g	3	bZIP	bZIP	AT5G49450	bZIP1	basic leucine-zipper 1	GO:0006351(transcription, DNA-templated);GO:0006355(regulation of transcription, DNA-templated);GO:0006521(regulation of cellular amino acid metabolic process);GO:0006970(response to osmotic stress);GO:0009267(cellular response to starvation);GO:0009617(response to bacterium);GO:0009651(response to salt stress);GO:0009901(anther dehiscence);GO:0010182(sugar mediated signaling pathway);GO:0045893(…	GO:0005634(nucleus);	GO:0003677(DNA binding);GO:0003700(transcription factor activity, sequence-specific DNA binding);GO:0005515(protein binding);GO:0043565(sequence-specific DNA binding);GO:0044212(transcription regulatory region DNA binding);GO:0046982(protein heterodimerization activity);	*	*
Lus10037994.g	3	C2C2-GATA	C2C2->C2C2-GATA							*	*
Lus10039414.g	3	AUX/IAA	AUX/IAA	AT4G14550	IAA14	indole-3-acetic acid inducible 14	GO:0006351(transcription, DNA-templated);GO:0006355(regulation of transcription, DNA-templated);GO:0009733(response to auxin);GO:0009734(auxin-activated signaling pathway);GO:0010102(lateral root morphogenesis);GO:0045892(negative regulation of transcription, DNA-templated);	GO:0005634(nucleus);GO:0016021(integral component of membrane);	GO:0003700(transcription factor activity, sequence-specific DNA binding);GO:0005515(protein binding);	*	*
Lus10039487.g	3	AUX/IAA	AUX/IAA	AT4G14550	IAA14	indole-3-acetic acid inducible 14	GO:0006351(transcription, DNA-templated);GO:0006355(regulation of transcription, DNA-templated);GO:0009733(response to auxin);GO:0009734(auxin-activated signaling pathway);GO:0010102(lateral root morphogenesis);GO:0045892(negative regulation of transcription, DNA-templated);	GO:0005634(nucleus);GO:0016021(integral component of membrane);	GO:0003700(transcription factor activity, sequence-specific DNA binding);GO:0005515(protein binding);	K14492|ARR-A|http://www.genome.jp/dbget-bin/www_bget?ko:K14492	ko04075(Plant hormone signal transduction)
Lus10039524.g	3	Others	Others	AT3G57040	ARR9	response regulator 9	GO:0000160(phosphorelay signal transduction system);GO:0006351(transcription, DNA-templated);GO:0006355(regulation of transcription, DNA-templated);GO:0007623(circadian rhythm);GO:0009735(response to cytokinin);GO:0009736(cytokinin-activated signaling pathway);	GO:0005634(nucleus);	GO:0000156(phosphorelay response regulator activity);GO:0005515(protein binding);	*	*
Lus10039902.g	3	bZIP	bZIP							K13464|JAZ|http://www.genome.jp/dbget-bin/www_bget?ko:K13464	ko04075(Plant hormone signal transduction)
Lus10040081.g	3	C2C2-LSD	C2C2->C2C2-LSD	AT1G32540	LOL1	lsd one like 1	GO:0009626(plant-type hypersensitive response);GO:0009814(defense response, incompatible interaction);GO:0034052(positive regulation of plant-type hypersensitive response);GO:0043068(positive regulation of programmed cell death);GO:2000121(regulation of removal of superoxide radicals);	GO:0005576(extracellular region);GO:0005634(nucleus);GO:0016021(integral component of membrane);	GO:0003677(DNA binding);	*	*
Lus10040448.g	3	bHLH	bHLH							*	*
Lus10040453.g	3	MYB-related	MYB->MYB-related	AT4G39250	RL1	RAD-like 1	GO:0006355(regulation of transcription, DNA-templated);	GO:0005634(nucleus);	GO:0003677(DNA binding);GO:0003700(transcription factor activity, sequence-specific DNA binding);	*	*
Lus10041487.g	3	AP2/ERF-RAV	AP2/ERF->AP2/ERF-RAV	AT3G25730	EDF3	ethylene response DNA binding factor 3	GO:0006351(transcription, DNA-templated);GO:0006355(regulation of transcription, DNA-templated);GO:0009873(ethylene-activated signaling pathway);	GO:0005634(nucleus);	GO:0003700(transcription factor activity, sequence-specific DNA binding);GO:0043565(sequence-specific DNA binding);GO:0044212(transcription regulatory region DNA binding);	*	*
Lus10042224.g	3	OFP	OFP	AT5G58360	OFP3	ovate family protein 3	GO:0006351(transcription, DNA-templated);GO:0045892(negative regulation of transcription, DNA-templated);	GO:0005634(nucleus);	GO:0003677(DNA binding);
Lus10042498.g	3	Others	Others	AT1G78600	LZF1	light-regulated zinc finger protein 1	GO:0006351(transcription, DNA-templated);GO:0006355(regulation of transcription, DNA-templated);GO:0009641(shade avoidance);GO:0009658(chloroplast organization);GO:0009718(anthocyanin-containing compound biosynthetic process);GO:0010099(regulation of photomorphogenesis);GO:0015995(chlorophyll biosynthetic process);	GO:0005634(nucleus);GO:0016607(nuclear speck);	GO:0000989(transcription factor activity, transcription factor binding);GO:0003700(transcription factor activity, sequence-specific DNA binding);GO:0005515(protein binding);GO:0008270(zinc ion binding);GO:0043565(sequence-specific DNA binding);
Lus10042938.g	3	Others	Others	AT5G62920	ARR6	response regulator 6	GO:0000160(phosphorelay signal transduction system);GO:0006351(transcription, DNA-templated);GO:0006355(regulation of transcription, DNA-templated);GO:0009735(response to cytokinin);GO:0009736(cytokinin-activated signaling pathway);	GO:0005634(nucleus);	GO:0000156(phosphorelay response regulator activity);GO:0005515(protein binding);	*	*
Lus10001618.g	4	ARID	ARID	AT2G17410	*	ARID/BRIGHT DNA-binding domain-containing protein	GO:0006355(regulation of transcription, DNA-templated);	GO:0005634(nucleus);	GO:0003677(DNA binding);GO:0003700(transcription factor activity, sequence-specific DNA binding);	*	*
Lus10001979.g	4	AP2/ERF-ERF	AP2/ERF->AP2/ERF-ERF
Lus10002160.g	4	bHLH	bHLH	AT5G65640	bHLH093	beta HLH protein 93	GO:0006351(transcription, DNA-templated);GO:0006355(regulation of transcription, DNA-templated);GO:0007275(multicellular organism development);GO:0010371(regulation of gibberellin biosynthetic process);GO:0045487(gibberellin catabolic process);	GO:0005634(nucleus);	GO:0003677(DNA binding);GO:0003700(transcription factor activity, sequence-specific DNA binding);GO:0046983(protein dimerization activity);
Lus10002883.g	4	mTERF	mTERF							*	*
Lus10003245.g	4	GNAT	GNAT	AT1G32070	NSI	nuclear shuttle interacting	GO:0009405(pathogenesis);GO:0016032(viral process);GO:0030187(melatonin biosynthetic process);GO:0046739(transport of virus in multicellular host);	GO:0005634(nucleus);GO:0009507(chloroplast);	GO:0004059(aralkylamine N-acetyltransferase activity);GO:0008080(N-acetyltransferase activity);	*	*
Lus10003775.g	4	mTERF	mTERF	AT5G55580	*	Mitochondrial transcription termination factor family protein	GO:0006353(DNA-templated transcription, termination);GO:0006355(regulation of transcription, DNA-templated);GO:0008380(RNA splicing);GO:0009651(response to salt stress);GO:0009658(chloroplast organization);GO:0042255(ribosome assembly);GO:0048364(root development);GO:0048367(shoot system development);	GO:0005739(mitochondrion);GO:0009507(chloroplast);	GO:0003690(double-stranded DNA binding);GO:0003727(single-stranded RNA binding);GO:0019843(rRNA binding);	*	*
Lus10004329.g	4	mTERF	mTERF	AT5G64950	*	Mitochondrial transcription termination factor family protein	GO:0006355(regulation of transcription, DNA-templated);	GO:0005739(mitochondrion);	GO:0003690(double-stranded DNA binding);	*	*
Lus10005949.g	4	MYB-related	MYB->MYB-related	AT5G53200	TRY	Homeodomain-like superfamily protein	GO:0006351(transcription, DNA-templated);GO:0006355(regulation of transcription, DNA-templated);GO:0006357(regulation of transcription from RNA polymerase II promoter);GO:0007275(multicellular organism development);GO:0010091(trichome branching);	GO:0005634(nucleus);	GO:0000981(RNA polymerase II transcription factor activity, sequence-specific DNA binding);GO:0001135(transcription factor activity, RNA polymerase II transcription factor recruiting);GO:0003677(DNA binding);GO:0003700(transcription factor activity, sequence-specific DNA binding);GO:0043565(sequence-specific DNA binding);GO:0044212(transcription regulatory region DNA binding);	*	*
Lus10006491.g	4	bHLH	bHLH	AT1G10120	*	basic helix-loop-helix (bHLH) DNA-binding superfamily protein	GO:0006351(transcription, DNA-templated);GO:0006355(regulation of transcription, DNA-templated);GO:0009637(response to blue light);GO:0040008(regulation of growth);	GO:0005634(nucleus);	GO:0003677(DNA binding);GO:0003700(transcription factor activity, sequence-specific DNA binding);GO:0005515(protein binding);GO:0046983(protein dimerization activity);	*	*
Lus10006942.g	4	SET	SET	AT4G20130	PTAC14	plastid transcriptionally active 14	GO:0006355(regulation of transcription, DNA-templated);GO:0009416(response to light stimulus);GO:0009658(chloroplast organization);GO:0010027(thylakoid membrane organization);GO:0018026(peptidyl-lysine monomethylation);GO:0042793(transcription from plastid promoter);	GO:0000427(plastid-encoded plastid RNA polymerase complex);GO:0009295(nucleoid);GO:0009507(chloroplast);GO:0009508(plastid chromosome);GO:0009534(chloroplast thylakoid);	GO:0005515(protein binding);GO:0016279(protein-lysine N-methyltransferase activity);	*	*
Lus10007650.g	4	HB-HD-ZIP	HB->HB-HD-ZIP	AT5G52170	HDG7	homeodomain GLABROUS 7	GO:0006351(transcription, DNA-templated);GO:0006355(regulation of transcription, DNA-templated);	GO:0005634(nucleus);	GO:0003677(DNA binding);GO:0003700(transcription factor activity, sequence-specific DNA binding);GO:0008289(lipid binding);GO:0043565(sequence-specific DNA binding);	*	*
Lus10008063.g	4	Jumonji	Jumonji	AT4G20400	JMJ14	JUMONJI 14	GO:0006351(transcription, DNA-templated);GO:0006355(regulation of transcription, DNA-templated);GO:0009910(negative regulation of flower development);GO:0010216(maintenance of DNA methylation);GO:0034720(histone H3-K4 demethylation);GO:0045892(negative regulation of transcription, DNA-templated);GO:0048573(photoperiodism, flowering);GO:0048579(negative regulation of long-day photoperiodism, flowe…	GO:0005634(nucleus);GO:0005654(nucleoplasm);	GO:0000976(transcription regulatory region sequence-specific DNA binding);GO:0003700(transcription factor activity, sequence-specific DNA binding);GO:0005515(protein binding);GO:0032453(histone demethylase activity (H3-K4 specific));GO:0046872(metal ion binding);GO:0051213(dioxygenase activity);	*	*
Lus10008088.g	4	GNAT	GNAT	AT5G11340	*	Acyl-CoA N-acyltransferases (NAT) superfamily protein	*	GO:0005737(cytoplasm);	GO:0008080(N-acetyltransferase activity);
Lus10008150.g	4	bZIP	bZIP	AT2G31370	*	Basic-leucine zipper (bZIP) transcription factor family protein	GO:0006351(transcription, DNA-templated);GO:0006355(regulation of transcription, DNA-templated);	GO:0005634(nucleus);GO:0005737(cytoplasm);GO:0005829(cytosol);	GO:0003677(DNA binding);GO:0003700(transcription factor activity, sequence-specific DNA binding);	*	*
Lus10008879.g	4	Pseudo ARR-B	Pseudo ARR-B	AT5G24470	PRR5	pseudo-response regulator 5	GO:0000160(phosphorelay signal transduction system);GO:0006351(transcription, DNA-templated);GO:0006355(regulation of transcription, DNA-templated);GO:0007623(circadian rhythm);GO:0009640(photomorphogenesis);GO:0010114(response to red light);GO:0010218(response to far red light);GO:0045892(negative regulation of transcription, DNA-templated);GO:0048511(rhythmic process);GO:0051170(nuclear import);	GO:0005622(intracellular);GO:0005623(cell);GO:0005634(nucleus);	GO:0000156(phosphorelay response regulator activity);GO:0003677(DNA binding);GO:0005515(protein binding);	*	*
Lus10009334.g	4	GARP-G2-like	GARP->GARP-G2-like	AT4G37180	*	Homeodomain-like superfamily protein	GO:0006355(regulation of transcription, DNA-templated);GO:0010629(negative regulation of gene expression);GO:0048449(floral organ formation);GO:0090701(specification of plant organ identity);	GO:0005634(nucleus);GO:0005829(cytosol);	GO:0003677(DNA binding);GO:0003700(transcription factor activity, sequence-specific DNA binding);GO:0044212(transcription regulatory region DNA binding);	K09419|HSFF|http://www.genome.jp/dbget-bin/www_bget?ko:K09419	*
Lus10009480.g	4	AP2/ERF-ERF	AP2/ERF->AP2/ERF-ERF							*	*
Lus10009764.g	4	B3	B3->B3	AT5G42700	*	AP2/B3-like transcriptional factor family protein	GO:0006351(transcription, DNA-templated);GO:0006355(regulation of transcription, DNA-templated);	GO:0005634(nucleus);	GO:0003677(DNA binding);	K13127|RNF113A, CWC24|http://www.genome.jp/dbget-bin/www_bget?ko:K13127	*
Lus10010101.g	4	bHLH	bHLH	AT3G61950	*	basic helix-loop-helix (bHLH) DNA-binding superfamily protein	GO:0006351(transcription, DNA-templated);GO:0006355(regulation of transcription, DNA-templated);	GO:0005634(nucleus);	GO:0003677(DNA binding);GO:0003700(transcription factor activity, sequence-specific DNA binding);GO:0046983(protein dimerization activity);	*	*
Lus10012390.g	4	bZIP	bZIP							K14486|K14486, ARF|http://www.genome.jp/dbget-bin/www_bget?ko:K14486	ko04075(Plant hormone signal transduction)
Lus10013124.g	4	DBP	DBP	AT2G25620	DBP1	DNA-binding protein phosphatase 1	GO:0006470(protein dephosphorylation);GO:0050688(regulation of defense response to virus);	GO:0005634(nucleus);GO:0005737(cytoplasm);GO:0005829(cytosol);	GO:0004722(protein serine/threonine phosphatase activity);GO:0046872(metal ion binding);
Lus10013854.g	4	mTERF	mTERF	AT4G38160	pde191	Mitochondrial transcription termination factor family protein	GO:0006353(DNA-templated transcription, termination);GO:0006355(regulation of transcription, DNA-templated);GO:0008033(tRNA processing);GO:0008380(RNA splicing);GO:0009658(chloroplast organization);GO:0032502(developmental process);GO:0042255(ribosome assembly);	GO:0005739(mitochondrion);GO:0009507(chloroplast);GO:0042651(thylakoid membrane);	GO:0003677(DNA binding);GO:0003690(double-stranded DNA binding);GO:0003723(RNA binding);GO:0003727(single-stranded RNA binding);GO:0019843(rRNA binding);	*	*
Lus10014877.g	4	mTERF	mTERF	AT4G02990	BSM	Mitochondrial transcription termination factor family protein	GO:0006353(DNA-templated transcription, termination);GO:0006355(regulation of transcription, DNA-templated);GO:0008380(RNA splicing);GO:0009658(chloroplast organization);GO:0009790(embryo development);GO:0032502(developmental process);GO:0042255(ribosome assembly);GO:0042793(transcription from plastid promoter);GO:0042794(rRNA transcription from plastid promoter);	GO:0005739(mitochondrion);GO:0009507(chloroplast);GO:0009536(plastid);	GO:0003690(double-stranded DNA binding);GO:0003727(single-stranded RNA binding);GO:0019843(rRNA binding);	*	*
Lus10014914.g	4	C3H	C3H							*	*
Lus10015236.g	4	OFP	OFP							K09419|HSFF|http://www.genome.jp/dbget-bin/www_bget?ko:K09419	*
Lus10015376.g	4	MYB-related	MYB->MYB-related	AT5G15310	MYB16	myb domain protein 16	GO:0000902(cell morphogenesis);GO:0006351(transcription, DNA-templated);GO:0006355(regulation of transcription, DNA-templated);GO:0006357(regulation of transcription from RNA polymerase II promoter);GO:0007275(multicellular organism development);GO:0009651(response to salt stress);GO:0009723(response to ethylene);GO:0009733(response to auxin);GO:0009739(response to gibberellin);GO:0009751(respons…	GO:0005634(nucleus);	GO:0000981(RNA polymerase II transcription factor activity, sequence-specific DNA binding);GO:0001135(transcription factor activity, RNA polymerase II transcription factor recruiting);GO:0003677(DNA binding);GO:0003700(transcription factor activity, sequence-specific DNA binding);GO:0043565(sequence-specific DNA binding);GO:0044212(transcription regulatory region DNA binding);
Lus10016092.g	4	C2C2-GATA	C2C2->C2C2-GATA	AT2G28340	GATA13	GATA transcription factor 13	GO:0030154(cell differentiation);	GO:0005634(nucleus);GO:0005667(transcription factor complex);	GO:0000977(RNA polymerase II regulatory region sequence-specific DNA binding);GO:0001085(RNA polymerase II transcription factor binding);GO:0001228(transcriptional activator activity, RNA polymerase II transcription regulatory region sequence-specific binding);GO:0003682(chromatin binding);GO:0003700(transcription factor activity, sequence-specific DNA binding);GO:0008270(zinc ion binding);	K15153|MED31, SOH1|http://www.genome.jp/dbget-bin/www_bget?ko:K15153	*
Lus10018728.g	4	C2H2	C2H2	AT5G52010	*	C2H2-like zinc finger protein	GO:0006355(regulation of transcription, DNA-templated);	GO:0009507(chloroplast);	GO:0003676(nucleic acid binding);GO:0003700(transcription factor activity, sequence-specific DNA binding);GO:0008270(zinc ion binding);	K14508|NPR1|http://www.genome.jp/dbget-bin/www_bget?ko:K14508	ko04075(Plant hormone signal transduction)
Lus10018761.g	4	bHLH	bHLH	AT4G02590	UNE12	basic helix-loop-helix (bHLH) DNA-binding superfamily protein	GO:0006355(regulation of transcription, DNA-templated);GO:0006366(transcription from RNA polymerase II promoter);GO:0007275(multicellular organism development);GO:0009567(double fertilization forming a zygote and endosperm);GO:0031347(regulation of defense response);	GO:0005634(nucleus);	GO:0001046(core promoter sequence-specific DNA binding);GO:0001228(transcriptional activator activity, RNA polymerase II transcription regulatory region sequence-specific binding);GO:0003677(DNA binding);GO:0003700(transcription factor activity, sequence-specific DNA binding);GO:0046983(protein dimerization activity);
Lus10019275.g	4	GRF	GRF	AT4G37740	GRF2	growth-regulating factor 2	GO:0006351(transcription, DNA-templated);GO:0006355(regulation of transcription, DNA-templated);GO:0008285(negative regulation of cell proliferation);GO:0048364(root development);GO:0048366(leaf development);	GO:0005634(nucleus);	GO:0005524(ATP binding);	*	*
Lus10019407.g	4	C2C2-YABBY	C2C2->C2C2-YABBY	AT2G26580	YAB5	plant-specific transcription factor YABBY family protein	GO:0006355(regulation of transcription, DNA-templated);GO:0009944(polarity specification of adaxial/abaxial axis);GO:1902183(regulation of shoot apical meristem development);GO:2000024(regulation of leaf development);	GO:0005634(nucleus);	GO:0003677(DNA binding);GO:0003700(transcription factor activity, sequence-specific DNA binding);GO:0005515(protein binding);GO:0046872(metal ion binding);	*	*
Lus10019708.g	4	NF-YA	NF-Y->NF-YA							*	*
Lus10020012.g	4	PHD	PHD	AT5G57180	CIA2	chloroplast import apparatus 2	GO:0006355(regulation of transcription, DNA-templated);GO:0045036(protein targeting to chloroplast);	GO:0005622(intracellular);GO:0005623(cell);GO:0005634(nucleus);GO:0009507(chloroplast);	*	*	*
Lus10020059.g	4	HB-HD-ZIP	HB->HB-HD-ZIP	AT5G52170	HDG7	homeodomain GLABROUS 7	GO:0006351(transcription, DNA-templated);GO:0006355(regulation of transcription, DNA-templated);	GO:0005634(nucleus);	GO:0003677(DNA binding);GO:0003700(transcription factor activity, sequence-specific DNA binding);GO:0008289(lipid binding);GO:0043565(sequence-specific DNA binding);
Lus10021297.g	4	mTERF	mTERF	AT2G36000	EMB3114	Mitochondrial transcription termination factor family protein	GO:0006355(regulation of transcription, DNA-templated);GO:0008380(RNA splicing);GO:0009658(chloroplast organization);GO:0032502(developmental process);GO:0042255(ribosome assembly);	GO:0005739(mitochondrion);GO:0009507(chloroplast);	GO:0003690(double-stranded DNA binding);GO:0003727(single-stranded RNA binding);GO:0019843(rRNA binding);
Lus10021466.g	4	C2C2-GATA	C2C2->C2C2-GATA	AT2G28340	GATA13	GATA transcription factor 13	GO:0030154(cell differentiation);	GO:0005634(nucleus);GO:0005667(transcription factor complex);	GO:0000977(RNA polymerase II regulatory region sequence-specific DNA binding);GO:0001085(RNA polymerase II transcription factor binding);GO:0001228(transcriptional activator activity, RNA polymerase II transcription regulatory region sequence-specific binding);GO:0003682(chromatin binding);GO:0003700(transcription factor activity, sequence-specific DNA binding);GO:0008270(zinc ion binding);	*	*
Lus10021783.g	4	SET	SET	AT1G24610	*	Rubisco methyltransferase family protein	*	GO:0009507(chloroplast);	*	*	*
Lus10022321.g	4	mTERF	mTERF	AT4G02990	BSM	Mitochondrial transcription termination factor family protein	GO:0006353(DNA-templated transcription, termination);GO:0006355(regulation of transcription, DNA-templated);GO:0008380(RNA splicing);GO:0009658(chloroplast organization);GO:0009790(embryo development);GO:0032502(developmental process);GO:0042255(ribosome assembly);GO:0042793(transcription from plastid promoter);GO:0042794(rRNA transcription from plastid promoter);	GO:0005739(mitochondrion);GO:0009507(chloroplast);GO:0009536(plastid);	GO:0003690(double-stranded DNA binding);GO:0003727(single-stranded RNA binding);GO:0019843(rRNA binding);	*	*
Lus10023229.g	4	Pseudo ARR-B	Pseudo ARR-B	AT5G24470	PRR5	pseudo-response regulator 5	GO:0000160(phosphorelay signal transduction system);GO:0006351(transcription, DNA-templated);GO:0006355(regulation of transcription, DNA-templated);GO:0007623(circadian rhythm);GO:0009640(photomorphogenesis);GO:0010114(response to red light);GO:0010218(response to far red light);GO:0045892(negative regulation of transcription, DNA-templated);GO:0048511(rhythmic process);GO:0051170(nuclear import);	GO:0005622(intracellular);GO:0005623(cell);GO:0005634(nucleus);	GO:0000156(phosphorelay response regulator activity);GO:0003677(DNA binding);GO:0005515(protein binding);	K12130|PRR5|http://www.genome.jp/dbget-bin/www_bget?ko:K12130	ko04712(Circadian rhythm - plant)
Lus10023866.g	4	HSF	HSF	AT5G03720	HSFA3	heat shock transcription factor A3	GO:0006351(transcription, DNA-templated);GO:0006355(regulation of transcription, DNA-templated);GO:0009408(response to heat);GO:0010200(response to chitin);	GO:0005634(nucleus);	GO:0003677(DNA binding);GO:0003700(transcription factor activity, sequence-specific DNA binding);GO:0043565(sequence-specific DNA binding);	*	*
Lus10024807.g	4	C2H2	C2H2	AT5G52010	*	C2H2-like zinc finger protein	GO:0006355(regulation of transcription, DNA-templated);	GO:0009507(chloroplast);	GO:0003676(nucleic acid binding);GO:0003700(transcription factor activity, sequence-specific DNA binding);GO:0008270(zinc ion binding);	*	*
Lus10025215.g	4	IWS1	IWS1	AT2G38560	TFIIS	transcript elongation factor IIS	GO:0006351(transcription, DNA-templated);GO:0006354(DNA-templated transcription, elongation);GO:0006355(regulation of transcription, DNA-templated);GO:0006414(translational elongation);GO:0009739(response to gibberellin);GO:0009845(seed germination);GO:0009910(negative regulation of flower development);GO:0010162(seed dormancy process);GO:0034243(regulation of transcription elongation from RNA po…	GO:0005634(nucleus);	GO:0003677(DNA binding);GO:0003700(transcription factor activity, sequence-specific DNA binding);GO:0003746(translation elongation factor activity);GO:0008270(zinc ion binding);	*	*
Lus10025355.g	4	MYB	MYB->MYB	AT2G37630	AS1	myb-like HTH transcriptional regulator family protein	GO:0006351(transcription, DNA-templated);GO:0006357(regulation of transcription from RNA polymerase II promoter);GO:0008356(asymmetric cell division);GO:0009615(response to virus);GO:0009651(response to salt stress);GO:0009733(response to auxin);GO:0009739(response to gibberellin);GO:0009751(response to salicylic acid);GO:0009753(response to jasmonic acid);GO:0009908(flower development);GO:000994…	GO:0000793(condensed chromosome);GO:0005634(nucleus);GO:0005730(nucleolus);	GO:0000981(RNA polymerase II transcription factor activity, sequence-specific DNA binding);GO:0001135(transcription factor activity, RNA polymerase II transcription factor recruiting);GO:0003677(DNA binding);GO:0003700(transcription factor activity, sequence-specific DNA binding);GO:0005515(protein binding);GO:0042803(protein homodimerization activity);GO:0043565(sequence-specific DNA binding);GO…	K15601|KDM3|http://www.genome.jp/dbget-bin/www_bget?ko:K15601	*
Lus10026325.g	4	mTERF	mTERF	AT3G18870	*	Mitochondrial transcription termination factor family protein	GO:0006355(regulation of transcription, DNA-templated);	GO:0009507(chloroplast);	GO:0003690(double-stranded DNA binding);	*	*
Lus10026571.g	4	mTERF	mTERF							*	*
Lus10030424.g	4	WRKY	WRKY	AT2G03340	WRKY3	WRKY DNA-binding protein 3	GO:0006351(transcription, DNA-templated);GO:0006355(regulation of transcription, DNA-templated);	GO:0005634(nucleus);	GO:0003700(transcription factor activity, sequence-specific DNA binding);GO:0043565(sequence-specific DNA binding);	*	*
Lus10031017.g	4	TRAF	TRAF	AT3G57130	BOP1	Ankyrin repeat family protein / BTB/POZ domain-containing protein	GO:0009864(induced systemic resistance, jasmonic acid mediated signaling pathway);GO:0009944(polarity specification of adaxial/abaxial axis);GO:0009954(proximal/distal pattern formation);GO:0009965(leaf morphogenesis);GO:0010022(meristem determinacy);GO:0010227(floral organ abscission);GO:0010254(nectary development);GO:0010434(bract formation);GO:0010582(floral meristem determinacy);GO:0030162(r…	GO:0005634(nucleus);GO:0005737(cytoplasm);GO:0019005(SCF ubiquitin ligase complex);	GO:0005515(protein binding);GO:0031625(ubiquitin protein ligase binding);	K11665|INO80, INOC1|http://www.genome.jp/dbget-bin/www_bget?ko:K11665	*
Lus10031191.g	4	LOB	LOB							K14514|EIN3|http://www.genome.jp/dbget-bin/www_bget?ko:K14514	ko04016(MAPK signaling pathway - plant);ko04075(Plant hormone signal transduction)
Lus10031321.g	4	HB-HD-ZIP	HB->HB-HD-ZIP	AT5G52170	HDG7	homeodomain GLABROUS 7	GO:0006351(transcription, DNA-templated);GO:0006355(regulation of transcription, DNA-templated);	GO:0005634(nucleus);	GO:0003677(DNA binding);GO:0003700(transcription factor activity, sequence-specific DNA binding);GO:0008289(lipid binding);GO:0043565(sequence-specific DNA binding);	*	*
Lus10031657.g	4	AP2/ERF-ERF	AP2/ERF->AP2/ERF-ERF	AT5G51990	CBF4	C-repeat-binding factor 4	GO:0006351(transcription, DNA-templated);GO:0006355(regulation of transcription, DNA-templated);GO:0009738(abscisic acid-activated signaling pathway);GO:0019760(glucosinolate metabolic process);	GO:0005634(nucleus);	GO:0003677(DNA binding);GO:0003700(transcription factor activity, sequence-specific DNA binding);GO:0043565(sequence-specific DNA binding);	*	*
Lus10032061.g	4	mTERF	mTERF	AT4G14605	MDA1	Mitochondrial transcription termination factor family protein	GO:0006970(response to osmotic stress);GO:0008380(RNA splicing);GO:0009651(response to salt stress);GO:0009658(chloroplast organization);GO:0009737(response to abscisic acid);GO:0032502(developmental process);GO:0042255(ribosome assembly);	GO:0005739(mitochondrion);GO:0009507(chloroplast);	GO:0003727(single-stranded RNA binding);GO:0019843(rRNA binding);
Lus10034280.g	4	GARP-G2-like	GARP->GARP-G2-like	AT3G25790	*	myb-like transcription factor family protein	GO:0006351(transcription, DNA-templated);GO:0006355(regulation of transcription, DNA-templated);	GO:0005634(nucleus);	GO:0003677(DNA binding);GO:0003700(transcription factor activity, sequence-specific DNA binding);	*	*
Lus10035067.g	4	Whirly	Whirly	AT1G71260	ATWHY2	WHIRLY 2	GO:0006281(DNA repair);GO:0006355(regulation of transcription, DNA-templated);GO:0006952(defense response);	GO:0005739(mitochondrion);GO:0009507(chloroplast);	GO:0003677(DNA binding);GO:0003697(single-stranded DNA binding);GO:0003729(mRNA binding);	*	*
Lus10035227.g	4	mTERF	mTERF	AT4G14605	MDA1	Mitochondrial transcription termination factor family protein	GO:0006970(response to osmotic stress);GO:0008380(RNA splicing);GO:0009651(response to salt stress);GO:0009658(chloroplast organization);GO:0009737(response to abscisic acid);GO:0032502(developmental process);GO:0042255(ribosome assembly);	GO:0005739(mitochondrion);GO:0009507(chloroplast);	GO:0003727(single-stranded RNA binding);GO:0019843(rRNA binding);	*	*
Lus10035361.g	4	C2C2-LSD	C2C2->C2C2-LSD	AT1G32540	LOL1	lsd one like 1	GO:0009626(plant-type hypersensitive response);GO:0009814(defense response, incompatible interaction);GO:0034052(positive regulation of plant-type hypersensitive response);GO:0043068(positive regulation of programmed cell death);GO:2000121(regulation of removal of superoxide radicals);	GO:0005576(extracellular region);GO:0005634(nucleus);GO:0016021(integral component of membrane);	GO:0003677(DNA binding);	*	*
Lus10035413.g	4	TRAF	TRAF	AT3G57130	BOP1	Ankyrin repeat family protein / BTB/POZ domain-containing protein	GO:0009864(induced systemic resistance, jasmonic acid mediated signaling pathway);GO:0009944(polarity specification of adaxial/abaxial axis);GO:0009954(proximal/distal pattern formation);GO:0009965(leaf morphogenesis);GO:0010022(meristem determinacy);GO:0010227(floral organ abscission);GO:0010254(nectary development);GO:0010434(bract formation);GO:0010582(floral meristem determinacy);GO:0030162(r…	GO:0005634(nucleus);GO:0005737(cytoplasm);GO:0019005(SCF ubiquitin ligase complex);	GO:0005515(protein binding);GO:0031625(ubiquitin protein ligase binding);	K05544|DUS3|http://www.genome.jp/dbget-bin/www_bget?ko:K05544	*
Lus10035554.g	4	PLATZ	PLATZ							*	*
Lus10036753.g	4	zf-HD	zf-HD							*	*
Lus10037568.g	4	HB-HD-ZIP	HB->HB-HD-ZIP	AT5G60690	REV	Homeobox-leucine zipper family protein / lipid-binding START domain-containing protein	GO:0006351(transcription, DNA-templated);GO:0006355(regulation of transcription, DNA-templated);GO:0009855(determination of bilateral symmetry);GO:0009944(polarity specification of adaxial/abaxial axis);GO:0009956(radial pattern formation);GO:0010014(meristem initiation);GO:0010051(xylem and phloem pattern formation);GO:0010089(xylem development);GO:0030154(cell differentiation);	GO:0005634(nucleus);	GO:0003677(DNA binding);GO:0003700(transcription factor activity, sequence-specific DNA binding);GO:0008289(lipid binding);GO:0043565(sequence-specific DNA binding);GO:0044212(transcription regulatory region DNA binding);	K14484|IAA|http://www.genome.jp/dbget-bin/www_bget?ko:K14484	ko04075(Plant hormone signal transduction)
Lus10038147.g	4	Others	Others	AT1G78600	LZF1	light-regulated zinc finger protein 1	GO:0006351(transcription, DNA-templated);GO:0006355(regulation of transcription, DNA-templated);GO:0009641(shade avoidance);GO:0009658(chloroplast organization);GO:0009718(anthocyanin-containing compound biosynthetic process);GO:0010099(regulation of photomorphogenesis);GO:0015995(chlorophyll biosynthetic process);	GO:0005634(nucleus);GO:0016607(nuclear speck);	GO:0000989(transcription factor activity, transcription factor binding);GO:0003700(transcription factor activity, sequence-specific DNA binding);GO:0005515(protein binding);GO:0008270(zinc ion binding);GO:0043565(sequence-specific DNA binding);	*	*
Lus10039709.g	4	GRAS	GRAS
Lus10040233.g	4	LIM	LIM	AT3G55770	WLIM2b	GATA type zinc finger transcription factor family protein	GO:0051017(actin filament bundle assembly);	GO:0005634(nucleus);GO:0005737(cytoplasm);GO:0005856(cytoskeleton);GO:0015629(actin cytoskeleton);	GO:0003729(mRNA binding);GO:0046872(metal ion binding);GO:0051015(actin filament binding);	*	*
Lus10040900.g	4	C2C2-CO-like	C2C2->C2C2-CO-like	AT2G47890	*	B-box type zinc finger protein with CCT domain	GO:0006355(regulation of transcription, DNA-templated);	GO:0005622(intracellular);GO:0005634(nucleus);	GO:0003700(transcription factor activity, sequence-specific DNA binding);GO:0008270(zinc ion binding);GO:0043565(sequence-specific DNA binding);GO:0044212(transcription regulatory region DNA binding);	K13127|RNF113A, CWC24|http://www.genome.jp/dbget-bin/www_bget?ko:K13127	*
Lus10042283.g	4	PHD	PHD	AT3G08590	iPGAM2	Phosphoglycerate mutase, 2,3-bisphosphoglycerate-independent	GO:0006007(glucose catabolic process);GO:0006096(glycolytic process);GO:0009555(pollen development);GO:0010118(stomatal movement);GO:0046686(response to cadmium ion);	GO:0005737(cytoplasm);GO:0005829(cytosol);GO:0009506(plasmodesma);GO:0048046(apoplast);	GO:0030145(manganese ion binding);GO:0046537(2,3-bisphosphoglycerate-independent phosphoglycerate mutase activity);	*	*
Lus10042342.g	4	mTERF	mTERF	AT3G18870	*	Mitochondrial transcription termination factor family protein	GO:0006355(regulation of transcription, DNA-templated);	GO:0009507(chloroplast);	GO:0003690(double-stranded DNA binding);
Lus10042626.g	4	C2H2	C2H2							K09419|HSFF|http://www.genome.jp/dbget-bin/www_bget?ko:K09419	*
Lus10042806.g	4	Trihelix	Trihelix
Lus10043304.g	4	GARP-G2-like	GARP->GARP-G2-like	AT2G03500	*	Homeodomain-like superfamily protein	GO:0006351(transcription, DNA-templated);GO:0006355(regulation of transcription, DNA-templated);GO:0009266(response to temperature stimulus);GO:0009740(gibberellic acid mediated signaling pathway);GO:0009908(flower development);GO:0010452(histone H3-K36 methylation);GO:0048579(negative regulation of long-day photoperiodism, flowering);GO:1903507(negative regulation of nucleic acid-templated trans…	GO:0005634(nucleus);	GO:0003677(DNA binding);GO:0003700(transcription factor activity, sequence-specific DNA binding);GO:0043565(sequence-specific DNA binding);	K14431|TGA|http://www.genome.jp/dbget-bin/www_bget?ko:K14431	ko04075(Plant hormone signal transduction)
scaffold783.1	4	AP2/ERF-ERF	AP2/ERF->AP2/ERF-ERF							K17604|ZSWIM3|http://www.genome.jp/dbget-bin/www_bget?ko:K17604	*
Lus10000484.g	5	bHLH	bHLH	AT5G46760	MYC3	Basic helix-loop-helix (bHLH) DNA-binding family protein	GO:0006351(transcription, DNA-templated);GO:0006355(regulation of transcription, DNA-templated);GO:0006952(defense response);GO:0009718(anthocyanin-containing compound biosynthetic process);GO:0009753(response to jasmonic acid);GO:0045893(positive regulation of transcription, DNA-templated);	GO:0005634(nucleus);	GO:0003677(DNA binding);GO:0003700(transcription factor activity, sequence-specific DNA binding);GO:0005515(protein binding);GO:0043425(bHLH transcription factor binding);GO:0046983(protein dimerization activity);	K09419|HSFF|http://www.genome.jp/dbget-bin/www_bget?ko:K09419	*
Lus10000952.g	5	PLATZ	PLATZ	AT1G76590	*	PLATZ transcription factor family protein	GO:0008150(biological_process);	GO:0005739(mitochondrion);	*
Lus10001102.g	5	GNAT	GNAT	AT5G50320	ELO3	radical SAM domain-containing protein / GCN5-related N-acetyltransferase (GNAT) family protein	GO:0002098(tRNA wobble uridine modification);GO:0006351(transcription, DNA-templated);GO:0006357(regulation of transcription from RNA polymerase II promoter);GO:0008283(cell proliferation);GO:0009294(DNA mediated transformation);GO:0009734(auxin-activated signaling pathway);GO:0010928(regulation of auxin mediated signaling pathway);GO:0035265(organ growth);GO:0090708(specification of plant organ …	GO:0005634(nucleus);GO:0005719(nuclear euchromatin);GO:0005829(cytosol);GO:0033588(Elongator holoenzyme complex);	GO:0004402(histone acetyltransferase activity);GO:0046872(metal ion binding);GO:0051536(iron-sulfur cluster binding);	K13424|WRKY33|http://www.genome.jp/dbget-bin/www_bget?ko:K13424	ko04016(MAPK signaling pathway - plant);ko04626(Plant-pathogen interaction)
Lus10001798.g	5	SET	SET							K13464|JAZ|http://www.genome.jp/dbget-bin/www_bget?ko:K13464	ko04075(Plant hormone signal transduction)
Lus10001876.g	5	NAC	NAC	AT2G46140	LEA	Late embryogenesis abundant protein	GO:0009269(response to desiccation);GO:0009793(embryo development ending in seed dormancy);	GO:0005829(cytosol);GO:0005886(plasma membrane);GO:0048046(apoplast);	GO:0003674(molecular_function);
Lus10004270.g	5	HB-HD-ZIP	HB->HB-HD-ZIP							*	*
Lus10004377.g	5	HB-HD-ZIP	HB->HB-HD-ZIP	AT4G16780	HB-2	homeobox protein 2	GO:0006351(transcription, DNA-templated);GO:0006355(regulation of transcription, DNA-templated);GO:0008283(cell proliferation);GO:0009585(red, far-red light phototransduction);GO:0009641(shade avoidance);GO:0009733(response to auxin);GO:0009735(response to cytokinin);GO:0009826(unidimensional cell growth);GO:0010016(shoot system morphogenesis);GO:0010017(red or far-red light signaling pathway);GO…	GO:0005634(nucleus);	GO:0003677(DNA binding);GO:0003700(transcription factor activity, sequence-specific DNA binding);GO:0042803(protein homodimerization activity);GO:0043565(sequence-specific DNA binding);	*	*
Lus10004384.g	5	MYB-related	MYB->MYB-related	AT5G47390	*	myb-like transcription factor family protein	GO:0000122(negative regulation of transcription from RNA polymerase II promoter);GO:0006351(transcription, DNA-templated);GO:0006355(regulation of transcription, DNA-templated);GO:0009646(response to absence of light);GO:0009651(response to salt stress);GO:0009723(response to ethylene);GO:0009733(response to auxin);GO:0009737(response to abscisic acid);GO:0009739(response to gibberellin);GO:00097…	GO:0005634(nucleus);	GO:0000976(transcription regulatory region sequence-specific DNA binding);GO:0003677(DNA binding);GO:0003700(transcription factor activity, sequence-specific DNA binding);GO:0008270(zinc ion binding);
Lus10004574.g	5	bHLH	bHLH	AT5G46760	MYC3	Basic helix-loop-helix (bHLH) DNA-binding family protein	GO:0006351(transcription, DNA-templated);GO:0006355(regulation of transcription, DNA-templated);GO:0006952(defense response);GO:0009718(anthocyanin-containing compound biosynthetic process);GO:0009753(response to jasmonic acid);GO:0045893(positive regulation of transcription, DNA-templated);	GO:0005634(nucleus);	GO:0003677(DNA binding);GO:0003700(transcription factor activity, sequence-specific DNA binding);GO:0005515(protein binding);GO:0043425(bHLH transcription factor binding);GO:0046983(protein dimerization activity);	*	*
Lus10004772.g	5	GeBP	GeBP	AT5G23180	*	unknown protein	GO:0008150(biological_process);	GO:0005634(nucleus);	GO:0003674(molecular_function);
Lus10004840.g	5	C2H2	C2H2							*	*
Lus10005420.g	5	HSF	HSF	AT4G18880	HSF A4A	heat shock transcription factor A4A	GO:0000302(response to reactive oxygen species);GO:0006351(transcription, DNA-templated);GO:0006355(regulation of transcription, DNA-templated);GO:0010200(response to chitin);GO:0045893(positive regulation of transcription, DNA-templated);	GO:0005634(nucleus);GO:0005737(cytoplasm);	GO:0003677(DNA binding);GO:0003700(transcription factor activity, sequence-specific DNA binding);GO:0005515(protein binding);GO:0042803(protein homodimerization activity);GO:0043565(sequence-specific DNA binding);	*	*
Lus10006642.g	5	SNF2	SNF2	AT1G48310	CHR18	chromatin remodeling factor18	*	GO:0005634(nucleus);	GO:0003677(DNA binding);GO:0004386(helicase activity);GO:0005524(ATP binding);	*	*
Lus10007386.g	5	B3-ARF	B3->B3-ARF	AT5G37020	ARF8	auxin response factor 8	GO:0006351(transcription, DNA-templated);GO:0006355(regulation of transcription, DNA-templated);GO:0009733(response to auxin);GO:0009734(auxin-activated signaling pathway);GO:0009908(flower development);GO:0010154(fruit development);	GO:0005634(nucleus);	GO:0003700(transcription factor activity, sequence-specific DNA binding);GO:0043565(sequence-specific DNA binding);	*	*
Lus10007941.g	5	C3H	C3H	AT2G47850	*	Zinc finger C-x8-C-x5-C-x3-H type family protein	GO:0008150(biological_process);	GO:0005634(nucleus);	GO:0003676(nucleic acid binding);GO:0003677(DNA binding);GO:0003729(mRNA binding);GO:0046872(metal ion binding);	*	*
Lus10008010.g	5	MYB	MYB->MYB							K11446|KDM5, JARID1|http://www.genome.jp/dbget-bin/www_bget?ko:K11446	*
Lus10009128.g	5	IWS1	IWS1	AT4G24200	*	Transcription elongation factor (TFIIS) family protein	*	GO:0005634(nucleus);GO:0005739(mitochondrion);	*
Lus10009184.g	5	Trihelix	Trihelix
Lus10009810.g	5	C3H	C3H	AT5G06420	*	Zinc finger (CCCH-type/C3HC4-type RING finger) family protein	*	GO:0005634(nucleus);GO:0016020(membrane);	GO:0003676(nucleic acid binding);GO:0003677(DNA binding);GO:0008270(zinc ion binding);GO:0046872(metal ion binding);	K10875|RAD54L, RAD54|http://www.genome.jp/dbget-bin/www_bget?ko:K10875	ko03440(Homologous recombination)
Lus10010632.g	5	AP2/ERF-ERF	AP2/ERF->AP2/ERF-ERF	AT1G75490	*	Integrase-type DNA-binding superfamily protein	GO:0006351(transcription, DNA-templated);GO:0006355(regulation of transcription, DNA-templated);GO:0010200(response to chitin);	GO:0005634(nucleus);	GO:0003677(DNA binding);GO:0003700(transcription factor activity, sequence-specific DNA binding);	*	*
Lus10010633.g	5	HB-BELL	HB->HB-BELL	AT1G75410	BLH3	BEL1-like homeodomain 3	GO:0006351(transcription, DNA-templated);GO:0006355(regulation of transcription, DNA-templated);GO:0048510(regulation of timing of transition from vegetative to reproductive phase);	GO:0005634(nucleus);	GO:0003677(DNA binding);GO:0003700(transcription factor activity, sequence-specific DNA binding);GO:0005515(protein binding);GO:0043565(sequence-specific DNA binding);	*	*
Lus10011941.g	5	HSF	HSF
Lus10012040.g	5	B3	B3->B3							*	*
Lus10012202.g	5	NF-YA	NF-Y->NF-YA							*	*
Lus10012545.g	5	MADS-M-type	MADS->MADS-M-type
Lus10012813.g	5	SNF2	SNF2	AT5G18620	CHR17	chromatin remodeling factor17	GO:0010228(vegetative to reproductive phase transition of meristem);GO:0016584(nucleosome positioning);	GO:0005634(nucleus);	GO:0005515(protein binding);GO:0008094(DNA-dependent ATPase activity);	K09338|HD-ZIP|http://www.genome.jp/dbget-bin/www_bget?ko:K09338	*
Lus10013501.g	5	PHD	PHD							*	*
Lus10013592.g	5	NF-YA	NF-Y->NF-YA	AT5G06510	NF-YA10	nuclear factor Y, subunit A10	GO:0006351(transcription, DNA-templated);GO:0006355(regulation of transcription, DNA-templated);	GO:0005634(nucleus);GO:0016602(CCAAT-binding factor complex);	GO:0003677(DNA binding);GO:0003700(transcription factor activity, sequence-specific DNA binding);	*	*
Lus10013959.g	5	AP2/ERF-ERF	AP2/ERF->AP2/ERF-ERF
Lus10014272.g	5	SWI/SNF-BAF60b	SWI/SNF-BAF60b	AT3G51120	*	DNA binding;zinc ion binding;nucleic acid binding;nucleic acid binding	*	GO:0005634(nucleus);	GO:0003676(nucleic acid binding);GO:0003677(DNA binding);GO:0046872(metal ion binding);	*	*
Lus10014490.g	5	C3H	C3H	AT2G02160	*	CCCH-type zinc finger family protein	*	GO:0005634(nucleus);	GO:0003676(nucleic acid binding);GO:0003677(DNA binding);GO:0003729(mRNA binding);GO:0046872(metal ion binding);	K15032|MTERFD|http://www.genome.jp/dbget-bin/www_bget?ko:K15032	*
Lus10014792.g	5	GNAT	GNAT	AT5G50320	ELO3	radical SAM domain-containing protein / GCN5-related N-acetyltransferase (GNAT) family protein	GO:0002098(tRNA wobble uridine modification);GO:0006351(transcription, DNA-templated);GO:0006357(regulation of transcription from RNA polymerase II promoter);GO:0008283(cell proliferation);GO:0009294(DNA mediated transformation);GO:0009734(auxin-activated signaling pathway);GO:0010928(regulation of auxin mediated signaling pathway);GO:0035265(organ growth);GO:0090708(specification of plant organ …	GO:0005634(nucleus);GO:0005719(nuclear euchromatin);GO:0005829(cytosol);GO:0033588(Elongator holoenzyme complex);	GO:0004402(histone acetyltransferase activity);GO:0046872(metal ion binding);GO:0051536(iron-sulfur cluster binding);	*	*
Lus10015260.g	5	Jumonji	Jumonji	AT4G00990	*	Transcription factor jumonji (jmjC) domain-containing protein	*	GO:0005634(nucleus);	GO:0003700(transcription factor activity, sequence-specific DNA binding);	*	*
Lus10015415.g	5	AP2/ERF-ERF	AP2/ERF->AP2/ERF-ERF
Lus10015690.g	5	SNF2	SNF2	AT5G63950	CHR24	chromatin remodeling 24	GO:0006310(DNA recombination);GO:0045951(positive regulation of mitotic recombination);GO:0046686(response to cadmium ion);	GO:0005634(nucleus);	GO:0003677(DNA binding);GO:0004386(helicase activity);GO:0005524(ATP binding);
Lus10015924.g	5	Trihelix	Trihelix							*	*
Lus10016286.g	5	B3	B3->B3	AT4G33280	*	AP2/B3-like transcriptional factor family protein	GO:0006351(transcription, DNA-templated);GO:0006355(regulation of transcription, DNA-templated);	GO:0005634(nucleus);GO:0005773(vacuole);	GO:0003677(DNA binding);GO:0003700(transcription factor activity, sequence-specific DNA binding);	*	*
Lus10016777.g	5	B3	B3->B3	AT4G01580	*	AP2/B3-like transcriptional factor family protein	GO:0006351(transcription, DNA-templated);GO:0006355(regulation of transcription, DNA-templated);	GO:0005634(nucleus);	GO:0003677(DNA binding);GO:0003700(transcription factor activity, sequence-specific DNA binding);	*	*
Lus10016884.g	5	bZIP	bZIP	AT5G49450	bZIP1	basic leucine-zipper 1	GO:0006351(transcription, DNA-templated);GO:0006355(regulation of transcription, DNA-templated);GO:0006521(regulation of cellular amino acid metabolic process);GO:0006970(response to osmotic stress);GO:0009267(cellular response to starvation);GO:0009617(response to bacterium);GO:0009651(response to salt stress);GO:0009901(anther dehiscence);GO:0010182(sugar mediated signaling pathway);GO:0045893(…	GO:0005634(nucleus);	GO:0003677(DNA binding);GO:0003700(transcription factor activity, sequence-specific DNA binding);GO:0005515(protein binding);GO:0043565(sequence-specific DNA binding);GO:0044212(transcription regulatory region DNA binding);GO:0046982(protein heterodimerization activity);
Lus10017319.g	5	MYB-related	MYB->MYB-related							*	*
Lus10017550.g	5	AP2/ERF-ERF	AP2/ERF->AP2/ERF-ERF	AT4G23750	CRF2	cytokinin response factor 2	GO:0006351(transcription, DNA-templated);GO:0006355(regulation of transcription, DNA-templated);GO:0009736(cytokinin-activated signaling pathway);GO:0009873(ethylene-activated signaling pathway);GO:0042991(transcription factor import into nucleus);GO:0048364(root development);GO:0048825(cotyledon development);	GO:0005634(nucleus);GO:0005737(cytoplasm);	GO:0003677(DNA binding);GO:0003700(transcription factor activity, sequence-specific DNA binding);GO:0005515(protein binding);GO:0042802(identical protein binding);GO:0043565(sequence-specific DNA binding);	*	*
Lus10017829.g	5	AP2/ERF-ERF	AP2/ERF->AP2/ERF-ERF	AT1G63030	ddf2	Integrase-type DNA-binding superfamily protein	GO:0006351(transcription, DNA-templated);GO:0006355(regulation of transcription, DNA-templated);GO:0010371(regulation of gibberellin biosynthetic process);GO:0016049(cell growth);GO:0048510(regulation of timing of transition from vegetative to reproductive phase);	GO:0005634(nucleus);	GO:0003677(DNA binding);GO:0003700(transcription factor activity, sequence-specific DNA binding);	K09264|K09264|http://www.genome.jp/dbget-bin/www_bget?ko:K09264	*
Lus10018009.g	5	bZIP	bZIP	AT1G77920	TGA7	bZIP transcription factor family protein	GO:0006351(transcription, DNA-templated);GO:0006355(regulation of transcription, DNA-templated);GO:0042742(defense response to bacterium);	GO:0005634(nucleus);	GO:0003700(transcription factor activity, sequence-specific DNA binding);GO:0005515(protein binding);GO:0005516(calmodulin binding);GO:0043565(sequence-specific DNA binding);	*	*
Lus10018061.g	5	bZIP	bZIP	AT4G38900	*	Basic-leucine zipper (bZIP) transcription factor family protein	GO:0006355(regulation of transcription, DNA-templated);GO:0090567(reproductive shoot system development);	GO:0005634(nucleus);GO:0005737(cytoplasm);GO:0005829(cytosol);	GO:0003677(DNA binding);GO:0003700(transcription factor activity, sequence-specific DNA binding);	*	*
Lus10018560.g	5	ULT	ULT	AT4G28190	ULT1	Developmental regulator, ULTRAPETALA	GO:0006351(transcription, DNA-templated);GO:0006355(regulation of transcription, DNA-templated);GO:0007275(multicellular organism development);GO:0010022(meristem determinacy);GO:0010080(regulation of floral meristem growth);GO:0010081(regulation of inflorescence meristem growth);GO:0010582(floral meristem determinacy);	GO:0005634(nucleus);GO:0005737(cytoplasm);GO:0005829(cytosol);	GO:0003677(DNA binding);	*	*
Lus10018764.g	5	AUX/IAA	AUX/IAA
Lus10018899.g	5	bZIP	bZIP	AT1G43700	VIP1	VIRE2-interacting protein 1	GO:0006351(transcription, DNA-templated);GO:0006355(regulation of transcription, DNA-templated);GO:0006952(defense response);GO:0006970(response to osmotic stress);GO:0007231(osmosensory signaling pathway);GO:0008272(sulfate transport);GO:0009294(DNA mediated transformation);GO:0009652(thigmotropism);GO:0009970(cellular response to sulfate starvation);GO:0045596(negative regulation of cell differ…	GO:0005634(nucleus);GO:0005829(cytosol);	GO:0003676(nucleic acid binding);GO:0003682(chromatin binding);GO:0003700(transcription factor activity, sequence-specific DNA binding);GO:0005515(protein binding);GO:0043565(sequence-specific DNA binding);GO:0043621(protein self-association);GO:0051019(mitogen-activated protein kinase binding);	*	*
Lus10019085.g	5	MYB	MYB->MYB	AT5G61420	MYB28	myb domain protein 28	GO:0006351(transcription, DNA-templated);GO:0006355(regulation of transcription, DNA-templated);GO:0006357(regulation of transcription from RNA polymerase II promoter);GO:0009617(response to bacterium);GO:0009625(response to insect);GO:0009682(induced systemic resistance);GO:0009739(response to gibberellin);GO:0009751(response to salicylic acid);GO:0009753(response to jasmonic acid);GO:0010438(ce…	GO:0005634(nucleus);	GO:0000981(RNA polymerase II transcription factor activity, sequence-specific DNA binding);GO:0001135(transcription factor activity, RNA polymerase II transcription factor recruiting);GO:0003677(DNA binding);GO:0003700(transcription factor activity, sequence-specific DNA binding);GO:0043565(sequence-specific DNA binding);GO:0044212(transcription regulatory region DNA binding);	*	*
Lus10019870.g	5	B3	B3->B3	AT3G19184	*	AP2/B3-like transcriptional factor family protein	GO:0006351(transcription, DNA-templated);GO:0006355(regulation of transcription, DNA-templated);	GO:0005634(nucleus);	GO:0003677(DNA binding);	K12129|PRR7|http://www.genome.jp/dbget-bin/www_bget?ko:K12129	ko04712(Circadian rhythm - plant)
Lus10021199.g	5	bHLH	bHLH	AT4G14410	bHLH104	basic helix-loop-helix (bHLH) DNA-binding superfamily protein	GO:0006351(transcription, DNA-templated);GO:0006355(regulation of transcription, DNA-templated);	GO:0005634(nucleus);	GO:0003677(DNA binding);GO:0003700(transcription factor activity, sequence-specific DNA binding);GO:0005515(protein binding);GO:0046983(protein dimerization activity);	K14509|ETR, ERS|http://www.genome.jp/dbget-bin/www_bget?ko:K14509	ko04016(MAPK signaling pathway - plant);ko04075(Plant hormone signal transduction)
Lus10021326.g	5	B3	B3->B3	AT5G06250	DPA4	AP2/B3-like transcriptional factor family protein	GO:0006351(transcription, DNA-templated);GO:0006355(regulation of transcription, DNA-templated);GO:0010073(meristem maintenance);GO:0010358(leaf shaping);GO:0045892(negative regulation of transcription, DNA-templated);GO:0048366(leaf development);	GO:0005634(nucleus);	GO:0003677(DNA binding);GO:0003700(transcription factor activity, sequence-specific DNA binding);	K14432|ABF|http://www.genome.jp/dbget-bin/www_bget?ko:K14432	ko04075(Plant hormone signal transduction)
Lus10023591.g	5	LOB	LOB							*	*
Lus10023691.g	5	B3	B3->B3	AT4G33280	*	AP2/B3-like transcriptional factor family protein	GO:0006351(transcription, DNA-templated);GO:0006355(regulation of transcription, DNA-templated);	GO:0005634(nucleus);GO:0005773(vacuole);	GO:0003677(DNA binding);GO:0003700(transcription factor activity, sequence-specific DNA binding);	K09422|MYBP|http://www.genome.jp/dbget-bin/www_bget?ko:K09422	*
Lus10023711.g	5	MYB	MYB->MYB	AT4G13480	MYB79	myb domain protein 79	GO:0006355(regulation of transcription, DNA-templated);GO:0006357(regulation of transcription from RNA polymerase II promoter);GO:0030154(cell differentiation);	GO:0005634(nucleus);	GO:0000981(RNA polymerase II transcription factor activity, sequence-specific DNA binding);GO:0001135(transcription factor activity, RNA polymerase II transcription factor recruiting);GO:0003677(DNA binding);GO:0003700(transcription factor activity, sequence-specific DNA binding);GO:0043565(sequence-specific DNA binding);GO:0044212(transcription regulatory region DNA binding);
Lus10023816.g	5	GARP-G2-like	GARP->GARP-G2-like							*	*
Lus10024384.g	5	GRAS	GRAS	AT2G37650	*	GRAS family transcription factor	GO:0006351(transcription, DNA-templated);GO:0006355(regulation of transcription, DNA-templated);	GO:0005634(nucleus);	GO:0003700(transcription factor activity, sequence-specific DNA binding);	K09422|MYBP|http://www.genome.jp/dbget-bin/www_bget?ko:K09422	*
Lus10025772.g	5	Trihelix	Trihelix
Lus10025817.g	5	AUX/IAA	AUX/IAA	AT3G16500	PAP1	phytochrome-associated protein 1	GO:0006351(transcription, DNA-templated);GO:0006355(regulation of transcription, DNA-templated);GO:0009733(response to auxin);GO:0009734(auxin-activated signaling pathway);	GO:0005634(nucleus);	GO:0003700(transcription factor activity, sequence-specific DNA binding);	*	*
Lus10026917.g	5	Others	Others	AT5G10720	HK5	histidine kinase 5	GO:0006952(defense response);GO:0009736(cytokinin-activated signaling pathway);GO:0009738(abscisic acid-activated signaling pathway);GO:0009788(negative regulation of abscisic acid-activated signaling pathway);GO:0009873(ethylene-activated signaling pathway);GO:0010105(negative regulation of ethylene-activated signaling pathway);GO:0048364(root development);GO:0070301(cellular response to hydroge…	GO:0005737(cytoplasm);GO:0005773(vacuole);GO:0005886(plasma membrane);	GO:0000155(phosphorelay sensor kinase activity);GO:0004673(protein histidine kinase activity);GO:0046872(metal ion binding);	K09522|DNAJC2|http://www.genome.jp/dbget-bin/www_bget?ko:K09522	*
Lus10027627.g	5	HSF	HSF							K13464|JAZ|http://www.genome.jp/dbget-bin/www_bget?ko:K13464	ko04075(Plant hormone signal transduction)
Lus10027897.g	5	bZIP	bZIP	AT3G19290	ABF4	ABRE binding factor 4	GO:0006351(transcription, DNA-templated);GO:0006355(regulation of transcription, DNA-templated);GO:0009414(response to water deprivation);GO:0009651(response to salt stress);GO:0009737(response to abscisic acid);GO:0009738(abscisic acid-activated signaling pathway);GO:0019760(glucosinolate metabolic process);GO:0045893(positive regulation of transcription, DNA-templated);GO:1900057(positive regul…	GO:0005634(nucleus);	GO:0000976(transcription regulatory region sequence-specific DNA binding);GO:0003677(DNA binding);GO:0003700(transcription factor activity, sequence-specific DNA binding);GO:0005515(protein binding);GO:0043565(sequence-specific DNA binding);GO:0044212(transcription regulatory region DNA binding);	*	*
Lus10028575.g	5	bZIP	bZIP	AT5G44080	*	Basic-leucine zipper (bZIP) transcription factor family protein	*	GO:0005634(nucleus);	GO:0003700(transcription factor activity, sequence-specific DNA binding);
Lus10028595.g	5	bZIP	bZIP	AT1G43700	VIP1	VIRE2-interacting protein 1	GO:0006351(transcription, DNA-templated);GO:0006355(regulation of transcription, DNA-templated);GO:0006952(defense response);GO:0006970(response to osmotic stress);GO:0007231(osmosensory signaling pathway);GO:0008272(sulfate transport);GO:0009294(DNA mediated transformation);GO:0009652(thigmotropism);GO:0009970(cellular response to sulfate starvation);GO:0045596(negative regulation of cell differ…	GO:0005634(nucleus);GO:0005829(cytosol);	GO:0003676(nucleic acid binding);GO:0003682(chromatin binding);GO:0003700(transcription factor activity, sequence-specific DNA binding);GO:0005515(protein binding);GO:0043565(sequence-specific DNA binding);GO:0043621(protein self-association);GO:0051019(mitogen-activated protein kinase binding);
Lus10028950.g	5	C3H	C3H
Lus10029939.g	5	NF-YC	NF-Y->NF-YC	AT1G54830	NF-YC3	nuclear factor Y, subunit C3	GO:0006351(transcription, DNA-templated);GO:0006355(regulation of transcription, DNA-templated);GO:0009738(abscisic acid-activated signaling pathway);GO:0009740(gibberellic acid mediated signaling pathway);GO:0010029(regulation of seed germination);GO:2000306(positive regulation of photomorphogenesis);	GO:0005634(nucleus);	GO:0003677(DNA binding);GO:0003700(transcription factor activity, sequence-specific DNA binding);GO:0005515(protein binding);GO:0046982(protein heterodimerization activity);
Lus10030044.g	5	SNF2	SNF2	AT1G05120	*	Helicase protein with RING/U-box domain	*	GO:0005634(nucleus);	GO:0003677(DNA binding);GO:0005524(ATP binding);
Lus10030446.g	5	NAC	NAC	AT1G69490	NAP	NAC-like, activated by AP3/PI	GO:0006351(transcription, DNA-templated);GO:0006355(regulation of transcription, DNA-templated);GO:0007275(multicellular organism development);GO:0009793(embryo development ending in seed dormancy);GO:0009825(multidimensional cell growth);GO:0009835(fruit ripening);GO:0009908(flower development);GO:0010150(leaf senescence);	GO:0005634(nucleus);	GO:0003677(DNA binding);GO:0003700(transcription factor activity, sequence-specific DNA binding);	*	*
Lus10030813.g	5	MYB-related	MYB->MYB-related	AT1G70000	*	myb-like transcription factor family protein	GO:0006351(transcription, DNA-templated);GO:0006355(regulation of transcription, DNA-templated);GO:0009651(response to salt stress);GO:0009723(response to ethylene);GO:0009733(response to auxin);GO:0009737(response to abscisic acid);GO:0009739(response to gibberellin);GO:0009751(response to salicylic acid);GO:0009753(response to jasmonic acid);GO:0031540(regulation of anthocyanin biosynthetic pro…	GO:0005634(nucleus);	GO:0003676(nucleic acid binding);GO:0003677(DNA binding);GO:0003682(chromatin binding);GO:0003700(transcription factor activity, sequence-specific DNA binding);GO:0008270(zinc ion binding);	K14492|ARR-A|http://www.genome.jp/dbget-bin/www_bget?ko:K14492	ko04075(Plant hormone signal transduction)
Lus10033676.g	5	NAC	NAC
Lus10034774.g	5	SWI/SNF-BAF60b	SWI/SNF-BAF60b							K09419|HSFF|http://www.genome.jp/dbget-bin/www_bget?ko:K09419	*
Lus10035006.g	5	C3H	C3H	AT4G29190	OZF2	Zinc finger C-x8-C-x5-C-x3-H type family protein	GO:0006355(regulation of transcription, DNA-templated);	GO:0005634(nucleus);GO:0005886(plasma membrane);	GO:0003677(DNA binding);GO:0003700(transcription factor activity, sequence-specific DNA binding);GO:0046872(metal ion binding);	*	*
Lus10035757.g	5	SET	SET	AT5G17240	SDG40	SET domain group 40	GO:0018026(peptidyl-lysine monomethylation);	GO:0009507(chloroplast);	GO:0016279(protein-lysine N-methyltransferase activity);
Lus10035991.g	5	HMG	HMG							*	*
Lus10036336.g	5	MYB	MYB->MYB							K11647|SMARCA2_4|http://www.genome.jp/dbget-bin/www_bget?ko:K11647	*
Lus10036674.g	5	HB-HD-ZIP	HB->HB-HD-ZIP							*	*
Lus10037156.g	5	NAC	NAC	AT1G69490	NAP	NAC-like, activated by AP3/PI	GO:0006351(transcription, DNA-templated);GO:0006355(regulation of transcription, DNA-templated);GO:0007275(multicellular organism development);GO:0009793(embryo development ending in seed dormancy);GO:0009825(multidimensional cell growth);GO:0009835(fruit ripening);GO:0009908(flower development);GO:0010150(leaf senescence);	GO:0005634(nucleus);	GO:0003677(DNA binding);GO:0003700(transcription factor activity, sequence-specific DNA binding);
Lus10037719.g	5	GARP-ARR-B	GARP->GARP-ARR-B	AT4G16110	RR2	response regulator 2	GO:0006351(transcription, DNA-templated);GO:0006355(regulation of transcription, DNA-templated);GO:0009723(response to ethylene);GO:0009735(response to cytokinin);GO:0009736(cytokinin-activated signaling pathway);GO:0009873(ethylene-activated signaling pathway);GO:0010082(regulation of root meristem growth);GO:0010119(regulation of stomatal movement);GO:0010150(leaf senescence);GO:0048364(root de…	GO:0005634(nucleus);	GO:0000156(phosphorelay response regulator activity);GO:0003677(DNA binding);GO:0003700(transcription factor activity, sequence-specific DNA binding);GO:0005515(protein binding);	*	*
Lus10038279.g	5	MYB-related	MYB->MYB-related	AT3G16350	*	Homeodomain-like superfamily protein	GO:0006351(transcription, DNA-templated);GO:0006355(regulation of transcription, DNA-templated);GO:0009651(response to salt stress);GO:0009723(response to ethylene);GO:0009733(response to auxin);GO:0009739(response to gibberellin);GO:0009753(response to jasmonic acid);GO:0046686(response to cadmium ion);	GO:0005634(nucleus);	GO:0003677(DNA binding);GO:0003700(transcription factor activity, sequence-specific DNA binding);	K14484|IAA|http://www.genome.jp/dbget-bin/www_bget?ko:K14484	ko04075(Plant hormone signal transduction)
Lus10040175.g	5	HB-HD-ZIP	HB->HB-HD-ZIP	AT4G16780	HB-2	homeobox protein 2	GO:0006351(transcription, DNA-templated);GO:0006355(regulation of transcription, DNA-templated);GO:0008283(cell proliferation);GO:0009585(red, far-red light phototransduction);GO:0009641(shade avoidance);GO:0009733(response to auxin);GO:0009735(response to cytokinin);GO:0009826(unidimensional cell growth);GO:0010016(shoot system morphogenesis);GO:0010017(red or far-red light signaling pathway);GO…	GO:0005634(nucleus);	GO:0003677(DNA binding);GO:0003700(transcription factor activity, sequence-specific DNA binding);GO:0042803(protein homodimerization activity);GO:0043565(sequence-specific DNA binding);
Lus10040569.g	5	GARP-G2-like	GARP->GARP-G2-like							*	*
Lus10040914.g	5	C3H	C3H	AT5G06420	*	Zinc finger (CCCH-type/C3HC4-type RING finger) family protein	*	GO:0005634(nucleus);GO:0016020(membrane);	GO:0003676(nucleic acid binding);GO:0003677(DNA binding);GO:0008270(zinc ion binding);GO:0046872(metal ion binding);	K21121|NAA60|http://www.genome.jp/dbget-bin/www_bget?ko:K21121	*
Lus10041721.g	5	GRAS	GRAS	AT4G36710	HAM4	GRAS family transcription factor	GO:0006351(transcription, DNA-templated);GO:0006355(regulation of transcription, DNA-templated);GO:0030154(cell differentiation);GO:0048831(regulation of shoot system development);	GO:0005634(nucleus);	GO:0003700(transcription factor activity, sequence-specific DNA binding);GO:0043565(sequence-specific DNA binding);	*	*
Lus10041888.g	5	MYB	MYB->MYB							*	*
Lus10042005.g	5	bZIP	bZIP	AT1G77920	TGA7	bZIP transcription factor family protein	GO:0006351(transcription, DNA-templated);GO:0006355(regulation of transcription, DNA-templated);GO:0042742(defense response to bacterium);	GO:0005634(nucleus);	GO:0003700(transcription factor activity, sequence-specific DNA binding);GO:0005515(protein binding);GO:0005516(calmodulin binding);GO:0043565(sequence-specific DNA binding);	*	*
Lus10042566.g	5	Jumonji	Jumonji	AT4G20400	JMJ14	JUMONJI 14	GO:0006351(transcription, DNA-templated);GO:0006355(regulation of transcription, DNA-templated);GO:0009910(negative regulation of flower development);GO:0010216(maintenance of DNA methylation);GO:0034720(histone H3-K4 demethylation);GO:0045892(negative regulation of transcription, DNA-templated);GO:0048573(photoperiodism, flowering);GO:0048579(negative regulation of long-day photoperiodism, flowe…	GO:0005634(nucleus);GO:0005654(nucleoplasm);	GO:0000976(transcription regulatory region sequence-specific DNA binding);GO:0003700(transcription factor activity, sequence-specific DNA binding);GO:0005515(protein binding);GO:0032453(histone demethylase activity (H3-K4 specific));GO:0046872(metal ion binding);GO:0051213(dioxygenase activity);	K17972|NAA20, NAT3|http://www.genome.jp/dbget-bin/www_bget?ko:K17972	*
Lus10043200.g	5	B3-ARF	B3->B3-ARF	AT5G62000	ARF2	auxin response factor 2	GO:0006351(transcription, DNA-templated);GO:0008285(negative regulation of cell proliferation);GO:0009734(auxin-activated signaling pathway);GO:0009737(response to abscisic acid);GO:0009911(positive regulation of flower development);GO:0010047(fruit dehiscence);GO:0010150(leaf senescence);GO:0010227(floral organ abscission);GO:0045892(negative regulation of transcription, DNA-templated);GO:004848…	GO:0005634(nucleus);	GO:0003700(transcription factor activity, sequence-specific DNA binding);GO:0005515(protein binding);GO:0043565(sequence-specific DNA binding);	*	*
scaffold151.78	5	SNF2	SNF2	AT1G05120	*	Helicase protein with RING/U-box domain	*	GO:0005634(nucleus);	GO:0003677(DNA binding);GO:0005524(ATP binding);	*	*
scaffold863.87	5	FAR1	FAR1	AT1G80010	FRS8	FAR1-related sequence 8	GO:0009585(red, far-red light phototransduction);GO:0009639(response to red or far red light);GO:0010018(far-red light signaling pathway);GO:0042753(positive regulation of circadian rhythm);GO:0045893(positive regulation of transcription, DNA-templated);	GO:0005634(nucleus);	GO:0003700(transcription factor activity, sequence-specific DNA binding);GO:0008270(zinc ion binding);
Lus10000782.g	6	C2C2-LSD	C2C2->C2C2-LSD	AT4G20380	LSD1	LSD1 zinc finger family protein	GO:0000303(response to superoxide);GO:0001666(response to hypoxia);GO:0002240(response to molecule of oomycetes origin);GO:0008219(cell death);GO:0009626(plant-type hypersensitive response);GO:0009862(systemic acquired resistance, salicylic acid mediated signaling pathway);GO:0010104(regulation of ethylene-activated signaling pathway);GO:0010310(regulation of hydrogen peroxide metabolic process);…	GO:0005576(extracellular region);GO:0005634(nucleus);GO:0005737(cytoplasm);	GO:0003700(transcription factor activity, sequence-specific DNA binding);GO:0005515(protein binding);	*	*
Lus10000940.g	6	GeBP	GeBP	AT5G28040	*	DNA-binding storekeeper protein-related transcriptional regulator	GO:0006355(regulation of transcription, DNA-templated);	GO:0005634(nucleus);	GO:0043565(sequence-specific DNA binding);	*	*
Lus10000963.g	6	Trihelix	Trihelix							K09285|OVM, ANT|http://www.genome.jp/dbget-bin/www_bget?ko:K09285	*
Lus10001648.g	6	NAC	NAC	AT5G61430	NAC100	NAC domain containing protein 100	GO:0006351(transcription, DNA-templated);GO:0006355(regulation of transcription, DNA-templated);GO:0007275(multicellular organism development);	GO:0005634(nucleus);	GO:0003677(DNA binding);GO:0003700(transcription factor activity, sequence-specific DNA binding);
Lus10002028.g	6	bZIP	bZIP	AT5G11260	HY5	Basic-leucine zipper (bZIP) transcription factor family protein	GO:0006351(transcription, DNA-templated);GO:0006355(regulation of transcription, DNA-templated);GO:0009585(red, far-red light phototransduction);GO:0009640(photomorphogenesis);GO:0009737(response to abscisic acid);GO:0009738(abscisic acid-activated signaling pathway);GO:0009740(gibberellic acid mediated signaling pathway);GO:0009787(regulation of abscisic acid-activated signaling pathway);GO:0009…	GO:0005634(nucleus);	GO:0000977(RNA polymerase II regulatory region sequence-specific DNA binding);GO:0003677(DNA binding);GO:0003690(double-stranded DNA binding);GO:0003700(transcription factor activity, sequence-specific DNA binding);GO:0005515(protein binding);GO:0043565(sequence-specific DNA binding);	*	*
Lus10002900.g	6	bZIP	bZIP	AT5G11260	HY5	Basic-leucine zipper (bZIP) transcription factor family protein	GO:0006351(transcription, DNA-templated);GO:0006355(regulation of transcription, DNA-templated);GO:0009585(red, far-red light phototransduction);GO:0009640(photomorphogenesis);GO:0009737(response to abscisic acid);GO:0009738(abscisic acid-activated signaling pathway);GO:0009740(gibberellic acid mediated signaling pathway);GO:0009787(regulation of abscisic acid-activated signaling pathway);GO:0009…	GO:0005634(nucleus);	GO:0000977(RNA polymerase II regulatory region sequence-specific DNA binding);GO:0003677(DNA binding);GO:0003690(double-stranded DNA binding);GO:0003700(transcription factor activity, sequence-specific DNA binding);GO:0005515(protein binding);GO:0043565(sequence-specific DNA binding);
Lus10005966.g	6	bHLH	bHLH	AT1G01260	*	basic helix-loop-helix (bHLH) DNA-binding superfamily protein	GO:0006351(transcription, DNA-templated);GO:0006355(regulation of transcription, DNA-templated);GO:0010629(negative regulation of gene expression);	GO:0005634(nucleus);GO:0005737(cytoplasm);	GO:0003677(DNA binding);GO:0003700(transcription factor activity, sequence-specific DNA binding);GO:0005515(protein binding);GO:0044212(transcription regulatory region DNA binding);GO:0046983(protein dimerization activity);	K09286|EREBP|http://www.genome.jp/dbget-bin/www_bget?ko:K09286	*
Lus10008197.g	6	GARP-G2-like	GARP->GARP-G2-like	AT5G29000	PHL1	Homeodomain-like superfamily protein	GO:0006351(transcription, DNA-templated);GO:0006355(regulation of transcription, DNA-templated);	GO:0005634(nucleus);	GO:0003677(DNA binding);GO:0003700(transcription factor activity, sequence-specific DNA binding);	*	*
Lus10008285.g	6	NAC	NAC	AT4G35580	NTL9	NAC transcription factor-like 9	GO:0006355(regulation of transcription, DNA-templated);GO:0031347(regulation of defense response);GO:0045892(negative regulation of transcription, DNA-templated);	GO:0005634(nucleus);	GO:0003700(transcription factor activity, sequence-specific DNA binding);GO:0005515(protein binding);GO:0005516(calmodulin binding);	K10523|SPOP|http://www.genome.jp/dbget-bin/www_bget?ko:K10523	*
Lus10008795.g	6	HB-HD-ZIP	HB->HB-HD-ZIP	AT3G01470	HB-1	homeobox 1	GO:0001558(regulation of cell growth);GO:0006351(transcription, DNA-templated);GO:0006355(regulation of transcription, DNA-templated);GO:0009637(response to blue light);GO:0009651(response to salt stress);GO:0009965(leaf morphogenesis);GO:0045893(positive regulation of transcription, DNA-templated);	GO:0005634(nucleus);	GO:0003677(DNA binding);GO:0003700(transcription factor activity, sequence-specific DNA binding);GO:0005515(protein binding);GO:0042803(protein homodimerization activity);GO:0043565(sequence-specific DNA binding);	*	*
Lus10009717.g	6	GRAS	GRAS	AT1G50420	SCL3	scarecrow-like 3	GO:0006351(transcription, DNA-templated);GO:0006355(regulation of transcription, DNA-templated);GO:0009739(response to gibberellin);	GO:0005634(nucleus);	GO:0000989(transcription factor activity, transcription factor binding);GO:0003700(transcription factor activity, sequence-specific DNA binding);GO:0043565(sequence-specific DNA binding);	K14432|ABF|http://www.genome.jp/dbget-bin/www_bget?ko:K14432	ko04075(Plant hormone signal transduction)
Lus10010037.g	6	NAC	NAC
Lus10010350.g	6	Jumonji	Jumonji	AT1G78280	*	transferases, transferring glycosyl groups	GO:0007166(cell surface receptor signaling pathway);	GO:0005634(nucleus);GO:0005829(cytosol);	GO:0016757(transferase activity, transferring glycosyl groups);	*	*
Lus10010442.g	6	GARP-G2-like	GARP->GARP-G2-like	AT3G10760	*	Homeodomain-like superfamily protein	GO:0006351(transcription, DNA-templated);GO:0006355(regulation of transcription, DNA-templated);	GO:0005634(nucleus);	GO:0003677(DNA binding);GO:0003700(transcription factor activity, sequence-specific DNA binding);
Lus10010820.g	6	C2H2	C2H2							*	*
Lus10011010.g	6	C2C2-GATA	C2C2->C2C2-GATA	AT5G47140	GATA27	GATA transcription factor 27	GO:0030154(cell differentiation);	GO:0005634(nucleus);GO:0005667(transcription factor complex);	GO:0000977(RNA polymerase II regulatory region sequence-specific DNA binding);GO:0001085(RNA polymerase II transcription factor binding);GO:0001228(transcriptional activator activity, RNA polymerase II transcription regulatory region sequence-specific binding);GO:0003682(chromatin binding);GO:0003700(transcription factor activity, sequence-specific DNA binding);GO:0008270(zinc ion binding);
Lus10011356.g	6	SBP	SBP							K14491|ARR-B|http://www.genome.jp/dbget-bin/www_bget?ko:K14491	ko04075(Plant hormone signal transduction)
Lus10011389.g	6	GARP-ARR-B	GARP->GARP-ARR-B	AT1G67710	ARR11	response regulator 11	GO:0000160(phosphorelay signal transduction system);GO:0006351(transcription, DNA-templated);GO:0006355(regulation of transcription, DNA-templated);GO:0009735(response to cytokinin);GO:0009736(cytokinin-activated signaling pathway);GO:0010082(regulation of root meristem growth);	GO:0005634(nucleus);	GO:0000156(phosphorelay response regulator activity);GO:0003677(DNA binding);GO:0003700(transcription factor activity, sequence-specific DNA binding);GO:0005515(protein binding);	K09338|HD-ZIP|http://www.genome.jp/dbget-bin/www_bget?ko:K09338	*
Lus10012030.g	6	WRKY	WRKY
Lus10012092.g	6	MYB-related	MYB->MYB-related	AT5G67580	TRB2	Homeodomain-like/winged-helix DNA-binding family protein	GO:0006334(nucleosome assembly);GO:0006351(transcription, DNA-templated);GO:0006355(regulation of transcription, DNA-templated);GO:0009651(response to salt stress);GO:0009723(response to ethylene);GO:0009733(response to auxin);GO:0009737(response to abscisic acid);GO:0009739(response to gibberellin);GO:0009751(response to salicylic acid);GO:0009753(response to jasmonic acid);GO:0031627(telomeric …	GO:0000784(nuclear chromosome, telomeric region);GO:0000785(chromatin);GO:0000786(nucleosome);GO:0005634(nucleus);GO:0005730(nucleolus);	GO:0003677(DNA binding);GO:0003691(double-stranded telomeric DNA binding);GO:0003700(transcription factor activity, sequence-specific DNA binding);GO:0005515(protein binding);GO:0042162(telomeric DNA binding);GO:0042803(protein homodimerization activity);GO:0043047(single-stranded telomeric DNA binding);	*	*
Lus10012102.g	6	GARP-G2-like	GARP->GARP-G2-like	AT3G10760	*	Homeodomain-like superfamily protein	GO:0006351(transcription, DNA-templated);GO:0006355(regulation of transcription, DNA-templated);	GO:0005634(nucleus);	GO:0003677(DNA binding);GO:0003700(transcription factor activity, sequence-specific DNA binding);	*	*
Lus10012421.g	6	B3-ARF	B3->B3-ARF	AT1G19850	MP	Transcriptional factor B3 family protein / auxin-responsive factor AUX/IAA-related	GO:0006351(transcription, DNA-templated);GO:0006355(regulation of transcription, DNA-templated);GO:0009733(response to auxin);GO:0009734(auxin-activated signaling pathway);GO:0009790(embryo development);GO:0009908(flower development);GO:0009942(longitudinal axis specification);GO:0010051(xylem and phloem pattern formation);GO:0010305(leaf vascular tissue pattern formation);GO:0048364(root develop…	GO:0005634(nucleus);GO:0016020(membrane);	GO:0003700(transcription factor activity, sequence-specific DNA binding);GO:0005515(protein binding);GO:0042802(identical protein binding);GO:0044212(transcription regulatory region DNA binding);	*	*
Lus10014129.g	6	MYB	MYB->MYB							*	*
Lus10014429.g	6	RWP-RK	RWP-RK							K11420|EHMT|http://www.genome.jp/dbget-bin/www_bget?ko:K11420	ko00310(Lysine degradation)
Lus10015268.g	6	HMG	HMG	AT5G41610	CHX18	cation/H+ exchanger 18	GO:0006812(cation transport);GO:0006813(potassium ion transport);GO:0006885(regulation of pH);GO:0015672(monovalent inorganic cation transport);	GO:0005770(late endosome);GO:0009507(chloroplast);GO:0016021(integral component of membrane);	GO:0005451(monovalent cation:proton antiporter activity);GO:0015299(solute:proton antiporter activity);GO:0015385(sodium:proton antiporter activity);	*	*
Lus10015377.g	6	WRKY	WRKY
Lus10015944.g	6	GeBP	GeBP	AT5G28040	*	DNA-binding storekeeper protein-related transcriptional regulator	GO:0006355(regulation of transcription, DNA-templated);	GO:0005634(nucleus);	GO:0043565(sequence-specific DNA binding);	*	*
Lus10017313.g	6	C2C2-Dof	C2C2->C2C2-Dof	AT4G24060	*	Dof-type zinc finger DNA-binding family protein	GO:0006351(transcription, DNA-templated);GO:0006355(regulation of transcription, DNA-templated);	GO:0005634(nucleus);	GO:0003677(DNA binding);GO:0003700(transcription factor activity, sequence-specific DNA binding);GO:0046872(metal ion binding);
Lus10017458.g	6	NAC	NAC	AT5G04410	NAC2	NAC domain containing protein 2	GO:0006351(transcription, DNA-templated);GO:0007275(multicellular organism development);GO:0009644(response to high light intensity);GO:0009962(regulation of flavonoid biosynthetic process);GO:0045893(positive regulation of transcription, DNA-templated);	GO:0005634(nucleus);GO:0005737(cytoplasm);GO:0016021(integral component of membrane);	GO:0003677(DNA binding);GO:0003700(transcription factor activity, sequence-specific DNA binding);	*	*
Lus10019007.g	6	GeBP	GeBP	AT5G28040	*	DNA-binding storekeeper protein-related transcriptional regulator	GO:0006355(regulation of transcription, DNA-templated);	GO:0005634(nucleus);	GO:0043565(sequence-specific DNA binding);	*	*
Lus10019348.g	6	HSF	HSF	AT4G36990	HSF4	heat shock factor 4	GO:0006351(transcription, DNA-templated);GO:0009408(response to heat);GO:0045892(negative regulation of transcription, DNA-templated);	GO:0005634(nucleus);	GO:0003677(DNA binding);GO:0003700(transcription factor activity, sequence-specific DNA binding);GO:0043565(sequence-specific DNA binding);	*	*
Lus10019940.g	6	B3-ARF	B3->B3-ARF	AT4G30080	ARF16	auxin response factor 16	GO:0006351(transcription, DNA-templated);GO:0006355(regulation of transcription, DNA-templated);GO:0007389(pattern specification process);GO:0009733(response to auxin);GO:0009734(auxin-activated signaling pathway);GO:0048829(root cap development);GO:0051301(cell division);	GO:0005634(nucleus);	GO:0003677(DNA binding);GO:0003700(transcription factor activity, sequence-specific DNA binding);GO:0035198(miRNA binding);	*	*
Lus10020804.g	6	B3-ARF	B3->B3-ARF	AT5G37020	ARF8	auxin response factor 8	GO:0006351(transcription, DNA-templated);GO:0006355(regulation of transcription, DNA-templated);GO:0009733(response to auxin);GO:0009734(auxin-activated signaling pathway);GO:0009908(flower development);GO:0010154(fruit development);	GO:0005634(nucleus);	GO:0003700(transcription factor activity, sequence-specific DNA binding);GO:0043565(sequence-specific DNA binding);
Lus10020805.g	6	AUX/IAA	AUX/IAA
Lus10020896.g	6	NAC	NAC	AT5G64060	NAC103	NAC domain containing protein 103	GO:0006351(transcription, DNA-templated);GO:0006355(regulation of transcription, DNA-templated);GO:0007275(multicellular organism development);	GO:0005634(nucleus);	GO:0003677(DNA binding);GO:0003700(transcription factor activity, sequence-specific DNA binding);
Lus10020913.g	6	AP2/ERF-ERF	AP2/ERF->AP2/ERF-ERF							*	*
Lus10021298.g	6	E2F-DP	E2F-DP
Lus10021914.g	6	GNAT	GNAT	AT3G22560	*	Acyl-CoA N-acyltransferases (NAT) superfamily protein	*	GO:0005737(cytoplasm);GO:0016020(membrane);	GO:0008080(N-acetyltransferase activity);	*	*
Lus10022009.g	6	Others	Others	AT3G23150	ETR2	Signal transduction histidine kinase, hybrid-type, ethylene sensor	GO:0009873(ethylene-activated signaling pathway);GO:0010105(negative regulation of ethylene-activated signaling pathway);	GO:0005783(endoplasmic reticulum);GO:0005789(endoplasmic reticulum membrane);GO:0016021(integral component of membrane);	GO:0000155(phosphorelay sensor kinase activity);GO:0004673(protein histidine kinase activity);GO:0004674(protein serine/threonine kinase activity);GO:0004872(receptor activity);GO:0005515(protein binding);GO:0005524(ATP binding);GO:0038199(ethylene receptor activity);GO:0046872(metal ion binding);GO:0051740(ethylene binding);
Lus10022225.g	6	HB-HD-ZIP	HB->HB-HD-ZIP	AT3G01470	HB-1	homeobox 1	GO:0001558(regulation of cell growth);GO:0006351(transcription, DNA-templated);GO:0006355(regulation of transcription, DNA-templated);GO:0009637(response to blue light);GO:0009651(response to salt stress);GO:0009965(leaf morphogenesis);GO:0045893(positive regulation of transcription, DNA-templated);	GO:0005634(nucleus);	GO:0003677(DNA binding);GO:0003700(transcription factor activity, sequence-specific DNA binding);GO:0005515(protein binding);GO:0042803(protein homodimerization activity);GO:0043565(sequence-specific DNA binding);
Lus10022418.g	6	GRAS	GRAS	AT1G50420	SCL3	scarecrow-like 3	GO:0006351(transcription, DNA-templated);GO:0006355(regulation of transcription, DNA-templated);GO:0009739(response to gibberellin);	GO:0005634(nucleus);	GO:0000989(transcription factor activity, transcription factor binding);GO:0003700(transcription factor activity, sequence-specific DNA binding);GO:0043565(sequence-specific DNA binding);	*	*
Lus10022497.g	6	AP2/ERF-ERF	AP2/ERF->AP2/ERF-ERF	AT1G78080	RAP2.4	related to AP2 4	GO:0006351(transcription, DNA-templated);GO:0006355(regulation of transcription, DNA-templated);GO:0006970(response to osmotic stress);GO:0009409(response to cold);GO:0009414(response to water deprivation);GO:0009416(response to light stimulus);GO:0009611(response to wounding);GO:0009651(response to salt stress);GO:0009736(cytokinin-activated signaling pathway);GO:0009873(ethylene-activated signa…	GO:0005634(nucleus);	GO:0003677(DNA binding);GO:0003700(transcription factor activity, sequence-specific DNA binding);GO:0005515(protein binding);GO:0043565(sequence-specific DNA binding);	*	*
Lus10023058.g	6	B3-ARF	B3->B3-ARF	AT5G62000	ARF2	auxin response factor 2	GO:0006351(transcription, DNA-templated);GO:0008285(negative regulation of cell proliferation);GO:0009734(auxin-activated signaling pathway);GO:0009737(response to abscisic acid);GO:0009911(positive regulation of flower development);GO:0010047(fruit dehiscence);GO:0010150(leaf senescence);GO:0010227(floral organ abscission);GO:0045892(negative regulation of transcription, DNA-templated);GO:004848…	GO:0005634(nucleus);	GO:0003700(transcription factor activity, sequence-specific DNA binding);GO:0005515(protein binding);GO:0043565(sequence-specific DNA binding);	*	*
Lus10023931.g	6	RWP-RK	RWP-RK							*	*
Lus10024320.g	6	B3-ARF	B3->B3-ARF	AT1G19850	MP	Transcriptional factor B3 family protein / auxin-responsive factor AUX/IAA-related	GO:0006351(transcription, DNA-templated);GO:0006355(regulation of transcription, DNA-templated);GO:0009733(response to auxin);GO:0009734(auxin-activated signaling pathway);GO:0009790(embryo development);GO:0009908(flower development);GO:0009942(longitudinal axis specification);GO:0010051(xylem and phloem pattern formation);GO:0010305(leaf vascular tissue pattern formation);GO:0048364(root develop…	GO:0005634(nucleus);GO:0016020(membrane);	GO:0003700(transcription factor activity, sequence-specific DNA binding);GO:0005515(protein binding);GO:0042802(identical protein binding);GO:0044212(transcription regulatory region DNA binding);	*	*
Lus10024485.g	6	HB-KNOX	HB->HB-KNOX	AT1G62990	KNAT7	KNOTTED-like homeobox of Arabidopsis thaliana 7	GO:0010089(xylem development);GO:0010192(mucilage biosynthetic process);GO:0045892(negative regulation of transcription, DNA-templated);GO:2000652(regulation of secondary cell wall biogenesis);	GO:0005634(nucleus);	GO:0003677(DNA binding);GO:0003700(transcription factor activity, sequence-specific DNA binding);	*	*
Lus10024754.g	6	B3-ARF	B3->B3-ARF	AT1G77850	ARF17	auxin response factor 17	GO:0006351(transcription, DNA-templated);GO:0006355(regulation of transcription, DNA-templated);GO:0009555(pollen development);GO:0009653(anatomical structure morphogenesis);GO:0009734(auxin-activated signaling pathway);GO:0010208(pollen wall assembly);GO:0048830(adventitious root development);GO:0052543(callose deposition in cell wall);	GO:0005634(nucleus);	GO:0000987(core promoter proximal region sequence-specific DNA binding);GO:0003700(transcription factor activity, sequence-specific DNA binding);	*	*
Lus10024847.g	6	bZIP	bZIP	AT4G02610	*	Aldolase-type TIM barrel family protein	GO:0000162(tryptophan biosynthetic process);GO:0009851(auxin biosynthetic process);	GO:0005737(cytoplasm);GO:0009507(chloroplast);	GO:0004834(tryptophan synthase activity);GO:0033984(indole-3-glycerol-phosphate lyase activity);	*	*
Lus10025814.g	6	Others	Others							K14484|IAA|http://www.genome.jp/dbget-bin/www_bget?ko:K14484	ko04075(Plant hormone signal transduction)
Lus10026118.g	6	NF-YC	NF-Y->NF-YC	AT3G12480	NF-YC11	nuclear factor Y, subunit C11	GO:0006355(regulation of transcription, DNA-templated);	GO:0005634(nucleus);GO:0005829(cytosol);	GO:0003677(DNA binding);GO:0003700(transcription factor activity, sequence-specific DNA binding);GO:0046982(protein heterodimerization activity);	K04681|RBL1|http://www.genome.jp/dbget-bin/www_bget?ko:K04681	*
Lus10026510.g	6	B3-ARF	B3->B3-ARF	AT4G30080	ARF16	auxin response factor 16	GO:0006351(transcription, DNA-templated);GO:0006355(regulation of transcription, DNA-templated);GO:0007389(pattern specification process);GO:0009733(response to auxin);GO:0009734(auxin-activated signaling pathway);GO:0048829(root cap development);GO:0051301(cell division);	GO:0005634(nucleus);	GO:0003677(DNA binding);GO:0003700(transcription factor activity, sequence-specific DNA binding);GO:0035198(miRNA binding);	*	*
Lus10027491.g	6	C2H2	C2H2	AT4G25610	*	C2H2-like zinc finger protein	GO:0008150(biological_process);	GO:0005634(nucleus);GO:0005886(plasma membrane);	GO:0003676(nucleic acid binding);GO:0008270(zinc ion binding);	*	*
Lus10028309.g	6	TUB	TUB	AT2G18280	TLP2	tubby like protein 2	GO:0006355(regulation of transcription, DNA-templated);GO:0009620(response to fungus);	GO:0005634(nucleus);GO:0005829(cytosol);GO:0005886(plasma membrane);GO:0009536(plastid);	GO:0003700(transcription factor activity, sequence-specific DNA binding);GO:0008081(phosphoric diester hydrolase activity);GO:0035091(phosphatidylinositol binding);
Lus10028660.g	6	C3H	C3H							*	*
Lus10029269.g	6	HSF	HSF	AT4G18880	HSF A4A	heat shock transcription factor A4A	GO:0000302(response to reactive oxygen species);GO:0006351(transcription, DNA-templated);GO:0006355(regulation of transcription, DNA-templated);GO:0010200(response to chitin);GO:0045893(positive regulation of transcription, DNA-templated);	GO:0005634(nucleus);GO:0005737(cytoplasm);	GO:0003677(DNA binding);GO:0003700(transcription factor activity, sequence-specific DNA binding);GO:0005515(protein binding);GO:0042803(protein homodimerization activity);GO:0043565(sequence-specific DNA binding);	*	*
Lus10029405.g	6	HB-BELL	HB->HB-BELL	AT2G35940	BLH1	BEL1-like homeodomain 1	GO:0006351(transcription, DNA-templated);GO:0006355(regulation of transcription, DNA-templated);GO:0009610(response to symbiotic fungus);GO:0009737(response to abscisic acid);GO:0010197(polar nucleus fusion);GO:0010201(response to continuous far red light stimulus by the high-irradiance response system);	GO:0005634(nucleus);GO:0005737(cytoplasm);	GO:0003677(DNA binding);GO:0003700(transcription factor activity, sequence-specific DNA binding);GO:0042803(protein homodimerization activity);GO:0046982(protein heterodimerization activity);
Lus10029677.g	6	TRAF	TRAF	AT1G21780	*	BTB/POZ domain-containing protein	*	GO:0005737(cytoplasm);GO:0031463(Cul3-RING ubiquitin ligase complex);	GO:0005515(protein binding);	*	*
Lus10029732.g	6	TRAF	TRAF	AT4G08455	*	BTB/POZ domain-containing protein	*	GO:0005737(cytoplasm);	GO:0005515(protein binding);
Lus10029852.g	6	HSF	HSF	AT5G26920	CBP60G	Cam-binding protein 60-like G	GO:0002237(response to molecule of bacterial origin);GO:0009617(response to bacterium);GO:0009697(salicylic acid biosynthetic process);GO:0009816(defense response to bacterium, incompatible interaction);GO:0010112(regulation of systemic acquired resistance);GO:0071456(cellular response to hypoxia);GO:0080142(regulation of salicylic acid biosynthetic process);	GO:0005634(nucleus);	GO:0003700(transcription factor activity, sequence-specific DNA binding);GO:0005516(calmodulin binding);GO:0043565(sequence-specific DNA binding);
Lus10031050.g	6	SNF2	SNF2	AT3G57300	INO80	INO80 ortholog	GO:0006281(DNA repair);GO:0006338(chromatin remodeling);GO:0006351(transcription, DNA-templated);GO:0006355(regulation of transcription, DNA-templated);GO:0010228(vegetative to reproductive phase transition of meristem);GO:0016444(somatic cell DNA recombination);GO:0016569(covalent chromatin modification);GO:0045739(positive regulation of DNA repair);GO:1905168(positive regulation of double-stran…	GO:0005634(nucleus);GO:0031011(Ino80 complex);	GO:0003677(DNA binding);GO:0004386(helicase activity);GO:0005524(ATP binding);GO:0016887(ATPase activity);GO:0042393(histone binding);	*	*
Lus10031245.g	6	EIL	EIL	AT1G73730	EIL3	ETHYLENE-INSENSITIVE3-like 3	GO:0006351(transcription, DNA-templated);GO:0006355(regulation of transcription, DNA-templated);GO:0009873(ethylene-activated signaling pathway);GO:0009970(cellular response to sulfate starvation);GO:0042762(regulation of sulfur metabolic process);GO:0071281(cellular response to iron ion);	GO:0005622(intracellular);GO:0005634(nucleus);	GO:0003677(DNA binding);GO:0003700(transcription factor activity, sequence-specific DNA binding);	K10277|KDM8, JMJD5|http://www.genome.jp/dbget-bin/www_bget?ko:K10277	*
Lus10031796.g	6	MYB-related	MYB->MYB-related							K14514|EIN3|http://www.genome.jp/dbget-bin/www_bget?ko:K14514	ko04016(MAPK signaling pathway - plant);ko04075(Plant hormone signal transduction)
Lus10032413.g	6	B3-ARF	B3->B3-ARF	AT5G62000	ARF2	auxin response factor 2	GO:0006351(transcription, DNA-templated);GO:0008285(negative regulation of cell proliferation);GO:0009734(auxin-activated signaling pathway);GO:0009737(response to abscisic acid);GO:0009911(positive regulation of flower development);GO:0010047(fruit dehiscence);GO:0010150(leaf senescence);GO:0010227(floral organ abscission);GO:0045892(negative regulation of transcription, DNA-templated);GO:004848…	GO:0005634(nucleus);	GO:0003700(transcription factor activity, sequence-specific DNA binding);GO:0005515(protein binding);GO:0043565(sequence-specific DNA binding);
Lus10032414.g	6	AUX/IAA	AUX/IAA							*	*
Lus10032724.g	6	NAC	NAC							*	*
Lus10032736.g	6	Others	Others	AT4G36860	*	LIM domain-containing protein	GO:0032875(regulation of DNA endoreduplication);	GO:0005886(plasma membrane);	GO:0005515(protein binding);GO:0043130(ubiquitin binding);GO:0046872(metal ion binding);
Lus10032919.g	6	NAC	NAC	AT5G24590	TIP	TCV-interacting protein	GO:0002230(positive regulation of defense response to virus by host);GO:0002237(response to molecule of bacterial origin);GO:0006351(transcription, DNA-templated);GO:0006355(regulation of transcription, DNA-templated);GO:0007275(multicellular organism development);GO:0009615(response to virus);GO:0016032(viral process);GO:0051607(defense response to virus);	GO:0005634(nucleus);GO:0012505(endomembrane system);GO:0016021(integral component of membrane);	GO:0003677(DNA binding);GO:0003700(transcription factor activity, sequence-specific DNA binding);GO:0003713(transcription coactivator activity);GO:0005515(protein binding);GO:0044212(transcription regulatory region DNA binding);	K12130|PRR5|http://www.genome.jp/dbget-bin/www_bget?ko:K12130	ko04712(Circadian rhythm - plant)
Lus10033251.g	6	NAC	NAC	AT4G35580	NTL9	NAC transcription factor-like 9	GO:0006355(regulation of transcription, DNA-templated);GO:0031347(regulation of defense response);GO:0045892(negative regulation of transcription, DNA-templated);	GO:0005634(nucleus);	GO:0003700(transcription factor activity, sequence-specific DNA binding);GO:0005515(protein binding);GO:0005516(calmodulin binding);
Lus10036200.g	6	TRAF	TRAF	AT5G45110	NPR3	NPR1-like protein 3	GO:0009627(systemic acquired resistance);GO:0009816(defense response to bacterium, incompatible interaction);GO:0009817(defense response to fungus, incompatible interaction);GO:0030162(regulation of proteolysis);GO:0042787(protein ubiquitination involved in ubiquitin-dependent protein catabolic process);GO:0043161(proteasome-mediated ubiquitin-dependent protein catabolic process);GO:0080185(effec…	GO:0005634(nucleus);GO:0005737(cytoplasm);GO:0019005(SCF ubiquitin ligase complex);	GO:0005515(protein binding);GO:0031625(ubiquitin protein ligase binding);GO:1901149(salicylic acid binding);	K09287|RAV|http://www.genome.jp/dbget-bin/www_bget?ko:K09287	*
Lus10036482.g	6	Jumonji	Jumonji	AT1G78280	*	transferases, transferring glycosyl groups	GO:0007166(cell surface receptor signaling pathway);	GO:0005634(nucleus);GO:0005829(cytosol);	GO:0016757(transferase activity, transferring glycosyl groups);
Lus10036709.g	6	HB-HD-ZIP	HB->HB-HD-ZIP							*	*
Lus10037202.g	6	MYB-related	MYB->MYB-related
Lus10037587.g	6	AUX/IAA	AUX/IAA	AT3G16500	PAP1	phytochrome-associated protein 1	GO:0006351(transcription, DNA-templated);GO:0006355(regulation of transcription, DNA-templated);GO:0009733(response to auxin);GO:0009734(auxin-activated signaling pathway);	GO:0005634(nucleus);	GO:0003700(transcription factor activity, sequence-specific DNA binding);
Lus10038043.g	6	SBP	SBP	AT3G60030	SPL12	squamosa promoter-binding protein-like 12	GO:0006351(transcription, DNA-templated);GO:0006355(regulation of transcription, DNA-templated);	GO:0005634(nucleus);	GO:0003677(DNA binding);GO:0003700(transcription factor activity, sequence-specific DNA binding);GO:0046872(metal ion binding);
Lus10038623.g	6	MYB	MYB->MYB	AT5G11510	MYB3R-4	myb domain protein 3r-4	GO:0006351(transcription, DNA-templated);GO:0006355(regulation of transcription, DNA-templated);GO:0006357(regulation of transcription from RNA polymerase II promoter);GO:0009620(response to fungus);GO:0009623(response to parasitic fungus);GO:0009751(response to salicylic acid);GO:0030154(cell differentiation);GO:0032465(regulation of cytokinesis);GO:0032875(regulation of DNA endoreduplication);G…	GO:0005634(nucleus);	GO:0000981(RNA polymerase II transcription factor activity, sequence-specific DNA binding);GO:0001135(transcription factor activity, RNA polymerase II transcription factor recruiting);GO:0003677(DNA binding);GO:0003700(transcription factor activity, sequence-specific DNA binding);GO:0003713(transcription coactivator activity);GO:0005515(protein binding);GO:0043565(sequence-specific DNA binding);G…	K11423|SETD2, SET2|http://www.genome.jp/dbget-bin/www_bget?ko:K11423	ko00310(Lysine degradation)
Lus10039246.g	6	C2H2	C2H2	AT4G25610	*	C2H2-like zinc finger protein	GO:0008150(biological_process);	GO:0005634(nucleus);GO:0005886(plasma membrane);	GO:0003676(nucleic acid binding);GO:0008270(zinc ion binding);	*	*
Lus10039809.g	6	AP2/ERF-ERF	AP2/ERF->AP2/ERF-ERF	AT4G28140	*	Integrase-type DNA-binding superfamily protein	GO:0006351(transcription, DNA-templated);GO:0006355(regulation of transcription, DNA-templated);GO:0009873(ethylene-activated signaling pathway);GO:0010200(response to chitin);	GO:0005634(nucleus);	GO:0003677(DNA binding);GO:0003700(transcription factor activity, sequence-specific DNA binding);	*	*
Lus10040207.g	6	Alfin-like	Alfin-like	AT5G05610	AL1	alfin-like 1	GO:0006351(transcription, DNA-templated);GO:0006355(regulation of transcription, DNA-templated);GO:0016569(covalent chromatin modification);	GO:0005634(nucleus);	GO:0003677(DNA binding);GO:0035064(methylated histone binding);GO:0043565(sequence-specific DNA binding);GO:0044212(transcription regulatory region DNA binding);GO:0046872(metal ion binding);	*	*
Lus10040567.g	6	C3H	C3H	AT1G75340	*	Zinc finger C-x8-C-x5-C-x3-H type family protein	GO:0015031(protein transport);GO:0051028(mRNA transport);	GO:0005634(nucleus);GO:0005635(nuclear envelope);GO:0005643(nuclear pore);	GO:0003676(nucleic acid binding);GO:0005515(protein binding);GO:0046872(metal ion binding);
Lus10041016.g	6	GNAT	GNAT	AT5G16800	*	Acyl-CoA N-acyltransferases (NAT) superfamily protein	*	GO:0005634(nucleus);GO:0005737(cytoplasm);	GO:0008080(N-acetyltransferase activity);	K14491|ARR-B|http://www.genome.jp/dbget-bin/www_bget?ko:K14491	ko04075(Plant hormone signal transduction)
Lus10041020.g	6	GARP-ARR-B	GARP->GARP-ARR-B	AT4G31920	RR10	response regulator 10	GO:0000160(phosphorelay signal transduction system);GO:0006351(transcription, DNA-templated);GO:0006355(regulation of transcription, DNA-templated);GO:0009414(response to water deprivation);GO:0009735(response to cytokinin);GO:0009736(cytokinin-activated signaling pathway);GO:0010082(regulation of root meristem growth);GO:0010380(regulation of chlorophyll biosynthetic process);GO:0031537(regulati…	GO:0005634(nucleus);	GO:0000156(phosphorelay response regulator activity);GO:0003677(DNA binding);GO:0003700(transcription factor activity, sequence-specific DNA binding);	*	*
Lus10041492.g	6	NAC	NAC	AT1G25580	SOG1	NAC (No Apical Meristem) domain transcriptional regulator superfamily protein	GO:0000077(DNA damage checkpoint);GO:0006351(transcription, DNA-templated);GO:0006355(regulation of transcription, DNA-templated);GO:0007275(multicellular organism development);GO:0010332(response to gamma radiation);GO:0040020(regulation of meiotic nuclear division);	GO:0005634(nucleus);	GO:0003700(transcription factor activity, sequence-specific DNA binding);GO:0043565(sequence-specific DNA binding);
Lus10041757.g	6	TUB	TUB	AT2G18280	TLP2	tubby like protein 2	GO:0006355(regulation of transcription, DNA-templated);GO:0009620(response to fungus);	GO:0005634(nucleus);GO:0005829(cytosol);GO:0005886(plasma membrane);GO:0009536(plastid);	GO:0003700(transcription factor activity, sequence-specific DNA binding);GO:0008081(phosphoric diester hydrolase activity);GO:0035091(phosphatidylinositol binding);
Lus10042763.g	6	TRAF	TRAF	AT4G08455	*	BTB/POZ domain-containing protein	*	GO:0005737(cytoplasm);	GO:0005515(protein binding);	K20557|VIP1|http://www.genome.jp/dbget-bin/www_bget?ko:K20557	ko04016(MAPK signaling pathway - plant)
Lus10042805.g	6	Trihelix	Trihelix	AT1G21200	*	sequence-specific DNA binding transcription factors	GO:0006355(regulation of transcription, DNA-templated);	GO:0005634(nucleus);	GO:0003700(transcription factor activity, sequence-specific DNA binding);
scaffold319.69	6	SET	SET	AT5G04940	SUVH1	SU(VAR)3-9 homolog 1	GO:0034968(histone lysine methylation);GO:0040029(regulation of gene expression, epigenetic);	GO:0000775(chromosome, centromeric region);GO:0005634(nucleus);	GO:0008270(zinc ion binding);GO:0018024(histone-lysine N-methyltransferase activity);GO:0042054(histone methyltransferase activity);GO:0042393(histone binding);	*	*
Lus10000332.g	7	bHLH	bHLH	AT1G72210	*	basic helix-loop-helix (bHLH) DNA-binding superfamily protein	GO:0006351(transcription, DNA-templated);GO:0006355(regulation of transcription, DNA-templated);	GO:0005634(nucleus);GO:0016021(integral component of membrane);	GO:0003677(DNA binding);GO:0003700(transcription factor activity, sequence-specific DNA binding);GO:0046983(protein dimerization activity);	K09422|MYBP|http://www.genome.jp/dbget-bin/www_bget?ko:K09422	*
Lus10001265.g	7	WRKY	WRKY	AT2G38470	WRKY33	WRKY DNA-binding protein 33	GO:0006351(transcription, DNA-templated);GO:0006355(regulation of transcription, DNA-templated);GO:0006970(response to osmotic stress);GO:0009408(response to heat);GO:0009409(response to cold);GO:0009414(response to water deprivation);GO:0009651(response to salt stress);GO:0010120(camalexin biosynthetic process);GO:0010200(response to chitin);GO:0010508(positive regulation of autophagy);GO:003460…	GO:0005634(nucleus);	GO:0003700(transcription factor activity, sequence-specific DNA binding);GO:0005515(protein binding);GO:0043565(sequence-specific DNA binding);GO:0044212(transcription regulatory region DNA binding);	*	*
Lus10001934.g	7	HB-KNOX	HB->HB-KNOX
Lus10002309.g	7	WRKY	WRKY	AT1G80840	WRKY40	WRKY DNA-binding protein 40	GO:0002237(response to molecule of bacterial origin);GO:0006351(transcription, DNA-templated);GO:0006355(regulation of transcription, DNA-templated);GO:0009611(response to wounding);GO:0009751(response to salicylic acid);GO:0010200(response to chitin);GO:0031347(regulation of defense response);GO:0042742(defense response to bacterium);GO:0045892(negative regulation of transcription, DNA-templated…	GO:0005634(nucleus);	GO:0003700(transcription factor activity, sequence-specific DNA binding);GO:0005515(protein binding);GO:0043565(sequence-specific DNA binding);GO:0044212(transcription regulatory region DNA binding);	*	*
Lus10003128.g	7	WRKY	WRKY	AT5G13080	WRKY75	WRKY DNA-binding protein 75	GO:0000122(negative regulation of transcription from RNA polymerase II promoter);GO:0006351(transcription, DNA-templated);GO:0006355(regulation of transcription, DNA-templated);GO:0010055(atrichoblast differentiation);GO:0032107(regulation of response to nutrient levels);GO:0043620(regulation of DNA-templated transcription in response to stress);GO:0048527(lateral root development);	GO:0005634(nucleus);	GO:0001046(core promoter sequence-specific DNA binding);GO:0003700(transcription factor activity, sequence-specific DNA binding);GO:0044212(transcription regulatory region DNA binding);	*	*
Lus10003333.g	7	NAC	NAC	AT2G17040	NAC036	NAC domain containing protein 36	GO:0007275(multicellular organism development);GO:0009965(leaf morphogenesis);GO:0010200(response to chitin);GO:0045792(negative regulation of cell size);GO:0048281(inflorescence morphogenesis);	GO:0005634(nucleus);	GO:0003700(transcription factor activity, sequence-specific DNA binding);	*	*
Lus10004724.g	7	C2H2	C2H2							K09338|HD-ZIP|http://www.genome.jp/dbget-bin/www_bget?ko:K09338	*
Lus10005106.g	7	C2C2-CO-like	C2C2->C2C2-CO-like							K12133|LHY|http://www.genome.jp/dbget-bin/www_bget?ko:K12133	ko04712(Circadian rhythm - plant)
Lus10005134.g	7	MYB-related	MYB->MYB-related	AT1G01060	LHY	Homeodomain-like superfamily protein	GO:0006351(transcription, DNA-templated);GO:0006355(regulation of transcription, DNA-templated);GO:0007623(circadian rhythm);GO:0009409(response to cold);GO:0009651(response to salt stress);GO:0009723(response to ethylene);GO:0009733(response to auxin);GO:0009737(response to abscisic acid);GO:0009739(response to gibberellin);GO:0009751(response to salicylic acid);GO:0009753(response to jasmonic a…	GO:0005634(nucleus);	GO:0003677(DNA binding);GO:0003700(transcription factor activity, sequence-specific DNA binding);GO:0044212(transcription regulatory region DNA binding);	*	*
Lus10005209.g	7	E2F-DP	E2F-DP	AT5G22220	E2F1	E2F transcription factor 1	GO:0006351(transcription, DNA-templated);GO:0006355(regulation of transcription, DNA-templated);GO:0007049(cell cycle);GO:0008284(positive regulation of cell proliferation);GO:0009733(response to auxin);GO:0010090(trichome morphogenesis);GO:0045893(positive regulation of transcription, DNA-templated);GO:0051302(regulation of cell division);GO:0051446(positive regulation of meiotic cell cycle);	GO:0005634(nucleus);GO:0005667(transcription factor complex);GO:0005737(cytoplasm);	GO:0003677(DNA binding);GO:0003700(transcription factor activity, sequence-specific DNA binding);GO:0005515(protein binding);GO:0046983(protein dimerization activity);	*	*
Lus10007318.g	7	HSF	HSF	AT4G18880	HSF A4A	heat shock transcription factor A4A	GO:0000302(response to reactive oxygen species);GO:0006351(transcription, DNA-templated);GO:0006355(regulation of transcription, DNA-templated);GO:0010200(response to chitin);GO:0045893(positive regulation of transcription, DNA-templated);	GO:0005634(nucleus);GO:0005737(cytoplasm);	GO:0003677(DNA binding);GO:0003700(transcription factor activity, sequence-specific DNA binding);GO:0005515(protein binding);GO:0042803(protein homodimerization activity);GO:0043565(sequence-specific DNA binding);	*	*
Lus10007493.g	7	C3H	C3H	AT5G58620	*	zinc finger (CCCH-type) family protein	GO:0006355(regulation of transcription, DNA-templated);	GO:0005634(nucleus);	GO:0003677(DNA binding);GO:0003700(transcription factor activity, sequence-specific DNA binding);GO:0046872(metal ion binding);	*	*
Lus10007513.g	7	GARP-G2-like	GARP->GARP-G2-like							*	*
Lus10007540.g	7	C2H2	C2H2	AT3G57480	*	zinc finger (C2H2 type, AN1-like) family protein	GO:0008150(biological_process);	GO:0005634(nucleus);	GO:0003676(nucleic acid binding);GO:0008270(zinc ion binding);	*	*
Lus10007974.g	7	bHLH	bHLH	AT5G08130	BIM1	basic helix-loop-helix (bHLH) DNA-binding superfamily protein	GO:0006351(transcription, DNA-templated);GO:0006355(regulation of transcription, DNA-templated);GO:0009742(brassinosteroid mediated signaling pathway);GO:1902448(positive regulation of shade avoidance);	GO:0005634(nucleus);	GO:0003677(DNA binding);GO:0003700(transcription factor activity, sequence-specific DNA binding);GO:0005515(protein binding);GO:0046983(protein dimerization activity);	*	*
Lus10008007.g	7	HSF	HSF	AT4G11660	AT-HSFB2B	winged-helix DNA-binding transcription factor family protein	GO:0006351(transcription, DNA-templated);GO:0010200(response to chitin);GO:0045892(negative regulation of transcription, DNA-templated);	GO:0005634(nucleus);	GO:0003700(transcription factor activity, sequence-specific DNA binding);GO:0043565(sequence-specific DNA binding);
Lus10008815.g	7	C2H2	C2H2	AT2G41040	*	S-adenosyl-L-methionine-dependent methyltransferases superfamily protein	GO:0032259(methylation);GO:0080167(response to karrikin);	GO:0009507(chloroplast);GO:0010287(plastoglobule);	GO:0008168(methyltransferase activity);
Lus10008939.g	7	AP2/ERF-AP2	AP2/ERF->AP2/ERF-AP2
Lus10009037.g	7	MYB	MYB->MYB							K14431|TGA|http://www.genome.jp/dbget-bin/www_bget?ko:K14431	ko04075(Plant hormone signal transduction)
Lus10009261.g	7	bHLH	bHLH							*	*
Lus10009351.g	7	HSF	HSF	AT4G36990	HSF4	heat shock factor 4	GO:0006351(transcription, DNA-templated);GO:0009408(response to heat);GO:0045892(negative regulation of transcription, DNA-templated);	GO:0005634(nucleus);	GO:0003677(DNA binding);GO:0003700(transcription factor activity, sequence-specific DNA binding);GO:0043565(sequence-specific DNA binding);	K09284|AP2|http://www.genome.jp/dbget-bin/www_bget?ko:K09284	*
Lus10009858.g	7	NAC	NAC							*	*
Lus10010440.g	7	bZIP	bZIP	AT3G56660	BZIP49	basic region/leucine zipper motif protein 49	GO:0006351(transcription, DNA-templated);GO:0006355(regulation of transcription, DNA-templated);	GO:0005634(nucleus);GO:0005789(endoplasmic reticulum membrane);GO:0016021(integral component of membrane);	GO:0003677(DNA binding);GO:0003700(transcription factor activity, sequence-specific DNA binding);	*	*
Lus10010687.g	7	C3H	C3H	AT1G10320	*	Zinc finger C-x8-C-x5-C-x3-H type family protein	GO:0000398(mRNA splicing, via spliceosome);	GO:0005634(nucleus);GO:0089701(U2AF);	GO:0003677(DNA binding);GO:0003723(RNA binding);GO:0046872(metal ion binding);	*	*
Lus10012029.g	7	WRKY	WRKY
Lus10012215.g	7	WRKY	WRKY	AT2G38470	WRKY33	WRKY DNA-binding protein 33	GO:0006351(transcription, DNA-templated);GO:0006355(regulation of transcription, DNA-templated);GO:0006970(response to osmotic stress);GO:0009408(response to heat);GO:0009409(response to cold);GO:0009414(response to water deprivation);GO:0009651(response to salt stress);GO:0010120(camalexin biosynthetic process);GO:0010200(response to chitin);GO:0010508(positive regulation of autophagy);GO:003460…	GO:0005634(nucleus);	GO:0003700(transcription factor activity, sequence-specific DNA binding);GO:0005515(protein binding);GO:0043565(sequence-specific DNA binding);GO:0044212(transcription regulatory region DNA binding);	*	*
Lus10014631.g	7	C2H2	C2H2	AT5G43170	ZF3	zinc-finger protein 3	GO:0006351(transcription, DNA-templated);GO:0009409(response to cold);GO:0010200(response to chitin);GO:0042538(hyperosmotic salinity response);GO:0045892(negative regulation of transcription, DNA-templated);	GO:0005634(nucleus);	GO:0003676(nucleic acid binding);GO:0003677(DNA binding);GO:0003700(transcription factor activity, sequence-specific DNA binding);GO:0005515(protein binding);GO:0008270(zinc ion binding);GO:0043565(sequence-specific DNA binding);GO:0046872(metal ion binding);	K09419|HSFF|http://www.genome.jp/dbget-bin/www_bget?ko:K09419	*
Lus10015097.g	7	Others	Others	AT4G15248	BBX30	B-box type zinc finger family protein	*	GO:0005634(nucleus);	*	*	*
Lus10015587.g	7	NAC	NAC	AT5G24590	TIP	TCV-interacting protein	GO:0002230(positive regulation of defense response to virus by host);GO:0002237(response to molecule of bacterial origin);GO:0006351(transcription, DNA-templated);GO:0006355(regulation of transcription, DNA-templated);GO:0007275(multicellular organism development);GO:0009615(response to virus);GO:0016032(viral process);GO:0051607(defense response to virus);	GO:0005634(nucleus);GO:0012505(endomembrane system);GO:0016021(integral component of membrane);	GO:0003677(DNA binding);GO:0003700(transcription factor activity, sequence-specific DNA binding);GO:0003713(transcription coactivator activity);GO:0005515(protein binding);GO:0044212(transcription regulatory region DNA binding);
Lus10016282.g	7	WRKY	WRKY							*	*
Lus10016682.g	7	WRKY	WRKY	AT1G68150	WRKY9	WRKY DNA-binding protein 9	GO:0006351(transcription, DNA-templated);GO:0006355(regulation of transcription, DNA-templated);	GO:0005634(nucleus);	GO:0003700(transcription factor activity, sequence-specific DNA binding);GO:0043565(sequence-specific DNA binding);GO:0044212(transcription regulatory region DNA binding);
Lus10017626.g	7	GRAS	GRAS	AT5G17490	RGL3	RGA-like protein 3	GO:0006351(transcription, DNA-templated);GO:0006355(regulation of transcription, DNA-templated);GO:0007275(multicellular organism development);GO:0009723(response to ethylene);GO:0009737(response to abscisic acid);GO:0009739(response to gibberellin);GO:0009740(gibberellic acid mediated signaling pathway);GO:0009863(salicylic acid mediated signaling pathway);GO:0009867(jasmonic acid mediated signa…	GO:0005634(nucleus);	GO:0000989(transcription factor activity, transcription factor binding);GO:0003700(transcription factor activity, sequence-specific DNA binding);GO:0043565(sequence-specific DNA binding);	*	*
Lus10018469.g	7	NAC	NAC	AT1G61110	NAC025	NAC domain containing protein 25	GO:0006351(transcription, DNA-templated);GO:0006355(regulation of transcription, DNA-templated);GO:0007275(multicellular organism development);GO:0009793(embryo development ending in seed dormancy);	GO:0005634(nucleus);	GO:0003677(DNA binding);GO:0003700(transcription factor activity, sequence-specific DNA binding);
Lus10018810.g	7	NAC	NAC							K11426|SMYD|http://www.genome.jp/dbget-bin/www_bget?ko:K11426	*
Lus10020136.g	7	WRKY	WRKY	AT4G31550	WRKY11	WRKY DNA-binding protein 11	GO:0006351(transcription, DNA-templated);GO:0006355(regulation of transcription, DNA-templated);GO:0010200(response to chitin);GO:0042742(defense response to bacterium);	GO:0005634(nucleus);	GO:0003700(transcription factor activity, sequence-specific DNA binding);GO:0005516(calmodulin binding);GO:0043565(sequence-specific DNA binding);	*	*
Lus10020643.g	7	NAC	NAC	AT5G22380	NAC090	NAC domain containing protein 90	GO:0006351(transcription, DNA-templated);GO:0006355(regulation of transcription, DNA-templated);GO:0007275(multicellular organism development);	GO:0005634(nucleus);	GO:0003677(DNA binding);GO:0003700(transcription factor activity, sequence-specific DNA binding);
Lus10021270.g	7	HB-BELL	HB->HB-BELL							K15032|MTERFD|http://www.genome.jp/dbget-bin/www_bget?ko:K15032	*
Lus10022636.g	7	NAC	NAC	AT2G17040	NAC036	NAC domain containing protein 36	GO:0007275(multicellular organism development);GO:0009965(leaf morphogenesis);GO:0010200(response to chitin);GO:0045792(negative regulation of cell size);GO:0048281(inflorescence morphogenesis);	GO:0005634(nucleus);	GO:0003700(transcription factor activity, sequence-specific DNA binding);
Lus10023068.g	7	PHD	PHD	AT4G10930	*	unknown protein	*	GO:0005634(nucleus);	GO:0046872(metal ion binding);	*	*
Lus10024044.g	7	CAMTA	CAMTA	AT5G64220	*	Calmodulin-binding transcription activator protein with CG-1 and Ankyrin domains	GO:0006355(regulation of transcription, DNA-templated);GO:0009409(response to cold);GO:0045893(positive regulation of transcription, DNA-templated);GO:0045944(positive regulation of transcription from RNA polymerase II promoter);GO:0071275(cellular response to aluminum ion);	GO:0005634(nucleus);	GO:0001077(transcriptional activator activity, RNA polymerase II core promoter proximal region sequence-specific binding);GO:0003700(transcription factor activity, sequence-specific DNA binding);GO:0005516(calmodulin binding);GO:0043565(sequence-specific DNA binding);	*	*
Lus10024508.g	7	HSF	HSF	AT4G11660	AT-HSFB2B	winged-helix DNA-binding transcription factor family protein	GO:0006351(transcription, DNA-templated);GO:0010200(response to chitin);GO:0045892(negative regulation of transcription, DNA-templated);	GO:0005634(nucleus);	GO:0003700(transcription factor activity, sequence-specific DNA binding);GO:0043565(sequence-specific DNA binding);	*	*
Lus10024850.g	7	bHLH	bHLH	AT4G02590	UNE12	basic helix-loop-helix (bHLH) DNA-binding superfamily protein	GO:0006355(regulation of transcription, DNA-templated);GO:0006366(transcription from RNA polymerase II promoter);GO:0007275(multicellular organism development);GO:0009567(double fertilization forming a zygote and endosperm);GO:0031347(regulation of defense response);	GO:0005634(nucleus);	GO:0001046(core promoter sequence-specific DNA binding);GO:0001228(transcriptional activator activity, RNA polymerase II transcription regulatory region sequence-specific binding);GO:0003677(DNA binding);GO:0003700(transcription factor activity, sequence-specific DNA binding);GO:0046983(protein dimerization activity);
Lus10026166.g	7	bZIP	bZIP	AT5G06960	OBF5	OCS-element binding factor 5	GO:0006351(transcription, DNA-templated);GO:0006355(regulation of transcription, DNA-templated);GO:0009410(response to xenobiotic stimulus);GO:0009814(defense response, incompatible interaction);GO:0009863(salicylic acid mediated signaling pathway);	GO:0005634(nucleus);	GO:0003677(DNA binding);GO:0003700(transcription factor activity, sequence-specific DNA binding);GO:0005515(protein binding);GO:0042802(identical protein binding);GO:0043565(sequence-specific DNA binding);
Lus10026879.g	7	NAC	NAC	AT5G18270	ANAC087	Arabidopsis NAC domain containing protein 87	GO:0007275(multicellular organism development);	GO:0005634(nucleus);GO:0005737(cytoplasm);	GO:0003700(transcription factor activity, sequence-specific DNA binding);	*	*
Lus10029270.g	7	BES1	BES1	AT1G78700	BEH4	BES1/BZR1 homolog 4	GO:0006351(transcription, DNA-templated);GO:0006355(regulation of transcription, DNA-templated);GO:0009742(brassinosteroid mediated signaling pathway);	GO:0005634(nucleus);	GO:0003677(DNA binding);GO:0003700(transcription factor activity, sequence-specific DNA binding);	K09338|HD-ZIP|http://www.genome.jp/dbget-bin/www_bget?ko:K09338	*
Lus10030988.g	7	Jumonji	Jumonji	AT5G46910	*	Transcription factor jumonji (jmj) family protein / zinc finger (C5HC2 type) family protein	GO:0006355(regulation of transcription, DNA-templated);GO:0010200(response to chitin);	GO:0005634(nucleus);	GO:0003700(transcription factor activity, sequence-specific DNA binding);
Lus10031189.g	7	NAC	NAC	AT3G12910	*	NAC (No Apical Meristem) domain transcriptional regulator superfamily protein	GO:0006351(transcription, DNA-templated);GO:0006355(regulation of transcription, DNA-templated);	GO:0005634(nucleus);	GO:0003677(DNA binding);GO:0003700(transcription factor activity, sequence-specific DNA binding);
Lus10031322.g	7	MYB-related	MYB->MYB-related	AT3G10113	*	Homeodomain-like superfamily protein	GO:0006355(regulation of transcription, DNA-templated);	GO:0005634(nucleus);	GO:0003677(DNA binding);GO:0003700(transcription factor activity, sequence-specific DNA binding);	K14998|SURF1, SHY1|http://www.genome.jp/dbget-bin/www_bget?ko:K14998	*
Lus10031333.g	7	Tify	Tify	AT3G17910	SURF1	Surfeit locus 1 cytochrome c oxidase biogenesis protein	GO:0008535(respiratory chain complex IV assembly);	GO:0005739(mitochondrion);GO:0005743(mitochondrial inner membrane);GO:0016021(integral component of membrane);	GO:0003674(molecular_function);	K14431|TGA|http://www.genome.jp/dbget-bin/www_bget?ko:K14431	ko04075(Plant hormone signal transduction)
Lus10031767.g	7	NAC	NAC	AT3G12910	*	NAC (No Apical Meristem) domain transcriptional regulator superfamily protein	GO:0006351(transcription, DNA-templated);GO:0006355(regulation of transcription, DNA-templated);	GO:0005634(nucleus);	GO:0003677(DNA binding);GO:0003700(transcription factor activity, sequence-specific DNA binding);
Lus10031893.g	7	MYB-related	MYB->MYB-related	AT3G10113	*	Homeodomain-like superfamily protein	GO:0006355(regulation of transcription, DNA-templated);	GO:0005634(nucleus);	GO:0003677(DNA binding);GO:0003700(transcription factor activity, sequence-specific DNA binding);
Lus10032372.g	7	WRKY	WRKY	AT4G23810	WRKY53	WRKY family transcription factor	GO:0006351(transcription, DNA-templated);GO:0006355(regulation of transcription, DNA-templated);GO:0009751(response to salicylic acid);GO:0009816(defense response to bacterium, incompatible interaction);GO:0010150(leaf senescence);GO:0010193(response to ozone);GO:0010200(response to chitin);GO:0031347(regulation of defense response);GO:0042542(response to hydrogen peroxide);GO:0045893(positive re…	GO:0005634(nucleus);GO:0009507(chloroplast);	GO:0003677(DNA binding);GO:0003700(transcription factor activity, sequence-specific DNA binding);GO:0005515(protein binding);GO:0043565(sequence-specific DNA binding);	K09273|UBTF|http://www.genome.jp/dbget-bin/www_bget?ko:K09273	*
Lus10033187.g	7	MADS-MIKC	MADS->MADS-MIKC	AT3G54340	AP3	K-box region and MADS-box transcription factor family protein	GO:0006351(transcription, DNA-templated);GO:0010093(specification of floral organ identity);GO:0030154(cell differentiation);GO:0045944(positive regulation of transcription from RNA polymerase II promoter);GO:0048441(petal development);GO:0048443(stamen development);	GO:0005634(nucleus);	GO:0000977(RNA polymerase II regulatory region sequence-specific DNA binding);GO:0003677(DNA binding);GO:0003700(transcription factor activity, sequence-specific DNA binding);GO:0046983(protein dimerization activity);	*	*
Lus10033798.g	7	C2H2	C2H2	AT5G43170	ZF3	zinc-finger protein 3	GO:0006351(transcription, DNA-templated);GO:0009409(response to cold);GO:0010200(response to chitin);GO:0042538(hyperosmotic salinity response);GO:0045892(negative regulation of transcription, DNA-templated);	GO:0005634(nucleus);	GO:0003676(nucleic acid binding);GO:0003677(DNA binding);GO:0003700(transcription factor activity, sequence-specific DNA binding);GO:0005515(protein binding);GO:0008270(zinc ion binding);GO:0043565(sequence-specific DNA binding);GO:0046872(metal ion binding);	*	*
Lus10034106.g	7	TUB	TUB	AT3G53760	GCP4	GAMMA-TUBULIN COMPLEX PROTEIN 4	GO:0007020(microtubule nucleation);GO:0009624(response to nematode);GO:0040007(growth);GO:0043622(cortical microtubule organization);GO:0051321(meiotic cell cycle);GO:0051415(interphase microtubule nucleation by interphase microtubule organizing center);GO:0090307(mitotic spindle assembly);	GO:0000922(spindle pole);GO:0000923(equatorial microtubule organizing center);GO:0000930(gamma-tubulin complex);GO:0005737(cytoplasm);GO:0005739(mitochondrion);GO:0005815(microtubule organizing center);GO:0005819(spindle);GO:0005874(microtubule);GO:0009506(plasmodesma);GO:0045298(tubulin complex);	GO:0005200(structural constituent of cytoskeleton);GO:0005515(protein binding);GO:0015631(tubulin binding);GO:0043015(gamma-tubulin binding);GO:0051011(microtubule minus-end binding);
Lus10035971.g	7	WRKY	WRKY	AT1G68150	WRKY9	WRKY DNA-binding protein 9	GO:0006351(transcription, DNA-templated);GO:0006355(regulation of transcription, DNA-templated);	GO:0005634(nucleus);	GO:0003700(transcription factor activity, sequence-specific DNA binding);GO:0043565(sequence-specific DNA binding);GO:0044212(transcription regulatory region DNA binding);
Lus10036130.g	7	LOB	LOB							*	*
Lus10036282.g	7	AP2/ERF-RAV	AP2/ERF->AP2/ERF-RAV	AT1G51120	*	AP2/B3 transcription factor family protein	GO:0006351(transcription, DNA-templated);GO:0006355(regulation of transcription, DNA-templated);GO:0009873(ethylene-activated signaling pathway);	GO:0005634(nucleus);	GO:0003677(DNA binding);GO:0003700(transcription factor activity, sequence-specific DNA binding);	*	*
Lus10038332.g	7	NAC	NAC							*	*
Lus10038856.g	7	C2H2	C2H2	AT4G25610	*	C2H2-like zinc finger protein	GO:0008150(biological_process);	GO:0005634(nucleus);GO:0005886(plasma membrane);	GO:0003676(nucleic acid binding);GO:0008270(zinc ion binding);
Lus10039265.g	7	GRAS	GRAS	AT5G52510	SCL8	SCARECROW-like 8	GO:0006351(transcription, DNA-templated);GO:0006355(regulation of transcription, DNA-templated);	GO:0005634(nucleus);GO:0005737(cytoplasm);	GO:0003700(transcription factor activity, sequence-specific DNA binding);GO:0043565(sequence-specific DNA binding);	*	*
Lus10041148.g	7	bHLH	bHLH	AT4G14410	bHLH104	basic helix-loop-helix (bHLH) DNA-binding superfamily protein	GO:0006351(transcription, DNA-templated);GO:0006355(regulation of transcription, DNA-templated);	GO:0005634(nucleus);	GO:0003677(DNA binding);GO:0003700(transcription factor activity, sequence-specific DNA binding);GO:0005515(protein binding);GO:0046983(protein dimerization activity);	K14509|ETR, ERS|http://www.genome.jp/dbget-bin/www_bget?ko:K14509	ko04016(MAPK signaling pathway - plant);ko04075(Plant hormone signal transduction)
Lus10041891.g	7	Others	Others	AT2G17820	HK1	histidine kinase 1	GO:0000160(phosphorelay signal transduction system);GO:0006970(response to osmotic stress);GO:0009414(response to water deprivation);GO:0009738(abscisic acid-activated signaling pathway);GO:0010375(stomatal complex patterning);GO:0010431(seed maturation);	GO:0005886(plasma membrane);GO:0016021(integral component of membrane);	GO:0000155(phosphorelay sensor kinase activity);GO:0004673(protein histidine kinase activity);GO:0005034(osmosensor activity);GO:0005515(protein binding);GO:0009927(histidine phosphotransfer kinase activity);	K09250|CNBP|http://www.genome.jp/dbget-bin/www_bget?ko:K09250	*
Lus10041908.g	7	bHLH	bHLH	AT3G19860	bHLH121	basic helix-loop-helix (bHLH) DNA-binding superfamily protein	GO:0006351(transcription, DNA-templated);GO:0006355(regulation of transcription, DNA-templated);	GO:0005634(nucleus);	GO:0003677(DNA binding);GO:0003700(transcription factor activity, sequence-specific DNA binding);GO:0043565(sequence-specific DNA binding);GO:0046983(protein dimerization activity);
Lus10042518.g	7	NAC	NAC							*	*
Lus10043167.g	7	WRKY	WRKY	AT4G26640	WRKY20	WRKY family transcription factor family protein	GO:0006351(transcription, DNA-templated);GO:0006355(regulation of transcription, DNA-templated);GO:0009611(response to wounding);GO:0009961(response to 1-aminocyclopropane-1-carboxylic acid);GO:0045893(positive regulation of transcription, DNA-templated);	GO:0005634(nucleus);	GO:0003700(transcription factor activity, sequence-specific DNA binding);GO:0043565(sequence-specific DNA binding);
Lus10043462.g	7	LIM	LIM
scaffold262.3	7	HB-HD-ZIP	HB->HB-HD-ZIP
scaffold57.190	7	CPP	CPP	AT4G02020	SWN	SET domain-containing protein	GO:0006349(regulation of gene expression by genetic imprinting);GO:0006351(transcription, DNA-templated);GO:0006355(regulation of transcription, DNA-templated);GO:0009960(endosperm development);GO:0010048(vernalization response);	GO:0005634(nucleus);GO:0005677(chromatin silencing complex);GO:0009506(plasmodesma);GO:0031519(PcG protein complex);	GO:0003700(transcription factor activity, sequence-specific DNA binding);GO:0003727(single-stranded RNA binding);GO:0005515(protein binding);GO:0018024(histone-lysine N-methyltransferase activity);	*	*
Lus10000965.g	8	AP2/ERF-ERF	AP2/ERF->AP2/ERF-ERF	AT2G41710	*	Integrase-type DNA-binding superfamily protein	GO:0006351(transcription, DNA-templated);GO:0006355(regulation of transcription, DNA-templated);GO:0007275(multicellular organism development);GO:0009873(ethylene-activated signaling pathway);	GO:0005634(nucleus);	GO:0003677(DNA binding);GO:0003700(transcription factor activity, sequence-specific DNA binding);	K11420|EHMT|http://www.genome.jp/dbget-bin/www_bget?ko:K11420	ko00310(Lysine degradation)
Lus10002056.g	8	MYB	MYB->MYB	AT5G62470	MYB96	myb domain protein 96	GO:0006355(regulation of transcription, DNA-templated);GO:0006357(regulation of transcription from RNA polymerase II promoter);GO:0009414(response to water deprivation);GO:0009651(response to salt stress);GO:0009737(response to abscisic acid);GO:0009751(response to salicylic acid);GO:0010468(regulation of gene expression);GO:0030154(cell differentiation);	GO:0005634(nucleus);	GO:0000981(RNA polymerase II transcription factor activity, sequence-specific DNA binding);GO:0001135(transcription factor activity, RNA polymerase II transcription factor recruiting);GO:0003677(DNA binding);GO:0003700(transcription factor activity, sequence-specific DNA binding);GO:0043565(sequence-specific DNA binding);GO:0044212(transcription regulatory region DNA binding);
Lus10002296.g	8	MYB	MYB->MYB							*	*
Lus10002399.g	8	bZIP	bZIP	AT3G19290	ABF4	ABRE binding factor 4	GO:0006351(transcription, DNA-templated);GO:0006355(regulation of transcription, DNA-templated);GO:0009414(response to water deprivation);GO:0009651(response to salt stress);GO:0009737(response to abscisic acid);GO:0009738(abscisic acid-activated signaling pathway);GO:0019760(glucosinolate metabolic process);GO:0045893(positive regulation of transcription, DNA-templated);GO:1900057(positive regul…	GO:0005634(nucleus);	GO:0000976(transcription regulatory region sequence-specific DNA binding);GO:0003677(DNA binding);GO:0003700(transcription factor activity, sequence-specific DNA binding);GO:0005515(protein binding);GO:0043565(sequence-specific DNA binding);GO:0044212(transcription regulatory region DNA binding);	*	*
Lus10002593.g	8	MYB	MYB->MYB	AT4G21440	MYB102	MYB-like 102	GO:0006351(transcription, DNA-templated);GO:0006355(regulation of transcription, DNA-templated);GO:0006357(regulation of transcription from RNA polymerase II promoter);GO:0006952(defense response);GO:0006970(response to osmotic stress);GO:0009611(response to wounding);GO:0009651(response to salt stress);GO:0009737(response to abscisic acid);GO:0030154(cell differentiation);	GO:0005634(nucleus);	GO:0000981(RNA polymerase II transcription factor activity, sequence-specific DNA binding);GO:0001135(transcription factor activity, RNA polymerase II transcription factor recruiting);GO:0003677(DNA binding);GO:0003700(transcription factor activity, sequence-specific DNA binding);GO:0043565(sequence-specific DNA binding);GO:0044212(transcription regulatory region DNA binding);	*	*
Lus10003034.g	8	bZIP	bZIP	AT2G46270	GBF3	G-box binding factor 3	GO:0006351(transcription, DNA-templated);GO:0006355(regulation of transcription, DNA-templated);GO:0009737(response to abscisic acid);	GO:0005634(nucleus);GO:0005829(cytosol);	GO:0003700(transcription factor activity, sequence-specific DNA binding);GO:0005515(protein binding);GO:0043565(sequence-specific DNA binding);GO:0044212(transcription regulatory region DNA binding);	K21596|CAMTA|http://www.genome.jp/dbget-bin/www_bget?ko:K21596	*
Lus10003119.g	8	CAMTA	CAMTA	AT1G67310	*	Calmodulin-binding transcription activator protein with CG-1 and Ankyrin domains	GO:0006355(regulation of transcription, DNA-templated);	GO:0005634(nucleus);GO:0005829(cytosol);	GO:0005516(calmodulin binding);	*	*
Lus10003126.g	8	SBP	SBP	AT5G50670	SPL13B	Squamosa promoter-binding protein-like (SBP domain) transcription factor family protein	GO:0048653(anther development);	GO:0005634(nucleus);	GO:0003677(DNA binding);	*	*
Lus10003405.g	8	CAMTA	CAMTA	AT5G64220	*	Calmodulin-binding transcription activator protein with CG-1 and Ankyrin domains	GO:0006355(regulation of transcription, DNA-templated);GO:0009409(response to cold);GO:0045893(positive regulation of transcription, DNA-templated);GO:0045944(positive regulation of transcription from RNA polymerase II promoter);GO:0071275(cellular response to aluminum ion);	GO:0005634(nucleus);	GO:0001077(transcriptional activator activity, RNA polymerase II core promoter proximal region sequence-specific binding);GO:0003700(transcription factor activity, sequence-specific DNA binding);GO:0005516(calmodulin binding);GO:0043565(sequence-specific DNA binding);	*	*
Lus10003435.g	8	NAC	NAC	AT5G18270	ANAC087	Arabidopsis NAC domain containing protein 87	GO:0007275(multicellular organism development);	GO:0005634(nucleus);GO:0005737(cytoplasm);	GO:0003700(transcription factor activity, sequence-specific DNA binding);	*	*
Lus10004248.g	8	MYB-related	MYB->MYB-related
Lus10004468.g	8	NF-YC	NF-Y->NF-YC	AT1G54830	NF-YC3	nuclear factor Y, subunit C3	GO:0006351(transcription, DNA-templated);GO:0006355(regulation of transcription, DNA-templated);GO:0009738(abscisic acid-activated signaling pathway);GO:0009740(gibberellic acid mediated signaling pathway);GO:0010029(regulation of seed germination);GO:2000306(positive regulation of photomorphogenesis);	GO:0005634(nucleus);	GO:0003677(DNA binding);GO:0003700(transcription factor activity, sequence-specific DNA binding);GO:0005515(protein binding);GO:0046982(protein heterodimerization activity);
Lus10005143.g	8	NAC	NAC	AT4G01550	NAC069	NAC domain containing protein 69	GO:0006351(transcription, DNA-templated);GO:0007275(multicellular organism development);GO:0045893(positive regulation of transcription, DNA-templated);	GO:0005634(nucleus);GO:0005886(plasma membrane);GO:0016021(integral component of membrane);	GO:0003677(DNA binding);GO:0003700(transcription factor activity, sequence-specific DNA binding);	K09060|GBF|http://www.genome.jp/dbget-bin/www_bget?ko:K09060	*
Lus10005146.g	8	bZIP	bZIP	AT2G46270	GBF3	G-box binding factor 3	GO:0006351(transcription, DNA-templated);GO:0006355(regulation of transcription, DNA-templated);GO:0009737(response to abscisic acid);	GO:0005634(nucleus);GO:0005829(cytosol);	GO:0003700(transcription factor activity, sequence-specific DNA binding);GO:0005515(protein binding);GO:0043565(sequence-specific DNA binding);GO:0044212(transcription regulatory region DNA binding);	*	*
Lus10005206.g	8	OFP	OFP							K06620|E2F3|http://www.genome.jp/dbget-bin/www_bget?ko:K06620	*
Lus10005886.g	8	MYB	MYB->MYB	AT5G59780	MYB59	myb domain protein 59	GO:0006351(transcription, DNA-templated);GO:0006355(regulation of transcription, DNA-templated);GO:0006357(regulation of transcription from RNA polymerase II promoter);GO:0009723(response to ethylene);GO:0009739(response to gibberellin);GO:0009751(response to salicylic acid);GO:0009753(response to jasmonic acid);GO:0010200(response to chitin);GO:0030154(cell differentiation);GO:0046686(response t…	GO:0005634(nucleus);	GO:0000981(RNA polymerase II transcription factor activity, sequence-specific DNA binding);GO:0001135(transcription factor activity, RNA polymerase II transcription factor recruiting);GO:0003677(DNA binding);GO:0003700(transcription factor activity, sequence-specific DNA binding);GO:0043565(sequence-specific DNA binding);GO:0044212(transcription regulatory region DNA binding);
Lus10005997.g	8	HB-HD-ZIP	HB->HB-HD-ZIP	AT3G61890	HB-12	homeobox 12	GO:0006351(transcription, DNA-templated);GO:0006355(regulation of transcription, DNA-templated);GO:0006970(response to osmotic stress);GO:0007275(multicellular organism development);GO:0009414(response to water deprivation);GO:0009615(response to virus);GO:0009651(response to salt stress);GO:0009737(response to abscisic acid);GO:0045893(positive regulation of transcription, DNA-templated);	GO:0005634(nucleus);	GO:0003700(transcription factor activity, sequence-specific DNA binding);GO:0005515(protein binding);GO:0043565(sequence-specific DNA binding);	*	*
Lus10006369.g	8	GRAS	GRAS	AT5G48150	PAT1	GRAS family transcription factor	GO:0006351(transcription, DNA-templated);GO:0006355(regulation of transcription, DNA-templated);GO:0009640(photomorphogenesis);	GO:0005634(nucleus);GO:0005737(cytoplasm);	GO:0003700(transcription factor activity, sequence-specific DNA binding);GO:0004871(signal transducer activity);GO:0043565(sequence-specific DNA binding);	K14489|AHK2_3_4|http://www.genome.jp/dbget-bin/www_bget?ko:K14489	ko04075(Plant hormone signal transduction)
Lus10006446.g	8	GARP-ARR-B	GARP->GARP-ARR-B	AT1G67710	ARR11	response regulator 11	GO:0000160(phosphorelay signal transduction system);GO:0006351(transcription, DNA-templated);GO:0006355(regulation of transcription, DNA-templated);GO:0009735(response to cytokinin);GO:0009736(cytokinin-activated signaling pathway);GO:0010082(regulation of root meristem growth);	GO:0005634(nucleus);	GO:0000156(phosphorelay response regulator activity);GO:0003677(DNA binding);GO:0003700(transcription factor activity, sequence-specific DNA binding);GO:0005515(protein binding);	*	*
Lus10006489.g	8	bZIP	bZIP	AT1G45249	ABF2	abscisic acid responsive elements-binding factor 2	GO:0006351(transcription, DNA-templated);GO:0006355(regulation of transcription, DNA-templated);GO:0009414(response to water deprivation);GO:0009651(response to salt stress);GO:0009737(response to abscisic acid);GO:0009738(abscisic acid-activated signaling pathway);GO:0010255(glucose mediated signaling pathway);GO:0045893(positive regulation of transcription, DNA-templated);	GO:0005634(nucleus);	GO:0000976(transcription regulatory region sequence-specific DNA binding);GO:0003677(DNA binding);GO:0003700(transcription factor activity, sequence-specific DNA binding);GO:0005515(protein binding);	*	*
Lus10006740.g	8	MYB	MYB->MYB	AT4G21440	MYB102	MYB-like 102	GO:0006351(transcription, DNA-templated);GO:0006355(regulation of transcription, DNA-templated);GO:0006357(regulation of transcription from RNA polymerase II promoter);GO:0006952(defense response);GO:0006970(response to osmotic stress);GO:0009611(response to wounding);GO:0009651(response to salt stress);GO:0009737(response to abscisic acid);GO:0030154(cell differentiation);	GO:0005634(nucleus);	GO:0000981(RNA polymerase II transcription factor activity, sequence-specific DNA binding);GO:0001135(transcription factor activity, RNA polymerase II transcription factor recruiting);GO:0003677(DNA binding);GO:0003700(transcription factor activity, sequence-specific DNA binding);GO:0043565(sequence-specific DNA binding);GO:0044212(transcription regulatory region DNA binding);	K14484|IAA|http://www.genome.jp/dbget-bin/www_bget?ko:K14484	ko04075(Plant hormone signal transduction)
Lus10007216.g	8	NAC	NAC							*	*
Lus10007849.g	8	HB-HD-ZIP	HB->HB-HD-ZIP	AT4G16780	HB-2	homeobox protein 2	GO:0006351(transcription, DNA-templated);GO:0006355(regulation of transcription, DNA-templated);GO:0008283(cell proliferation);GO:0009585(red, far-red light phototransduction);GO:0009641(shade avoidance);GO:0009733(response to auxin);GO:0009735(response to cytokinin);GO:0009826(unidimensional cell growth);GO:0010016(shoot system morphogenesis);GO:0010017(red or far-red light signaling pathway);GO…	GO:0005634(nucleus);	GO:0003677(DNA binding);GO:0003700(transcription factor activity, sequence-specific DNA binding);GO:0042803(protein homodimerization activity);GO:0043565(sequence-specific DNA binding);
Lus10007914.g	8	MYB-related	MYB->MYB-related							*	*
Lus10008348.g	8	TRAF	TRAF	AT1G55760	*	BTB/POZ domain-containing protein	*	*	*	*	*
Lus10008616.g	8	MYB	MYB->MYB	AT5G62470	MYB96	myb domain protein 96	GO:0006355(regulation of transcription, DNA-templated);GO:0006357(regulation of transcription from RNA polymerase II promoter);GO:0009414(response to water deprivation);GO:0009651(response to salt stress);GO:0009737(response to abscisic acid);GO:0009751(response to salicylic acid);GO:0010468(regulation of gene expression);GO:0030154(cell differentiation);	GO:0005634(nucleus);	GO:0000981(RNA polymerase II transcription factor activity, sequence-specific DNA binding);GO:0001135(transcription factor activity, RNA polymerase II transcription factor recruiting);GO:0003677(DNA binding);GO:0003700(transcription factor activity, sequence-specific DNA binding);GO:0043565(sequence-specific DNA binding);GO:0044212(transcription regulatory region DNA binding);	*	*
Lus10008840.g	8	HB-HD-ZIP	HB->HB-HD-ZIP							K12130|PRR5|http://www.genome.jp/dbget-bin/www_bget?ko:K12130	ko04712(Circadian rhythm - plant)
Lus10009755.g	8	bZIP	bZIP	AT1G45249	ABF2	abscisic acid responsive elements-binding factor 2	GO:0006351(transcription, DNA-templated);GO:0006355(regulation of transcription, DNA-templated);GO:0009414(response to water deprivation);GO:0009651(response to salt stress);GO:0009737(response to abscisic acid);GO:0009738(abscisic acid-activated signaling pathway);GO:0010255(glucose mediated signaling pathway);GO:0045893(positive regulation of transcription, DNA-templated);	GO:0005634(nucleus);	GO:0000976(transcription regulatory region sequence-specific DNA binding);GO:0003677(DNA binding);GO:0003700(transcription factor activity, sequence-specific DNA binding);GO:0005515(protein binding);	*	*
Lus10010055.g	8	MYB	MYB->MYB
Lus10010096.g	8	NAC	NAC							K12133|LHY|http://www.genome.jp/dbget-bin/www_bget?ko:K12133	ko04712(Circadian rhythm - plant)
Lus10010148.g	8	NAC	NAC	AT4G35580	NTL9	NAC transcription factor-like 9	GO:0006355(regulation of transcription, DNA-templated);GO:0031347(regulation of defense response);GO:0045892(negative regulation of transcription, DNA-templated);	GO:0005634(nucleus);	GO:0003700(transcription factor activity, sequence-specific DNA binding);GO:0005515(protein binding);GO:0005516(calmodulin binding);
Lus10011076.g	8	GRAS	GRAS	AT3G49950	*	GRAS family transcription factor	GO:0006351(transcription, DNA-templated);GO:0006355(regulation of transcription, DNA-templated);	GO:0005634(nucleus);	GO:0003700(transcription factor activity, sequence-specific DNA binding);	*	*
Lus10011346.g	8	WRKY	WRKY	AT5G13080	WRKY75	WRKY DNA-binding protein 75	GO:0000122(negative regulation of transcription from RNA polymerase II promoter);GO:0006351(transcription, DNA-templated);GO:0006355(regulation of transcription, DNA-templated);GO:0010055(atrichoblast differentiation);GO:0032107(regulation of response to nutrient levels);GO:0043620(regulation of DNA-templated transcription in response to stress);GO:0048527(lateral root development);	GO:0005634(nucleus);	GO:0001046(core promoter sequence-specific DNA binding);GO:0003700(transcription factor activity, sequence-specific DNA binding);GO:0044212(transcription regulatory region DNA binding);	*	*
Lus10011929.g	8	Tify	Tify	AT5G20900	JAZ12	jasmonate-zim-domain protein 12	GO:0006351(transcription, DNA-templated);GO:0006355(regulation of transcription, DNA-templated);GO:0006952(defense response);GO:0009611(response to wounding);GO:0031347(regulation of defense response);GO:1903507(negative regulation of nucleic acid-templated transcription);GO:2000022(regulation of jasmonic acid mediated signaling pathway);	GO:0005634(nucleus);	GO:0003714(transcription corepressor activity);GO:0005515(protein binding);
Lus10012226.g	8	AP2/ERF-ERF	AP2/ERF->AP2/ERF-ERF	AT2G38340	DREB19	Integrase-type DNA-binding superfamily protein	GO:0006351(transcription, DNA-templated);GO:0006355(regulation of transcription, DNA-templated);GO:0009414(response to water deprivation);GO:0009651(response to salt stress);GO:0009738(abscisic acid-activated signaling pathway);GO:0034605(cellular response to heat);GO:0045893(positive regulation of transcription, DNA-templated);	GO:0005634(nucleus);	GO:0003677(DNA binding);GO:0003700(transcription factor activity, sequence-specific DNA binding);GO:0043565(sequence-specific DNA binding);GO:0044212(transcription regulatory region DNA binding);	*	*
Lus10012922.g	8	C3H	C3H	AT4G29190	OZF2	Zinc finger C-x8-C-x5-C-x3-H type family protein	GO:0006355(regulation of transcription, DNA-templated);	GO:0005634(nucleus);GO:0005886(plasma membrane);	GO:0003677(DNA binding);GO:0003700(transcription factor activity, sequence-specific DNA binding);GO:0046872(metal ion binding);	K14484|IAA|http://www.genome.jp/dbget-bin/www_bget?ko:K14484	ko04075(Plant hormone signal transduction)
Lus10013809.g	8	MYB-related	MYB->MYB-related	AT2G37025	TRFL8	TRF-like 8	GO:0031627(telomeric loop formation);	GO:0000783(nuclear telomere cap complex);GO:0005634(nucleus);	GO:0003691(double-stranded telomeric DNA binding);	*	*
Lus10014066.g	8	bZIP	bZIP	AT3G19290	ABF4	ABRE binding factor 4	GO:0006351(transcription, DNA-templated);GO:0006355(regulation of transcription, DNA-templated);GO:0009414(response to water deprivation);GO:0009651(response to salt stress);GO:0009737(response to abscisic acid);GO:0009738(abscisic acid-activated signaling pathway);GO:0019760(glucosinolate metabolic process);GO:0045893(positive regulation of transcription, DNA-templated);GO:1900057(positive regul…	GO:0005634(nucleus);	GO:0000976(transcription regulatory region sequence-specific DNA binding);GO:0003677(DNA binding);GO:0003700(transcription factor activity, sequence-specific DNA binding);GO:0005515(protein binding);GO:0043565(sequence-specific DNA binding);GO:0044212(transcription regulatory region DNA binding);
Lus10014299.g	8	TUB	TUB	AT2G18280	TLP2	tubby like protein 2	GO:0006355(regulation of transcription, DNA-templated);GO:0009620(response to fungus);	GO:0005634(nucleus);GO:0005829(cytosol);GO:0005886(plasma membrane);GO:0009536(plastid);	GO:0003700(transcription factor activity, sequence-specific DNA binding);GO:0008081(phosphoric diester hydrolase activity);GO:0035091(phosphatidylinositol binding);	*	*
Lus10014994.g	8	HSF	HSF							*	*
Lus10015058.g	8	NF-YB	NF-Y->NF-YB	AT3G53340	NF-YB10	nuclear factor Y, subunit B10	GO:0006351(transcription, DNA-templated);GO:0006355(regulation of transcription, DNA-templated);GO:0019760(glucosinolate metabolic process);	GO:0005634(nucleus);GO:0016021(integral component of membrane);	GO:0003700(transcription factor activity, sequence-specific DNA binding);GO:0043565(sequence-specific DNA binding);GO:0046982(protein heterodimerization activity);	*	*
Lus10015773.g	8	Others	Others	AT5G35750	HK2	histidine kinase 2	GO:0000160(phosphorelay signal transduction system);GO:0006970(response to osmotic stress);GO:0009414(response to water deprivation);GO:0009636(response to toxic substance);GO:0009651(response to salt stress);GO:0009736(cytokinin-activated signaling pathway);GO:0009737(response to abscisic acid);GO:0009909(regulation of flower development);GO:0010029(regulation of seed germination);GO:0010087(phl…	GO:0005789(endoplasmic reticulum membrane);GO:0005886(plasma membrane);GO:0016021(integral component of membrane);	GO:0000155(phosphorelay sensor kinase activity);GO:0004673(protein histidine kinase activity);GO:0005034(osmosensor activity);GO:0005515(protein binding);GO:0009884(cytokinin receptor activity);GO:0019900(kinase binding);GO:0042802(identical protein binding);GO:0043424(protein histidine kinase binding);	*	*
Lus10016566.g	8	C2C2-Dof	C2C2->C2C2-Dof							*	*
Lus10016846.g	8	GARP-ARR-B	GARP->GARP-ARR-B	AT4G16110	RR2	response regulator 2	GO:0006351(transcription, DNA-templated);GO:0006355(regulation of transcription, DNA-templated);GO:0009723(response to ethylene);GO:0009735(response to cytokinin);GO:0009736(cytokinin-activated signaling pathway);GO:0009873(ethylene-activated signaling pathway);GO:0010082(regulation of root meristem growth);GO:0010119(regulation of stomatal movement);GO:0010150(leaf senescence);GO:0048364(root de…	GO:0005634(nucleus);	GO:0000156(phosphorelay response regulator activity);GO:0003677(DNA binding);GO:0003700(transcription factor activity, sequence-specific DNA binding);GO:0005515(protein binding);
Lus10017283.g	8	bZIP	bZIP							*	*
Lus10017630.g	8	IWS1	IWS1	AT4G24200	*	Transcription elongation factor (TFIIS) family protein	*	GO:0005634(nucleus);GO:0005739(mitochondrion);	*	*	*
Lus10018289.g	8	TRAF	TRAF	AT5G45110	NPR3	NPR1-like protein 3	GO:0009627(systemic acquired resistance);GO:0009816(defense response to bacterium, incompatible interaction);GO:0009817(defense response to fungus, incompatible interaction);GO:0030162(regulation of proteolysis);GO:0042787(protein ubiquitination involved in ubiquitin-dependent protein catabolic process);GO:0043161(proteasome-mediated ubiquitin-dependent protein catabolic process);GO:0080185(effec…	GO:0005634(nucleus);GO:0005737(cytoplasm);GO:0019005(SCF ubiquitin ligase complex);	GO:0005515(protein binding);GO:0031625(ubiquitin protein ligase binding);GO:1901149(salicylic acid binding);	K09422|MYBP|http://www.genome.jp/dbget-bin/www_bget?ko:K09422	*
Lus10018418.g	8	MYB	MYB->MYB	AT4G21440	MYB102	MYB-like 102	GO:0006351(transcription, DNA-templated);GO:0006355(regulation of transcription, DNA-templated);GO:0006357(regulation of transcription from RNA polymerase II promoter);GO:0006952(defense response);GO:0006970(response to osmotic stress);GO:0009611(response to wounding);GO:0009651(response to salt stress);GO:0009737(response to abscisic acid);GO:0030154(cell differentiation);	GO:0005634(nucleus);	GO:0000981(RNA polymerase II transcription factor activity, sequence-specific DNA binding);GO:0001135(transcription factor activity, RNA polymerase II transcription factor recruiting);GO:0003677(DNA binding);GO:0003700(transcription factor activity, sequence-specific DNA binding);GO:0043565(sequence-specific DNA binding);GO:0044212(transcription regulatory region DNA binding);	*	*
Lus10018696.g	8	C2H2	C2H2	AT5G43170	ZF3	zinc-finger protein 3	GO:0006351(transcription, DNA-templated);GO:0009409(response to cold);GO:0010200(response to chitin);GO:0042538(hyperosmotic salinity response);GO:0045892(negative regulation of transcription, DNA-templated);	GO:0005634(nucleus);	GO:0003676(nucleic acid binding);GO:0003677(DNA binding);GO:0003700(transcription factor activity, sequence-specific DNA binding);GO:0005515(protein binding);GO:0008270(zinc ion binding);GO:0043565(sequence-specific DNA binding);GO:0046872(metal ion binding);
Lus10018724.g	8	bHLH	bHLH	AT5G61270	PIF7	phytochrome-interacting factor7	GO:0006351(transcription, DNA-templated);GO:0006355(regulation of transcription, DNA-templated);GO:0009416(response to light stimulus);GO:0009585(red, far-red light phototransduction);GO:0009704(de-etiolation);	GO:0005634(nucleus);GO:0016607(nuclear speck);	GO:0003677(DNA binding);GO:0003690(double-stranded DNA binding);GO:0003700(transcription factor activity, sequence-specific DNA binding);GO:0046983(protein dimerization activity);	*	*
Lus10018874.g	8	SET	SET	AT1G43245	*	SET domain-containing protein	GO:0032259(methylation);	GO:0005634(nucleus);	GO:0008168(methyltransferase activity);
Lus10020337.g	8	PLATZ	PLATZ
Lus10020771.g	8	MYB-related	MYB->MYB-related							K02991|RP-S6e, RPS6|http://www.genome.jp/dbget-bin/www_bget?ko:K02991	ko03010(Ribosome)
Lus10021659.g	8	NAC	NAC	AT5G61430	NAC100	NAC domain containing protein 100	GO:0006351(transcription, DNA-templated);GO:0006355(regulation of transcription, DNA-templated);GO:0007275(multicellular organism development);	GO:0005634(nucleus);	GO:0003677(DNA binding);GO:0003700(transcription factor activity, sequence-specific DNA binding);	*	*
Lus10021995.g	8	GNAT	GNAT	AT1G72030	*	Acyl-CoA N-acyltransferases (NAT) superfamily protein	*	*	GO:0008080(N-acetyltransferase activity);	K14509|ETR, ERS|http://www.genome.jp/dbget-bin/www_bget?ko:K14509	ko04016(MAPK signaling pathway - plant);ko04075(Plant hormone signal transduction)
Lus10022186.g	8	bHLH	bHLH	AT4G14410	bHLH104	basic helix-loop-helix (bHLH) DNA-binding superfamily protein	GO:0006351(transcription, DNA-templated);GO:0006355(regulation of transcription, DNA-templated);	GO:0005634(nucleus);	GO:0003677(DNA binding);GO:0003700(transcription factor activity, sequence-specific DNA binding);GO:0005515(protein binding);GO:0046983(protein dimerization activity);	K14509|ETR, ERS|http://www.genome.jp/dbget-bin/www_bget?ko:K14509	ko04016(MAPK signaling pathway - plant);ko04075(Plant hormone signal transduction)
Lus10022741.g	8	B3	B3->B3	AT4G32010	HSL1	HSI2-like 1	GO:0006351(transcription, DNA-templated);GO:0006355(regulation of transcription, DNA-templated);GO:0010030(positive regulation of seed germination);GO:2000034(regulation of seed maturation);	GO:0005634(nucleus);	GO:0003700(transcription factor activity, sequence-specific DNA binding);GO:0005515(protein binding);GO:0008270(zinc ion binding);GO:0043565(sequence-specific DNA binding);
Lus10022797.g	8	LUG	LUG	AT4G32551	LUG	LisH dimerisation motif;WD40/YVTN repeat-like-containing domain	GO:0001666(response to hypoxia);GO:0006351(transcription, DNA-templated);GO:0006974(cellular response to DNA damage stimulus);GO:0006979(response to oxidative stress);GO:0009414(response to water deprivation);GO:0009611(response to wounding);GO:0009617(response to bacterium);GO:0009620(response to fungus);GO:0009624(response to nematode);GO:0009733(response to auxin);GO:0009908(flower development…	GO:0005634(nucleus);GO:0005737(cytoplasm);	GO:0005515(protein binding);GO:0046982(protein heterodimerization activity);	*	*
Lus10023358.g	8	NF-YA	NF-Y->NF-YA	AT2G34720	NF-YA4	nuclear factor Y, subunit A4	GO:0006351(transcription, DNA-templated);GO:0006355(regulation of transcription, DNA-templated);GO:0045892(negative regulation of transcription, DNA-templated);GO:0048510(regulation of timing of transition from vegetative to reproductive phase);	GO:0005634(nucleus);GO:0016602(CCAAT-binding factor complex);	GO:0003677(DNA binding);GO:0003700(transcription factor activity, sequence-specific DNA binding);	*	*
Lus10024218.g	8	MYB	MYB->MYB	AT5G62470	MYB96	myb domain protein 96	GO:0006355(regulation of transcription, DNA-templated);GO:0006357(regulation of transcription from RNA polymerase II promoter);GO:0009414(response to water deprivation);GO:0009651(response to salt stress);GO:0009737(response to abscisic acid);GO:0009751(response to salicylic acid);GO:0010468(regulation of gene expression);GO:0030154(cell differentiation);	GO:0005634(nucleus);	GO:0000981(RNA polymerase II transcription factor activity, sequence-specific DNA binding);GO:0001135(transcription factor activity, RNA polymerase II transcription factor recruiting);GO:0003677(DNA binding);GO:0003700(transcription factor activity, sequence-specific DNA binding);GO:0043565(sequence-specific DNA binding);GO:0044212(transcription regulatory region DNA binding);	*	*
Lus10024811.g	8	bHLH	bHLH	AT5G61270	PIF7	phytochrome-interacting factor7	GO:0006351(transcription, DNA-templated);GO:0006355(regulation of transcription, DNA-templated);GO:0009416(response to light stimulus);GO:0009585(red, far-red light phototransduction);GO:0009704(de-etiolation);	GO:0005634(nucleus);GO:0016607(nuclear speck);	GO:0003677(DNA binding);GO:0003690(double-stranded DNA binding);GO:0003700(transcription factor activity, sequence-specific DNA binding);GO:0046983(protein dimerization activity);	K01695|trpA|http://www.genome.jp/dbget-bin/www_bget?ko:K01695	ko00260(Glycine, serine and threonine metabolism);ko00400(Phenylalanine, tyrosine and tryptophan biosynthesis);ko01230(Biosynthesis of amino acids)
Lus10025203.g	8	MYB-related	MYB->MYB-related	AT5G67580	TRB2	Homeodomain-like/winged-helix DNA-binding family protein	GO:0006334(nucleosome assembly);GO:0006351(transcription, DNA-templated);GO:0006355(regulation of transcription, DNA-templated);GO:0009651(response to salt stress);GO:0009723(response to ethylene);GO:0009733(response to auxin);GO:0009737(response to abscisic acid);GO:0009739(response to gibberellin);GO:0009751(response to salicylic acid);GO:0009753(response to jasmonic acid);GO:0031627(telomeric …	GO:0000784(nuclear chromosome, telomeric region);GO:0000785(chromatin);GO:0000786(nucleosome);GO:0005634(nucleus);GO:0005730(nucleolus);	GO:0003677(DNA binding);GO:0003691(double-stranded telomeric DNA binding);GO:0003700(transcription factor activity, sequence-specific DNA binding);GO:0005515(protein binding);GO:0042162(telomeric DNA binding);GO:0042803(protein homodimerization activity);GO:0043047(single-stranded telomeric DNA binding);	K03145|TFIIS|http://www.genome.jp/dbget-bin/www_bget?ko:K03145	*
Lus10025974.g	8	SWI/SNF-BAF60b	SWI/SNF-BAF60b	AT3G51120	*	DNA binding;zinc ion binding;nucleic acid binding;nucleic acid binding	*	GO:0005634(nucleus);	GO:0003676(nucleic acid binding);GO:0003677(DNA binding);GO:0046872(metal ion binding);	*	*
Lus10026617.g	8	NAC	NAC	AT1G69490	NAP	NAC-like, activated by AP3/PI	GO:0006351(transcription, DNA-templated);GO:0006355(regulation of transcription, DNA-templated);GO:0007275(multicellular organism development);GO:0009793(embryo development ending in seed dormancy);GO:0009825(multidimensional cell growth);GO:0009835(fruit ripening);GO:0009908(flower development);GO:0010150(leaf senescence);	GO:0005634(nucleus);	GO:0003677(DNA binding);GO:0003700(transcription factor activity, sequence-specific DNA binding);	*	*
Lus10026973.g	8	bZIP	bZIP	AT5G24800	BZIP9	basic leucine zipper 9	GO:0006351(transcription, DNA-templated);GO:0006355(regulation of transcription, DNA-templated);GO:0071333(cellular response to glucose stimulus);	GO:0005634(nucleus);	GO:0003677(DNA binding);GO:0003700(transcription factor activity, sequence-specific DNA binding);GO:0005515(protein binding);GO:0042803(protein homodimerization activity);GO:0046982(protein heterodimerization activity);	*	*
Lus10027101.g	8	TRAF	TRAF	AT1G55760	*	BTB/POZ domain-containing protein	*	*	*	K18835|WRKY2|http://www.genome.jp/dbget-bin/www_bget?ko:K18835	ko04626(Plant-pathogen interaction)
Lus10027139.g	8	WRKY	WRKY	AT5G56270	WRKY2	WRKY DNA-binding protein 2	GO:0006351(transcription, DNA-templated);GO:0006355(regulation of transcription, DNA-templated);GO:0009555(pollen development);GO:0009942(longitudinal axis specification);GO:0030010(establishment of cell polarity);	GO:0005634(nucleus);	GO:0003700(transcription factor activity, sequence-specific DNA binding);GO:0043565(sequence-specific DNA binding);	*	*
Lus10027151.g	8	Others	Others	AT4G15248	BBX30	B-box type zinc finger family protein	*	GO:0005634(nucleus);	*	*	*
Lus10027242.g	8	NF-YB	NF-Y->NF-YB	AT5G23090	NF-YB13	nuclear factor Y, subunit B13	GO:0006351(transcription, DNA-templated);GO:0006355(regulation of transcription, DNA-templated);	GO:0005634(nucleus);	GO:0003700(transcription factor activity, sequence-specific DNA binding);GO:0046982(protein heterodimerization activity);	*	*
Lus10027295.g	8	IWS1	IWS1	AT5G05140	*	Transcription elongation factor (TFIIS) family protein	GO:0006355(regulation of transcription, DNA-templated);GO:0006414(translational elongation);	GO:0005634(nucleus);	GO:0003746(translation elongation factor activity);	*	*
Lus10028264.g	8	MYB	MYB->MYB	AT5G05790	*	Duplicated homeodomain-like superfamily protein	GO:0006351(transcription, DNA-templated);GO:0006355(regulation of transcription, DNA-templated);	GO:0005634(nucleus);	GO:0003677(DNA binding);GO:0003700(transcription factor activity, sequence-specific DNA binding);
Lus10028372.g	8	NAC	NAC	AT5G66300	NAC105	NAC domain containing protein 105	GO:0006351(transcription, DNA-templated);GO:0006355(regulation of transcription, DNA-templated);GO:0007275(multicellular organism development);GO:0048759(xylem vessel member cell differentiation);GO:0071555(cell wall organization);GO:1901348(positive regulation of secondary cell wall biogenesis);	GO:0005634(nucleus);	GO:0003700(transcription factor activity, sequence-specific DNA binding);GO:0005515(protein binding);
Lus10028435.g	8	MYB	MYB->MYB							*	*
Lus10029211.g	8	Others	Others	AT1G59940	ARR3	response regulator 3	GO:0000160(phosphorelay signal transduction system);GO:0006351(transcription, DNA-templated);GO:0006355(regulation of transcription, DNA-templated);GO:0007623(circadian rhythm);GO:0009735(response to cytokinin);GO:0009736(cytokinin-activated signaling pathway);GO:0010114(response to red light);GO:0010161(red light signaling pathway);GO:0042752(regulation of circadian rhythm);	GO:0005634(nucleus);GO:0005737(cytoplasm);	GO:0000156(phosphorelay response regulator activity);
Lus10029692.g	8	NAC	NAC	AT1G01720	ATAF1	NAC (No Apical Meristem) domain transcriptional regulator superfamily protein	GO:0006351(transcription, DNA-templated);GO:0006355(regulation of transcription, DNA-templated);GO:0007275(multicellular organism development);GO:0009611(response to wounding);GO:0009788(negative regulation of abscisic acid-activated signaling pathway);	GO:0005634(nucleus);	GO:0003677(DNA binding);GO:0003700(transcription factor activity, sequence-specific DNA binding);	K10523|SPOP|http://www.genome.jp/dbget-bin/www_bget?ko:K10523	*
Lus10030175.g	8	NAC	NAC	AT4G01550	NAC069	NAC domain containing protein 69	GO:0006351(transcription, DNA-templated);GO:0007275(multicellular organism development);GO:0045893(positive regulation of transcription, DNA-templated);	GO:0005634(nucleus);GO:0005886(plasma membrane);GO:0016021(integral component of membrane);	GO:0003677(DNA binding);GO:0003700(transcription factor activity, sequence-specific DNA binding);	K12133|LHY|http://www.genome.jp/dbget-bin/www_bget?ko:K12133	ko04712(Circadian rhythm - plant)
Lus10030214.g	8	HB-HD-ZIP	HB->HB-HD-ZIP	AT3G61890	HB-12	homeobox 12	GO:0006351(transcription, DNA-templated);GO:0006355(regulation of transcription, DNA-templated);GO:0006970(response to osmotic stress);GO:0007275(multicellular organism development);GO:0009414(response to water deprivation);GO:0009615(response to virus);GO:0009651(response to salt stress);GO:0009737(response to abscisic acid);GO:0045893(positive regulation of transcription, DNA-templated);	GO:0005634(nucleus);	GO:0003700(transcription factor activity, sequence-specific DNA binding);GO:0005515(protein binding);GO:0043565(sequence-specific DNA binding);	*	*
Lus10030938.g	8	GARP-ARR-B	GARP->GARP-ARR-B	AT4G18020	APRR2	CheY-like two-component responsive regulator family protein	GO:0000160(phosphorelay signal transduction system);GO:0006351(transcription, DNA-templated);GO:0006355(regulation of transcription, DNA-templated);GO:0007623(circadian rhythm);	GO:0005634(nucleus);	GO:0000156(phosphorelay response regulator activity);GO:0003677(DNA binding);GO:0003700(transcription factor activity, sequence-specific DNA binding);GO:0005515(protein binding);	*	*
Lus10030968.g	8	PLATZ	PLATZ	AT4G17900	*	PLATZ transcription factor family protein	GO:0008150(biological_process);	GO:0005739(mitochondrion);	*	*	*
Lus10030989.g	8	GARP-G2-like	GARP->GARP-G2-like							K14508|NPR1|http://www.genome.jp/dbget-bin/www_bget?ko:K14508	ko04075(Plant hormone signal transduction)
Lus10031526.g	8	AP2/ERF-ERF	AP2/ERF->AP2/ERF-ERF	AT3G20310	ERF7	ethylene response factor 7	GO:0006351(transcription, DNA-templated);GO:0006355(regulation of transcription, DNA-templated);GO:0006952(defense response);GO:0009414(response to water deprivation);GO:0009737(response to abscisic acid);GO:0009873(ethylene-activated signaling pathway);GO:0045892(negative regulation of transcription, DNA-templated);	GO:0005622(intracellular);GO:0005634(nucleus);	GO:0003677(DNA binding);GO:0003700(transcription factor activity, sequence-specific DNA binding);GO:0005515(protein binding);GO:0043565(sequence-specific DNA binding);GO:0044212(transcription regulatory region DNA binding);	*	*
Lus10031583.g	8	Others	Others	AT4G15248	BBX30	B-box type zinc finger family protein	*	GO:0005634(nucleus);	*	*	*
Lus10031826.g	8	bHLH	bHLH	AT1G51140	FBH3	basic helix-loop-helix (bHLH) DNA-binding superfamily protein	GO:0006355(regulation of transcription, DNA-templated);GO:0006366(transcription from RNA polymerase II promoter);GO:0010119(regulation of stomatal movement);GO:0042335(cuticle development);GO:0048573(photoperiodism, flowering);	GO:0005634(nucleus);	GO:0001046(core promoter sequence-specific DNA binding);GO:0001228(transcriptional activator activity, RNA polymerase II transcription regulatory region sequence-specific binding);GO:0003677(DNA binding);GO:0003700(transcription factor activity, sequence-specific DNA binding);GO:0005515(protein binding);GO:0046983(protein dimerization activity);	*	*
Lus10032066.g	8	C3H	C3H							K15032|MTERFD|http://www.genome.jp/dbget-bin/www_bget?ko:K15032	*
Lus10032848.g	8	C2H2	C2H2	AT5G43170	ZF3	zinc-finger protein 3	GO:0006351(transcription, DNA-templated);GO:0009409(response to cold);GO:0010200(response to chitin);GO:0042538(hyperosmotic salinity response);GO:0045892(negative regulation of transcription, DNA-templated);	GO:0005634(nucleus);	GO:0003676(nucleic acid binding);GO:0003677(DNA binding);GO:0003700(transcription factor activity, sequence-specific DNA binding);GO:0005515(protein binding);GO:0008270(zinc ion binding);GO:0043565(sequence-specific DNA binding);GO:0046872(metal ion binding);	*	*
Lus10032952.g	8	HB-HD-ZIP	HB->HB-HD-ZIP							*	*
Lus10033586.g	8	IWS1	IWS1	AT4G24200	*	Transcription elongation factor (TFIIS) family protein	*	GO:0005634(nucleus);GO:0005739(mitochondrion);	*	*	*
Lus10034183.g	8	NAC	NAC	AT5G22290	NAC089	NAC domain containing protein 89	GO:0006351(transcription, DNA-templated);GO:0006355(regulation of transcription, DNA-templated);GO:0007275(multicellular organism development);GO:0009626(plant-type hypersensitive response);GO:0009910(negative regulation of flower development);GO:0034976(response to endoplasmic reticulum stress);GO:0045893(positive regulation of transcription, DNA-templated);	GO:0005634(nucleus);GO:0005783(endoplasmic reticulum);	GO:0003677(DNA binding);GO:0003700(transcription factor activity, sequence-specific DNA binding);GO:0005515(protein binding);	*	*
Lus10034662.g	8	MADS-MIKC	MADS->MADS-MIKC	AT5G60910	AGL8	AGAMOUS-like 8	GO:0006351(transcription, DNA-templated);GO:0006355(regulation of transcription, DNA-templated);GO:0009908(flower development);GO:0009911(positive regulation of flower development);GO:0010077(maintenance of inflorescence meristem identity);GO:0010154(fruit development);GO:0030154(cell differentiation);GO:0045944(positive regulation of transcription from RNA polymerase II promoter);	GO:0005634(nucleus);	GO:0000977(RNA polymerase II regulatory region sequence-specific DNA binding);GO:0003700(transcription factor activity, sequence-specific DNA binding);GO:0005515(protein binding);GO:0046983(protein dimerization activity);
Lus10035193.g	8	TCP	TCP	AT3G27010	TCP20	TEOSINTE BRANCHED 1, cycloidea, PCF (TCP)-domain family protein 20	GO:0006351(transcription, DNA-templated);GO:0006355(regulation of transcription, DNA-templated);GO:0008361(regulation of cell size);GO:0009653(anatomical structure morphogenesis);GO:1900056(negative regulation of leaf senescence);	GO:0005634(nucleus);	GO:0000987(core promoter proximal region sequence-specific DNA binding);GO:0003677(DNA binding);GO:0003700(transcription factor activity, sequence-specific DNA binding);GO:0005515(protein binding);GO:0043565(sequence-specific DNA binding);	*	*
Lus10036132.g	8	C2C2-Dof	C2C2->C2C2-Dof	AT5G60200	TMO6	TARGET OF MONOPTEROS 6	GO:0006351(transcription, DNA-templated);GO:0006355(regulation of transcription, DNA-templated);GO:0048364(root development);	GO:0005634(nucleus);	GO:0003677(DNA binding);GO:0003700(transcription factor activity, sequence-specific DNA binding);GO:0044212(transcription regulatory region DNA binding);GO:0046872(metal ion binding);	K09284|AP2|http://www.genome.jp/dbget-bin/www_bget?ko:K09284	*
Lus10036141.g	8	AP2/ERF-AP2	AP2/ERF->AP2/ERF-AP2	AT2G28550	RAP2.7	related to AP2.7	GO:0006351(transcription, DNA-templated);GO:0006355(regulation of transcription, DNA-templated);GO:0007275(multicellular organism development);GO:0009873(ethylene-activated signaling pathway);GO:0009887(animal organ morphogenesis);GO:0010228(vegetative to reproductive phase transition of meristem);	GO:0005634(nucleus);	GO:0003677(DNA binding);GO:0003700(transcription factor activity, sequence-specific DNA binding);
Lus10036413.g	8	MYB-related	MYB->MYB-related	AT5G04760	*	Duplicated homeodomain-like superfamily protein	GO:0006351(transcription, DNA-templated);GO:0006355(regulation of transcription, DNA-templated);	GO:0005634(nucleus);	GO:0003677(DNA binding);GO:0003700(transcription factor activity, sequence-specific DNA binding);
Lus10036773.g	8	NAC	NAC	AT1G69490	NAP	NAC-like, activated by AP3/PI	GO:0006351(transcription, DNA-templated);GO:0006355(regulation of transcription, DNA-templated);GO:0007275(multicellular organism development);GO:0009793(embryo development ending in seed dormancy);GO:0009825(multidimensional cell growth);GO:0009835(fruit ripening);GO:0009908(flower development);GO:0010150(leaf senescence);	GO:0005634(nucleus);	GO:0003677(DNA binding);GO:0003700(transcription factor activity, sequence-specific DNA binding);	K00592|RBCMT|http://www.genome.jp/dbget-bin/www_bget?ko:K00592	*
Lus10037032.g	8	Others	Others	AT5G35750	HK2	histidine kinase 2	GO:0000160(phosphorelay signal transduction system);GO:0006970(response to osmotic stress);GO:0009414(response to water deprivation);GO:0009636(response to toxic substance);GO:0009651(response to salt stress);GO:0009736(cytokinin-activated signaling pathway);GO:0009737(response to abscisic acid);GO:0009909(regulation of flower development);GO:0010029(regulation of seed germination);GO:0010087(phl…	GO:0005789(endoplasmic reticulum membrane);GO:0005886(plasma membrane);GO:0016021(integral component of membrane);	GO:0000155(phosphorelay sensor kinase activity);GO:0004673(protein histidine kinase activity);GO:0005034(osmosensor activity);GO:0005515(protein binding);GO:0009884(cytokinin receptor activity);GO:0019900(kinase binding);GO:0042802(identical protein binding);GO:0043424(protein histidine kinase binding);	*	*
Lus10037450.g	8	MADS-M-type	MADS->MADS-M-type
Lus10037696.g	8	SNF2	SNF2	AT5G63950	CHR24	chromatin remodeling 24	GO:0006310(DNA recombination);GO:0045951(positive regulation of mitotic recombination);GO:0046686(response to cadmium ion);	GO:0005634(nucleus);	GO:0003677(DNA binding);GO:0004386(helicase activity);GO:0005524(ATP binding);	K14491|ARR-B|http://www.genome.jp/dbget-bin/www_bget?ko:K14491	ko04075(Plant hormone signal transduction)
Lus10038020.g	8	bHLH	bHLH							*	*
Lus10038448.g	8	NF-YA	NF-Y->NF-YA	AT2G34720	NF-YA4	nuclear factor Y, subunit A4	GO:0006351(transcription, DNA-templated);GO:0006355(regulation of transcription, DNA-templated);GO:0045892(negative regulation of transcription, DNA-templated);GO:0048510(regulation of timing of transition from vegetative to reproductive phase);	GO:0005634(nucleus);GO:0016602(CCAAT-binding factor complex);	GO:0003677(DNA binding);GO:0003700(transcription factor activity, sequence-specific DNA binding);	K09338|HD-ZIP|http://www.genome.jp/dbget-bin/www_bget?ko:K09338	*
Lus10038874.g	8	HSF	HSF
Lus10038995.g	8	bZIP	bZIP	AT3G56660	BZIP49	basic region/leucine zipper motif protein 49	GO:0006351(transcription, DNA-templated);GO:0006355(regulation of transcription, DNA-templated);	GO:0005634(nucleus);GO:0005789(endoplasmic reticulum membrane);GO:0016021(integral component of membrane);	GO:0003677(DNA binding);GO:0003700(transcription factor activity, sequence-specific DNA binding);	*	*
Lus10039000.g	8	IWS1	IWS1	AT5G05140	*	Transcription elongation factor (TFIIS) family protein	GO:0006355(regulation of transcription, DNA-templated);GO:0006414(translational elongation);	GO:0005634(nucleus);	GO:0003746(translation elongation factor activity);	K11423|SETD2, SET2|http://www.genome.jp/dbget-bin/www_bget?ko:K11423	ko00310(Lysine degradation)
Lus10039358.g	8	CPP	CPP	AT4G14770	TCX2	TESMIN/TSO1-like CXC 2	GO:0006355(regulation of transcription, DNA-templated);	GO:0005634(nucleus);	GO:0003700(transcription factor activity, sequence-specific DNA binding);GO:0043565(sequence-specific DNA binding);	K14440|SMARCAL1, HARP|http://www.genome.jp/dbget-bin/www_bget?ko:K14440	*
Lus10039455.g	8	E2F-DP	E2F-DP	AT5G14960	DEL2	DP-E2F-like 2	GO:0006351(transcription, DNA-templated);GO:0006355(regulation of transcription, DNA-templated);GO:0007049(cell cycle);GO:0008284(positive regulation of cell proliferation);GO:0009733(response to auxin);	GO:0005634(nucleus);GO:0005667(transcription factor complex);	GO:0003677(DNA binding);GO:0003700(transcription factor activity, sequence-specific DNA binding);GO:0005515(protein binding);	K14484|IAA|http://www.genome.jp/dbget-bin/www_bget?ko:K14484	ko04075(Plant hormone signal transduction)
Lus10039562.g	8	GRAS	GRAS	AT1G50420	SCL3	scarecrow-like 3	GO:0006351(transcription, DNA-templated);GO:0006355(regulation of transcription, DNA-templated);GO:0009739(response to gibberellin);	GO:0005634(nucleus);	GO:0000989(transcription factor activity, transcription factor binding);GO:0003700(transcription factor activity, sequence-specific DNA binding);GO:0043565(sequence-specific DNA binding);	*	*
Lus10039857.g	8	AP2/ERF-ERF	AP2/ERF->AP2/ERF-ERF	AT5G44210	ERF9	erf domain protein 9	GO:0006351(transcription, DNA-templated);GO:0006355(regulation of transcription, DNA-templated);GO:0006952(defense response);GO:0009873(ethylene-activated signaling pathway);GO:0019760(glucosinolate metabolic process);GO:0045892(negative regulation of transcription, DNA-templated);	GO:0005622(intracellular);GO:0005634(nucleus);GO:0016020(membrane);	GO:0003677(DNA binding);GO:0003700(transcription factor activity, sequence-specific DNA binding);GO:0043565(sequence-specific DNA binding);	*	*
Lus10040109.g	8	GARP-ARR-B	GARP->GARP-ARR-B	AT4G18020	APRR2	CheY-like two-component responsive regulator family protein	GO:0000160(phosphorelay signal transduction system);GO:0006351(transcription, DNA-templated);GO:0006355(regulation of transcription, DNA-templated);GO:0007623(circadian rhythm);	GO:0005634(nucleus);	GO:0000156(phosphorelay response regulator activity);GO:0003677(DNA binding);GO:0003700(transcription factor activity, sequence-specific DNA binding);GO:0005515(protein binding);	K09285|OVM, ANT|http://www.genome.jp/dbget-bin/www_bget?ko:K09285	*
Lus10040662.g	8	C3H	C3H							*	*
Lus10040861.g	8	MYB-related	MYB->MYB-related	AT5G59780	MYB59	myb domain protein 59	GO:0006351(transcription, DNA-templated);GO:0006355(regulation of transcription, DNA-templated);GO:0006357(regulation of transcription from RNA polymerase II promoter);GO:0009723(response to ethylene);GO:0009739(response to gibberellin);GO:0009751(response to salicylic acid);GO:0009753(response to jasmonic acid);GO:0010200(response to chitin);GO:0030154(cell differentiation);GO:0046686(response t…	GO:0005634(nucleus);	GO:0000981(RNA polymerase II transcription factor activity, sequence-specific DNA binding);GO:0001135(transcription factor activity, RNA polymerase II transcription factor recruiting);GO:0003677(DNA binding);GO:0003700(transcription factor activity, sequence-specific DNA binding);GO:0043565(sequence-specific DNA binding);GO:0044212(transcription regulatory region DNA binding);	*	*
Lus10041126.g	8	CAMTA	CAMTA	AT4G16150	*	calmodulin binding;transcription regulators	GO:0006355(regulation of transcription, DNA-templated);GO:0070417(cellular response to cold);	GO:0005634(nucleus);	GO:0001071(nucleic acid binding transcription factor activity);GO:0005516(calmodulin binding);GO:0043565(sequence-specific DNA binding);	*	*
Lus10041534.g	8	NAC	NAC
Lus10041618.g	8	AP2/ERF-AP2	AP2/ERF->AP2/ERF-AP2	AT1G79700	WRI4	Integrase-type DNA-binding superfamily protein	GO:0006351(transcription, DNA-templated);GO:0006355(regulation of transcription, DNA-templated);GO:0007275(multicellular organism development);GO:0009873(ethylene-activated signaling pathway);GO:0009887(animal organ morphogenesis);GO:0045723(positive regulation of fatty acid biosynthetic process);GO:1901959(positive regulation of cutin biosynthetic process);GO:1904278(positive regulation of wax b…	GO:0005634(nucleus);	GO:0000976(transcription regulatory region sequence-specific DNA binding);GO:0000981(RNA polymerase II transcription factor activity, sequence-specific DNA binding);GO:0003677(DNA binding);GO:0003700(transcription factor activity, sequence-specific DNA binding);GO:0043565(sequence-specific DNA binding);	*	*
Lus10042180.g	8	HB-HD-ZIP	HB->HB-HD-ZIP							*	*
Lus10042717.g	8	TRAF	TRAF	AT1G21780	*	BTB/POZ domain-containing protein	*	GO:0005737(cytoplasm);GO:0031463(Cul3-RING ubiquitin ligase complex);	GO:0005515(protein binding);	*	*
Lus10042731.g	8	NAC	NAC	AT1G01720	ATAF1	NAC (No Apical Meristem) domain transcriptional regulator superfamily protein	GO:0006351(transcription, DNA-templated);GO:0006355(regulation of transcription, DNA-templated);GO:0007275(multicellular organism development);GO:0009611(response to wounding);GO:0009788(negative regulation of abscisic acid-activated signaling pathway);	GO:0005634(nucleus);	GO:0003677(DNA binding);GO:0003700(transcription factor activity, sequence-specific DNA binding);	K10523|SPOP|http://www.genome.jp/dbget-bin/www_bget?ko:K10523	*
Lus10042802.g	8	bZIP	bZIP	AT1G43700	VIP1	VIRE2-interacting protein 1	GO:0006351(transcription, DNA-templated);GO:0006355(regulation of transcription, DNA-templated);GO:0006952(defense response);GO:0006970(response to osmotic stress);GO:0007231(osmosensory signaling pathway);GO:0008272(sulfate transport);GO:0009294(DNA mediated transformation);GO:0009652(thigmotropism);GO:0009970(cellular response to sulfate starvation);GO:0045596(negative regulation of cell differ…	GO:0005634(nucleus);GO:0005829(cytosol);	GO:0003676(nucleic acid binding);GO:0003682(chromatin binding);GO:0003700(transcription factor activity, sequence-specific DNA binding);GO:0005515(protein binding);GO:0043565(sequence-specific DNA binding);GO:0043621(protein self-association);GO:0051019(mitogen-activated protein kinase binding);	*	*
scaffold123.295	8	MYB-related	MYB->MYB-related							K15083|RAD16|http://www.genome.jp/dbget-bin/www_bget?ko:K15083	*
scaffold732.45	8	Tify	Tify
Lus10000184.g	9	HB-BELL	HB->HB-BELL	AT4G34610	BLH6	BEL1-like homeodomain 6	GO:0006351(transcription, DNA-templated);GO:0006355(regulation of transcription, DNA-templated);	GO:0005634(nucleus);	GO:0003677(DNA binding);GO:0003700(transcription factor activity, sequence-specific DNA binding);GO:0044212(transcription regulatory region DNA binding);	*	*
Lus10000482.g	9	PLATZ	PLATZ	AT4G17900	*	PLATZ transcription factor family protein	GO:0008150(biological_process);	GO:0005739(mitochondrion);	*	*	*
Lus10000492.g	9	HSF	HSF	AT3G22830	HSFA6B	heat shock transcription factor A6B	GO:0006351(transcription, DNA-templated);GO:0006355(regulation of transcription, DNA-templated);	GO:0005634(nucleus);GO:0005737(cytoplasm);	GO:0003677(DNA binding);GO:0003700(transcription factor activity, sequence-specific DNA binding);GO:0043565(sequence-specific DNA binding);	*	*
Lus10001809.g	9	NAC	NAC	AT5G13180	NAC083	NAC domain containing protein 83	GO:0006351(transcription, DNA-templated);GO:0007275(multicellular organism development);GO:0009651(response to salt stress);GO:0009737(response to abscisic acid);GO:0010089(xylem development);GO:0010150(leaf senescence);GO:0016032(viral process);GO:0045892(negative regulation of transcription, DNA-templated);	GO:0005634(nucleus);	GO:0003677(DNA binding);GO:0003700(transcription factor activity, sequence-specific DNA binding);GO:0005515(protein binding);	*	*
Lus10001810.g	9	RWP-RK	RWP-RK	AT4G24020	NLP7	NIN like protein 7	GO:0009414(response to water deprivation);GO:0010118(stomatal movement);GO:0010167(response to nitrate);GO:0042128(nitrate assimilation);	GO:0005634(nucleus);	GO:0003700(transcription factor activity, sequence-specific DNA binding);	*	*
Lus10002723.g	9	AUX/IAA	AUX/IAA
Lus10003172.g	9	bHLH	bHLH	AT5G48560	*	basic helix-loop-helix (bHLH) DNA-binding superfamily protein	GO:0006351(transcription, DNA-templated);GO:0006355(regulation of transcription, DNA-templated);GO:0009637(response to blue light);	GO:0005634(nucleus);	GO:0003677(DNA binding);GO:0003700(transcription factor activity, sequence-specific DNA binding);GO:0005515(protein binding);GO:0046983(protein dimerization activity);	*	*
Lus10003199.g	9	RWP-RK	RWP-RK	AT4G24020	NLP7	NIN like protein 7	GO:0009414(response to water deprivation);GO:0010118(stomatal movement);GO:0010167(response to nitrate);GO:0042128(nitrate assimilation);	GO:0005634(nucleus);	GO:0003700(transcription factor activity, sequence-specific DNA binding);	*	*
Lus10003367.g	9	NAC	NAC	AT2G02450	LOV1	NAC domain containing protein 35	GO:0006351(transcription, DNA-templated);GO:0006355(regulation of transcription, DNA-templated);GO:0007275(multicellular organism development);GO:0009908(flower development);	GO:0005634(nucleus);	GO:0003677(DNA binding);GO:0003700(transcription factor activity, sequence-specific DNA binding);	K21596|CAMTA|http://www.genome.jp/dbget-bin/www_bget?ko:K21596	*
Lus10004243.g	9	Others	Others	AT5G62920	ARR6	response regulator 6	GO:0000160(phosphorelay signal transduction system);GO:0006351(transcription, DNA-templated);GO:0006355(regulation of transcription, DNA-templated);GO:0009735(response to cytokinin);GO:0009736(cytokinin-activated signaling pathway);	GO:0005634(nucleus);	GO:0000156(phosphorelay response regulator activity);GO:0005515(protein binding);
Lus10005204.g	9	NAC	NAC	AT5G22290	NAC089	NAC domain containing protein 89	GO:0006351(transcription, DNA-templated);GO:0006355(regulation of transcription, DNA-templated);GO:0007275(multicellular organism development);GO:0009626(plant-type hypersensitive response);GO:0009910(negative regulation of flower development);GO:0034976(response to endoplasmic reticulum stress);GO:0045893(positive regulation of transcription, DNA-templated);	GO:0005634(nucleus);GO:0005783(endoplasmic reticulum);	GO:0003677(DNA binding);GO:0003700(transcription factor activity, sequence-specific DNA binding);GO:0005515(protein binding);
Lus10005636.g	9	ARID	ARID	AT1G76110	*	HMG (high mobility group) box protein with ARID/BRIGHT DNA-binding domain	GO:0000741(karyogamy);GO:0006351(transcription, DNA-templated);GO:0006355(regulation of transcription, DNA-templated);GO:0010197(polar nucleus fusion);	GO:0005634(nucleus);	GO:0003677(DNA binding);GO:0003700(transcription factor activity, sequence-specific DNA binding);	K09422|MYBP|http://www.genome.jp/dbget-bin/www_bget?ko:K09422	*
Lus10007782.g	9	SET	SET	AT5G24330	ATXR6	ARABIDOPSIS TRITHORAX-RELATED PROTEIN 6	GO:0006275(regulation of DNA replication);GO:0006355(regulation of transcription, DNA-templated);GO:0009901(anther dehiscence);GO:0051726(regulation of cell cycle);GO:0070734(histone H3-K27 methylation);	GO:0005634(nucleus);	GO:0003677(DNA binding);GO:0005515(protein binding);GO:0046872(metal ion binding);GO:0046976(histone methyltransferase activity (H3-K27 specific));	K09338|HD-ZIP|http://www.genome.jp/dbget-bin/www_bget?ko:K09338	*
Lus10008897.g	9	NAC	NAC	AT2G02450	LOV1	NAC domain containing protein 35	GO:0006351(transcription, DNA-templated);GO:0006355(regulation of transcription, DNA-templated);GO:0007275(multicellular organism development);GO:0009908(flower development);	GO:0005634(nucleus);	GO:0003677(DNA binding);GO:0003700(transcription factor activity, sequence-specific DNA binding);
Lus10010570.g	9	GNAT	GNAT	AT2G32030	*	Acyl-CoA N-acyltransferases (NAT) superfamily protein	*	GO:0005737(cytoplasm);	GO:0008080(N-acetyltransferase activity);	*	*
Lus10012056.g	9	GARP-G2-like	GARP->GARP-G2-like	AT1G49560	*	Homeodomain-like superfamily protein	GO:0006351(transcription, DNA-templated);GO:0006355(regulation of transcription, DNA-templated);	GO:0005634(nucleus);	GO:0003677(DNA binding);GO:0003700(transcription factor activity, sequence-specific DNA binding);	K09422|MYBP|http://www.genome.jp/dbget-bin/www_bget?ko:K09422	*
Lus10012603.g	9	bHLH	bHLH	AT3G61950	*	basic helix-loop-helix (bHLH) DNA-binding superfamily protein	GO:0006351(transcription, DNA-templated);GO:0006355(regulation of transcription, DNA-templated);	GO:0005634(nucleus);	GO:0003677(DNA binding);GO:0003700(transcription factor activity, sequence-specific DNA binding);GO:0046983(protein dimerization activity);	K11654|SMARCA5, SNF2H, ISWI|http://www.genome.jp/dbget-bin/www_bget?ko:K11654	*
Lus10013942.g	9	B3-ARF	B3->B3-ARF	AT2G33860	ETT	Transcriptional factor B3 family protein / auxin-responsive factor AUX/IAA-related	GO:0006351(transcription, DNA-templated);GO:0006355(regulation of transcription, DNA-templated);GO:0009733(response to auxin);GO:0009734(auxin-activated signaling pathway);GO:0009850(auxin metabolic process);GO:0010050(vegetative phase change);GO:0010158(abaxial cell fate specification);GO:0010582(floral meristem determinacy);	GO:0005634(nucleus);	GO:0003677(DNA binding);GO:0003700(transcription factor activity, sequence-specific DNA binding);
Lus10014300.g	9	bHLH	bHLH	AT4G36540	BEE2	BR enhanced expression 2	GO:0006351(transcription, DNA-templated);GO:0006355(regulation of transcription, DNA-templated);	GO:0005634(nucleus);	GO:0003677(DNA binding);GO:0003700(transcription factor activity, sequence-specific DNA binding);GO:0046983(protein dimerization activity);	K14514|EIN3|http://www.genome.jp/dbget-bin/www_bget?ko:K14514	ko04016(MAPK signaling pathway - plant);ko04075(Plant hormone signal transduction)
Lus10014567.g	9	mTERF	mTERF	AT2G34620	*	Mitochondrial transcription termination factor family protein	GO:0006355(regulation of transcription, DNA-templated);	GO:0009507(chloroplast);	GO:0003690(double-stranded DNA binding);	*	*
Lus10014729.g	9	AUX/IAA	AUX/IAA
Lus10015619.g	9	C2C2-CO-like	C2C2->C2C2-CO-like							K20093|ERCC6L, PICH|http://www.genome.jp/dbget-bin/www_bget?ko:K20093	*
Lus10016552.g	9	mTERF	mTERF
Lus10016849.g	9	C2C2-GATA	C2C2->C2C2-GATA							*	*
Lus10016971.g	9	mTERF	mTERF	AT2G36000	EMB3114	Mitochondrial transcription termination factor family protein	GO:0006355(regulation of transcription, DNA-templated);GO:0008380(RNA splicing);GO:0009658(chloroplast organization);GO:0032502(developmental process);GO:0042255(ribosome assembly);	GO:0005739(mitochondrion);GO:0009507(chloroplast);	GO:0003690(double-stranded DNA binding);GO:0003727(single-stranded RNA binding);GO:0019843(rRNA binding);
Lus10016979.g	9	OFP	OFP							K14432|ABF|http://www.genome.jp/dbget-bin/www_bget?ko:K14432	ko04075(Plant hormone signal transduction)
Lus10017991.g	9	Tify	Tify	AT3G17910	SURF1	Surfeit locus 1 cytochrome c oxidase biogenesis protein	GO:0008535(respiratory chain complex IV assembly);	GO:0005739(mitochondrion);GO:0005743(mitochondrial inner membrane);GO:0016021(integral component of membrane);	GO:0003674(molecular_function);	K14431|TGA|http://www.genome.jp/dbget-bin/www_bget?ko:K14431	ko04075(Plant hormone signal transduction)
Lus10018610.g	9	SBP	SBP	AT3G15270	SPL5	squamosa promoter binding protein-like 5	GO:0006351(transcription, DNA-templated);GO:0006355(regulation of transcription, DNA-templated);GO:0009908(flower development);GO:0010321(regulation of vegetative phase change);	GO:0005634(nucleus);GO:0005737(cytoplasm);	GO:0003677(DNA binding);GO:0003700(transcription factor activity, sequence-specific DNA binding);GO:0046872(metal ion binding);	*	*
Lus10018649.g	9	GARP-G2-like	GARP->GARP-G2-like	AT2G20570	GPRI1	GBF's pro-rich region-interacting factor 1	GO:0006351(transcription, DNA-templated);GO:0006355(regulation of transcription, DNA-templated);GO:0007165(signal transduction);GO:0009658(chloroplast organization);GO:0009910(negative regulation of flower development);GO:0010380(regulation of chlorophyll biosynthetic process);GO:0045893(positive regulation of transcription, DNA-templated);GO:1900056(negative regulation of leaf senescence);	GO:0005634(nucleus);	GO:0003677(DNA binding);GO:0003700(transcription factor activity, sequence-specific DNA binding);GO:0005515(protein binding);GO:0044212(transcription regulatory region DNA binding);	*	*
Lus10018674.g	9	LIM	LIM	AT1G10200	WLIM1	GATA type zinc finger transcription factor family protein	GO:0051017(actin filament bundle assembly);	GO:0005737(cytoplasm);GO:0005856(cytoskeleton);GO:0005886(plasma membrane);GO:0015629(actin cytoskeleton);	GO:0003700(transcription factor activity, sequence-specific DNA binding);GO:0003729(mRNA binding);GO:0046872(metal ion binding);GO:0051015(actin filament binding);	*	*
Lus10018766.g	9	AUX/IAA	AUX/IAA							*	*
Lus10018887.g	9	Trihelix	Trihelix
Lus10020873.g	9	Trihelix	Trihelix							*	*
Lus10021228.g	9	ARID	ARID	AT1G76110	*	HMG (high mobility group) box protein with ARID/BRIGHT DNA-binding domain	GO:0000741(karyogamy);GO:0006351(transcription, DNA-templated);GO:0006355(regulation of transcription, DNA-templated);GO:0010197(polar nucleus fusion);	GO:0005634(nucleus);	GO:0003677(DNA binding);GO:0003700(transcription factor activity, sequence-specific DNA binding);	K08064|NFYA|http://www.genome.jp/dbget-bin/www_bget?ko:K08064	*
Lus10023208.g	9	NAC	NAC	AT2G02450	LOV1	NAC domain containing protein 35	GO:0006351(transcription, DNA-templated);GO:0006355(regulation of transcription, DNA-templated);GO:0007275(multicellular organism development);GO:0009908(flower development);	GO:0005634(nucleus);	GO:0003677(DNA binding);GO:0003700(transcription factor activity, sequence-specific DNA binding);	K12130|PRR5|http://www.genome.jp/dbget-bin/www_bget?ko:K12130	ko04712(Circadian rhythm - plant)
Lus10023357.g	9	HB-HD-ZIP	HB->HB-HD-ZIP	AT5G60690	REV	Homeobox-leucine zipper family protein / lipid-binding START domain-containing protein	GO:0006351(transcription, DNA-templated);GO:0006355(regulation of transcription, DNA-templated);GO:0009855(determination of bilateral symmetry);GO:0009944(polarity specification of adaxial/abaxial axis);GO:0009956(radial pattern formation);GO:0010014(meristem initiation);GO:0010051(xylem and phloem pattern formation);GO:0010089(xylem development);GO:0030154(cell differentiation);	GO:0005634(nucleus);	GO:0003677(DNA binding);GO:0003700(transcription factor activity, sequence-specific DNA binding);GO:0008289(lipid binding);GO:0043565(sequence-specific DNA binding);GO:0044212(transcription regulatory region DNA binding);	K08064|NFYA|http://www.genome.jp/dbget-bin/www_bget?ko:K08064	*
Lus10023562.g	9	bHLH	bHLH
Lus10024014.g	9	GRAS	GRAS	AT5G66770	*	GRAS family transcription factor	GO:0006351(transcription, DNA-templated);GO:0006355(regulation of transcription, DNA-templated);	GO:0005634(nucleus);	GO:0003700(transcription factor activity, sequence-specific DNA binding);	K21596|CAMTA|http://www.genome.jp/dbget-bin/www_bget?ko:K21596	*
Lus10024101.g	9	AP2/ERF-AP2	AP2/ERF->AP2/ERF-AP2	AT1G79700	WRI4	Integrase-type DNA-binding superfamily protein	GO:0006351(transcription, DNA-templated);GO:0006355(regulation of transcription, DNA-templated);GO:0007275(multicellular organism development);GO:0009873(ethylene-activated signaling pathway);GO:0009887(animal organ morphogenesis);GO:0045723(positive regulation of fatty acid biosynthetic process);GO:1901959(positive regulation of cutin biosynthetic process);GO:1904278(positive regulation of wax b…	GO:0005634(nucleus);	GO:0000976(transcription regulatory region sequence-specific DNA binding);GO:0000981(RNA polymerase II transcription factor activity, sequence-specific DNA binding);GO:0003677(DNA binding);GO:0003700(transcription factor activity, sequence-specific DNA binding);GO:0043565(sequence-specific DNA binding);	*	*
Lus10024204.g	9	bZIP	bZIP	AT2G40620	*	Basic-leucine zipper (bZIP) transcription factor family protein	GO:0006355(regulation of transcription, DNA-templated);	GO:0005634(nucleus);GO:0005654(nucleoplasm);GO:0005737(cytoplasm);	GO:0003677(DNA binding);GO:0003700(transcription factor activity, sequence-specific DNA binding);GO:0005515(protein binding);	K09422|MYBP|http://www.genome.jp/dbget-bin/www_bget?ko:K09422	*
Lus10024854.g	9	AUX/IAA	AUX/IAA							*	*
Lus10025518.g	9	bHLH	bHLH	AT1G05805	*	basic helix-loop-helix (bHLH) DNA-binding superfamily protein	GO:0006355(regulation of transcription, DNA-templated);GO:0006366(transcription from RNA polymerase II promoter);GO:0010119(regulation of stomatal movement);	GO:0005634(nucleus);GO:0005829(cytosol);	GO:0001046(core promoter sequence-specific DNA binding);GO:0001228(transcriptional activator activity, RNA polymerase II transcription regulatory region sequence-specific binding);GO:0003677(DNA binding);GO:0003700(transcription factor activity, sequence-specific DNA binding);GO:0044212(transcription regulatory region DNA binding);GO:0046983(protein dimerization activity);	*	*
Lus10026008.g	9	bHLH	bHLH	AT4G36540	BEE2	BR enhanced expression 2	GO:0006351(transcription, DNA-templated);GO:0006355(regulation of transcription, DNA-templated);	GO:0005634(nucleus);	GO:0003677(DNA binding);GO:0003700(transcription factor activity, sequence-specific DNA binding);GO:0046983(protein dimerization activity);	*	*
Lus10026497.g	9	C2H2	C2H2	AT5G03150	JKD	C2H2-like zinc finger protein	GO:0006351(transcription, DNA-templated);GO:0006355(regulation of transcription, DNA-templated);GO:0008356(asymmetric cell division);GO:0010075(regulation of meristem growth);GO:0045604(regulation of epidermal cell differentiation);GO:0048364(root development);GO:0051302(regulation of cell division);	GO:0005634(nucleus);	GO:0003676(nucleic acid binding);GO:0003677(DNA binding);GO:0003700(transcription factor activity, sequence-specific DNA binding);GO:0005515(protein binding);GO:0008270(zinc ion binding);GO:0042803(protein homodimerization activity);GO:0046872(metal ion binding);	*	*
Lus10027469.g	9	AP2/ERF-ERF	AP2/ERF->AP2/ERF-ERF							*	*
Lus10027735.g	9	PLATZ	PLATZ							K10802|HMGB1|http://www.genome.jp/dbget-bin/www_bget?ko:K10802	ko03410(Base excision repair)
Lus10028511.g	9	GRAS	GRAS	AT5G17490	RGL3	RGA-like protein 3	GO:0006351(transcription, DNA-templated);GO:0006355(regulation of transcription, DNA-templated);GO:0007275(multicellular organism development);GO:0009723(response to ethylene);GO:0009737(response to abscisic acid);GO:0009739(response to gibberellin);GO:0009740(gibberellic acid mediated signaling pathway);GO:0009863(salicylic acid mediated signaling pathway);GO:0009867(jasmonic acid mediated signa…	GO:0005634(nucleus);	GO:0000989(transcription factor activity, transcription factor binding);GO:0003700(transcription factor activity, sequence-specific DNA binding);GO:0043565(sequence-specific DNA binding);	K14432|ABF|http://www.genome.jp/dbget-bin/www_bget?ko:K14432	ko04075(Plant hormone signal transduction)
Lus10028582.g	9	Trihelix	Trihelix
Lus10028583.g	9	Trihelix	Trihelix
Lus10028802.g	9	HB-BELL	HB->HB-BELL	AT4G34610	BLH6	BEL1-like homeodomain 6	GO:0006351(transcription, DNA-templated);GO:0006355(regulation of transcription, DNA-templated);	GO:0005634(nucleus);	GO:0003677(DNA binding);GO:0003700(transcription factor activity, sequence-specific DNA binding);GO:0044212(transcription regulatory region DNA binding);	*	*
Lus10028934.g	9	GRAS	GRAS	AT4G00150	HAM3	GRAS family transcription factor	GO:0006351(transcription, DNA-templated);GO:0006355(regulation of transcription, DNA-templated);GO:0007623(circadian rhythm);GO:0030154(cell differentiation);GO:0048768(root hair cell tip growth);GO:0051301(cell division);	GO:0005634(nucleus);	GO:0003700(transcription factor activity, sequence-specific DNA binding);GO:0005515(protein binding);GO:0043565(sequence-specific DNA binding);
Lus10029199.g	9	mTERF	mTERF	AT5G64950	*	Mitochondrial transcription termination factor family protein	GO:0006355(regulation of transcription, DNA-templated);	GO:0005739(mitochondrion);	GO:0003690(double-stranded DNA binding);	K14492|ARR-A|http://www.genome.jp/dbget-bin/www_bget?ko:K14492	ko04075(Plant hormone signal transduction)
Lus10029218.g	9	Others	Others							K09419|HSFF|http://www.genome.jp/dbget-bin/www_bget?ko:K09419	*
Lus10029778.g	9	Trihelix	Trihelix							*	*
Lus10029904.g	9	C2H2	C2H2							*	*
Lus10032120.g	9	mTERF	mTERF	AT2G34620	*	Mitochondrial transcription termination factor family protein	GO:0006355(regulation of transcription, DNA-templated);	GO:0009507(chloroplast);	GO:0003690(double-stranded DNA binding);	*	*
Lus10032934.g	9	Pseudo ARR-B	Pseudo ARR-B	AT5G24470	PRR5	pseudo-response regulator 5	GO:0000160(phosphorelay signal transduction system);GO:0006351(transcription, DNA-templated);GO:0006355(regulation of transcription, DNA-templated);GO:0007623(circadian rhythm);GO:0009640(photomorphogenesis);GO:0010114(response to red light);GO:0010218(response to far red light);GO:0045892(negative regulation of transcription, DNA-templated);GO:0048511(rhythmic process);GO:0051170(nuclear import);	GO:0005622(intracellular);GO:0005623(cell);GO:0005634(nucleus);	GO:0000156(phosphorelay response regulator activity);GO:0003677(DNA binding);GO:0005515(protein binding);
Lus10033148.g	9	C2H2	C2H2	AT1G75710	*	C2H2-like zinc finger protein	*	GO:0005634(nucleus);	GO:0003676(nucleic acid binding);GO:0003700(transcription factor activity, sequence-specific DNA binding);GO:0008270(zinc ion binding);	K06620|E2F3|http://www.genome.jp/dbget-bin/www_bget?ko:K06620	*
Lus10033504.g	9	Trihelix	Trihelix							K14494|DELLA|http://www.genome.jp/dbget-bin/www_bget?ko:K14494	ko04075(Plant hormone signal transduction)
Lus10036450.g	9	mTERF	mTERF							K09422|MYBP|http://www.genome.jp/dbget-bin/www_bget?ko:K09422	*
Lus10037131.g	9	WRKY	WRKY	AT2G03340	WRKY3	WRKY DNA-binding protein 3	GO:0006351(transcription, DNA-templated);GO:0006355(regulation of transcription, DNA-templated);	GO:0005634(nucleus);	GO:0003700(transcription factor activity, sequence-specific DNA binding);GO:0043565(sequence-specific DNA binding);	*	*
Lus10037198.g	9	bHLH	bHLH	AT5G39860	PRE1	basic helix-loop-helix (bHLH) DNA-binding family protein	GO:0006351(transcription, DNA-templated);GO:0006355(regulation of transcription, DNA-templated);GO:0009640(photomorphogenesis);GO:0009740(gibberellic acid mediated signaling pathway);GO:0009741(response to brassinosteroid);GO:0009742(brassinosteroid mediated signaling pathway);GO:0009826(unidimensional cell growth);GO:0040008(regulation of growth);GO:0048510(regulation of timing of transition fro…	GO:0005634(nucleus);	GO:0003677(DNA binding);GO:0003700(transcription factor activity, sequence-specific DNA binding);GO:0005515(protein binding);GO:0046983(protein dimerization activity);	K09338|HD-ZIP|http://www.genome.jp/dbget-bin/www_bget?ko:K09338	*
Lus10037636.g	9	Others	Others
Lus10037668.g	9	GRF	GRF							K20093|ERCC6L, PICH|http://www.genome.jp/dbget-bin/www_bget?ko:K20093	*
Lus10039883.g	9	GARP-G2-like	GARP->GARP-G2-like	AT2G20570	GPRI1	GBF's pro-rich region-interacting factor 1	GO:0006351(transcription, DNA-templated);GO:0006355(regulation of transcription, DNA-templated);GO:0007165(signal transduction);GO:0009658(chloroplast organization);GO:0009910(negative regulation of flower development);GO:0010380(regulation of chlorophyll biosynthetic process);GO:0045893(positive regulation of transcription, DNA-templated);GO:1900056(negative regulation of leaf senescence);	GO:0005634(nucleus);	GO:0003677(DNA binding);GO:0003700(transcription factor activity, sequence-specific DNA binding);GO:0005515(protein binding);GO:0044212(transcription regulatory region DNA binding);
Lus10040165.g	9	AP2/ERF-ERF	AP2/ERF->AP2/ERF-ERF	AT4G17500	ERF-1	ethylene responsive element binding factor 1	GO:0001944(vasculature development);GO:0006351(transcription, DNA-templated);GO:0006355(regulation of transcription, DNA-templated);GO:0006952(defense response);GO:0009873(ethylene-activated signaling pathway);GO:0010200(response to chitin);GO:0045893(positive regulation of transcription, DNA-templated);GO:0051301(cell division);	GO:0005634(nucleus);GO:0005643(nuclear pore);	GO:0003677(DNA binding);GO:0003700(transcription factor activity, sequence-specific DNA binding);	K09338|HD-ZIP|http://www.genome.jp/dbget-bin/www_bget?ko:K09338	*
Lus10040427.g	9	BBR-BPC	BBR-BPC	AT2G01930	BPC1	basic pentacysteine1	GO:0006351(transcription, DNA-templated);GO:0006355(regulation of transcription, DNA-templated);GO:0009723(response to ethylene);GO:0050793(regulation of developmental process);	GO:0005634(nucleus);	GO:0003677(DNA binding);GO:0003700(transcription factor activity, sequence-specific DNA binding);GO:0043565(sequence-specific DNA binding);
Lus10040506.g	9	bHLH	bHLH	AT3G57800	*	basic helix-loop-helix (bHLH) DNA-binding superfamily protein	GO:0006351(transcription, DNA-templated);GO:0006355(regulation of transcription, DNA-templated);	GO:0005634(nucleus);	GO:0003677(DNA binding);GO:0003700(transcription factor activity, sequence-specific DNA binding);GO:0046983(protein dimerization activity);
Lus10041449.g	9	C2C2-CO-like	C2C2->C2C2-CO-like	AT1G68520	BBX14	B-box type zinc finger protein with CCT domain	GO:0006355(regulation of transcription, DNA-templated);	GO:0005634(nucleus);	GO:0003700(transcription factor activity, sequence-specific DNA binding);GO:0008270(zinc ion binding);	*	*
Lus10042153.g	9	Others	Others	AT5G62920	ARR6	response regulator 6	GO:0000160(phosphorelay signal transduction system);GO:0006351(transcription, DNA-templated);GO:0006355(regulation of transcription, DNA-templated);GO:0009735(response to cytokinin);GO:0009736(cytokinin-activated signaling pathway);	GO:0005634(nucleus);	GO:0000156(phosphorelay response regulator activity);GO:0005515(protein binding);
Lus10042211.g	9	bZIP	bZIP	AT2G40620	*	Basic-leucine zipper (bZIP) transcription factor family protein	GO:0006355(regulation of transcription, DNA-templated);	GO:0005634(nucleus);GO:0005654(nucleoplasm);GO:0005737(cytoplasm);	GO:0003677(DNA binding);GO:0003700(transcription factor activity, sequence-specific DNA binding);GO:0005515(protein binding);	*	*
Lus10042646.g	9	HSF	HSF	AT1G46264	HSFB4	heat shock transcription factor B4	GO:0006351(transcription, DNA-templated);GO:0006355(regulation of transcription, DNA-templated);GO:0008356(asymmetric cell division);	GO:0005634(nucleus);GO:0005737(cytoplasm);	GO:0003677(DNA binding);GO:0003700(transcription factor activity, sequence-specific DNA binding);GO:0043565(sequence-specific DNA binding);	K10523|SPOP|http://www.genome.jp/dbget-bin/www_bget?ko:K10523	*
Lus10042995.g	9	AP2/ERF-ERF	AP2/ERF->AP2/ERF-ERF	AT5G61590	*	Integrase-type DNA-binding superfamily protein	GO:0006351(transcription, DNA-templated);GO:0006355(regulation of transcription, DNA-templated);GO:0009414(response to water deprivation);GO:0009873(ethylene-activated signaling pathway);GO:0019760(glucosinolate metabolic process);GO:0045893(positive regulation of transcription, DNA-templated);GO:1904277(negative regulation of wax biosynthetic process);	GO:0005634(nucleus);	GO:0000976(transcription regulatory region sequence-specific DNA binding);GO:0003677(DNA binding);GO:0003700(transcription factor activity, sequence-specific DNA binding);GO:0043565(sequence-specific DNA binding);GO:0044212(transcription regulatory region DNA binding);	K09286|EREBP|http://www.genome.jp/dbget-bin/www_bget?ko:K09286	*
Lus10001347.g	10	bZIP	bZIP	AT1G75390	bZIP44	basic leucine-zipper 44	GO:0006351(transcription, DNA-templated);GO:0006355(regulation of transcription, DNA-templated);GO:0009845(seed germination);	GO:0005634(nucleus);	GO:0003677(DNA binding);GO:0003700(transcription factor activity, sequence-specific DNA binding);GO:0005515(protein binding);GO:0043565(sequence-specific DNA binding);GO:0044212(transcription regulatory region DNA binding);GO:0046982(protein heterodimerization activity);
Lus10002581.g	10	NAC	NAC	AT5G13180	NAC083	NAC domain containing protein 83	GO:0006351(transcription, DNA-templated);GO:0007275(multicellular organism development);GO:0009651(response to salt stress);GO:0009737(response to abscisic acid);GO:0010089(xylem development);GO:0010150(leaf senescence);GO:0016032(viral process);GO:0045892(negative regulation of transcription, DNA-templated);	GO:0005634(nucleus);	GO:0003677(DNA binding);GO:0003700(transcription factor activity, sequence-specific DNA binding);GO:0005515(protein binding);	K09422|MYBP|http://www.genome.jp/dbget-bin/www_bget?ko:K09422	*
Lus10004282.g	10	DDT	DDT	AT5G08630	*	DDT domain-containing protein	GO:0008150(biological_process);	GO:0005634(nucleus);	GO:0003674(molecular_function);	K15032|MTERFD|http://www.genome.jp/dbget-bin/www_bget?ko:K15032	*
Lus10004497.g	10	C2H2	C2H2							*	*
Lus10004523.g	10	SBP	SBP	AT3G60030	SPL12	squamosa promoter-binding protein-like 12	GO:0006351(transcription, DNA-templated);GO:0006355(regulation of transcription, DNA-templated);	GO:0005634(nucleus);	GO:0003677(DNA binding);GO:0003700(transcription factor activity, sequence-specific DNA binding);GO:0046872(metal ion binding);	*	*
Lus10004690.g	10	Others	Others	AT4G36860	*	LIM domain-containing protein	GO:0032875(regulation of DNA endoreduplication);	GO:0005886(plasma membrane);	GO:0005515(protein binding);GO:0043130(ubiquitin binding);GO:0046872(metal ion binding);
Lus10005930.g	10	B3-ARF	B3->B3-ARF							*	*
Lus10006054.g	10	NAC	NAC	AT1G34190	NAC017	NAC domain containing protein 17	GO:0006351(transcription, DNA-templated);GO:0006355(regulation of transcription, DNA-templated);GO:0007275(multicellular organism development);GO:0070301(cellular response to hydrogen peroxide);	GO:0005634(nucleus);GO:0005789(endoplasmic reticulum membrane);GO:0016021(integral component of membrane);	GO:0003677(DNA binding);GO:0003700(transcription factor activity, sequence-specific DNA binding);	*	*
Lus10006411.g	10	SBP	SBP							K14491|ARR-B|http://www.genome.jp/dbget-bin/www_bget?ko:K14491	ko04075(Plant hormone signal transduction)
Lus10007273.g	10	Trihelix	Trihelix	AT3G58630	*	sequence-specific DNA binding transcription factors	GO:0006355(regulation of transcription, DNA-templated);	GO:0005634(nucleus);	GO:0003700(transcription factor activity, sequence-specific DNA binding);
Lus10007774.g	10	C2C2-Dof	C2C2->C2C2-Dof							*	*
Lus10009884.g	10	MYB	MYB->MYB	AT5G05790	*	Duplicated homeodomain-like superfamily protein	GO:0006351(transcription, DNA-templated);GO:0006355(regulation of transcription, DNA-templated);	GO:0005634(nucleus);	GO:0003677(DNA binding);GO:0003700(transcription factor activity, sequence-specific DNA binding);	*	*
Lus10009993.g	10	DBP	DBP							*	*
Lus10010100.g	10	MYB-related	MYB->MYB-related	AT1G01060	LHY	Homeodomain-like superfamily protein	GO:0006351(transcription, DNA-templated);GO:0006355(regulation of transcription, DNA-templated);GO:0007623(circadian rhythm);GO:0009409(response to cold);GO:0009651(response to salt stress);GO:0009723(response to ethylene);GO:0009733(response to auxin);GO:0009737(response to abscisic acid);GO:0009739(response to gibberellin);GO:0009751(response to salicylic acid);GO:0009753(response to jasmonic a…	GO:0005634(nucleus);	GO:0003677(DNA binding);GO:0003700(transcription factor activity, sequence-specific DNA binding);GO:0044212(transcription regulatory region DNA binding);	*	*
Lus10010238.g	10	MYB	MYB->MYB							K09422|MYBP|http://www.genome.jp/dbget-bin/www_bget?ko:K09422	*
Lus10010733.g	10	MYB-related	MYB->MYB-related	AT1G70000	*	myb-like transcription factor family protein	GO:0006351(transcription, DNA-templated);GO:0006355(regulation of transcription, DNA-templated);GO:0009651(response to salt stress);GO:0009723(response to ethylene);GO:0009733(response to auxin);GO:0009737(response to abscisic acid);GO:0009739(response to gibberellin);GO:0009751(response to salicylic acid);GO:0009753(response to jasmonic acid);GO:0031540(regulation of anthocyanin biosynthetic pro…	GO:0005634(nucleus);	GO:0003676(nucleic acid binding);GO:0003677(DNA binding);GO:0003682(chromatin binding);GO:0003700(transcription factor activity, sequence-specific DNA binding);GO:0008270(zinc ion binding);
Lus10011020.g	10	Trihelix	Trihelix							*	*
Lus10011616.g	10	HB-HD-ZIP	HB->HB-HD-ZIP	AT5G60690	REV	Homeobox-leucine zipper family protein / lipid-binding START domain-containing protein	GO:0006351(transcription, DNA-templated);GO:0006355(regulation of transcription, DNA-templated);GO:0009855(determination of bilateral symmetry);GO:0009944(polarity specification of adaxial/abaxial axis);GO:0009956(radial pattern formation);GO:0010014(meristem initiation);GO:0010051(xylem and phloem pattern formation);GO:0010089(xylem development);GO:0030154(cell differentiation);	GO:0005634(nucleus);	GO:0003677(DNA binding);GO:0003700(transcription factor activity, sequence-specific DNA binding);GO:0008289(lipid binding);GO:0043565(sequence-specific DNA binding);GO:0044212(transcription regulatory region DNA binding);
Lus10012093.g	10	GNAT	GNAT	AT5G67610	*	Uncharacterized conserved protein (DUF2215)	GO:0008150(biological_process);	GO:0005739(mitochondrion);	GO:0005515(protein binding);	*	*
Lus10012104.g	10	bZIP	bZIP	AT3G56660	BZIP49	basic region/leucine zipper motif protein 49	GO:0006351(transcription, DNA-templated);GO:0006355(regulation of transcription, DNA-templated);	GO:0005634(nucleus);GO:0005789(endoplasmic reticulum membrane);GO:0016021(integral component of membrane);	GO:0003677(DNA binding);GO:0003700(transcription factor activity, sequence-specific DNA binding);	*	*
Lus10013284.g	10	bHLH	bHLH	AT5G62610	*	basic helix-loop-helix (bHLH) DNA-binding superfamily protein	GO:0006351(transcription, DNA-templated);GO:0006355(regulation of transcription, DNA-templated);	GO:0005634(nucleus);	GO:0003677(DNA binding);GO:0003700(transcription factor activity, sequence-specific DNA binding);GO:0043565(sequence-specific DNA binding);GO:0046983(protein dimerization activity);	*	*
Lus10013579.g	10	HB-BELL	HB->HB-BELL							K08064|NFYA|http://www.genome.jp/dbget-bin/www_bget?ko:K08064	*
Lus10014001.g	10	C2C2-Dof	C2C2->C2C2-Dof							*	*
Lus10016018.g	10	RWP-RK	RWP-RK	AT4G35270	*	Plant regulator RWP-RK family protein	GO:0006355(regulation of transcription, DNA-templated);	GO:0005634(nucleus);	GO:0003700(transcription factor activity, sequence-specific DNA binding);
Lus10016801.g	10	AP2/ERF-ERF	AP2/ERF->AP2/ERF-ERF	AT1G78080	RAP2.4	related to AP2 4	GO:0006351(transcription, DNA-templated);GO:0006355(regulation of transcription, DNA-templated);GO:0006970(response to osmotic stress);GO:0009409(response to cold);GO:0009414(response to water deprivation);GO:0009416(response to light stimulus);GO:0009611(response to wounding);GO:0009651(response to salt stress);GO:0009736(cytokinin-activated signaling pathway);GO:0009873(ethylene-activated signa…	GO:0005634(nucleus);	GO:0003677(DNA binding);GO:0003700(transcription factor activity, sequence-specific DNA binding);GO:0005515(protein binding);GO:0043565(sequence-specific DNA binding);	K09286|EREBP|http://www.genome.jp/dbget-bin/www_bget?ko:K09286	*
Lus10017067.g	10	WRKY	WRKY	AT5G49520	WRKY48	WRKY DNA-binding protein 48	GO:0006351(transcription, DNA-templated);GO:0006355(regulation of transcription, DNA-templated);GO:0009617(response to bacterium);GO:0010200(response to chitin);GO:0042742(defense response to bacterium);GO:0045893(positive regulation of transcription, DNA-templated);	GO:0005634(nucleus);	GO:0003677(DNA binding);GO:0003700(transcription factor activity, sequence-specific DNA binding);GO:0043565(sequence-specific DNA binding);	*	*
Lus10017758.g	10	GRAS	GRAS							*	*
Lus10018513.g	10	Others	Others							*	*
Lus10018759.g	10	bZIP	bZIP	AT4G02610	*	Aldolase-type TIM barrel family protein	GO:0000162(tryptophan biosynthetic process);GO:0009851(auxin biosynthetic process);	GO:0005737(cytoplasm);GO:0009507(chloroplast);	GO:0004834(tryptophan synthase activity);GO:0033984(indole-3-glycerol-phosphate lyase activity);	*	*
Lus10019902.g	10	MYB-related	MYB->MYB-related	AT5G02840	LCL1	LHY/CCA1-like 1	GO:0006351(transcription, DNA-templated);GO:0006355(regulation of transcription, DNA-templated);GO:0007623(circadian rhythm);GO:0009651(response to salt stress);GO:0009723(response to ethylene);GO:0009733(response to auxin);GO:0009737(response to abscisic acid);GO:0009739(response to gibberellin);GO:0009751(response to salicylic acid);GO:0009753(response to jasmonic acid);GO:0042752(regulation of…	GO:0005634(nucleus);GO:0005737(cytoplasm);	GO:0003677(DNA binding);GO:0003700(transcription factor activity, sequence-specific DNA binding);
Lus10020343.g	10	MYB	MYB->MYB							*	*
Lus10020995.g	10	GARP-G2-like	GARP->GARP-G2-like	AT1G49560	*	Homeodomain-like superfamily protein	GO:0006351(transcription, DNA-templated);GO:0006355(regulation of transcription, DNA-templated);	GO:0005634(nucleus);	GO:0003677(DNA binding);GO:0003700(transcription factor activity, sequence-specific DNA binding);
Lus10021699.g	10	GARP-G2-like	GARP->GARP-G2-like	AT1G68670	*	myb-like transcription factor family protein	GO:0006351(transcription, DNA-templated);GO:0006355(regulation of transcription, DNA-templated);GO:0009737(response to abscisic acid);GO:0055062(phosphate ion homeostasis);	GO:0005634(nucleus);	GO:0003677(DNA binding);GO:0003700(transcription factor activity, sequence-specific DNA binding);
Lus10022150.g	10	WRKY	WRKY	AT4G30935	WRKY32	WRKY DNA-binding protein 32	GO:0006351(transcription, DNA-templated);GO:0006355(regulation of transcription, DNA-templated);	GO:0005634(nucleus);	GO:0003700(transcription factor activity, sequence-specific DNA binding);GO:0005515(protein binding);GO:0043565(sequence-specific DNA binding);	*	*
Lus10022621.g	10	RWP-RK	RWP-RK							*	*
Lus10023411.g	10	PLATZ	PLATZ	AT1G76590	*	PLATZ transcription factor family protein	GO:0008150(biological_process);	GO:0005739(mitochondrion);	*	*	*
Lus10023930.g	10	RWP-RK	RWP-RK	AT4G35270	*	Plant regulator RWP-RK family protein	GO:0006355(regulation of transcription, DNA-templated);	GO:0005634(nucleus);	GO:0003700(transcription factor activity, sequence-specific DNA binding);
Lus10025351.g	10	MYB	MYB->MYB	AT5G02320	MYB3R-5	myb domain protein 3r-5	GO:0006351(transcription, DNA-templated);GO:0006355(regulation of transcription, DNA-templated);GO:0006357(regulation of transcription from RNA polymerase II promoter);GO:0008285(negative regulation of cell proliferation);GO:0009723(response to ethylene);GO:0009751(response to salicylic acid);GO:0030154(cell differentiation);GO:0045892(negative regulation of transcription, DNA-templated);	GO:0005634(nucleus);	GO:0000981(RNA polymerase II transcription factor activity, sequence-specific DNA binding);GO:0001135(transcription factor activity, RNA polymerase II transcription factor recruiting);GO:0003677(DNA binding);GO:0003700(transcription factor activity, sequence-specific DNA binding);GO:0043565(sequence-specific DNA binding);GO:0044212(transcription regulatory region DNA binding);	K09422|MYBP|http://www.genome.jp/dbget-bin/www_bget?ko:K09422	*
Lus10025391.g	10	HMG	HMG	AT2G34450	*	HMG-box (high mobility group) DNA-binding family protein	*	GO:0005634(nucleus);	GO:0003677(DNA binding);GO:0003700(transcription factor activity, sequence-specific DNA binding);	*	*
Lus10025579.g	10	DBB	DBB	AT2G31380	STH	salt tolerance homologue	GO:0006351(transcription, DNA-templated);GO:0006355(regulation of transcription, DNA-templated);GO:0010100(negative regulation of photomorphogenesis);	GO:0005634(nucleus);	GO:0000989(transcription factor activity, transcription factor binding);GO:0003700(transcription factor activity, sequence-specific DNA binding);GO:0005515(protein binding);GO:0008270(zinc ion binding);GO:0019904(protein domain specific binding);	*	*
Lus10026365.g	10	MYB-related	MYB->MYB-related	AT3G10113	*	Homeodomain-like superfamily protein	GO:0006355(regulation of transcription, DNA-templated);	GO:0005634(nucleus);	GO:0003677(DNA binding);GO:0003700(transcription factor activity, sequence-specific DNA binding);
Lus10026996.g	10	C3H	C3H	AT3G02830	ZFN1	zinc finger protein 1	GO:0017148(negative regulation of translation);	GO:0005634(nucleus);GO:0005829(cytosol);	GO:0003676(nucleic acid binding);GO:0003677(DNA binding);GO:0003729(mRNA binding);GO:0004518(nuclease activity);GO:0010313(phytochrome binding);GO:0046872(metal ion binding);GO:0048027(mRNA 5'-UTR binding);	*	*
Lus10027041.g	10	DBB	DBB	AT2G31380	STH	salt tolerance homologue	GO:0006351(transcription, DNA-templated);GO:0006355(regulation of transcription, DNA-templated);GO:0010100(negative regulation of photomorphogenesis);	GO:0005634(nucleus);	GO:0000989(transcription factor activity, transcription factor binding);GO:0003700(transcription factor activity, sequence-specific DNA binding);GO:0005515(protein binding);GO:0008270(zinc ion binding);GO:0019904(protein domain specific binding);	K10523|SPOP|http://www.genome.jp/dbget-bin/www_bget?ko:K10523	*
Lus10027505.g	10	GRAS	GRAS	AT5G52510	SCL8	SCARECROW-like 8	GO:0006351(transcription, DNA-templated);GO:0006355(regulation of transcription, DNA-templated);	GO:0005634(nucleus);GO:0005737(cytoplasm);	GO:0003700(transcription factor activity, sequence-specific DNA binding);GO:0043565(sequence-specific DNA binding);	*	*
Lus10027639.g	10	Tify	Tify	AT5G20900	JAZ12	jasmonate-zim-domain protein 12	GO:0006351(transcription, DNA-templated);GO:0006355(regulation of transcription, DNA-templated);GO:0006952(defense response);GO:0009611(response to wounding);GO:0031347(regulation of defense response);GO:1903507(negative regulation of nucleic acid-templated transcription);GO:2000022(regulation of jasmonic acid mediated signaling pathway);	GO:0005634(nucleus);	GO:0003714(transcription corepressor activity);GO:0005515(protein binding);	K13464|JAZ|http://www.genome.jp/dbget-bin/www_bget?ko:K13464	ko04075(Plant hormone signal transduction)
Lus10027805.g	10	Alfin-like	Alfin-like							*	*
Lus10028713.g	10	NAC	NAC	AT1G34190	NAC017	NAC domain containing protein 17	GO:0006351(transcription, DNA-templated);GO:0006355(regulation of transcription, DNA-templated);GO:0007275(multicellular organism development);GO:0070301(cellular response to hydrogen peroxide);	GO:0005634(nucleus);GO:0005789(endoplasmic reticulum membrane);GO:0016021(integral component of membrane);	GO:0003677(DNA binding);GO:0003700(transcription factor activity, sequence-specific DNA binding);	*	*
Lus10028824.g	10	NAC	NAC	AT5G04410	NAC2	NAC domain containing protein 2	GO:0006351(transcription, DNA-templated);GO:0007275(multicellular organism development);GO:0009644(response to high light intensity);GO:0009962(regulation of flavonoid biosynthetic process);GO:0045893(positive regulation of transcription, DNA-templated);	GO:0005634(nucleus);GO:0005737(cytoplasm);GO:0016021(integral component of membrane);	GO:0003677(DNA binding);GO:0003700(transcription factor activity, sequence-specific DNA binding);	*	*
Lus10030184.g	10	MYB-related	MYB->MYB-related	AT1G01060	LHY	Homeodomain-like superfamily protein	GO:0006351(transcription, DNA-templated);GO:0006355(regulation of transcription, DNA-templated);GO:0007623(circadian rhythm);GO:0009409(response to cold);GO:0009651(response to salt stress);GO:0009723(response to ethylene);GO:0009733(response to auxin);GO:0009737(response to abscisic acid);GO:0009739(response to gibberellin);GO:0009751(response to salicylic acid);GO:0009753(response to jasmonic a…	GO:0005634(nucleus);	GO:0003677(DNA binding);GO:0003700(transcription factor activity, sequence-specific DNA binding);GO:0044212(transcription regulatory region DNA binding);	K09338|HD-ZIP|http://www.genome.jp/dbget-bin/www_bget?ko:K09338	*
Lus10030679.g	10	zf-HD	zf-HD	AT5G39760	HB23	homeobox protein 23	GO:0006351(transcription, DNA-templated);GO:0006355(regulation of transcription, DNA-templated);GO:0009739(response to gibberellin);GO:0009740(gibberellic acid mediated signaling pathway);	GO:0005634(nucleus);	GO:0003677(DNA binding);GO:0003700(transcription factor activity, sequence-specific DNA binding);GO:0005515(protein binding);GO:0042803(protein homodimerization activity);GO:0046872(metal ion binding);	K14489|AHK2_3_4|http://www.genome.jp/dbget-bin/www_bget?ko:K14489	ko04075(Plant hormone signal transduction)
Lus10031087.g	10	DBB	DBB	AT4G38960	BBX19	B-box type zinc finger family protein	GO:0006351(transcription, DNA-templated);GO:0006355(regulation of transcription, DNA-templated);GO:0007623(circadian rhythm);GO:0009640(photomorphogenesis);GO:0010100(negative regulation of photomorphogenesis);GO:0010228(vegetative to reproductive phase transition of meristem);	GO:0005622(intracellular);GO:0005634(nucleus);	GO:0000989(transcription factor activity, transcription factor binding);GO:0003700(transcription factor activity, sequence-specific DNA binding);GO:0005515(protein binding);GO:0008270(zinc ion binding);	*	*
Lus10031255.g	10	bHLH	bHLH	AT1G51140	FBH3	basic helix-loop-helix (bHLH) DNA-binding superfamily protein	GO:0006355(regulation of transcription, DNA-templated);GO:0006366(transcription from RNA polymerase II promoter);GO:0010119(regulation of stomatal movement);GO:0042335(cuticle development);GO:0048573(photoperiodism, flowering);	GO:0005634(nucleus);	GO:0001046(core promoter sequence-specific DNA binding);GO:0001228(transcriptional activator activity, RNA polymerase II transcription regulatory region sequence-specific binding);GO:0003677(DNA binding);GO:0003700(transcription factor activity, sequence-specific DNA binding);GO:0005515(protein binding);GO:0046983(protein dimerization activity);
Lus10031593.g	10	Others	Others							*	*
Lus10031665.g	10	MADS-MIKC	MADS->MADS-MIKC	AT5G62165	AGL42	AGAMOUS-like 42	GO:0006351(transcription, DNA-templated);GO:0006355(regulation of transcription, DNA-templated);GO:0009838(abscission);GO:0009909(regulation of flower development);GO:0010150(leaf senescence);GO:0030154(cell differentiation);GO:0045944(positive regulation of transcription from RNA polymerase II promoter);GO:0080187(floral organ senescence);	GO:0005634(nucleus);	GO:0000977(RNA polymerase II regulatory region sequence-specific DNA binding);GO:0003700(transcription factor activity, sequence-specific DNA binding);GO:0046983(protein dimerization activity);	K15032|MTERFD|http://www.genome.jp/dbget-bin/www_bget?ko:K15032	*
Lus10032984.g	10	TCP	TCP	AT5G60970	TCP5	TEOSINTE BRANCHED 1, cycloidea and PCF transcription factor 5	GO:0006351(transcription, DNA-templated);GO:0006355(regulation of transcription, DNA-templated);GO:0009965(leaf morphogenesis);GO:0030154(cell differentiation);GO:0045962(positive regulation of development, heterochronic);GO:0048366(leaf development);	GO:0005634(nucleus);	GO:0003677(DNA binding);GO:0003700(transcription factor activity, sequence-specific DNA binding);
Lus10033583.g	10	GRAS	GRAS	AT5G17490	RGL3	RGA-like protein 3	GO:0006351(transcription, DNA-templated);GO:0006355(regulation of transcription, DNA-templated);GO:0007275(multicellular organism development);GO:0009723(response to ethylene);GO:0009737(response to abscisic acid);GO:0009739(response to gibberellin);GO:0009740(gibberellic acid mediated signaling pathway);GO:0009863(salicylic acid mediated signaling pathway);GO:0009867(jasmonic acid mediated signa…	GO:0005634(nucleus);	GO:0000989(transcription factor activity, transcription factor binding);GO:0003700(transcription factor activity, sequence-specific DNA binding);GO:0043565(sequence-specific DNA binding);	*	*
Lus10033664.g	10	AP2/ERF-ERF	AP2/ERF->AP2/ERF-ERF	AT5G44210	ERF9	erf domain protein 9	GO:0006351(transcription, DNA-templated);GO:0006355(regulation of transcription, DNA-templated);GO:0006952(defense response);GO:0009873(ethylene-activated signaling pathway);GO:0019760(glucosinolate metabolic process);GO:0045892(negative regulation of transcription, DNA-templated);	GO:0005622(intracellular);GO:0005634(nucleus);GO:0016020(membrane);	GO:0003677(DNA binding);GO:0003700(transcription factor activity, sequence-specific DNA binding);GO:0043565(sequence-specific DNA binding);
Lus10033751.g	10	Others	Others							*	*
Lus10033857.g	10	WRKY	WRKY	AT2G30590	WRKY21	WRKY DNA-binding protein 21	GO:0006351(transcription, DNA-templated);GO:0006355(regulation of transcription, DNA-templated);GO:0019760(glucosinolate metabolic process);	GO:0005634(nucleus);	GO:0003700(transcription factor activity, sequence-specific DNA binding);GO:0005516(calmodulin binding);GO:0043565(sequence-specific DNA binding);	K11446|KDM5, JARID1|http://www.genome.jp/dbget-bin/www_bget?ko:K11446	*
Lus10034461.g	10	C2C2-Dof	C2C2->C2C2-Dof	AT3G47500	CDF3	cycling DOF factor 3	GO:0006351(transcription, DNA-templated);GO:0006355(regulation of transcription, DNA-templated);GO:0009908(flower development);	GO:0005634(nucleus);	GO:0003677(DNA binding);GO:0003700(transcription factor activity, sequence-specific DNA binding);GO:0005515(protein binding);GO:0046872(metal ion binding);	*	*
Lus10035330.g	10	C3H	C3H	AT2G32930	ZFN2	zinc finger nuclease 2	*	GO:0005634(nucleus);	GO:0003676(nucleic acid binding);GO:0003677(DNA binding);GO:0004518(nuclease activity);GO:0046872(metal ion binding);	*	*
Lus10035385.g	10	Jumonji	Jumonji	AT5G46910	*	Transcription factor jumonji (jmj) family protein / zinc finger (C5HC2 type) family protein	GO:0006355(regulation of transcription, DNA-templated);GO:0010200(response to chitin);	GO:0005634(nucleus);	GO:0003700(transcription factor activity, sequence-specific DNA binding);
Lus10035472.g	10	DBB	DBB	AT4G38960	BBX19	B-box type zinc finger family protein	GO:0006351(transcription, DNA-templated);GO:0006355(regulation of transcription, DNA-templated);GO:0007623(circadian rhythm);GO:0009640(photomorphogenesis);GO:0010100(negative regulation of photomorphogenesis);GO:0010228(vegetative to reproductive phase transition of meristem);	GO:0005622(intracellular);GO:0005634(nucleus);	GO:0000989(transcription factor activity, transcription factor binding);GO:0003700(transcription factor activity, sequence-specific DNA binding);GO:0005515(protein binding);GO:0008270(zinc ion binding);	*	*
Lus10035518.g	10	MYB-related	MYB->MYB-related	AT2G38090	*	Duplicated homeodomain-like superfamily protein	GO:0006351(transcription, DNA-templated);GO:0006355(regulation of transcription, DNA-templated);	GO:0005634(nucleus);	GO:0003677(DNA binding);GO:0003700(transcription factor activity, sequence-specific DNA binding);
Lus10035840.g	10	GRAS	GRAS							*	*
Lus10035841.g	10	WRKY	WRKY	AT5G64810	WRKY51	WRKY DNA-binding protein 51	GO:0006351(transcription, DNA-templated);GO:0006355(regulation of transcription, DNA-templated);GO:0009867(jasmonic acid mediated signaling pathway);GO:0042742(defense response to bacterium);GO:0050832(defense response to fungus);	GO:0005634(nucleus);	GO:0003700(transcription factor activity, sequence-specific DNA binding);GO:0005515(protein binding);GO:0043565(sequence-specific DNA binding);	*	*
Lus10036032.g	10	SRS	SRS	AT5G12330	LRP1	Lateral root primordium (LRP) protein-related	GO:0009733(response to auxin);GO:0009734(auxin-activated signaling pathway);GO:0009851(auxin biosynthetic process);GO:0048364(root development);	GO:0005575(cellular_component);	GO:0003677(DNA binding);GO:0042803(protein homodimerization activity);GO:0046872(metal ion binding);	*	*
Lus10036678.g	10	MYB-related	MYB->MYB-related	AT1G70000	*	myb-like transcription factor family protein	GO:0006351(transcription, DNA-templated);GO:0006355(regulation of transcription, DNA-templated);GO:0009651(response to salt stress);GO:0009723(response to ethylene);GO:0009733(response to auxin);GO:0009737(response to abscisic acid);GO:0009739(response to gibberellin);GO:0009751(response to salicylic acid);GO:0009753(response to jasmonic acid);GO:0031540(regulation of anthocyanin biosynthetic pro…	GO:0005634(nucleus);	GO:0003676(nucleic acid binding);GO:0003677(DNA binding);GO:0003682(chromatin binding);GO:0003700(transcription factor activity, sequence-specific DNA binding);GO:0008270(zinc ion binding);
Lus10036760.g	10	C2C2-Dof	C2C2->C2C2-Dof							*	*
Lus10036891.g	10	WRKY	WRKY	AT1G69310	WRKY57	WRKY DNA-binding protein 57	GO:0006351(transcription, DNA-templated);GO:0006355(regulation of transcription, DNA-templated);GO:0006970(response to osmotic stress);GO:0009414(response to water deprivation);GO:0009651(response to salt stress);	GO:0005634(nucleus);	GO:0003700(transcription factor activity, sequence-specific DNA binding);GO:0043565(sequence-specific DNA binding);GO:0044212(transcription regulatory region DNA binding);
Lus10037167.g	10	C2C2-Dof	C2C2->C2C2-Dof							*	*
Lus10037190.g	10	TCP	TCP	AT3G47620	TCP14	TEOSINTE BRANCHED, cycloidea and PCF (TCP) 14	GO:0006351(transcription, DNA-templated);GO:0006355(regulation of transcription, DNA-templated);GO:0008283(cell proliferation);GO:0009735(response to cytokinin);GO:0009737(response to abscisic acid);GO:0009739(response to gibberellin);GO:0010029(regulation of seed germination);GO:0010229(inflorescence development);GO:0031347(regulation of defense response);	GO:0005634(nucleus);	GO:0003677(DNA binding);GO:0003700(transcription factor activity, sequence-specific DNA binding);GO:0005515(protein binding);	*	*
Lus10037785.g	10	WRKY	WRKY	AT5G49520	WRKY48	WRKY DNA-binding protein 48	GO:0006351(transcription, DNA-templated);GO:0006355(regulation of transcription, DNA-templated);GO:0009617(response to bacterium);GO:0010200(response to chitin);GO:0042742(defense response to bacterium);GO:0045893(positive regulation of transcription, DNA-templated);	GO:0005634(nucleus);	GO:0003677(DNA binding);GO:0003700(transcription factor activity, sequence-specific DNA binding);GO:0043565(sequence-specific DNA binding);	K14803|PTC2_3|http://www.genome.jp/dbget-bin/www_bget?ko:K14803	*
Lus10038058.g	10	DBP	DBP							*	*
Lus10038337.g	10	TRAF	TRAF	AT5G45110	NPR3	NPR1-like protein 3	GO:0009627(systemic acquired resistance);GO:0009816(defense response to bacterium, incompatible interaction);GO:0009817(defense response to fungus, incompatible interaction);GO:0030162(regulation of proteolysis);GO:0042787(protein ubiquitination involved in ubiquitin-dependent protein catabolic process);GO:0043161(proteasome-mediated ubiquitin-dependent protein catabolic process);GO:0080185(effec…	GO:0005634(nucleus);GO:0005737(cytoplasm);GO:0019005(SCF ubiquitin ligase complex);	GO:0005515(protein binding);GO:0031625(ubiquitin protein ligase binding);GO:1901149(salicylic acid binding);	K08064|NFYA|http://www.genome.jp/dbget-bin/www_bget?ko:K08064	*
Lus10038823.g	10	bHLH	bHLH	AT5G24120	SIGE	sigma factor E	GO:0006352(DNA-templated transcription, initiation);GO:0006355(regulation of transcription, DNA-templated);GO:0009553(embryo sac development);GO:0009637(response to blue light);GO:0009658(chloroplast organization);GO:0010114(response to red light);GO:0010207(photosystem II assembly);GO:0010218(response to far red light);GO:0045893(positive regulation of transcription, DNA-templated);GO:0071472(ce…	GO:0005739(mitochondrion);GO:0009507(chloroplast);	GO:0001053(plastid sigma factor activity);GO:0003677(DNA binding);GO:0003700(transcription factor activity, sequence-specific DNA binding);GO:0003899(DNA-directed 5'-3' RNA polymerase activity);GO:0005515(protein binding);GO:0016987(sigma factor activity);	*	*
Lus10039134.g	10	HSF	HSF	AT2G26150	HSFA2	heat shock transcription factor A2	GO:0001666(response to hypoxia);GO:0006351(transcription, DNA-templated);GO:0006355(regulation of transcription, DNA-templated);GO:0009408(response to heat);GO:0009644(response to high light intensity);GO:0010200(response to chitin);GO:0010286(heat acclimation);GO:0034605(cellular response to heat);GO:0034620(cellular response to unfolded protein);GO:0042542(response to hydrogen peroxide);GO:0045…	GO:0005634(nucleus);GO:0005737(cytoplasm);GO:0009507(chloroplast);GO:0016021(integral component of membrane);	GO:0003677(DNA binding);GO:0003700(transcription factor activity, sequence-specific DNA binding);GO:0005515(protein binding);GO:0043565(sequence-specific DNA binding);GO:0044212(transcription regulatory region DNA binding);	*	*
Lus10040141.g	10	Trihelix	Trihelix							K09286|EREBP|http://www.genome.jp/dbget-bin/www_bget?ko:K09286	*
Lus10040225.g	10	MYB-related	MYB->MYB-related	AT5G05790	*	Duplicated homeodomain-like superfamily protein	GO:0006351(transcription, DNA-templated);GO:0006355(regulation of transcription, DNA-templated);	GO:0005634(nucleus);	GO:0003677(DNA binding);GO:0003700(transcription factor activity, sequence-specific DNA binding);	*	*
Lus10040447.g	10	HB-WOX	HB->HB-WOX	AT4G35550	WOX13	WUSCHEL related homeobox 13	GO:0006351(transcription, DNA-templated);GO:0006355(regulation of transcription, DNA-templated);GO:0007275(multicellular organism development);	GO:0005634(nucleus);	GO:0003677(DNA binding);GO:0003700(transcription factor activity, sequence-specific DNA binding);
Lus10042292.g	10	MYB-related	MYB->MYB-related	AT3G10113	*	Homeodomain-like superfamily protein	GO:0006355(regulation of transcription, DNA-templated);	GO:0005634(nucleus);	GO:0003677(DNA binding);GO:0003700(transcription factor activity, sequence-specific DNA binding);	K15032|MTERFD|http://www.genome.jp/dbget-bin/www_bget?ko:K15032	*
Lus10042534.g	10	GNAT	GNAT	AT1G72030	*	Acyl-CoA N-acyltransferases (NAT) superfamily protein	*	*	GO:0008080(N-acetyltransferase activity);	K11446|KDM5, JARID1|http://www.genome.jp/dbget-bin/www_bget?ko:K11446	*
Lus10042996.g	10	AP2/ERF-ERF	AP2/ERF->AP2/ERF-ERF	AT5G61600	ERF104	ethylene response factor 104	GO:0001944(vasculature development);GO:0006351(transcription, DNA-templated);GO:0006355(regulation of transcription, DNA-templated);GO:0009873(ethylene-activated signaling pathway);GO:0045893(positive regulation of transcription, DNA-templated);GO:0050832(defense response to fungus);GO:0051301(cell division);	GO:0005634(nucleus);	GO:0003677(DNA binding);GO:0003700(transcription factor activity, sequence-specific DNA binding);GO:0005515(protein binding);GO:0044212(transcription regulatory region DNA binding);	*	*
Lus10043182.g	10	AP2/ERF-ERF	AP2/ERF->AP2/ERF-ERF							*	*
Lus10000411.g	11	MYB	MYB->MYB	AT4G09460	MYB6	myb domain protein 6	GO:0006351(transcription, DNA-templated);GO:0006355(regulation of transcription, DNA-templated);GO:0006357(regulation of transcription from RNA polymerase II promoter);GO:0009739(response to gibberellin);GO:0009751(response to salicylic acid);GO:0009753(response to jasmonic acid);GO:0030154(cell differentiation);	GO:0005634(nucleus);	GO:0000981(RNA polymerase II transcription factor activity, sequence-specific DNA binding);GO:0001135(transcription factor activity, RNA polymerase II transcription factor recruiting);GO:0003677(DNA binding);GO:0003700(transcription factor activity, sequence-specific DNA binding);GO:0043565(sequence-specific DNA binding);GO:0044212(transcription regulatory region DNA binding);	*	*
Lus10000539.g	11	GRAS	GRAS	AT5G48150	PAT1	GRAS family transcription factor	GO:0006351(transcription, DNA-templated);GO:0006355(regulation of transcription, DNA-templated);GO:0009640(photomorphogenesis);	GO:0005634(nucleus);GO:0005737(cytoplasm);	GO:0003700(transcription factor activity, sequence-specific DNA binding);GO:0004871(signal transducer activity);GO:0043565(sequence-specific DNA binding);	K11314|TADA2A, ADA2|http://www.genome.jp/dbget-bin/www_bget?ko:K11314	*
Lus10001011.g	11	SET	SET	AT2G35160	SUVH5	SU(VAR)3-9 homolog 5	GO:0010200(response to chitin);GO:0010216(maintenance of DNA methylation);GO:0016571(histone methylation);GO:0031048(chromatin silencing by small RNA);GO:0034968(histone lysine methylation);GO:0040029(regulation of gene expression, epigenetic);	GO:0000775(chromosome, centromeric region);GO:0005634(nucleus);GO:0005694(chromosome);	GO:0008270(zinc ion binding);GO:0018024(histone-lysine N-methyltransferase activity);GO:0042054(histone methyltransferase activity);GO:0042393(histone binding);	K07739|ELP3, KAT9|http://www.genome.jp/dbget-bin/www_bget?ko:K07739	*
Lus10001844.g	11	GARP-G2-like	GARP->GARP-G2-like	AT1G79430	APL	Homeodomain-like superfamily protein	GO:0006351(transcription, DNA-templated);GO:0006355(regulation of transcription, DNA-templated);GO:0009908(flower development);GO:0010088(phloem development);GO:0010089(xylem development);GO:0045893(positive regulation of transcription, DNA-templated);	GO:0005634(nucleus);GO:0005739(mitochondrion);	GO:0003677(DNA binding);GO:0003700(transcription factor activity, sequence-specific DNA binding);	*	*
Lus10002571.g	11	SET	SET							*	*
Lus10002578.g	11	C2C2-CO-like	C2C2->C2C2-CO-like	AT2G33500	BBX12	B-box type zinc finger protein with CCT domain	GO:0006355(regulation of transcription, DNA-templated);	GO:0005634(nucleus);	GO:0003700(transcription factor activity, sequence-specific DNA binding);GO:0008270(zinc ion binding);	*	*
Lus10002700.g	11	PLATZ	PLATZ	AT1G76590	*	PLATZ transcription factor family protein	GO:0008150(biological_process);	GO:0005739(mitochondrion);	*
Lus10002899.g	11	HB-other	HB->HB-other	AT5G11270	OCP3	overexpressor of cationic peroxidase 3	GO:0002229(defense response to oomycetes);GO:0006952(defense response);GO:0009414(response to water deprivation);GO:0009620(response to fungus);GO:0009682(induced systemic resistance);GO:0009737(response to abscisic acid);GO:0009738(abscisic acid-activated signaling pathway);GO:0009787(regulation of abscisic acid-activated signaling pathway);GO:0009867(jasmonic acid mediated signaling pathway);GO…	GO:0005634(nucleus);GO:0009507(chloroplast);	GO:0003677(DNA binding);GO:0003700(transcription factor activity, sequence-specific DNA binding);GO:0004601(peroxidase activity);	K16241|HY5|http://www.genome.jp/dbget-bin/www_bget?ko:K16241	ko04712(Circadian rhythm - plant)
Lus10003003.g	11	SNF2	SNF2	AT3G24340	CHR40	chromatin remodeling 40	*	GO:0005634(nucleus);	GO:0003677(DNA binding);GO:0004386(helicase activity);GO:0005524(ATP binding);	K09060|GBF|http://www.genome.jp/dbget-bin/www_bget?ko:K09060	*
Lus10003488.g	11	bHLH	bHLH	AT4G37850	*	basic helix-loop-helix (bHLH) DNA-binding superfamily protein	GO:0006351(transcription, DNA-templated);GO:0006355(regulation of transcription, DNA-templated);	GO:0005634(nucleus);	GO:0003677(DNA binding);GO:0003700(transcription factor activity, sequence-specific DNA binding);GO:0046983(protein dimerization activity);	K09422|MYBP|http://www.genome.jp/dbget-bin/www_bget?ko:K09422	*
Lus10004374.g	11	Others	Others							K09338|HD-ZIP|http://www.genome.jp/dbget-bin/www_bget?ko:K09338	*
Lus10004575.g	11	bHLH	bHLH	AT5G46760	MYC3	Basic helix-loop-helix (bHLH) DNA-binding family protein	GO:0006351(transcription, DNA-templated);GO:0006355(regulation of transcription, DNA-templated);GO:0006952(defense response);GO:0009718(anthocyanin-containing compound biosynthetic process);GO:0009753(response to jasmonic acid);GO:0045893(positive regulation of transcription, DNA-templated);	GO:0005634(nucleus);	GO:0003677(DNA binding);GO:0003700(transcription factor activity, sequence-specific DNA binding);GO:0005515(protein binding);GO:0043425(bHLH transcription factor binding);GO:0046983(protein dimerization activity);	K11426|SMYD|http://www.genome.jp/dbget-bin/www_bget?ko:K11426	*
Lus10005091.g	11	bHLH	bHLH
Lus10005584.g	11	STAT	STAT	AT1G78540	SHB	SH2 domain protein B	*	GO:0005634(nucleus);	*	*	*
Lus10006604.g	11	CPP	CPP	AT4G14770	TCX2	TESMIN/TSO1-like CXC 2	GO:0006355(regulation of transcription, DNA-templated);	GO:0005634(nucleus);	GO:0003700(transcription factor activity, sequence-specific DNA binding);GO:0043565(sequence-specific DNA binding);	K14440|SMARCAL1, HARP|http://www.genome.jp/dbget-bin/www_bget?ko:K14440	*
Lus10006716.g	11	MADS-MIKC	MADS->MADS-MIKC	AT4G22950	AGL19	AGAMOUS-like 19	GO:0006351(transcription, DNA-templated);GO:0006355(regulation of transcription, DNA-templated);GO:0009908(flower development);GO:0010048(vernalization response);GO:0045944(positive regulation of transcription from RNA polymerase II promoter);GO:0048510(regulation of timing of transition from vegetative to reproductive phase);	GO:0005634(nucleus);	GO:0000977(RNA polymerase II regulatory region sequence-specific DNA binding);GO:0003700(transcription factor activity, sequence-specific DNA binding);GO:0005515(protein binding);GO:0046983(protein dimerization activity);	K09422|MYBP|http://www.genome.jp/dbget-bin/www_bget?ko:K09422	*
Lus10009840.g	11	SNF2	SNF2	AT5G20420	CHR42	chromatin remodeling 42	*	GO:0005634(nucleus);	GO:0003677(DNA binding);GO:0004386(helicase activity);GO:0005524(ATP binding);
Lus10010404.g	11	GARP-G2-like	GARP->GARP-G2-like	AT5G45580	*	Homeodomain-like superfamily protein	GO:0006351(transcription, DNA-templated);GO:0006355(regulation of transcription, DNA-templated);	GO:0005634(nucleus);	GO:0003677(DNA binding);GO:0003700(transcription factor activity, sequence-specific DNA binding);	*	*
Lus10010845.g	11	GRAS	GRAS	AT2G37650	*	GRAS family transcription factor	GO:0006351(transcription, DNA-templated);GO:0006355(regulation of transcription, DNA-templated);	GO:0005634(nucleus);	GO:0003700(transcription factor activity, sequence-specific DNA binding);	K02991|RP-S6e, RPS6|http://www.genome.jp/dbget-bin/www_bget?ko:K02991	ko03010(Ribosome)
Lus10011326.g	11	NF-YA	NF-Y->NF-YA							*	*
Lus10012027.g	11	WRKY	WRKY
Lus10013476.g	11	C3H	C3H	AT2G47850	*	Zinc finger C-x8-C-x5-C-x3-H type family protein	GO:0008150(biological_process);	GO:0005634(nucleus);	GO:0003676(nucleic acid binding);GO:0003677(DNA binding);GO:0003729(mRNA binding);GO:0046872(metal ion binding);
Lus10013792.g	11	SNF2	SNF2	AT2G02090	ETL1	SNF2 domain-containing protein / helicase domain-containing protein	GO:0006281(DNA repair);GO:0006351(transcription, DNA-templated);GO:0006355(regulation of transcription, DNA-templated);GO:0006974(cellular response to DNA damage stimulus);GO:0016569(covalent chromatin modification);GO:0031047(gene silencing by RNA);GO:0071494(cellular response to UV-C);	GO:0005634(nucleus);	GO:0003677(DNA binding);GO:0004386(helicase activity);GO:0005515(protein binding);GO:0005524(ATP binding);	*	*
Lus10013825.g	11	SET	SET	AT3G56570	*	SET domain-containing protein	*	GO:0005634(nucleus);	*	K15032|MTERFD|http://www.genome.jp/dbget-bin/www_bget?ko:K15032	*
Lus10015237.g	11	HSF	HSF	AT4G18880	HSF A4A	heat shock transcription factor A4A	GO:0000302(response to reactive oxygen species);GO:0006351(transcription, DNA-templated);GO:0006355(regulation of transcription, DNA-templated);GO:0010200(response to chitin);GO:0045893(positive regulation of transcription, DNA-templated);	GO:0005634(nucleus);GO:0005737(cytoplasm);	GO:0003677(DNA binding);GO:0003700(transcription factor activity, sequence-specific DNA binding);GO:0005515(protein binding);GO:0042803(protein homodimerization activity);GO:0043565(sequence-specific DNA binding);	*	*
Lus10015238.g	11	BES1	BES1	AT1G78700	BEH4	BES1/BZR1 homolog 4	GO:0006351(transcription, DNA-templated);GO:0006355(regulation of transcription, DNA-templated);GO:0009742(brassinosteroid mediated signaling pathway);	GO:0005634(nucleus);	GO:0003677(DNA binding);GO:0003700(transcription factor activity, sequence-specific DNA binding);	K15601|KDM3|http://www.genome.jp/dbget-bin/www_bget?ko:K15601	*
Lus10015296.g	11	AP2/ERF-ERF	AP2/ERF->AP2/ERF-ERF							*	*
Lus10015367.g	11	NAC	NAC	AT5G39820	NAC094	NAC domain containing protein 94	GO:0006351(transcription, DNA-templated);GO:0006355(regulation of transcription, DNA-templated);GO:0007275(multicellular organism development);	GO:0005634(nucleus);	GO:0003677(DNA binding);GO:0003700(transcription factor activity, sequence-specific DNA binding);	K09422|MYBP|http://www.genome.jp/dbget-bin/www_bget?ko:K09422	*
Lus10016131.g	11	SOH1	SOH1	AT5G19910	MED31	SOH1 family protein	GO:0006351(transcription, DNA-templated);GO:0006357(regulation of transcription from RNA polymerase II promoter);	GO:0005634(nucleus);GO:0016592(mediator complex);GO:0070847(core mediator complex);	GO:0001104(RNA polymerase II transcription cofactor activity);GO:0003713(transcription coactivator activity);	*	*
Lus10016695.g	11	HMG	HMG							*	*
Lus10017554.g	11	GRAS	GRAS	AT5G48150	PAT1	GRAS family transcription factor	GO:0006351(transcription, DNA-templated);GO:0006355(regulation of transcription, DNA-templated);GO:0009640(photomorphogenesis);	GO:0005634(nucleus);GO:0005737(cytoplasm);	GO:0003700(transcription factor activity, sequence-specific DNA binding);GO:0004871(signal transducer activity);GO:0043565(sequence-specific DNA binding);
Lus10017968.g	11	PHD	PHD	AT1G28560	SRD2	snRNA activating complex family protein	GO:0006355(regulation of transcription, DNA-templated);GO:0006366(transcription from RNA polymerase II promoter);GO:0009301(snRNA transcription);GO:0009734(auxin-activated signaling pathway);GO:0009887(animal organ morphogenesis);GO:0009926(auxin polar transport);GO:0009942(longitudinal axis specification);GO:0009945(radial axis specification);GO:0010014(meristem initiation);GO:0010311(lateral ro…	GO:0005634(nucleus);	GO:0003677(DNA binding);
Lus10017970.g	11	B3	B3->B3							K14998|SURF1, SHY1|http://www.genome.jp/dbget-bin/www_bget?ko:K14998	*
Lus10018020.g	11	bHLH	bHLH	AT3G56770	*	basic helix-loop-helix (bHLH) DNA-binding superfamily protein	GO:0006351(transcription, DNA-templated);GO:0006355(regulation of transcription, DNA-templated);GO:0010200(response to chitin);	GO:0005634(nucleus);	GO:0003677(DNA binding);GO:0003700(transcription factor activity, sequence-specific DNA binding);GO:0046983(protein dimerization activity);	*	*
Lus10018076.g	11	DBB	DBB	AT4G38960	BBX19	B-box type zinc finger family protein	GO:0006351(transcription, DNA-templated);GO:0006355(regulation of transcription, DNA-templated);GO:0007623(circadian rhythm);GO:0009640(photomorphogenesis);GO:0010100(negative regulation of photomorphogenesis);GO:0010228(vegetative to reproductive phase transition of meristem);	GO:0005622(intracellular);GO:0005634(nucleus);	GO:0000989(transcription factor activity, transcription factor binding);GO:0003700(transcription factor activity, sequence-specific DNA binding);GO:0005515(protein binding);GO:0008270(zinc ion binding);	*	*
Lus10018124.g	11	AP2/ERF-AP2	AP2/ERF->AP2/ERF-AP2	AT2G28550	RAP2.7	related to AP2.7	GO:0006351(transcription, DNA-templated);GO:0006355(regulation of transcription, DNA-templated);GO:0007275(multicellular organism development);GO:0009873(ethylene-activated signaling pathway);GO:0009887(animal organ morphogenesis);GO:0010228(vegetative to reproductive phase transition of meristem);	GO:0005634(nucleus);	GO:0003677(DNA binding);GO:0003700(transcription factor activity, sequence-specific DNA binding);	*	*
Lus10019089.g	11	MADS-M-type	MADS->MADS-M-type	AT2G03060	AGL30	AGAMOUS-like 30	GO:0006351(transcription, DNA-templated);GO:0009555(pollen development);GO:0010152(pollen maturation);GO:0045944(positive regulation of transcription from RNA polymerase II promoter);GO:0080092(regulation of pollen tube growth);	GO:0005634(nucleus);GO:0016021(integral component of membrane);	GO:0000982(transcription factor activity, RNA polymerase II core promoter proximal region sequence-specific binding);GO:0000987(core promoter proximal region sequence-specific DNA binding);GO:0003677(DNA binding);GO:0003700(transcription factor activity, sequence-specific DNA binding);GO:0005515(protein binding);GO:0046983(protein dimerization activity);	*	*
Lus10019256.g	11	HB-HD-ZIP	HB->HB-HD-ZIP							*	*
Lus10019388.g	11	Trihelix	Trihelix	AT3G24490	*	Alcohol dehydrogenase transcription factor Myb/SANT-like family protein	GO:0006355(regulation of transcription, DNA-templated);	GO:0005634(nucleus);	GO:0003700(transcription factor activity, sequence-specific DNA binding);GO:0043565(sequence-specific DNA binding);	*	*
Lus10020162.g	11	PHD	PHD	AT2G19260	*	RING/FYVE/PHD zinc finger superfamily protein	GO:0006355(regulation of transcription, DNA-templated);	GO:0005634(nucleus);	GO:0003677(DNA binding);	*	*
Lus10020170.g	11	bZIP	bZIP	AT5G24800	BZIP9	basic leucine zipper 9	GO:0006351(transcription, DNA-templated);GO:0006355(regulation of transcription, DNA-templated);GO:0071333(cellular response to glucose stimulus);	GO:0005634(nucleus);	GO:0003677(DNA binding);GO:0003700(transcription factor activity, sequence-specific DNA binding);GO:0005515(protein binding);GO:0042803(protein homodimerization activity);GO:0046982(protein heterodimerization activity);
Lus10020897.g	11	SWI/SNF-BAF60b	SWI/SNF-BAF60b
Lus10021035.g	11	GARP-G2-like	GARP->GARP-G2-like							*	*
Lus10021434.g	11	SOH1	SOH1	AT5G19910	MED31	SOH1 family protein	GO:0006351(transcription, DNA-templated);GO:0006357(regulation of transcription from RNA polymerase II promoter);	GO:0005634(nucleus);GO:0016592(mediator complex);GO:0070847(core mediator complex);	GO:0001104(RNA polymerase II transcription cofactor activity);GO:0003713(transcription coactivator activity);	*	*
Lus10022664.g	11	GRAS	GRAS							*	*
Lus10023656.g	11	CPP	CPP	AT4G29000	*	Tesmin/TSO1-like CXC domain-containing protein	GO:0006355(regulation of transcription, DNA-templated);GO:0007275(multicellular organism development);	GO:0005634(nucleus);	GO:0003700(transcription factor activity, sequence-specific DNA binding);GO:0046872(metal ion binding);	*	*
Lus10023926.g	11	E2F-DP	E2F-DP	AT5G03415	DPB	Transcription factor DP	GO:0000082(G1/S transition of mitotic cell cycle);GO:0006351(transcription, DNA-templated);GO:0006355(regulation of transcription, DNA-templated);GO:0006357(regulation of transcription from RNA polymerase II promoter);GO:0042023(DNA endoreduplication);	GO:0005634(nucleus);GO:0005667(transcription factor complex);GO:0005737(cytoplasm);	GO:0000981(RNA polymerase II transcription factor activity, sequence-specific DNA binding);GO:0003677(DNA binding);GO:0005515(protein binding);GO:0046982(protein heterodimerization activity);	*	*
Lus10025380.g	11	Jumonji	Jumonji	AT4G00990	*	Transcription factor jumonji (jmjC) domain-containing protein	*	GO:0005634(nucleus);	GO:0003700(transcription factor activity, sequence-specific DNA binding);
Lus10025388.g	11	B3	B3->B3							*	*
Lus10025404.g	11	Trihelix	Trihelix	AT3G58630	*	sequence-specific DNA binding transcription factors	GO:0006355(regulation of transcription, DNA-templated);	GO:0005634(nucleus);	GO:0003700(transcription factor activity, sequence-specific DNA binding);	*	*
Lus10026522.g	11	MYB-related	MYB->MYB-related	AT2G37025	TRFL8	TRF-like 8	GO:0031627(telomeric loop formation);	GO:0000783(nuclear telomere cap complex);GO:0005634(nucleus);	GO:0003691(double-stranded telomeric DNA binding);
Lus10027940.g	11	B3	B3->B3	AT3G18990	VRN1	AP2/B3-like transcriptional factor family protein	GO:0006351(transcription, DNA-templated);GO:0006355(regulation of transcription, DNA-templated);GO:0009909(regulation of flower development);GO:0010048(vernalization response);	GO:0005634(nucleus);GO:0005654(nucleoplasm);	GO:0003677(DNA binding);GO:0043565(sequence-specific DNA binding);
Lus10030137.g	11	NF-YA	NF-Y->NF-YA	AT5G12840	NF-YA1	nuclear factor Y, subunit A1	GO:0006351(transcription, DNA-templated);GO:0006355(regulation of transcription, DNA-templated);GO:0009790(embryo development);GO:0009793(embryo development ending in seed dormancy);GO:0010262(somatic embryogenesis);GO:0048316(seed development);GO:0048510(regulation of timing of transition from vegetative to reproductive phase);GO:0055046(microgametogenesis);	GO:0005634(nucleus);GO:0016602(CCAAT-binding factor complex);	GO:0003677(DNA binding);GO:0003700(transcription factor activity, sequence-specific DNA binding);	*	*
Lus10033151.g	11	E2F-DP	E2F-DP	AT1G47870	ATE2F2	winged-helix DNA-binding transcription factor family protein	GO:0000902(cell morphogenesis);GO:0006351(transcription, DNA-templated);GO:0006355(regulation of transcription, DNA-templated);GO:0019760(glucosinolate metabolic process);GO:0042023(DNA endoreduplication);GO:0051301(cell division);GO:0051782(negative regulation of cell division);	GO:0005634(nucleus);GO:0005667(transcription factor complex);GO:0005730(nucleolus);GO:0005737(cytoplasm);	GO:0003677(DNA binding);GO:0003700(transcription factor activity, sequence-specific DNA binding);GO:0005515(protein binding);GO:0043565(sequence-specific DNA binding);GO:0044212(transcription regulatory region DNA binding);GO:0046982(protein heterodimerization activity);GO:0046983(protein dimerization activity);
Lus10033903.g	11	Jumonji	Jumonji	AT4G20400	JMJ14	JUMONJI 14	GO:0006351(transcription, DNA-templated);GO:0006355(regulation of transcription, DNA-templated);GO:0009910(negative regulation of flower development);GO:0010216(maintenance of DNA methylation);GO:0034720(histone H3-K4 demethylation);GO:0045892(negative regulation of transcription, DNA-templated);GO:0048573(photoperiodism, flowering);GO:0048579(negative regulation of long-day photoperiodism, flowe…	GO:0005634(nucleus);GO:0005654(nucleoplasm);	GO:0000976(transcription regulatory region sequence-specific DNA binding);GO:0003700(transcription factor activity, sequence-specific DNA binding);GO:0005515(protein binding);GO:0032453(histone demethylase activity (H3-K4 specific));GO:0046872(metal ion binding);GO:0051213(dioxygenase activity);	*	*
Lus10033980.g	11	SNF2	SNF2	AT5G19310	CHR23	Homeotic gene regulator	GO:0009826(unidimensional cell growth);	GO:0005634(nucleus);	GO:0003677(DNA binding);GO:0004386(helicase activity);GO:0005524(ATP binding);
Lus10034907.g	11	HSF	HSF	AT3G24520	HSFC1	heat shock transcription factor C1	GO:0006351(transcription, DNA-templated);GO:0006355(regulation of transcription, DNA-templated);	GO:0005634(nucleus);	GO:0003677(DNA binding);GO:0003700(transcription factor activity, sequence-specific DNA binding);GO:0043565(sequence-specific DNA binding);	K14484|IAA|http://www.genome.jp/dbget-bin/www_bget?ko:K14484	ko04075(Plant hormone signal transduction)
Lus10034962.g	11	AUX/IAA	AUX/IAA	AT4G29080	PAP2	phytochrome-associated protein 2	GO:0006351(transcription, DNA-templated);GO:0006355(regulation of transcription, DNA-templated);GO:0006417(regulation of translation);GO:0009733(response to auxin);GO:0009734(auxin-activated signaling pathway);	GO:0005622(intracellular);GO:0005634(nucleus);	GO:0003700(transcription factor activity, sequence-specific DNA binding);	*	*
Lus10035329.g	11	AP2/ERF-ERF	AP2/ERF->AP2/ERF-ERF	AT3G20310	ERF7	ethylene response factor 7	GO:0006351(transcription, DNA-templated);GO:0006355(regulation of transcription, DNA-templated);GO:0006952(defense response);GO:0009414(response to water deprivation);GO:0009737(response to abscisic acid);GO:0009873(ethylene-activated signaling pathway);GO:0045892(negative regulation of transcription, DNA-templated);	GO:0005622(intracellular);GO:0005634(nucleus);	GO:0003677(DNA binding);GO:0003700(transcription factor activity, sequence-specific DNA binding);GO:0005515(protein binding);GO:0043565(sequence-specific DNA binding);GO:0044212(transcription regulatory region DNA binding);	*	*
Lus10036371.g	11	SNF2	SNF2	AT2G46020	BRM	transcription regulatory protein SNF2, putative	GO:0006351(transcription, DNA-templated);GO:0006355(regulation of transcription, DNA-templated);GO:0007275(multicellular organism development);GO:0010050(vegetative phase change);GO:0010199(organ boundary specification between lateral organs and the meristem);GO:0016569(covalent chromatin modification);GO:0040029(regulation of gene expression, epigenetic);GO:0043044(ATP-dependent chromatin remode…	GO:0005634(nucleus);GO:0005829(cytosol);	GO:0003677(DNA binding);GO:0003682(chromatin binding);GO:0004386(helicase activity);GO:0005515(protein binding);GO:0005524(ATP binding);GO:0008094(DNA-dependent ATPase activity);
Lus10037655.g	11	Alfin-like	Alfin-like
Lus10038952.g	11	NF-YB	NF-Y->NF-YB	AT5G23090	NF-YB13	nuclear factor Y, subunit B13	GO:0006351(transcription, DNA-templated);GO:0006355(regulation of transcription, DNA-templated);	GO:0005634(nucleus);	GO:0003700(transcription factor activity, sequence-specific DNA binding);GO:0046982(protein heterodimerization activity);	*	*
Lus10039409.g	11	SNF2	SNF2	AT1G48310	CHR18	chromatin remodeling factor18	*	GO:0005634(nucleus);	GO:0003677(DNA binding);GO:0004386(helicase activity);GO:0005524(ATP binding);	K14484|IAA|http://www.genome.jp/dbget-bin/www_bget?ko:K14484	ko04075(Plant hormone signal transduction)
Lus10039626.g	11	DDT	DDT	AT5G08630	*	DDT domain-containing protein	GO:0008150(biological_process);	GO:0005634(nucleus);	GO:0003674(molecular_function);	*	*
Lus10041386.g	11	SET	SET	AT4G02020	SWN	SET domain-containing protein	GO:0006349(regulation of gene expression by genetic imprinting);GO:0006351(transcription, DNA-templated);GO:0006355(regulation of transcription, DNA-templated);GO:0009960(endosperm development);GO:0010048(vernalization response);	GO:0005634(nucleus);GO:0005677(chromatin silencing complex);GO:0009506(plasmodesma);GO:0031519(PcG protein complex);	GO:0003700(transcription factor activity, sequence-specific DNA binding);GO:0003727(single-stranded RNA binding);GO:0005515(protein binding);GO:0018024(histone-lysine N-methyltransferase activity);	*	*
Lus10041456.g	11	AP2/ERF-ERF	AP2/ERF->AP2/ERF-ERF	AT3G25890	CRF11	Integrase-type DNA-binding superfamily protein	GO:0006351(transcription, DNA-templated);GO:0006355(regulation of transcription, DNA-templated);GO:0009873(ethylene-activated signaling pathway);	GO:0005634(nucleus);	GO:0003677(DNA binding);GO:0003700(transcription factor activity, sequence-specific DNA binding);	*	*
Lus10041548.g	11	MADS-M-type	MADS->MADS-M-type							*	*
Lus10041704.g	11	CAMTA	CAMTA	AT5G64220	*	Calmodulin-binding transcription activator protein with CG-1 and Ankyrin domains	GO:0006355(regulation of transcription, DNA-templated);GO:0009409(response to cold);GO:0045893(positive regulation of transcription, DNA-templated);GO:0045944(positive regulation of transcription from RNA polymerase II promoter);GO:0071275(cellular response to aluminum ion);	GO:0005634(nucleus);	GO:0001077(transcriptional activator activity, RNA polymerase II core promoter proximal region sequence-specific binding);GO:0003700(transcription factor activity, sequence-specific DNA binding);GO:0005516(calmodulin binding);GO:0043565(sequence-specific DNA binding);	K09060|GBF|http://www.genome.jp/dbget-bin/www_bget?ko:K09060	*
Lus10042057.g	11	bZIP	bZIP	AT4G38900	*	Basic-leucine zipper (bZIP) transcription factor family protein	GO:0006355(regulation of transcription, DNA-templated);GO:0090567(reproductive shoot system development);	GO:0005634(nucleus);GO:0005737(cytoplasm);GO:0005829(cytosol);	GO:0003677(DNA binding);GO:0003700(transcription factor activity, sequence-specific DNA binding);	*	*
Lus10042810.g	11	bZIP	bZIP							*	*
Lus10042882.g	11	SBP	SBP	AT1G02065	SPL8	squamosa promoter binding protein-like 8	GO:0006351(transcription, DNA-templated);GO:0006355(regulation of transcription, DNA-templated);GO:0009554(megasporogenesis);GO:0009556(microsporogenesis);GO:0030154(cell differentiation);GO:0048653(anther development);	GO:0005634(nucleus);GO:0005737(cytoplasm);	GO:0003677(DNA binding);GO:0046872(metal ion binding);	K14492|ARR-A|http://www.genome.jp/dbget-bin/www_bget?ko:K14492	ko04075(Plant hormone signal transduction)
Lus10043402.g	11	NAC	NAC	AT5G22290	NAC089	NAC domain containing protein 89	GO:0006351(transcription, DNA-templated);GO:0006355(regulation of transcription, DNA-templated);GO:0007275(multicellular organism development);GO:0009626(plant-type hypersensitive response);GO:0009910(negative regulation of flower development);GO:0034976(response to endoplasmic reticulum stress);GO:0045893(positive regulation of transcription, DNA-templated);	GO:0005634(nucleus);GO:0005783(endoplasmic reticulum);	GO:0003677(DNA binding);GO:0003700(transcription factor activity, sequence-specific DNA binding);GO:0005515(protein binding);	*	*
Lus10043433.g	11	OFP	OFP	AT5G04820	OFP13	ovate family protein 13	GO:0006351(transcription, DNA-templated);GO:0045892(negative regulation of transcription, DNA-templated);	GO:0005634(nucleus);	*
scaffold1578.29	11	FAR1	FAR1	AT3G59470	*	Far-red impaired responsive (FAR1) family protein	GO:0009585(red, far-red light phototransduction);GO:0009639(response to red or far red light);GO:0010018(far-red light signaling pathway);GO:0042753(positive regulation of circadian rhythm);GO:0045893(positive regulation of transcription, DNA-templated);	GO:0005634(nucleus);	GO:0000987(core promoter proximal region sequence-specific DNA binding);GO:0003700(transcription factor activity, sequence-specific DNA binding);	*	*
scaffold28.142	11	FAR1	FAR1	AT4G12850	*	Far-red impaired responsive (FAR1) family protein	GO:0009639(response to red or far red light);	GO:0005634(nucleus);	GO:0003674(molecular_function);	*	*
scaffold605.68	11	FAR1	FAR1	AT4G12850	*	Far-red impaired responsive (FAR1) family protein	GO:0009639(response to red or far red light);	GO:0005634(nucleus);	GO:0003674(molecular_function);
Lus10002015.g	12	AP2/ERF-ERF	AP2/ERF->AP2/ERF-ERF							K16241|HY5|http://www.genome.jp/dbget-bin/www_bget?ko:K16241	ko04712(Circadian rhythm - plant)
Lus10002106.g	12	SWI/SNF-BAF60b	SWI/SNF-BAF60b	AT4G34290	*	SWIB/MDM2 domain superfamily protein	GO:0008150(biological_process);	GO:0005634(nucleus);	GO:0003674(molecular_function);	*	*
Lus10002873.g	12	TRAF	TRAF	AT4G15840	*	BTB/POZ domain-containing protein	*	*	*
Lus10003707.g	12	HSF	HSF	AT1G67970	HSFA8	heat shock transcription factor A8	GO:0006351(transcription, DNA-templated);GO:0006355(regulation of transcription, DNA-templated);	GO:0005634(nucleus);GO:0005737(cytoplasm);	GO:0003677(DNA binding);GO:0003700(transcription factor activity, sequence-specific DNA binding);GO:0043565(sequence-specific DNA binding);	K15032|MTERFD|http://www.genome.jp/dbget-bin/www_bget?ko:K15032	*
Lus10004043.g	12	MYB	MYB->MYB
Lus10004219.g	12	mTERF	mTERF	AT2G36000	EMB3114	Mitochondrial transcription termination factor family protein	GO:0006355(regulation of transcription, DNA-templated);GO:0008380(RNA splicing);GO:0009658(chloroplast organization);GO:0032502(developmental process);GO:0042255(ribosome assembly);	GO:0005739(mitochondrion);GO:0009507(chloroplast);	GO:0003690(double-stranded DNA binding);GO:0003727(single-stranded RNA binding);GO:0019843(rRNA binding);
Lus10004455.g	12	GRF	GRF							*	*
Lus10005066.g	12	CSD	CSD	AT4G38680	GRP2	glycine rich protein 2	GO:0006355(regulation of transcription, DNA-templated);GO:0009269(response to desiccation);GO:0009409(response to cold);GO:0009414(response to water deprivation);GO:0009631(cold acclimation);GO:0009737(response to abscisic acid);GO:0010228(vegetative to reproductive phase transition of meristem);GO:0032508(DNA duplex unwinding);GO:0043457(regulation of cellular respiration);GO:0048316(seed develo…	GO:0005634(nucleus);GO:0005730(nucleolus);GO:0005737(cytoplasm);GO:0005829(cytosol);GO:0005886(plasma membrane);	GO:0003676(nucleic acid binding);GO:0003690(double-stranded DNA binding);GO:0003697(single-stranded DNA binding);GO:0003729(mRNA binding);GO:0008270(zinc ion binding);
Lus10005428.g	12	WRKY	WRKY	AT1G29280	WRKY65	WRKY DNA-binding protein 65	GO:0006351(transcription, DNA-templated);GO:0006355(regulation of transcription, DNA-templated);	GO:0005634(nucleus);	GO:0003700(transcription factor activity, sequence-specific DNA binding);GO:0043565(sequence-specific DNA binding);
Lus10005548.g	12	SBP	SBP							*	*
Lus10006370.g	12	Others	Others	AT5G35750	HK2	histidine kinase 2	GO:0000160(phosphorelay signal transduction system);GO:0006970(response to osmotic stress);GO:0009414(response to water deprivation);GO:0009636(response to toxic substance);GO:0009651(response to salt stress);GO:0009736(cytokinin-activated signaling pathway);GO:0009737(response to abscisic acid);GO:0009909(regulation of flower development);GO:0010029(regulation of seed germination);GO:0010087(phl…	GO:0005789(endoplasmic reticulum membrane);GO:0005886(plasma membrane);GO:0016021(integral component of membrane);	GO:0000155(phosphorelay sensor kinase activity);GO:0004673(protein histidine kinase activity);GO:0005034(osmosensor activity);GO:0005515(protein binding);GO:0009884(cytokinin receptor activity);GO:0019900(kinase binding);GO:0042802(identical protein binding);GO:0043424(protein histidine kinase binding);
Lus10006587.g	12	bHLH	bHLH							*	*
Lus10007502.g	12	bHLH	bHLH	AT2G40200	*	basic helix-loop-helix (bHLH) DNA-binding superfamily protein	GO:0006351(transcription, DNA-templated);GO:0006355(regulation of transcription, DNA-templated);	GO:0005634(nucleus);	GO:0003677(DNA binding);GO:0003700(transcription factor activity, sequence-specific DNA binding);GO:0046983(protein dimerization activity);
Lus10007984.g	12	SBP	SBP							*	*
Lus10008621.g	12	TCP	TCP	AT3G47620	TCP14	TEOSINTE BRANCHED, cycloidea and PCF (TCP) 14	GO:0006351(transcription, DNA-templated);GO:0006355(regulation of transcription, DNA-templated);GO:0008283(cell proliferation);GO:0009735(response to cytokinin);GO:0009737(response to abscisic acid);GO:0009739(response to gibberellin);GO:0010029(regulation of seed germination);GO:0010229(inflorescence development);GO:0031347(regulation of defense response);	GO:0005634(nucleus);	GO:0003677(DNA binding);GO:0003700(transcription factor activity, sequence-specific DNA binding);GO:0005515(protein binding);	*	*
Lus10008878.g	12	Pseudo ARR-B	Pseudo ARR-B	AT5G24470	PRR5	pseudo-response regulator 5	GO:0000160(phosphorelay signal transduction system);GO:0006351(transcription, DNA-templated);GO:0006355(regulation of transcription, DNA-templated);GO:0007623(circadian rhythm);GO:0009640(photomorphogenesis);GO:0010114(response to red light);GO:0010218(response to far red light);GO:0045892(negative regulation of transcription, DNA-templated);GO:0048511(rhythmic process);GO:0051170(nuclear import);	GO:0005622(intracellular);GO:0005623(cell);GO:0005634(nucleus);	GO:0000156(phosphorelay response regulator activity);GO:0003677(DNA binding);GO:0005515(protein binding);	K12130|PRR5|http://www.genome.jp/dbget-bin/www_bget?ko:K12130	ko04712(Circadian rhythm - plant)
Lus10009229.g	12	GNAT	GNAT	AT2G39000	*	Acyl-CoA N-acyltransferases (NAT) superfamily protein	GO:0006474(N-terminal protein amino acid acetylation);GO:0006475(internal protein amino acid acetylation);GO:0017198(N-terminal peptidyl-serine acetylation);GO:0018002(N-terminal peptidyl-glutamic acid acetylation);	GO:0005634(nucleus);GO:0009507(chloroplast);GO:0022626(cytosolic ribosome);GO:0031415(NatA complex);	GO:0008080(N-acetyltransferase activity);GO:0016746(transferase activity, transferring acyl groups);GO:1990189(peptide-serine-N-acetyltransferase activity);GO:1990190(peptide-glutamate-N-acetyltransferase activity);
Lus10010969.g	12	B3-ARF	B3->B3-ARF	AT5G37020	ARF8	auxin response factor 8	GO:0006351(transcription, DNA-templated);GO:0006355(regulation of transcription, DNA-templated);GO:0009733(response to auxin);GO:0009734(auxin-activated signaling pathway);GO:0009908(flower development);GO:0010154(fruit development);	GO:0005634(nucleus);	GO:0003700(transcription factor activity, sequence-specific DNA binding);GO:0043565(sequence-specific DNA binding);	*	*
Lus10011426.g	12	HB-HD-ZIP	HB->HB-HD-ZIP	AT5G60690	REV	Homeobox-leucine zipper family protein / lipid-binding START domain-containing protein	GO:0006351(transcription, DNA-templated);GO:0006355(regulation of transcription, DNA-templated);GO:0009855(determination of bilateral symmetry);GO:0009944(polarity specification of adaxial/abaxial axis);GO:0009956(radial pattern formation);GO:0010014(meristem initiation);GO:0010051(xylem and phloem pattern formation);GO:0010089(xylem development);GO:0030154(cell differentiation);	GO:0005634(nucleus);	GO:0003677(DNA binding);GO:0003700(transcription factor activity, sequence-specific DNA binding);GO:0008289(lipid binding);GO:0043565(sequence-specific DNA binding);GO:0044212(transcription regulatory region DNA binding);	*	*
Lus10011559.g	12	GRF	GRF	AT4G37740	GRF2	growth-regulating factor 2	GO:0006351(transcription, DNA-templated);GO:0006355(regulation of transcription, DNA-templated);GO:0008285(negative regulation of cell proliferation);GO:0048364(root development);GO:0048366(leaf development);	GO:0005634(nucleus);	GO:0005524(ATP binding);	*	*
Lus10012309.g	12	SET	SET	AT3G07670	*	Rubisco methyltransferase family protein	GO:0032259(methylation);	GO:0009507(chloroplast);	GO:0008168(methyltransferase activity);GO:0030785([ribulose-bisphosphate carboxylase]-lysine N-methyltransferase activity);	*	*
Lus10012325.g	12	Others	Others	AT5G35750	HK2	histidine kinase 2	GO:0000160(phosphorelay signal transduction system);GO:0006970(response to osmotic stress);GO:0009414(response to water deprivation);GO:0009636(response to toxic substance);GO:0009651(response to salt stress);GO:0009736(cytokinin-activated signaling pathway);GO:0009737(response to abscisic acid);GO:0009909(regulation of flower development);GO:0010029(regulation of seed germination);GO:0010087(phl…	GO:0005789(endoplasmic reticulum membrane);GO:0005886(plasma membrane);GO:0016021(integral component of membrane);	GO:0000155(phosphorelay sensor kinase activity);GO:0004673(protein histidine kinase activity);GO:0005034(osmosensor activity);GO:0005515(protein binding);GO:0009884(cytokinin receptor activity);GO:0019900(kinase binding);GO:0042802(identical protein binding);GO:0043424(protein histidine kinase binding);	*	*
Lus10012389.g	12	BBR-BPC	BBR-BPC	AT5G42520	BPC6	basic pentacysteine 6	GO:0006351(transcription, DNA-templated);GO:0006355(regulation of transcription, DNA-templated);GO:0009723(response to ethylene);	GO:0005634(nucleus);GO:0005730(nucleolus);	GO:0003677(DNA binding);GO:0003700(transcription factor activity, sequence-specific DNA binding);GO:0005515(protein binding);GO:0042803(protein homodimerization activity);GO:0043565(sequence-specific DNA binding);
Lus10012484.g	12	bHLH	bHLH	AT1G10120	*	basic helix-loop-helix (bHLH) DNA-binding superfamily protein	GO:0006351(transcription, DNA-templated);GO:0006355(regulation of transcription, DNA-templated);GO:0009637(response to blue light);GO:0040008(regulation of growth);	GO:0005634(nucleus);	GO:0003677(DNA binding);GO:0003700(transcription factor activity, sequence-specific DNA binding);GO:0005515(protein binding);GO:0046983(protein dimerization activity);	*	*
Lus10012522.g	12	PHD	PHD	AT5G58610	*	PHD finger transcription factor, putative	GO:0006355(regulation of transcription, DNA-templated);GO:0010200(response to chitin);	GO:0005634(nucleus);	GO:0003677(DNA binding);GO:0046872(metal ion binding);
Lus10012579.g	12	GNAT	GNAT	AT2G38130	ATMAK3	Acyl-CoA N-acyltransferases (NAT) superfamily protein	GO:0006474(N-terminal protein amino acid acetylation);	GO:0005737(cytoplasm);GO:0031417(NatC complex);	GO:0004596(peptide alpha-N-acetyltransferase activity);GO:0008080(N-acetyltransferase activity);	*	*
Lus10013289.g	12	MYB-related	MYB->MYB-related	AT1G70000	*	myb-like transcription factor family protein	GO:0006351(transcription, DNA-templated);GO:0006355(regulation of transcription, DNA-templated);GO:0009651(response to salt stress);GO:0009723(response to ethylene);GO:0009733(response to auxin);GO:0009737(response to abscisic acid);GO:0009739(response to gibberellin);GO:0009751(response to salicylic acid);GO:0009753(response to jasmonic acid);GO:0031540(regulation of anthocyanin biosynthetic pro…	GO:0005634(nucleus);	GO:0003676(nucleic acid binding);GO:0003677(DNA binding);GO:0003682(chromatin binding);GO:0003700(transcription factor activity, sequence-specific DNA binding);GO:0008270(zinc ion binding);
Lus10013893.g	12	SWI/SNF-BAF60b	SWI/SNF-BAF60b	AT4G34290	*	SWIB/MDM2 domain superfamily protein	GO:0008150(biological_process);	GO:0005634(nucleus);	GO:0003674(molecular_function);	K14486|K14486, ARF|http://www.genome.jp/dbget-bin/www_bget?ko:K14486	ko04075(Plant hormone signal transduction)
Lus10014369.g	12	HSF	HSF	AT5G03720	HSFA3	heat shock transcription factor A3	GO:0006351(transcription, DNA-templated);GO:0006355(regulation of transcription, DNA-templated);GO:0009408(response to heat);GO:0010200(response to chitin);	GO:0005634(nucleus);	GO:0003677(DNA binding);GO:0003700(transcription factor activity, sequence-specific DNA binding);GO:0043565(sequence-specific DNA binding);	*	*
Lus10014731.g	12	AUX/IAA	AUX/IAA							K09422|MYBP|http://www.genome.jp/dbget-bin/www_bget?ko:K09422	*
Lus10015229.g	12	WRKY	WRKY	AT1G29280	WRKY65	WRKY DNA-binding protein 65	GO:0006351(transcription, DNA-templated);GO:0006355(regulation of transcription, DNA-templated);	GO:0005634(nucleus);	GO:0003700(transcription factor activity, sequence-specific DNA binding);GO:0043565(sequence-specific DNA binding);
Lus10015543.g	12	PHD	PHD	AT4G22140	EBS	PHD finger family protein / bromo-adjacent homology (BAH) domain-containing protein	GO:0006342(chromatin silencing);GO:0006355(regulation of transcription, DNA-templated);GO:0009845(seed germination);GO:0009911(positive regulation of flower development);GO:0031507(heterochromatin assembly);	GO:0000785(chromatin);GO:0005634(nucleus);GO:0005677(chromatin silencing complex);	GO:0000976(transcription regulatory region sequence-specific DNA binding);GO:0003677(DNA binding);GO:0003682(chromatin binding);
Lus10015766.g	12	MADS-M-type	MADS->MADS-M-type	AT5G65080	MAF5	K-box region and MADS-box transcription factor family protein	GO:0006351(transcription, DNA-templated);GO:0006355(regulation of transcription, DNA-templated);GO:0009908(flower development);GO:0009910(negative regulation of flower development);GO:0010048(vernalization response);GO:0048587(regulation of short-day photoperiodism, flowering);GO:2000028(regulation of photoperiodism, flowering);	GO:0005634(nucleus);	GO:0003677(DNA binding);GO:0003700(transcription factor activity, sequence-specific DNA binding);GO:0046983(protein dimerization activity);	K14489|AHK2_3_4|http://www.genome.jp/dbget-bin/www_bget?ko:K14489	ko04075(Plant hormone signal transduction)
Lus10016025.g	12	HMG	HMG							*	*
Lus10016087.g	12	SET	SET	AT3G07670	*	Rubisco methyltransferase family protein	GO:0032259(methylation);	GO:0009507(chloroplast);	GO:0008168(methyltransferase activity);GO:0030785([ribulose-bisphosphate carboxylase]-lysine N-methyltransferase activity);	*	*
Lus10016202.g	12	Jumonji	Jumonji	AT5G06550	*	unknown protein	GO:0007166(cell surface receptor signaling pathway);GO:0010030(positive regulation of seed germination);GO:0043985(histone H4-R3 methylation);	GO:0005634(nucleus);	GO:0000987(core promoter proximal region sequence-specific DNA binding);
Lus10016758.g	12	Trihelix	Trihelix	AT5G63420	emb2746	RNA-metabolising metallo-beta-lactamase family protein	GO:0009658(chloroplast organization);GO:0009793(embryo development ending in seed dormancy);GO:0009942(longitudinal axis specification);GO:0060918(auxin transport);	GO:0009507(chloroplast);	GO:0003824(catalytic activity);	*	*
Lus10017641.g	12	B3-ARF	B3->B3-ARF	AT5G37020	ARF8	auxin response factor 8	GO:0006351(transcription, DNA-templated);GO:0006355(regulation of transcription, DNA-templated);GO:0009733(response to auxin);GO:0009734(auxin-activated signaling pathway);GO:0009908(flower development);GO:0010154(fruit development);	GO:0005634(nucleus);	GO:0003700(transcription factor activity, sequence-specific DNA binding);GO:0043565(sequence-specific DNA binding);	*	*
Lus10017882.g	12	C2C2-Dof	C2C2->C2C2-Dof	AT5G60850	OBP4	OBF binding protein 4	GO:0006351(transcription, DNA-templated);GO:0006355(regulation of transcription, DNA-templated);	GO:0005634(nucleus);	GO:0003677(DNA binding);GO:0003700(transcription factor activity, sequence-specific DNA binding);GO:0044212(transcription regulatory region DNA binding);GO:0046872(metal ion binding);	K15210|SNAPC3|http://www.genome.jp/dbget-bin/www_bget?ko:K15210	*
Lus10019639.g	12	GARP-G2-like	GARP->GARP-G2-like	AT4G37180	*	Homeodomain-like superfamily protein	GO:0006355(regulation of transcription, DNA-templated);GO:0010629(negative regulation of gene expression);GO:0048449(floral organ formation);GO:0090701(specification of plant organ identity);	GO:0005634(nucleus);GO:0005829(cytosol);	GO:0003677(DNA binding);GO:0003700(transcription factor activity, sequence-specific DNA binding);GO:0044212(transcription regulatory region DNA binding);
Lus10020215.g	12	WRKY	WRKY
Lus10020794.g	12	NAC	NAC	AT5G10360	EMB3010	Ribosomal protein S6e	GO:0006364(rRNA processing);GO:0006412(translation);GO:0009735(response to cytokinin);GO:0009793(embryo development ending in seed dormancy);GO:0040007(growth);GO:0042274(ribosomal small subunit biogenesis);	GO:0005634(nucleus);GO:0005829(cytosol);GO:0005840(ribosome);GO:0005886(plasma membrane);GO:0009506(plasmodesma);GO:0022626(cytosolic ribosome);GO:0022627(cytosolic small ribosomal subunit);	GO:0003729(mRNA binding);GO:0003735(structural constituent of ribosome);	*	*
Lus10021043.g	12	C3H	C3H	AT5G06770	*	KH domain-containing protein / zinc finger (CCCH type) family protein	GO:0006355(regulation of transcription, DNA-templated);	GO:0005737(cytoplasm);	GO:0003676(nucleic acid binding);GO:0003677(DNA binding);GO:0003700(transcription factor activity, sequence-specific DNA binding);GO:0003723(RNA binding);GO:0046872(metal ion binding);	K09338|HD-ZIP|http://www.genome.jp/dbget-bin/www_bget?ko:K09338	*
Lus10021467.g	12	B3-ARF	B3->B3-ARF	AT4G30080	ARF16	auxin response factor 16	GO:0006351(transcription, DNA-templated);GO:0006355(regulation of transcription, DNA-templated);GO:0007389(pattern specification process);GO:0009733(response to auxin);GO:0009734(auxin-activated signaling pathway);GO:0048829(root cap development);GO:0051301(cell division);	GO:0005634(nucleus);	GO:0003677(DNA binding);GO:0003700(transcription factor activity, sequence-specific DNA binding);GO:0035198(miRNA binding);	*	*
Lus10021678.g	12	AP2/ERF-ERF	AP2/ERF->AP2/ERF-ERF	AT3G25890	CRF11	Integrase-type DNA-binding superfamily protein	GO:0006351(transcription, DNA-templated);GO:0006355(regulation of transcription, DNA-templated);GO:0009873(ethylene-activated signaling pathway);	GO:0005634(nucleus);	GO:0003677(DNA binding);GO:0003700(transcription factor activity, sequence-specific DNA binding);	*	*
Lus10022454.g	12	Trihelix	Trihelix	AT5G63420	emb2746	RNA-metabolising metallo-beta-lactamase family protein	GO:0009658(chloroplast organization);GO:0009793(embryo development ending in seed dormancy);GO:0009942(longitudinal axis specification);GO:0060918(auxin transport);	GO:0009507(chloroplast);	GO:0003824(catalytic activity);	K09286|EREBP|http://www.genome.jp/dbget-bin/www_bget?ko:K09286	*
Lus10023230.g	12	Pseudo ARR-B	Pseudo ARR-B	AT5G24470	PRR5	pseudo-response regulator 5	GO:0000160(phosphorelay signal transduction system);GO:0006351(transcription, DNA-templated);GO:0006355(regulation of transcription, DNA-templated);GO:0007623(circadian rhythm);GO:0009640(photomorphogenesis);GO:0010114(response to red light);GO:0010218(response to far red light);GO:0045892(negative regulation of transcription, DNA-templated);GO:0048511(rhythmic process);GO:0051170(nuclear import);	GO:0005622(intracellular);GO:0005623(cell);GO:0005634(nucleus);	GO:0000156(phosphorelay response regulator activity);GO:0003677(DNA binding);GO:0005515(protein binding);	K09338|HD-ZIP|http://www.genome.jp/dbget-bin/www_bget?ko:K09338	*
Lus10024603.g	12	C2C2-YABBY	C2C2->C2C2-YABBY	AT4G00180	YAB3	Plant-specific transcription factor YABBY family protein	GO:0006355(regulation of transcription, DNA-templated);GO:0007275(multicellular organism development);GO:0009944(polarity specification of adaxial/abaxial axis);GO:0010154(fruit development);GO:0010158(abaxial cell fate specification);GO:1902183(regulation of shoot apical meristem development);GO:2000024(regulation of leaf development);	GO:0005634(nucleus);	GO:0003677(DNA binding);GO:0003700(transcription factor activity, sequence-specific DNA binding);GO:0005515(protein binding);GO:0046872(metal ion binding);	*	*
Lus10025822.g	12	MYB-related	MYB->MYB-related	AT3G16350	*	Homeodomain-like superfamily protein	GO:0006351(transcription, DNA-templated);GO:0006355(regulation of transcription, DNA-templated);GO:0009651(response to salt stress);GO:0009723(response to ethylene);GO:0009733(response to auxin);GO:0009739(response to gibberellin);GO:0009753(response to jasmonic acid);GO:0046686(response to cadmium ion);	GO:0005634(nucleus);	GO:0003677(DNA binding);GO:0003700(transcription factor activity, sequence-specific DNA binding);
Lus10026634.g	12	WRKY	WRKY	AT2G03340	WRKY3	WRKY DNA-binding protein 3	GO:0006351(transcription, DNA-templated);GO:0006355(regulation of transcription, DNA-templated);	GO:0005634(nucleus);	GO:0003700(transcription factor activity, sequence-specific DNA binding);GO:0043565(sequence-specific DNA binding);	K11426|SMYD|http://www.genome.jp/dbget-bin/www_bget?ko:K11426	*
Lus10026780.g	12	NF-YC	NF-Y->NF-YC	AT5G19490	*	Histone superfamily protein	GO:0008150(biological_process);	GO:0005634(nucleus);	*	*	*
Lus10027521.g	12	MYB-related	MYB->MYB-related	AT5G52660	*	Homeodomain-like superfamily protein	GO:0006351(transcription, DNA-templated);GO:0006355(regulation of transcription, DNA-templated);GO:0009651(response to salt stress);GO:0009723(response to ethylene);GO:0009737(response to abscisic acid);GO:0009739(response to gibberellin);GO:0009751(response to salicylic acid);GO:0009753(response to jasmonic acid);GO:0042752(regulation of circadian rhythm);GO:0046686(response to cadmium ion);	GO:0005634(nucleus);	GO:0003677(DNA binding);GO:0003700(transcription factor activity, sequence-specific DNA binding);
Lus10027839.g	12	CSD	CSD	AT4G38680	GRP2	glycine rich protein 2	GO:0006355(regulation of transcription, DNA-templated);GO:0009269(response to desiccation);GO:0009409(response to cold);GO:0009414(response to water deprivation);GO:0009631(cold acclimation);GO:0009737(response to abscisic acid);GO:0010228(vegetative to reproductive phase transition of meristem);GO:0032508(DNA duplex unwinding);GO:0043457(regulation of cellular respiration);GO:0048316(seed develo…	GO:0005634(nucleus);GO:0005730(nucleolus);GO:0005737(cytoplasm);GO:0005829(cytosol);GO:0005886(plasma membrane);	GO:0003676(nucleic acid binding);GO:0003690(double-stranded DNA binding);GO:0003697(single-stranded DNA binding);GO:0003729(mRNA binding);GO:0008270(zinc ion binding);	K14432|ABF|http://www.genome.jp/dbget-bin/www_bget?ko:K14432	ko04075(Plant hormone signal transduction)
Lus10028178.g	12	C2C2-GATA	C2C2->C2C2-GATA	AT3G60530	GATA4	GATA transcription factor 4	GO:0009416(response to light stimulus);GO:0030154(cell differentiation);	GO:0005634(nucleus);GO:0005667(transcription factor complex);	GO:0000977(RNA polymerase II regulatory region sequence-specific DNA binding);GO:0001085(RNA polymerase II transcription factor binding);GO:0001228(transcriptional activator activity, RNA polymerase II transcription regulatory region sequence-specific binding);GO:0003682(chromatin binding);GO:0003700(transcription factor activity, sequence-specific DNA binding);GO:0008270(zinc ion binding);	*	*
Lus10028257.g	12	LIM	LIM	AT3G55770	WLIM2b	GATA type zinc finger transcription factor family protein	GO:0051017(actin filament bundle assembly);	GO:0005634(nucleus);GO:0005737(cytoplasm);GO:0005856(cytoskeleton);GO:0015629(actin cytoskeleton);	GO:0003729(mRNA binding);GO:0046872(metal ion binding);GO:0051015(actin filament binding);	*	*
Lus10028298.g	12	HMG	HMG							*	*
Lus10028456.g	12	bHLH	bHLH	AT3G19860	bHLH121	basic helix-loop-helix (bHLH) DNA-binding superfamily protein	GO:0006351(transcription, DNA-templated);GO:0006355(regulation of transcription, DNA-templated);	GO:0005634(nucleus);	GO:0003677(DNA binding);GO:0003700(transcription factor activity, sequence-specific DNA binding);GO:0043565(sequence-specific DNA binding);GO:0046983(protein dimerization activity);	K14494|DELLA|http://www.genome.jp/dbget-bin/www_bget?ko:K14494	ko04075(Plant hormone signal transduction)
Lus10028662.g	12	SET	SET	AT1G77300	EFS	histone methyltransferases(H3-K4 specific);histone methyltransferases(H3-K36 specific)	GO:0009553(embryo sac development);GO:0009555(pollen development);GO:0009910(negative regulation of flower development);GO:0010223(secondary shoot formation);GO:0010363(regulation of plant-type hypersensitive response);GO:0010452(histone H3-K36 methylation);GO:0016116(carotenoid metabolic process);GO:0031062(positive regulation of histone methylation);GO:0040029(regulation of gene expression, epi…	GO:0000775(chromosome, centromeric region);GO:0005634(nucleus);	GO:0005515(protein binding);GO:0008270(zinc ion binding);GO:0018024(histone-lysine N-methyltransferase activity);GO:0042800(histone methyltransferase activity (H3-K4 specific));
Lus10028990.g	12	GNAT	GNAT	AT4G19985	*	Acyl-CoA N-acyltransferases (NAT) superfamily protein	*	GO:0005739(mitochondrion);	GO:0008080(N-acetyltransferase activity);	*	*
Lus10029343.g	12	Jumonji	Jumonji	AT5G06550	*	unknown protein	GO:0007166(cell surface receptor signaling pathway);GO:0010030(positive regulation of seed germination);GO:0043985(histone H4-R3 methylation);	GO:0005634(nucleus);	GO:0000987(core promoter proximal region sequence-specific DNA binding);	*	*
Lus10029422.g	12	mTERF	mTERF	AT2G36000	EMB3114	Mitochondrial transcription termination factor family protein	GO:0006355(regulation of transcription, DNA-templated);GO:0008380(RNA splicing);GO:0009658(chloroplast organization);GO:0032502(developmental process);GO:0042255(ribosome assembly);	GO:0005739(mitochondrion);GO:0009507(chloroplast);	GO:0003690(double-stranded DNA binding);GO:0003727(single-stranded RNA binding);GO:0019843(rRNA binding);	*	*
Lus10030378.g	12	MYB	MYB->MYB	AT3G61250	MYB17	myb domain protein 17	GO:0006351(transcription, DNA-templated);GO:0006355(regulation of transcription, DNA-templated);GO:0006357(regulation of transcription from RNA polymerase II promoter);GO:0009751(response to salicylic acid);GO:0009753(response to jasmonic acid);GO:0009908(flower development);GO:0009909(regulation of flower development);GO:0030154(cell differentiation);	GO:0005634(nucleus);	GO:0000981(RNA polymerase II transcription factor activity, sequence-specific DNA binding);GO:0001135(transcription factor activity, RNA polymerase II transcription factor recruiting);GO:0003677(DNA binding);GO:0003700(transcription factor activity, sequence-specific DNA binding);GO:0043565(sequence-specific DNA binding);GO:0044212(transcription regulatory region DNA binding);	*	*
Lus10030451.g	12	mTERF	mTERF	AT2G03050	EMB93	Mitochondrial transcription termination factor family protein	GO:0006353(DNA-templated transcription, termination);GO:0006355(regulation of transcription, DNA-templated);GO:0008380(RNA splicing);GO:0009658(chloroplast organization);GO:0009793(embryo development ending in seed dormancy);GO:0042255(ribosome assembly);GO:0071452(cellular response to singlet oxygen);	GO:0005739(mitochondrion);GO:0009507(chloroplast);	GO:0003690(double-stranded DNA binding);GO:0003727(single-stranded RNA binding);GO:0019843(rRNA binding);	K09338|HD-ZIP|http://www.genome.jp/dbget-bin/www_bget?ko:K09338	*
Lus10031354.g	12	B3-ARF	B3->B3-ARF	AT5G37020	ARF8	auxin response factor 8	GO:0006351(transcription, DNA-templated);GO:0006355(regulation of transcription, DNA-templated);GO:0009733(response to auxin);GO:0009734(auxin-activated signaling pathway);GO:0009908(flower development);GO:0010154(fruit development);	GO:0005634(nucleus);	GO:0003700(transcription factor activity, sequence-specific DNA binding);GO:0043565(sequence-specific DNA binding);
Lus10032271.g	12	ARID	ARID							*	*
Lus10033598.g	12	B3-ARF	B3->B3-ARF	AT5G37020	ARF8	auxin response factor 8	GO:0006351(transcription, DNA-templated);GO:0006355(regulation of transcription, DNA-templated);GO:0009733(response to auxin);GO:0009734(auxin-activated signaling pathway);GO:0009908(flower development);GO:0010154(fruit development);	GO:0005634(nucleus);	GO:0003700(transcription factor activity, sequence-specific DNA binding);GO:0043565(sequence-specific DNA binding);	*	*
Lus10033938.g	12	AP2/ERF-ERF	AP2/ERF->AP2/ERF-ERF	AT4G23750	CRF2	cytokinin response factor 2	GO:0006351(transcription, DNA-templated);GO:0006355(regulation of transcription, DNA-templated);GO:0009736(cytokinin-activated signaling pathway);GO:0009873(ethylene-activated signaling pathway);GO:0042991(transcription factor import into nucleus);GO:0048364(root development);GO:0048825(cotyledon development);	GO:0005634(nucleus);GO:0005737(cytoplasm);	GO:0003677(DNA binding);GO:0003700(transcription factor activity, sequence-specific DNA binding);GO:0005515(protein binding);GO:0042802(identical protein binding);GO:0043565(sequence-specific DNA binding);
Lus10034599.g	12	SET	SET	AT1G24610	*	Rubisco methyltransferase family protein	*	GO:0009507(chloroplast);	*	*	*
Lus10035018.g	12	AP2/ERF-ERF	AP2/ERF->AP2/ERF-ERF	AT3G25890	CRF11	Integrase-type DNA-binding superfamily protein	GO:0006351(transcription, DNA-templated);GO:0006355(regulation of transcription, DNA-templated);GO:0009873(ethylene-activated signaling pathway);	GO:0005634(nucleus);	GO:0003677(DNA binding);GO:0003700(transcription factor activity, sequence-specific DNA binding);	*	*
Lus10035400.g	12	NAC	NAC							K14508|NPR1|http://www.genome.jp/dbget-bin/www_bget?ko:K14508	ko04075(Plant hormone signal transduction)
Lus10035462.g	12	BBR-BPC	BBR-BPC	AT4G38910	BPC5	basic pentacysteine 5	GO:0006355(regulation of transcription, DNA-templated);GO:0009723(response to ethylene);	GO:0005634(nucleus);	GO:0003677(DNA binding);GO:0003700(transcription factor activity, sequence-specific DNA binding);GO:0043565(sequence-specific DNA binding);	*	*
Lus10036045.g	12	B3	B3->B3	AT4G01580	*	AP2/B3-like transcriptional factor family protein	GO:0006351(transcription, DNA-templated);GO:0006355(regulation of transcription, DNA-templated);	GO:0005634(nucleus);	GO:0003677(DNA binding);GO:0003700(transcription factor activity, sequence-specific DNA binding);
Lus10037301.g	12	mTERF	mTERF	AT1G78930	*	Mitochondrial transcription termination factor family protein	GO:0006355(regulation of transcription, DNA-templated);	GO:0005739(mitochondrion);GO:0009507(chloroplast);	GO:0003690(double-stranded DNA binding);	*	*
Lus10037996.g	12	GNAT	GNAT	AT2G39000	*	Acyl-CoA N-acyltransferases (NAT) superfamily protein	GO:0006474(N-terminal protein amino acid acetylation);GO:0006475(internal protein amino acid acetylation);GO:0017198(N-terminal peptidyl-serine acetylation);GO:0018002(N-terminal peptidyl-glutamic acid acetylation);	GO:0005634(nucleus);GO:0009507(chloroplast);GO:0022626(cytosolic ribosome);GO:0031415(NatA complex);	GO:0008080(N-acetyltransferase activity);GO:0016746(transferase activity, transferring acyl groups);GO:1990189(peptide-serine-N-acetyltransferase activity);GO:1990190(peptide-glutamate-N-acetyltransferase activity);
Lus10038740.g	12	SET	SET	AT2G44150	ASHH3	histone-lysine N-methyltransferase ASHH3	*	GO:0000775(chromosome, centromeric region);GO:0005634(nucleus);GO:0005783(endoplasmic reticulum);GO:0009506(plasmodesma);	GO:0016279(protein-lysine N-methyltransferase activity);GO:0018024(histone-lysine N-methyltransferase activity);	K03093|SIGMA70|http://www.genome.jp/dbget-bin/www_bget?ko:K03093	*
Lus10039118.g	12	SET	SET	AT2G44150	ASHH3	histone-lysine N-methyltransferase ASHH3	*	GO:0000775(chromosome, centromeric region);GO:0005634(nucleus);GO:0005783(endoplasmic reticulum);GO:0009506(plasmodesma);	GO:0016279(protein-lysine N-methyltransferase activity);GO:0018024(histone-lysine N-methyltransferase activity);
Lus10039284.g	12	MYB-related	MYB->MYB-related	AT5G52660	*	Homeodomain-like superfamily protein	GO:0006351(transcription, DNA-templated);GO:0006355(regulation of transcription, DNA-templated);GO:0009651(response to salt stress);GO:0009723(response to ethylene);GO:0009737(response to abscisic acid);GO:0009739(response to gibberellin);GO:0009751(response to salicylic acid);GO:0009753(response to jasmonic acid);GO:0042752(regulation of circadian rhythm);GO:0046686(response to cadmium ion);	GO:0005634(nucleus);	GO:0003677(DNA binding);GO:0003700(transcription factor activity, sequence-specific DNA binding);
Lus10040192.g	12	HMG	HMG							*	*
Lus10040418.g	12	GNAT	GNAT	AT2G39030	NATA1	Acyl-CoA N-acyltransferases (NAT) superfamily protein	GO:0006591(ornithine metabolic process);GO:0006952(defense response);GO:0009753(response to jasmonic acid);	GO:0005737(cytoplasm);GO:0009507(chloroplast);	GO:0008080(N-acetyltransferase activity);	*	*
Lus10040817.g	12	mTERF	mTERF	AT5G07900	*	Mitochondrial transcription termination factor family protein	GO:0006355(regulation of transcription, DNA-templated);	GO:0009507(chloroplast);GO:0016020(membrane);	GO:0003690(double-stranded DNA binding);
Lus10040836.g	12	C2C2-Dof	C2C2->C2C2-Dof							K09422|MYBP|http://www.genome.jp/dbget-bin/www_bget?ko:K09422	*
Lus10041485.g	12	GARP-G2-like	GARP->GARP-G2-like	AT3G25790	*	myb-like transcription factor family protein	GO:0006351(transcription, DNA-templated);GO:0006355(regulation of transcription, DNA-templated);	GO:0005634(nucleus);	GO:0003677(DNA binding);GO:0003700(transcription factor activity, sequence-specific DNA binding);	K09287|RAV|http://www.genome.jp/dbget-bin/www_bget?ko:K09287	*
Lus10041935.g	12	SBP	SBP							K14998|SURF1, SHY1|http://www.genome.jp/dbget-bin/www_bget?ko:K14998	*
Lus10042322.g	12	mTERF	mTERF	AT2G21710	EMB2219	Mitochondrial transcription termination factor family protein	GO:0008380(RNA splicing);GO:0009658(chloroplast organization);GO:0009793(embryo development ending in seed dormancy);GO:0032502(developmental process);GO:0042255(ribosome assembly);	GO:0005739(mitochondrion);GO:0009506(plasmodesma);GO:0009507(chloroplast);	GO:0003727(single-stranded RNA binding);GO:0019843(rRNA binding);	K15032|MTERFD|http://www.genome.jp/dbget-bin/www_bget?ko:K15032	*
scaffold96.6	12	AP2/ERF-ERF	AP2/ERF->AP2/ERF-ERF							*	*
Lus10000540.g	13	MYB-related	MYB->MYB-related	AT4G16420	ADA2B	homolog of yeast ADA2 2B	GO:0006338(chromatin remodeling);GO:0006351(transcription, DNA-templated);GO:0006357(regulation of transcription from RNA polymerase II promoter);GO:0009631(cold acclimation);GO:0009733(response to auxin);GO:0009735(response to cytokinin);GO:0035066(positive regulation of histone acetylation);GO:0042127(regulation of cell proliferation);	GO:0005634(nucleus);	GO:0003677(DNA binding);GO:0003682(chromatin binding);GO:0003700(transcription factor activity, sequence-specific DNA binding);GO:0003713(transcription coactivator activity);GO:0004402(histone acetyltransferase activity);GO:0005515(protein binding);GO:0008270(zinc ion binding);	K12127|TOC1, APRR1|http://www.genome.jp/dbget-bin/www_bget?ko:K12127	ko04712(Circadian rhythm - plant)
Lus10000566.g	13	Pseudo ARR-B	Pseudo ARR-B	AT5G61380	TOC1	CCT motif -containing response regulator protein	GO:0000160(phosphorelay signal transduction system);GO:0006351(transcription, DNA-templated);GO:0006355(regulation of transcription, DNA-templated);GO:0007623(circadian rhythm);GO:0009908(flower development);GO:0010031(circumnutation);GO:0010468(regulation of gene expression);GO:0010629(negative regulation of gene expression);	GO:0005634(nucleus);	GO:0000156(phosphorelay response regulator activity);GO:0003677(DNA binding);GO:0003700(transcription factor activity, sequence-specific DNA binding);GO:0005515(protein binding);
Lus10001601.g	13	AP2/ERF-ERF	AP2/ERF->AP2/ERF-ERF	AT5G25810	tny	Integrase-type DNA-binding superfamily protein	GO:0006351(transcription, DNA-templated);GO:0006355(regulation of transcription, DNA-templated);GO:0009825(multidimensional cell growth);	GO:0005634(nucleus);	GO:0003677(DNA binding);GO:0003700(transcription factor activity, sequence-specific DNA binding);	*	*
Lus10002029.g	13	HB-other	HB->HB-other	AT5G11270	OCP3	overexpressor of cationic peroxidase 3	GO:0002229(defense response to oomycetes);GO:0006952(defense response);GO:0009414(response to water deprivation);GO:0009620(response to fungus);GO:0009682(induced systemic resistance);GO:0009737(response to abscisic acid);GO:0009738(abscisic acid-activated signaling pathway);GO:0009787(regulation of abscisic acid-activated signaling pathway);GO:0009867(jasmonic acid mediated signaling pathway);GO…	GO:0005634(nucleus);GO:0009507(chloroplast);	GO:0003677(DNA binding);GO:0003700(transcription factor activity, sequence-specific DNA binding);GO:0004601(peroxidase activity);	K09422|MYBP|http://www.genome.jp/dbget-bin/www_bget?ko:K09422	*
Lus10002206.g	13	TRAF	TRAF	AT5G58550	EOL2	ETO1-like 2	GO:0009873(ethylene-activated signaling pathway);GO:0010364(regulation of ethylene biosynthetic process);GO:0016567(protein ubiquitination);	*	GO:0005515(protein binding);
Lus10002546.g	13	TRAF	TRAF	AT1G04390	*	BTB/POZ domain-containing protein	GO:0008150(biological_process);	GO:0009507(chloroplast);	*
Lus10002912.g	13	AP2/ERF-ERF	AP2/ERF->AP2/ERF-ERF							K10875|RAD54L, RAD54|http://www.genome.jp/dbget-bin/www_bget?ko:K10875	ko03440(Homologous recombination)
Lus10003269.g	13	NAC	NAC	AT3G04070	NAC047	NAC domain containing protein 47	GO:0006351(transcription, DNA-templated);GO:0006355(regulation of transcription, DNA-templated);GO:0007275(multicellular organism development);GO:0009413(response to flooding);GO:0009793(embryo development ending in seed dormancy);GO:0010365(positive regulation of ethylene biosynthetic process);	GO:0005634(nucleus);	GO:0003677(DNA binding);GO:0003700(transcription factor activity, sequence-specific DNA binding);GO:0043565(sequence-specific DNA binding);	*	*
Lus10003998.g	13	Coactivator p15	Coactivator p15	AT4G00980	*	zinc knuckle (CCHC-type) family protein	GO:0006355(regulation of transcription, DNA-templated);	GO:0005634(nucleus);	GO:0003676(nucleic acid binding);GO:0003677(DNA binding);GO:0008270(zinc ion binding);
Lus10004628.g	13	SET	SET	AT2G19640	ASHR2	ASH1-related protein 2	GO:0008150(biological_process);	GO:0005634(nucleus);GO:0005694(chromosome);	GO:0018024(histone-lysine N-methyltransferase activity);
Lus10004638.g	13	MADS-MIKC	MADS->MADS-MIKC							*	*
Lus10005936.g	13	Others	Others	AT2G47890	*	B-box type zinc finger protein with CCT domain	GO:0006355(regulation of transcription, DNA-templated);	GO:0005622(intracellular);GO:0005634(nucleus);	GO:0003700(transcription factor activity, sequence-specific DNA binding);GO:0008270(zinc ion binding);GO:0043565(sequence-specific DNA binding);GO:0044212(transcription regulatory region DNA binding);	K09422|MYBP|http://www.genome.jp/dbget-bin/www_bget?ko:K09422	*
Lus10006000.g	13	C2C2-GATA	C2C2->C2C2-GATA							*	*
Lus10006092.g	13	OFP	OFP	AT5G01840	OFP1	ovate family protein 1	GO:0006281(DNA repair);GO:0006351(transcription, DNA-templated);GO:0045892(negative regulation of transcription, DNA-templated);GO:0051510(regulation of unidimensional cell growth);	GO:0005634(nucleus);GO:0005730(nucleolus);GO:0005856(cytoskeleton);	GO:0003677(DNA binding);GO:0005515(protein binding);	*	*
Lus10006483.g	13	B3	B3->B3	AT5G42700	*	AP2/B3-like transcriptional factor family protein	GO:0006351(transcription, DNA-templated);GO:0006355(regulation of transcription, DNA-templated);	GO:0005634(nucleus);	GO:0003677(DNA binding);	K14432|ABF|http://www.genome.jp/dbget-bin/www_bget?ko:K14432	ko04075(Plant hormone signal transduction)
Lus10007127.g	13	ARID	ARID	AT1G04880	*	HMG (high mobility group) box protein with ARID/BRIGHT DNA-binding domain	GO:0006351(transcription, DNA-templated);GO:0006355(regulation of transcription, DNA-templated);GO:0009846(pollen germination);GO:0009860(pollen tube growth);GO:0019760(glucosinolate metabolic process);	GO:0005634(nucleus);GO:0090406(pollen tube);	GO:0000400(four-way junction DNA binding);GO:0003700(transcription factor activity, sequence-specific DNA binding);GO:0008134(transcription factor binding);GO:0043565(sequence-specific DNA binding);GO:0044212(transcription regulatory region DNA binding);	*	*
Lus10007147.g	13	zf-HD	zf-HD	AT1G75240	HB33	homeobox protein 33	GO:0006351(transcription, DNA-templated);GO:0009737(response to abscisic acid);GO:0009738(abscisic acid-activated signaling pathway);GO:0045893(positive regulation of transcription, DNA-templated);	GO:0005634(nucleus);	GO:0003677(DNA binding);GO:0003700(transcription factor activity, sequence-specific DNA binding);GO:0005515(protein binding);GO:0042803(protein homodimerization activity);GO:0043565(sequence-specific DNA binding);GO:0046872(metal ion binding);
Lus10007988.g	13	mTERF	mTERF	AT1G74120	*	Mitochondrial transcription termination factor family protein	GO:0000394(RNA splicing, via endonucleolytic cleavage and ligation);GO:0006353(DNA-templated transcription, termination);GO:0006355(regulation of transcription, DNA-templated);GO:0009658(chloroplast organization);GO:0032502(developmental process);GO:0042255(ribosome assembly);	GO:0005739(mitochondrion);GO:0009507(chloroplast);	GO:0003690(double-stranded DNA binding);GO:0003723(RNA binding);GO:0003727(single-stranded RNA binding);GO:0019843(rRNA binding);	K09419|HSFF|http://www.genome.jp/dbget-bin/www_bget?ko:K09419	*
Lus10008643.g	13	Trihelix	Trihelix	AT3G10040	*	sequence-specific DNA binding transcription factors	GO:0006355(regulation of transcription, DNA-templated);GO:0010629(negative regulation of gene expression);GO:1900037(regulation of cellular response to hypoxia);	GO:0005634(nucleus);GO:0005886(plasma membrane);	GO:0003700(transcription factor activity, sequence-specific DNA binding);GO:0005515(protein binding);	K09338|HD-ZIP|http://www.genome.jp/dbget-bin/www_bget?ko:K09338	*
Lus10009227.g	13	C2C2-GATA	C2C2->C2C2-GATA							*	*
Lus10011578.g	13	bHLH	bHLH	AT4G37850	*	basic helix-loop-helix (bHLH) DNA-binding superfamily protein	GO:0006351(transcription, DNA-templated);GO:0006355(regulation of transcription, DNA-templated);	GO:0005634(nucleus);	GO:0003677(DNA binding);GO:0003700(transcription factor activity, sequence-specific DNA binding);GO:0046983(protein dimerization activity);	K09338|HD-ZIP|http://www.genome.jp/dbget-bin/www_bget?ko:K09338	*
Lus10012209.g	13	MYB-related	MYB->MYB-related	AT1G68030	*	RING/FYVE/PHD zinc finger superfamily protein	GO:0008150(biological_process);	GO:0005634(nucleus);	*	K13424|WRKY33|http://www.genome.jp/dbget-bin/www_bget?ko:K13424	ko04016(MAPK signaling pathway - plant);ko04626(Plant-pathogen interaction)
Lus10012984.g	13	AUX/IAA	AUX/IAA	AT4G29080	PAP2	phytochrome-associated protein 2	GO:0006351(transcription, DNA-templated);GO:0006355(regulation of transcription, DNA-templated);GO:0006417(regulation of translation);GO:0009733(response to auxin);GO:0009734(auxin-activated signaling pathway);	GO:0005622(intracellular);GO:0005634(nucleus);	GO:0003700(transcription factor activity, sequence-specific DNA binding);	*	*
Lus10013120.g	13	GNAT	GNAT	AT5G11340	*	Acyl-CoA N-acyltransferases (NAT) superfamily protein	*	GO:0005737(cytoplasm);	GO:0008080(N-acetyltransferase activity);	K14803|PTC2_3|http://www.genome.jp/dbget-bin/www_bget?ko:K14803	*
Lus10013242.g	13	PLATZ	PLATZ	AT2G01818	*	PLATZ transcription factor family protein	GO:0008150(biological_process);	GO:0005622(intracellular);GO:0005634(nucleus);	GO:0008270(zinc ion binding);	K14489|AHK2_3_4|http://www.genome.jp/dbget-bin/www_bget?ko:K14489	ko04075(Plant hormone signal transduction)
Lus10013535.g	13	SET	SET	AT5G06620	SDG38	SET domain protein 38	GO:0008150(biological_process);	GO:0005634(nucleus);	GO:0018024(histone-lysine N-methyltransferase activity);
Lus10013670.g	13	TAZ	TAZ	AT5G63160	BT1	BTB and TAZ domain protein 1	GO:0006355(regulation of transcription, DNA-templated);GO:0009553(embryo sac development);GO:0009555(pollen development);GO:0009733(response to auxin);GO:0009751(response to salicylic acid);GO:0030162(regulation of proteolysis);GO:0042542(response to hydrogen peroxide);GO:0042787(protein ubiquitination involved in ubiquitin-dependent protein catabolic process);GO:0043161(proteasome-mediated ubiqu…	GO:0005634(nucleus);GO:0005737(cytoplasm);GO:0019005(SCF ubiquitin ligase complex);	GO:0003712(transcription cofactor activity);GO:0004402(histone acetyltransferase activity);GO:0005515(protein binding);GO:0005516(calmodulin binding);GO:0008270(zinc ion binding);GO:0031625(ubiquitin protein ligase binding);	K14439|SMARCAD1|http://www.genome.jp/dbget-bin/www_bget?ko:K14439	*
Lus10014018.g	13	Pseudo ARR-B	Pseudo ARR-B	AT5G02810	PRR7	pseudo-response regulator 7	GO:0000160(phosphorelay signal transduction system);GO:0006351(transcription, DNA-templated);GO:0006355(regulation of transcription, DNA-templated);GO:0007623(circadian rhythm);GO:0009266(response to temperature stimulus);GO:0010017(red or far-red light signaling pathway);GO:0045892(negative regulation of transcription, DNA-templated);	GO:0005634(nucleus);GO:0005739(mitochondrion);	GO:0000156(phosphorelay response regulator activity);GO:0003677(DNA binding);	K14432|ABF|http://www.genome.jp/dbget-bin/www_bget?ko:K14432	ko04075(Plant hormone signal transduction)
Lus10014331.g	13	EIL	EIL	AT5G65100	*	Ethylene insensitive 3 family protein	GO:0006351(transcription, DNA-templated);GO:0006355(regulation of transcription, DNA-templated);	GO:0005634(nucleus);	GO:0003700(transcription factor activity, sequence-specific DNA binding);	K09419|HSFF|http://www.genome.jp/dbget-bin/www_bget?ko:K09419	*
Lus10014464.g	13	AUX/IAA	AUX/IAA	AT2G33310	IAA13	auxin-induced protein 13	GO:0006351(transcription, DNA-templated);GO:0006355(regulation of transcription, DNA-templated);GO:0009733(response to auxin);GO:0009734(auxin-activated signaling pathway);GO:0010583(response to cyclopentenone);	GO:0005634(nucleus);	GO:0003700(transcription factor activity, sequence-specific DNA binding);GO:0005515(protein binding);	*	*
Lus10015073.g	13	S1Fa-like	S1Fa-like	AT2G37120	*	S1FA-like DNA-binding protein	GO:0006351(transcription, DNA-templated);GO:0006355(regulation of transcription, DNA-templated);	GO:0005634(nucleus);	GO:0003677(DNA binding);	*	*
Lus10015103.g	13	C3H	C3H	AT3G21810	*	Zinc finger C-x8-C-x5-C-x3-H type family protein	GO:0008150(biological_process);	GO:0005634(nucleus);	GO:0003676(nucleic acid binding);GO:0003677(DNA binding);GO:0046872(metal ion binding);	*	*
Lus10015720.g	13	Pseudo ARR-B	Pseudo ARR-B	AT5G61380	TOC1	CCT motif -containing response regulator protein	GO:0000160(phosphorelay signal transduction system);GO:0006351(transcription, DNA-templated);GO:0006355(regulation of transcription, DNA-templated);GO:0007623(circadian rhythm);GO:0009908(flower development);GO:0010031(circumnutation);GO:0010468(regulation of gene expression);GO:0010629(negative regulation of gene expression);	GO:0005634(nucleus);	GO:0000156(phosphorelay response regulator activity);GO:0003677(DNA binding);GO:0003700(transcription factor activity, sequence-specific DNA binding);GO:0005515(protein binding);
Lus10015760.g	13	TCP	TCP							*	*
Lus10017602.g	13	bHLH	bHLH							K14494|DELLA|http://www.genome.jp/dbget-bin/www_bget?ko:K14494	ko04075(Plant hormone signal transduction)
Lus10018060.g	13	BBR-BPC	BBR-BPC	AT4G38910	BPC5	basic pentacysteine 5	GO:0006355(regulation of transcription, DNA-templated);GO:0009723(response to ethylene);	GO:0005634(nucleus);	GO:0003677(DNA binding);GO:0003700(transcription factor activity, sequence-specific DNA binding);GO:0043565(sequence-specific DNA binding);	*	*
Lus10018087.g	13	TAZ	TAZ	AT5G63160	BT1	BTB and TAZ domain protein 1	GO:0006355(regulation of transcription, DNA-templated);GO:0009553(embryo sac development);GO:0009555(pollen development);GO:0009733(response to auxin);GO:0009751(response to salicylic acid);GO:0030162(regulation of proteolysis);GO:0042542(response to hydrogen peroxide);GO:0042787(protein ubiquitination involved in ubiquitin-dependent protein catabolic process);GO:0043161(proteasome-mediated ubiqu…	GO:0005634(nucleus);GO:0005737(cytoplasm);GO:0019005(SCF ubiquitin ligase complex);	GO:0003712(transcription cofactor activity);GO:0004402(histone acetyltransferase activity);GO:0005515(protein binding);GO:0005516(calmodulin binding);GO:0008270(zinc ion binding);GO:0031625(ubiquitin protein ligase binding);	K09284|AP2|http://www.genome.jp/dbget-bin/www_bget?ko:K09284	*
Lus10018756.g	13	AP2/ERF-ERF	AP2/ERF->AP2/ERF-ERF	AT4G26120	*	Ankyrin repeat family protein / BTB/POZ domain-containing protein	GO:0010200(response to chitin);GO:0016567(protein ubiquitination);	*	*	K01695|trpA|http://www.genome.jp/dbget-bin/www_bget?ko:K01695	ko00260(Glycine, serine and threonine metabolism);ko00400(Phenylalanine, tyrosine and tryptophan biosynthesis);ko01230(Biosynthesis of amino acids)
Lus10019077.g	13	Pseudo ARR-B	Pseudo ARR-B	AT5G61380	TOC1	CCT motif -containing response regulator protein	GO:0000160(phosphorelay signal transduction system);GO:0006351(transcription, DNA-templated);GO:0006355(regulation of transcription, DNA-templated);GO:0007623(circadian rhythm);GO:0009908(flower development);GO:0010031(circumnutation);GO:0010468(regulation of gene expression);GO:0010629(negative regulation of gene expression);	GO:0005634(nucleus);	GO:0000156(phosphorelay response regulator activity);GO:0003677(DNA binding);GO:0003700(transcription factor activity, sequence-specific DNA binding);GO:0005515(protein binding);	K09422|MYBP|http://www.genome.jp/dbget-bin/www_bget?ko:K09422	*
Lus10019899.g	13	Others	Others	AT5G02810	PRR7	pseudo-response regulator 7	GO:0000160(phosphorelay signal transduction system);GO:0006351(transcription, DNA-templated);GO:0006355(regulation of transcription, DNA-templated);GO:0007623(circadian rhythm);GO:0009266(response to temperature stimulus);GO:0010017(red or far-red light signaling pathway);GO:0045892(negative regulation of transcription, DNA-templated);	GO:0005634(nucleus);GO:0005739(mitochondrion);	GO:0000156(phosphorelay response regulator activity);GO:0003677(DNA binding);	*	*
Lus10020684.g	13	C2C2-GATA	C2C2->C2C2-GATA
Lus10021212.g	13	Others	Others	AT3G23150	ETR2	Signal transduction histidine kinase, hybrid-type, ethylene sensor	GO:0009873(ethylene-activated signaling pathway);GO:0010105(negative regulation of ethylene-activated signaling pathway);	GO:0005783(endoplasmic reticulum);GO:0005789(endoplasmic reticulum membrane);GO:0016021(integral component of membrane);	GO:0000155(phosphorelay sensor kinase activity);GO:0004673(protein histidine kinase activity);GO:0004674(protein serine/threonine kinase activity);GO:0004872(receptor activity);GO:0005515(protein binding);GO:0005524(ATP binding);GO:0038199(ethylene receptor activity);GO:0046872(metal ion binding);GO:0051740(ethylene binding);	*	*
Lus10021629.g	13	Pseudo ARR-B	Pseudo ARR-B	AT5G61380	TOC1	CCT motif -containing response regulator protein	GO:0000160(phosphorelay signal transduction system);GO:0006351(transcription, DNA-templated);GO:0006355(regulation of transcription, DNA-templated);GO:0007623(circadian rhythm);GO:0009908(flower development);GO:0010031(circumnutation);GO:0010468(regulation of gene expression);GO:0010629(negative regulation of gene expression);	GO:0005634(nucleus);	GO:0000156(phosphorelay response regulator activity);GO:0003677(DNA binding);GO:0003700(transcription factor activity, sequence-specific DNA binding);GO:0005515(protein binding);	*	*
Lus10021880.g	13	Others	Others	AT3G23150	ETR2	Signal transduction histidine kinase, hybrid-type, ethylene sensor	GO:0009873(ethylene-activated signaling pathway);GO:0010105(negative regulation of ethylene-activated signaling pathway);	GO:0005783(endoplasmic reticulum);GO:0005789(endoplasmic reticulum membrane);GO:0016021(integral component of membrane);	GO:0000155(phosphorelay sensor kinase activity);GO:0004673(protein histidine kinase activity);GO:0004674(protein serine/threonine kinase activity);GO:0004872(receptor activity);GO:0005515(protein binding);GO:0005524(ATP binding);GO:0038199(ethylene receptor activity);GO:0046872(metal ion binding);GO:0051740(ethylene binding);	*	*
Lus10022048.g	13	GNAT	GNAT							K09419|HSFF|http://www.genome.jp/dbget-bin/www_bget?ko:K09419	*
Lus10022203.g	13	Others	Others	AT3G23150	ETR2	Signal transduction histidine kinase, hybrid-type, ethylene sensor	GO:0009873(ethylene-activated signaling pathway);GO:0010105(negative regulation of ethylene-activated signaling pathway);	GO:0005783(endoplasmic reticulum);GO:0005789(endoplasmic reticulum membrane);GO:0016021(integral component of membrane);	GO:0000155(phosphorelay sensor kinase activity);GO:0004673(protein histidine kinase activity);GO:0004674(protein serine/threonine kinase activity);GO:0004872(receptor activity);GO:0005515(protein binding);GO:0005524(ATP binding);GO:0038199(ethylene receptor activity);GO:0046872(metal ion binding);GO:0051740(ethylene binding);	K09338|HD-ZIP|http://www.genome.jp/dbget-bin/www_bget?ko:K09338	*
Lus10022599.g	13	HB-BELL	HB->HB-BELL	AT5G02030	RPL	POX (plant homeobox) family protein	GO:0006351(transcription, DNA-templated);GO:0007389(pattern specification process);GO:0010051(xylem and phloem pattern formation);GO:0010076(maintenance of floral meristem identity);GO:0010077(maintenance of inflorescence meristem identity);GO:0010089(xylem development);GO:0010154(fruit development);GO:0010223(secondary shoot formation);GO:0010228(vegetative to reproductive phase transition of me…	GO:0005634(nucleus);GO:0005829(cytosol);	GO:0003677(DNA binding);GO:0003700(transcription factor activity, sequence-specific DNA binding);GO:0005515(protein binding);GO:0043565(sequence-specific DNA binding);
Lus10022879.g	13	SET	SET	AT5G43990	SUVR2	SET-domain containing protein lysine methyltransferase family protein	GO:0034968(histone lysine methylation);GO:0080188(RNA-directed DNA methylation);	GO:0005634(nucleus);GO:0005694(chromosome);GO:0005730(nucleolus);GO:0009507(chloroplast);	GO:0005515(protein binding);GO:0008270(zinc ion binding);GO:0018024(histone-lysine N-methyltransferase activity);
Lus10023533.g	13	GNAT	GNAT	AT2G39030	NATA1	Acyl-CoA N-acyltransferases (NAT) superfamily protein	GO:0006591(ornithine metabolic process);GO:0006952(defense response);GO:0009753(response to jasmonic acid);	GO:0005737(cytoplasm);GO:0009507(chloroplast);	GO:0008080(N-acetyltransferase activity);	*	*
Lus10023633.g	13	AP2/ERF-ERF	AP2/ERF->AP2/ERF-ERF	AT2G40350	*	Integrase-type DNA-binding superfamily protein	GO:0006351(transcription, DNA-templated);GO:0006355(regulation of transcription, DNA-templated);GO:0010286(heat acclimation);	GO:0005634(nucleus);	GO:0003677(DNA binding);GO:0003700(transcription factor activity, sequence-specific DNA binding);	K09419|HSFF|http://www.genome.jp/dbget-bin/www_bget?ko:K09419	*
Lus10023636.g	13	HSF	HSF	AT3G24520	HSFC1	heat shock transcription factor C1	GO:0006351(transcription, DNA-templated);GO:0006355(regulation of transcription, DNA-templated);	GO:0005634(nucleus);	GO:0003677(DNA binding);GO:0003700(transcription factor activity, sequence-specific DNA binding);GO:0043565(sequence-specific DNA binding);	*	*
Lus10024392.g	13	MYB	MYB->MYB	AT2G37630	AS1	myb-like HTH transcriptional regulator family protein	GO:0006351(transcription, DNA-templated);GO:0006357(regulation of transcription from RNA polymerase II promoter);GO:0008356(asymmetric cell division);GO:0009615(response to virus);GO:0009651(response to salt stress);GO:0009733(response to auxin);GO:0009739(response to gibberellin);GO:0009751(response to salicylic acid);GO:0009753(response to jasmonic acid);GO:0009908(flower development);GO:000994…	GO:0000793(condensed chromosome);GO:0005634(nucleus);GO:0005730(nucleolus);	GO:0000981(RNA polymerase II transcription factor activity, sequence-specific DNA binding);GO:0001135(transcription factor activity, RNA polymerase II transcription factor recruiting);GO:0003677(DNA binding);GO:0003700(transcription factor activity, sequence-specific DNA binding);GO:0005515(protein binding);GO:0042803(protein homodimerization activity);GO:0043565(sequence-specific DNA binding);GO…	*	*
Lus10024946.g	13	SET	SET	AT5G43990	SUVR2	SET-domain containing protein lysine methyltransferase family protein	GO:0034968(histone lysine methylation);GO:0080188(RNA-directed DNA methylation);	GO:0005634(nucleus);GO:0005694(chromosome);GO:0005730(nucleolus);GO:0009507(chloroplast);	GO:0005515(protein binding);GO:0008270(zinc ion binding);GO:0018024(histone-lysine N-methyltransferase activity);	*	*
Lus10025142.g	13	B3	B3->B3	AT4G32010	HSL1	HSI2-like 1	GO:0006351(transcription, DNA-templated);GO:0006355(regulation of transcription, DNA-templated);GO:0010030(positive regulation of seed germination);GO:2000034(regulation of seed maturation);	GO:0005634(nucleus);	GO:0003700(transcription factor activity, sequence-specific DNA binding);GO:0005515(protein binding);GO:0008270(zinc ion binding);GO:0043565(sequence-specific DNA binding);	K09422|MYBP|http://www.genome.jp/dbget-bin/www_bget?ko:K09422	*
Lus10025533.g	13	B3	B3->B3	AT1G06710	*	Tetratricopeptide repeat (TPR)-like superfamily protein	GO:0009451(RNA modification);	GO:0005739(mitochondrion);GO:0043231(intracellular membrane-bounded organelle);	GO:0003723(RNA binding);GO:0004519(endonuclease activity);	*	*
Lus10025567.g	13	GNAT	GNAT	AT1G03650	*	Acyl-CoA N-acyltransferases (NAT) superfamily protein	*	GO:0005737(cytoplasm);	GO:0008080(N-acetyltransferase activity);	*	*
Lus10025582.g	13	MYB-related	MYB->MYB-related	AT3G07565	*	Protein of unknown function (DUF3755)	GO:0008150(biological_process);	GO:0005634(nucleus);GO:0009507(chloroplast);	*
Lus10026154.g	13	RB	RB	AT3G12280	RBR1	retinoblastoma-related 1	GO:0000082(G1/S transition of mitotic cell cycle);GO:0001558(regulation of cell growth);GO:0001708(cell fate specification);GO:0006349(regulation of gene expression by genetic imprinting);GO:0006351(transcription, DNA-templated);GO:0006357(regulation of transcription from RNA polymerase II promoter);GO:0007049(cell cycle);GO:0007129(synapsis);GO:0008356(asymmetric cell division);GO:0009553(embryo…	GO:0005634(nucleus);GO:0005829(cytosol);	GO:0003677(DNA binding);GO:0005515(protein binding);GO:0008134(transcription factor binding);	K14431|TGA|http://www.genome.jp/dbget-bin/www_bget?ko:K14431	ko04075(Plant hormone signal transduction)
Lus10026265.g	13	B3	B3->B3							K15032|MTERFD|http://www.genome.jp/dbget-bin/www_bget?ko:K15032	*
Lus10026687.g	13	SET	SET	AT2G19640	ASHR2	ASH1-related protein 2	GO:0008150(biological_process);	GO:0005634(nucleus);GO:0005694(chromosome);	GO:0018024(histone-lysine N-methyltransferase activity);	*	*
Lus10026920.g	13	MYB	MYB->MYB	AT5G06110	*	DnaJ domain ;Myb-like DNA-binding domain	GO:0006342(chromatin silencing);GO:0006457(protein folding);GO:0009793(embryo development ending in seed dormancy);GO:0009909(regulation of flower development);GO:0048366(leaf development);GO:0051301(cell division);GO:1902182(shoot apical meristem development);	GO:0005634(nucleus);	GO:0003677(DNA binding);GO:0042393(histone binding);GO:0043130(ubiquitin binding);	*	*
Lus10027291.g	13	GARP-G2-like	GARP->GARP-G2-like	AT3G10760	*	Homeodomain-like superfamily protein	GO:0006351(transcription, DNA-templated);GO:0006355(regulation of transcription, DNA-templated);	GO:0005634(nucleus);	GO:0003677(DNA binding);GO:0003700(transcription factor activity, sequence-specific DNA binding);	*	*
Lus10028166.g	13	C2C2-GATA	C2C2->C2C2-GATA	AT4G24470	ZIM	GATA-type zinc finger protein with TIFY domain	GO:0006355(regulation of transcription, DNA-templated);GO:0007623(circadian rhythm);GO:0030154(cell differentiation);	GO:0005634(nucleus);GO:0005667(transcription factor complex);	GO:0000977(RNA polymerase II regulatory region sequence-specific DNA binding);GO:0001085(RNA polymerase II transcription factor binding);GO:0001228(transcriptional activator activity, RNA polymerase II transcription regulatory region sequence-specific binding);GO:0003682(chromatin binding);GO:0003700(transcription factor activity, sequence-specific DNA binding);GO:0008270(zinc ion binding);GO:004…	*	*
Lus10029863.g	13	C2C2-GATA	C2C2->C2C2-GATA
Lus10030262.g	13	PHD	PHD	AT5G53430	SDG29	SET domain group 29	GO:0006355(regulation of transcription, DNA-templated);GO:0009294(DNA mediated transformation);	GO:0005634(nucleus);GO:0009506(plasmodesma);	GO:0003677(DNA binding);GO:0018024(histone-lysine N-methyltransferase activity);GO:0046872(metal ion binding);	K09422|MYBP|http://www.genome.jp/dbget-bin/www_bget?ko:K09422	*
Lus10031247.g	13	Jumonji	Jumonji	AT3G20810	JMJD5	2-oxoglutarate (2OG) and Fe(II)-dependent oxygenase superfamily protein	GO:0007623(circadian rhythm);GO:0009908(flower development);GO:0042752(regulation of circadian rhythm);GO:0055114(oxidation-reduction process);GO:0070544(histone H3-K36 demethylation);	GO:0005634(nucleus);GO:0005737(cytoplasm);	GO:0003700(transcription factor activity, sequence-specific DNA binding);GO:0046872(metal ion binding);GO:0046975(histone methyltransferase activity (H3-K36 specific));GO:0051213(dioxygenase activity);	*	*
Lus10031464.g	13	C2C2-GATA	C2C2->C2C2-GATA							K09286|EREBP|http://www.genome.jp/dbget-bin/www_bget?ko:K09286	*
Lus10031762.g	13	mTERF	mTERF	AT1G79220	*	Mitochondrial transcription termination factor family protein	GO:0006355(regulation of transcription, DNA-templated);	GO:0005739(mitochondrion);	GO:0003690(double-stranded DNA binding);	*	*
Lus10031818.g	13	Jumonji	Jumonji	AT3G20810	JMJD5	2-oxoglutarate (2OG) and Fe(II)-dependent oxygenase superfamily protein	GO:0007623(circadian rhythm);GO:0009908(flower development);GO:0042752(regulation of circadian rhythm);GO:0055114(oxidation-reduction process);GO:0070544(histone H3-K36 demethylation);	GO:0005634(nucleus);GO:0005737(cytoplasm);	GO:0003700(transcription factor activity, sequence-specific DNA binding);GO:0046872(metal ion binding);GO:0046975(histone methyltransferase activity (H3-K36 specific));GO:0051213(dioxygenase activity);	*	*
Lus10032208.g	13	C2H2	C2H2	AT4G12240	*	zinc finger (C2H2 type) family protein	GO:0006355(regulation of transcription, DNA-templated);	GO:0005739(mitochondrion);GO:0009507(chloroplast);	GO:0003676(nucleic acid binding);GO:0003700(transcription factor activity, sequence-specific DNA binding);GO:0008270(zinc ion binding);
Lus10032379.g	13	HMG	HMG	AT4G23800	3xHMG-box2	HMG (high mobility group) box protein	*	GO:0000793(condensed chromosome);GO:0000794(condensed nuclear chromosome);GO:0005634(nucleus);	GO:0003677(DNA binding);GO:0003700(transcription factor activity, sequence-specific DNA binding);	*	*
Lus10033174.g	13	bZIP	bZIP							K09264|K09264|http://www.genome.jp/dbget-bin/www_bget?ko:K09264	*
Lus10033236.g	13	GRF	GRF	AT4G24150	GRF8	growth-regulating factor 8	GO:0006351(transcription, DNA-templated);GO:0006355(regulation of transcription, DNA-templated);GO:0032502(developmental process);GO:0048366(leaf development);	GO:0005634(nucleus);GO:0009941(chloroplast envelope);	GO:0005524(ATP binding);	*	*
Lus10033312.g	13	SWI/SNF-BAF60b	SWI/SNF-BAF60b							*	*
Lus10033951.g	13	HMG	HMG							K11647|SMARCA2_4|http://www.genome.jp/dbget-bin/www_bget?ko:K11647	*
Lus10034620.g	13	C3H	C3H	AT2G47850	*	Zinc finger C-x8-C-x5-C-x3-H type family protein	GO:0008150(biological_process);	GO:0005634(nucleus);	GO:0003676(nucleic acid binding);GO:0003677(DNA binding);GO:0003729(mRNA binding);GO:0046872(metal ion binding);	*	*
Lus10034652.g	13	C2C2-Dof	C2C2->C2C2-Dof	AT5G60850	OBP4	OBF binding protein 4	GO:0006351(transcription, DNA-templated);GO:0006355(regulation of transcription, DNA-templated);	GO:0005634(nucleus);	GO:0003677(DNA binding);GO:0003700(transcription factor activity, sequence-specific DNA binding);GO:0044212(transcription regulatory region DNA binding);GO:0046872(metal ion binding);	K09264|K09264|http://www.genome.jp/dbget-bin/www_bget?ko:K09264	*
Lus10035248.g	13	C3H	C3H	AT2G47850	*	Zinc finger C-x8-C-x5-C-x3-H type family protein	GO:0008150(biological_process);	GO:0005634(nucleus);	GO:0003676(nucleic acid binding);GO:0003677(DNA binding);GO:0003729(mRNA binding);GO:0046872(metal ion binding);	*	*
Lus10035460.g	13	C3H	C3H	AT4G38890	*	FMN-linked oxidoreductases superfamily protein	GO:0055114(oxidation-reduction process);	GO:0005634(nucleus);GO:0005773(vacuole);	GO:0046872(metal ion binding);GO:0050660(flavin adenine dinucleotide binding);	*	*
Lus10035582.g	13	Trihelix	Trihelix	AT3G10040	*	sequence-specific DNA binding transcription factors	GO:0006355(regulation of transcription, DNA-templated);GO:0010629(negative regulation of gene expression);GO:1900037(regulation of cellular response to hypoxia);	GO:0005634(nucleus);GO:0005886(plasma membrane);	GO:0003700(transcription factor activity, sequence-specific DNA binding);GO:0005515(protein binding);	*	*
Lus10035714.g	13	mTERF	mTERF	AT1G78930	*	Mitochondrial transcription termination factor family protein	GO:0006355(regulation of transcription, DNA-templated);	GO:0005739(mitochondrion);GO:0009507(chloroplast);	GO:0003690(double-stranded DNA binding);	*	*
Lus10036419.g	13	Others	Others
Lus10036723.g	13	Whirly	Whirly	AT2G02740	WHY3	ssDNA-binding transcriptional regulator	GO:0006281(DNA repair);GO:0006351(transcription, DNA-templated);GO:0006355(regulation of transcription, DNA-templated);GO:0006952(defense response);	GO:0009295(nucleoid);GO:0009507(chloroplast);GO:0009508(plastid chromosome);GO:0009570(chloroplast stroma);	GO:0003677(DNA binding);GO:0003697(single-stranded DNA binding);GO:0003729(mRNA binding);	K09338|HD-ZIP|http://www.genome.jp/dbget-bin/www_bget?ko:K09338	*
Lus10037206.g	13	Whirly	Whirly
Lus10037398.g	13	C2C2-GATA	C2C2->C2C2-GATA	AT2G28340	GATA13	GATA transcription factor 13	GO:0030154(cell differentiation);	GO:0005634(nucleus);GO:0005667(transcription factor complex);	GO:0000977(RNA polymerase II regulatory region sequence-specific DNA binding);GO:0001085(RNA polymerase II transcription factor binding);GO:0001228(transcriptional activator activity, RNA polymerase II transcription regulatory region sequence-specific binding);GO:0003682(chromatin binding);GO:0003700(transcription factor activity, sequence-specific DNA binding);GO:0008270(zinc ion binding);	K09286|EREBP|http://www.genome.jp/dbget-bin/www_bget?ko:K09286	*
Lus10038336.g	13	mTERF	mTERF	AT5G45113	*	mitochondrial transcription termination factor-related / mTERF-related	GO:0006355(regulation of transcription, DNA-templated);	GO:0005739(mitochondrion);	GO:0003690(double-stranded DNA binding);	K14508|NPR1|http://www.genome.jp/dbget-bin/www_bget?ko:K14508	ko04075(Plant hormone signal transduction)
Lus10038913.g	13	MYB	MYB->MYB							K21751|DR1, NC2-beta|http://www.genome.jp/dbget-bin/www_bget?ko:K21751	*
Lus10039123.g	13	GARP-G2-like	GARP->GARP-G2-like							K09419|HSFF|http://www.genome.jp/dbget-bin/www_bget?ko:K09419	*
Lus10039295.g	13	WRKY	WRKY							*	*
Lus10039631.g	13	bHLH	bHLH	AT5G65640	bHLH093	beta HLH protein 93	GO:0006351(transcription, DNA-templated);GO:0006355(regulation of transcription, DNA-templated);GO:0007275(multicellular organism development);GO:0010371(regulation of gibberellin biosynthetic process);GO:0045487(gibberellin catabolic process);	GO:0005634(nucleus);	GO:0003677(DNA binding);GO:0003700(transcription factor activity, sequence-specific DNA binding);GO:0046983(protein dimerization activity);
Lus10040140.g	13	AP2/ERF-ERF	AP2/ERF->AP2/ERF-ERF	AT2G41710	*	Integrase-type DNA-binding superfamily protein	GO:0006351(transcription, DNA-templated);GO:0006355(regulation of transcription, DNA-templated);GO:0007275(multicellular organism development);GO:0009873(ethylene-activated signaling pathway);	GO:0005634(nucleus);	GO:0003677(DNA binding);GO:0003700(transcription factor activity, sequence-specific DNA binding);
Lus10040345.g	13	SET	SET	AT3G55080	*	SET domain-containing protein	*	GO:0009507(chloroplast);	*
Lus10040365.g	13	AP2/ERF-ERF	AP2/ERF->AP2/ERF-ERF							*	*
Lus10040780.g	13	GARP-G2-like	GARP->GARP-G2-like	AT5G59570	BOA	Homeodomain-like superfamily protein	GO:0006351(transcription, DNA-templated);GO:0006355(regulation of transcription, DNA-templated);GO:0007623(circadian rhythm);GO:0009909(regulation of flower development);	GO:0005634(nucleus);	GO:0003677(DNA binding);GO:0003700(transcription factor activity, sequence-specific DNA binding);	*	*
Lus10041096.g	13	C2C2-CO-like	C2C2->C2C2-CO-like	AT5G48250	BBX8	B-box type zinc finger protein with CCT domain	*	GO:0005634(nucleus);GO:0005886(plasma membrane);	GO:0003700(transcription factor activity, sequence-specific DNA binding);GO:0005515(protein binding);GO:0008270(zinc ion binding);	*	*
Lus10041159.g	13	Others	Others	AT3G23150	ETR2	Signal transduction histidine kinase, hybrid-type, ethylene sensor	GO:0009873(ethylene-activated signaling pathway);GO:0010105(negative regulation of ethylene-activated signaling pathway);	GO:0005783(endoplasmic reticulum);GO:0005789(endoplasmic reticulum membrane);GO:0016021(integral component of membrane);	GO:0000155(phosphorelay sensor kinase activity);GO:0004673(protein histidine kinase activity);GO:0004674(protein serine/threonine kinase activity);GO:0004872(receptor activity);GO:0005515(protein binding);GO:0005524(ATP binding);GO:0038199(ethylene receptor activity);GO:0046872(metal ion binding);GO:0051740(ethylene binding);	*	*
Lus10041313.g	13	C2C2-GATA	C2C2->C2C2-GATA	AT2G28340	GATA13	GATA transcription factor 13	GO:0030154(cell differentiation);	GO:0005634(nucleus);GO:0005667(transcription factor complex);	GO:0000977(RNA polymerase II regulatory region sequence-specific DNA binding);GO:0001085(RNA polymerase II transcription factor binding);GO:0001228(transcriptional activator activity, RNA polymerase II transcription regulatory region sequence-specific binding);GO:0003682(chromatin binding);GO:0003700(transcription factor activity, sequence-specific DNA binding);GO:0008270(zinc ion binding);	*	*
Lus10041720.g	13	bZIP	bZIP	AT4G36730	GBF1	G-box binding factor 1	GO:0006351(transcription, DNA-templated);GO:0006355(regulation of transcription, DNA-templated);GO:0010310(regulation of hydrogen peroxide metabolic process);GO:0010629(negative regulation of gene expression);GO:0090342(regulation of cell aging);	GO:0005634(nucleus);GO:0005737(cytoplasm);	GO:0003677(DNA binding);GO:0003700(transcription factor activity, sequence-specific DNA binding);GO:0005515(protein binding);GO:0043565(sequence-specific DNA binding);GO:0044212(transcription regulatory region DNA binding);	*	*
Lus10041902.g	13	CSD	CSD	AT4G36020	CSDP1	cold shock domain protein 1	GO:0006355(regulation of transcription, DNA-templated);GO:0009409(response to cold);GO:0009414(response to water deprivation);GO:0009631(cold acclimation);GO:0009651(response to salt stress);GO:0010501(RNA secondary structure unwinding);GO:0032508(DNA duplex unwinding);	*	GO:0003676(nucleic acid binding);GO:0003677(DNA binding);GO:0003690(double-stranded DNA binding);GO:0003697(single-stranded DNA binding);GO:0003723(RNA binding);GO:0003729(mRNA binding);GO:0008270(zinc ion binding);	*	*
Lus10042056.g	13	BBR-BPC	BBR-BPC	AT4G38910	BPC5	basic pentacysteine 5	GO:0006355(regulation of transcription, DNA-templated);GO:0009723(response to ethylene);	GO:0005634(nucleus);	GO:0003677(DNA binding);GO:0003700(transcription factor activity, sequence-specific DNA binding);GO:0043565(sequence-specific DNA binding);	*	*
Lus10042082.g	13	TAZ	TAZ	AT5G63160	BT1	BTB and TAZ domain protein 1	GO:0006355(regulation of transcription, DNA-templated);GO:0009553(embryo sac development);GO:0009555(pollen development);GO:0009733(response to auxin);GO:0009751(response to salicylic acid);GO:0030162(regulation of proteolysis);GO:0042542(response to hydrogen peroxide);GO:0042787(protein ubiquitination involved in ubiquitin-dependent protein catabolic process);GO:0043161(proteasome-mediated ubiqu…	GO:0005634(nucleus);GO:0005737(cytoplasm);GO:0019005(SCF ubiquitin ligase complex);	GO:0003712(transcription cofactor activity);GO:0004402(histone acetyltransferase activity);GO:0005515(protein binding);GO:0005516(calmodulin binding);GO:0008270(zinc ion binding);GO:0031625(ubiquitin protein ligase binding);	K14492|ARR-A|http://www.genome.jp/dbget-bin/www_bget?ko:K14492	ko04075(Plant hormone signal transduction)
Lus10042195.g	13	TCP	TCP	AT3G47620	TCP14	TEOSINTE BRANCHED, cycloidea and PCF (TCP) 14	GO:0006351(transcription, DNA-templated);GO:0006355(regulation of transcription, DNA-templated);GO:0008283(cell proliferation);GO:0009735(response to cytokinin);GO:0009737(response to abscisic acid);GO:0009739(response to gibberellin);GO:0010029(regulation of seed germination);GO:0010229(inflorescence development);GO:0031347(regulation of defense response);	GO:0005634(nucleus);	GO:0003677(DNA binding);GO:0003700(transcription factor activity, sequence-specific DNA binding);GO:0005515(protein binding);	K09422|MYBP|http://www.genome.jp/dbget-bin/www_bget?ko:K09422	*
Lus10042595.g	13	GNAT	GNAT	AT1G03150	*	Acyl-CoA N-acyltransferases (NAT) superfamily protein	*	*	GO:0008080(N-acetyltransferase activity);
scaffold279.36	13	GARP-G2-like	GARP->GARP-G2-like
scaffold43.117	13	NAC	NAC	AT1G25580	SOG1	NAC (No Apical Meristem) domain transcriptional regulator superfamily protein	GO:0000077(DNA damage checkpoint);GO:0006351(transcription, DNA-templated);GO:0006355(regulation of transcription, DNA-templated);GO:0007275(multicellular organism development);GO:0010332(response to gamma radiation);GO:0040020(regulation of meiotic nuclear division);	GO:0005634(nucleus);	GO:0003700(transcription factor activity, sequence-specific DNA binding);GO:0043565(sequence-specific DNA binding);	K11430|EZH2|http://www.genome.jp/dbget-bin/www_bget?ko:K11430	ko00310(Lysine degradation)
C8234915.1	14	bHLH	bHLH							*	*
Lus10001458.g	14	MYB	MYB->MYB							K09422|MYBP|http://www.genome.jp/dbget-bin/www_bget?ko:K09422	*
Lus10002724.g	14	AUX/IAA	AUX/IAA							K09286|EREBP|http://www.genome.jp/dbget-bin/www_bget?ko:K09286	*
Lus10002801.g	14	AP2/ERF-ERF	AP2/ERF->AP2/ERF-ERF	AT5G25810	tny	Integrase-type DNA-binding superfamily protein	GO:0006351(transcription, DNA-templated);GO:0006355(regulation of transcription, DNA-templated);GO:0009825(multidimensional cell growth);	GO:0005634(nucleus);	GO:0003677(DNA binding);GO:0003700(transcription factor activity, sequence-specific DNA binding);	*	*
Lus10004759.g	14	HB-HD-ZIP	HB->HB-HD-ZIP	AT4G16780	HB-2	homeobox protein 2	GO:0006351(transcription, DNA-templated);GO:0006355(regulation of transcription, DNA-templated);GO:0008283(cell proliferation);GO:0009585(red, far-red light phototransduction);GO:0009641(shade avoidance);GO:0009733(response to auxin);GO:0009735(response to cytokinin);GO:0009826(unidimensional cell growth);GO:0010016(shoot system morphogenesis);GO:0010017(red or far-red light signaling pathway);GO…	GO:0005634(nucleus);	GO:0003677(DNA binding);GO:0003700(transcription factor activity, sequence-specific DNA binding);GO:0042803(protein homodimerization activity);GO:0043565(sequence-specific DNA binding);	*	*
Lus10006547.g	14	NAC	NAC	AT3G04070	NAC047	NAC domain containing protein 47	GO:0006351(transcription, DNA-templated);GO:0006355(regulation of transcription, DNA-templated);GO:0007275(multicellular organism development);GO:0009413(response to flooding);GO:0009793(embryo development ending in seed dormancy);GO:0010365(positive regulation of ethylene biosynthetic process);	GO:0005634(nucleus);	GO:0003677(DNA binding);GO:0003700(transcription factor activity, sequence-specific DNA binding);GO:0043565(sequence-specific DNA binding);	K14484|IAA|http://www.genome.jp/dbget-bin/www_bget?ko:K14484	ko04075(Plant hormone signal transduction)
Lus10007983.g	14	MADS-MIKC	MADS->MADS-MIKC	AT5G60910	AGL8	AGAMOUS-like 8	GO:0006351(transcription, DNA-templated);GO:0006355(regulation of transcription, DNA-templated);GO:0009908(flower development);GO:0009911(positive regulation of flower development);GO:0010077(maintenance of inflorescence meristem identity);GO:0010154(fruit development);GO:0030154(cell differentiation);GO:0045944(positive regulation of transcription from RNA polymerase II promoter);	GO:0005634(nucleus);	GO:0000977(RNA polymerase II regulatory region sequence-specific DNA binding);GO:0003700(transcription factor activity, sequence-specific DNA binding);GO:0005515(protein binding);GO:0046983(protein dimerization activity);
Lus10008129.g	14	Tify	Tify							*	*
Lus10009472.g	14	MADS-MIKC	MADS->MADS-MIKC	AT1G71692	AGL12	AGAMOUS-like 12	GO:0006351(transcription, DNA-templated);GO:0009908(flower development);GO:0010228(vegetative to reproductive phase transition of meristem);GO:0040008(regulation of growth);GO:0045944(positive regulation of transcription from RNA polymerase II promoter);GO:0048364(root development);	GO:0005634(nucleus);	GO:0000977(RNA polymerase II regulatory region sequence-specific DNA binding);GO:0003700(transcription factor activity, sequence-specific DNA binding);GO:0046983(protein dimerization activity);
Lus10011348.g	14	SBP	SBP	AT5G50670	SPL13B	Squamosa promoter-binding protein-like (SBP domain) transcription factor family protein	GO:0048653(anther development);	GO:0005634(nucleus);	GO:0003677(DNA binding);
Lus10012196.g	14	C2H2	C2H2	AT3G57480	*	zinc finger (C2H2 type, AN1-like) family protein	GO:0008150(biological_process);	GO:0005634(nucleus);	GO:0003676(nucleic acid binding);GO:0008270(zinc ion binding);
Lus10013166.g	14	Tify	Tify							*	*
Lus10013318.g	14	OFP	OFP							K06620|E2F3|http://www.genome.jp/dbget-bin/www_bget?ko:K06620	*
Lus10014423.g	14	E2F-DP	E2F-DP	AT5G03415	DPB	Transcription factor DP	GO:0000082(G1/S transition of mitotic cell cycle);GO:0006351(transcription, DNA-templated);GO:0006355(regulation of transcription, DNA-templated);GO:0006357(regulation of transcription from RNA polymerase II promoter);GO:0042023(DNA endoreduplication);	GO:0005634(nucleus);GO:0005667(transcription factor complex);GO:0005737(cytoplasm);	GO:0000981(RNA polymerase II transcription factor activity, sequence-specific DNA binding);GO:0003677(DNA binding);GO:0005515(protein binding);GO:0046982(protein heterodimerization activity);
Lus10015054.g	14	C3H	C3H	AT2G20280	*	Zinc finger C-x8-C-x5-C-x3-H type family protein	GO:0008150(biological_process);	GO:0005737(cytoplasm);	GO:0003676(nucleic acid binding);GO:0003677(DNA binding);GO:0046872(metal ion binding);
Lus10015055.g	14	AP2/ERF-AP2	AP2/ERF->AP2/ERF-AP2							*	*
Lus10015282.g	14	Trihelix	Trihelix	AT3G58630	*	sequence-specific DNA binding transcription factors	GO:0006355(regulation of transcription, DNA-templated);	GO:0005634(nucleus);	GO:0003700(transcription factor activity, sequence-specific DNA binding);
Lus10015421.g	14	SBP	SBP
Lus10015764.g	14	SBP	SBP	AT5G50670	SPL13B	Squamosa promoter-binding protein-like (SBP domain) transcription factor family protein	GO:0048653(anther development);	GO:0005634(nucleus);	GO:0003677(DNA binding);	*	*
[truncated: 122 more rows]
