# Supplementary material for: Transcriptome analysis and molecular mechanism of linseed (Linum usitatissimum L.) drought tolerance under repeated drought using single-molecule long-read sequencing
Source: BMC Genomics. 2021 Feb 9;22:109. doi: 10.1186/s12864-021-07416-5 (PMC7871411; doi:10.1186/s12864-021-07416-5)
Supplement: Supplementary file 21 — Additional file 21: Table S17. All sample FPKM sheet (XLS 3860 kb) [file 12864_2021_7416_MOESM21_ESM.xls]

Gene	z141-NE-1	z141-NE-2	NY17-NE-1	NY17-NE-2	z141-RW-1	z141-RW-2	z141-RD-1	z141-RD-2	z141-DS-1	z141-DS-2	NY17-DS-1	NY17-DS-2	NY17-RW-1	NY17-RW-2	NY17-RD-1	NY17-RD-2
C7972335.1	56.64	43.79	53.80	43.46	34.78	36.19	25.02	58.91	50.40	30.07	36.39	56.64	48.53	114.31	44.96	56.29
C8065411.1	123.68	103.45	142.98	120.42	171.71	132.96	146.53	127.51	128.20	109.70	128.42	151.54	107.42	171.01	200.60	171.69
C8108557.1	333.52	290.76	330.76	203.44	151.43	157.21	100.72	130.02	584.28	204.62	323.72	263.58	125.34	264.31	143.49	243.34
C8124133.1	555.93	407.81	656.81	455.58	113.10	253.76	38.95	138.29	33.94	15.38	37.33	41.54	292.04	229.44	76.86	189.38
C8129135.1	0.00	14.33	11.80	0.00	0.00	23.00	13.74	20.06	59.64	76.03	42.71	25.32	27.31	0.00	14.49	42.04
C8171617.1	371.26	370.96	677.43	537.31	44.87	49.44	23.01	15.39	144.12	110.24	172.99	207.61	58.32	100.49	29.62	57.23
C8173293.1	33.23	36.06	79.06	35.85	33.01	55.59	37.58	74.00	97.22	44.43	68.56	61.78	70.50	66.67	76.97	118.14
C8184451.1	7.51	8.93	11.83	11.50	4.01	10.14	11.06	19.51	5.46	3.88	5.27	6.30	9.57	7.10	15.17	22.65
C8194373.1	819.27	837.73	836.80	912.70	746.45	731.67	202.88	306.32	453.97	317.10	515.44	555.58	799.70	1280.71	380.40	531.27
C8234915.1	2.87	1.99	2.28	1.41	0.38	1.24	13.55	2.03	3.25	6.42	2.42	0.99	4.67	3.63	3.24	2.72
C8241501.1	6.79	7.67	10.83	13.07	5.56	11.51	6.74	9.92	8.39	6.63	10.78	5.97	14.16	18.69	10.56	15.82
C8253577.1	1697.45	1634.36	1931.91	1741.43	1321.91	1650.50	1909.71	2841.69	4013.76	3127.79	3823.92	3962.03	1592.85	2706.05	3187.58	3562.99
C8256907.1	17.02	21.71	34.36	26.77	37.33	40.18	31.20	57.08	39.60	36.01	20.26	27.81	48.00	54.71	50.94	51.54
C8256923.1	16.52	18.47	34.87	24.96	35.81	55.87	38.41	64.58	61.73	51.30	43.24	45.42	64.47	79.54	61.91	75.18
C8257955.1	37.95	43.72	19.27	21.03	27.85	33.60	28.84	61.86	97.18	69.54	39.86	47.54	19.18	14.90	27.13	62.52
C8262717.1	3.40	2.41	7.51	5.77	13.58	15.54	6.09	13.74	22.52	14.42	15.16	17.55	19.16	29.31	14.47	25.53
C8263593.1	21.13	21.24	15.67	18.04	21.37	22.68	14.59	16.74	6.86	8.45	18.02	14.62	17.59	22.83	18.22	23.25
C8267755.1	15.25	16.88	25.45	27.28	25.97	30.29	33.78	48.00	44.83	31.73	28.86	28.42	41.16	42.90	54.06	50.81
C8276591.1	22.91	20.06	29.59	26.50	39.20	45.07	30.42	36.22	28.95	25.69	28.36	28.68	45.88	46.92	36.69	38.56
C8278971.1	16.17	14.36	30.96	24.41	18.78	31.67	25.19	25.04	28.69	19.92	26.98	28.97	23.63	37.12	28.81	48.56
C8282823.1	7.81	8.66	11.42	8.49	12.63	16.94	14.14	20.08	20.80	16.68	20.33	19.67	15.28	18.33	19.20	21.42
C8287591.1	0.06	0.47	1.04	0.34	1.53	0.63	6.57	6.57	1.08	1.85	1.08	0.74	2.98	2.33	9.62	4.69
C8288963.1	0.90	1.11	0.87	1.08	2.41	4.98	2.80	5.64	4.10	1.87	3.02	2.44	5.22	5.06	5.21	6.03
C8290341.1	0.19	0.31	0.34	0.52	0.08	0.00	0.74	0.46	8.17	6.80	3.04	1.63	0.66	1.30	0.11	0.38
C8293871.1	2.82	2.55	3.94	2.93	1.03	2.59	1.36	3.69	4.43	3.04	3.21	5.37	1.85	5.32	2.68	5.75
C8299867.1	45.77	44.30	49.99	33.11	24.87	30.82	56.90	78.26	138.21	90.90	83.92	106.69	36.01	34.90	59.51	87.63
C8301775.1	0.90	1.16	5.67	2.74	1.43	3.29	6.17	7.90	8.51	4.24	6.40	8.51	9.33	8.09	16.67	8.56
C8302981.1	4.77	6.73	13.73	11.73	12.87	12.56	24.88	30.60	18.89	16.06	19.53	15.86	15.99	20.32	26.94	35.89
C8303341.1	10.38	9.39	29.94	23.62	148.54	188.91	135.54	186.78	89.46	87.97	83.19	66.67	231.35	172.92	184.38	176.84
C8306605.1	21.88	21.14	35.59	27.24	39.74	44.11	61.57	77.10	64.41	60.87	52.76	56.21	45.24	49.10	72.22	55.57
C8308561.1	12.70	16.83	23.93	19.22	26.28	29.50	24.39	29.82	28.22	19.05	26.59	23.87	34.76	37.14	27.02	38.93
C8308745.1	29.92	29.91	59.11	30.40	83.93	117.52	87.49	126.49	118.12	89.11	96.37	92.86	145.71	124.76	121.99	160.55
C8309375.1	3.78	3.80	8.26	5.49	4.48	7.92	0.93	2.19	2.19	3.58	4.49	3.49	7.77	8.46	0.99	2.98
C8309561.1	2487.75	2393.24	3149.39	2783.85	548.65	944.07	179.70	459.17	271.55	167.73	289.35	239.64	1086.72	988.92	328.03	596.03
C8309935.1	0.79	0.37	0.65	1.03	2.18	3.40	5.94	6.38	6.25	5.15	4.24	3.96	3.84	3.78	5.21	4.22
C8310011.1	1.87	1.82	0.85	1.90	8.37	8.30	44.50	46.54	19.81	22.65	13.13	18.64	4.57	4.80	46.84	29.23
C8310897.1	11.13	8.67	13.82	11.26	13.97	37.73	2.33	5.86	11.09	6.64	9.15	11.99	23.72	26.41	3.06	7.69
C8313301.1	12.14	10.80	15.69	10.31	16.09	26.16	22.59	30.26	24.35	19.88	16.19	24.75	23.68	18.84	30.60	35.69
C8315697.1	6.78	4.78	16.12	9.93	5.29	8.99	2.56	7.04	6.97	5.45	5.73	7.18	8.54	6.54	3.11	8.22
C8318147.1	10.79	9.59	11.59	10.98	2.12	3.07	2.45	2.10	7.83	6.09	10.61	9.84	3.17	3.59	2.89	5.09
C8318779.1	13.22	11.98	18.77	12.00	10.58	34.20	18.56	42.32	22.47	11.97	18.29	15.94	34.07	45.13	37.19	55.54
C8321137.1	2.86	5.96	9.75	8.26	15.65	35.29	18.86	24.18	22.53	18.11	19.89	18.19	18.19	15.01	32.22	37.81
C8321417.1	0.00	0.20	0.42	0.25	0.11	0.11	0.09	0.33	0.69	0.89	0.10	0.70	0.10	0.00	0.40	0.36
C8322565.1	32.42	32.35	41.52	39.86	6.96	12.24	11.28	10.76	44.57	29.03	36.34	28.65	10.50	12.60	12.36	23.38
C8323851.1	0.18	0.00	0.63	0.08	12.80	9.06	3.74	5.96	1.29	0.69	1.39	0.88	8.47	9.83	4.87	4.43
C8324033.1	0.41	2.46	3.72	1.66	2.08	4.36	5.87	7.80	7.74	4.72	7.95	9.57	4.79	1.91	5.05	8.66
C8324795.1	65.84	97.67	282.80	108.46	235.15	327.49	127.32	309.53	229.83	114.50	130.34	99.99	444.62	401.43	221.06	311.66
C8325345.1	3.70	4.05	4.89	3.48	3.18	4.77	13.50	14.54	8.40	9.96	9.03	9.66	6.77	6.53	9.32	7.01
C8329975.1	2.77	1.97	1.42	2.77	2.10	1.23	6.04	8.71	8.13	5.43	6.57	5.65	3.23	3.16	7.12	8.96
C8330457.1	12.40	13.36	19.63	18.52	13.05	20.08	25.91	40.86	42.29	32.84	33.78	32.36	21.01	26.67	43.94	54.86
C8331123.1	3.13	4.83	7.02	3.82	4.45	6.41	4.26	6.21	7.18	2.73	3.28	2.91	6.70	8.06	7.72	9.38
C8331765.1	9.25	11.50	15.41	15.05	25.10	38.03	33.23	30.81	21.95	12.34	15.53	13.42	35.77	36.80	47.79	47.94
C8332723.1	3.72	5.32	4.53	2.46	3.64	4.06	4.09	3.33	8.32	8.53	6.20	5.87	4.02	2.97	4.71	5.87
C8333471.1	23.63	18.54	29.06	23.96	27.37	23.13	47.59	75.00	62.20	46.24	41.08	45.12	23.89	39.23	71.56	75.70
C8339249.1	15.17	14.62	26.92	21.44	43.15	48.37	73.82	79.24	45.83	53.53	38.11	40.52	45.55	51.65	76.83	61.40
C8339529.1	4.44	8.18	11.10	13.17	14.57	18.84	4.77	10.03	10.22	7.68	14.55	13.26	22.06	21.44	13.83	15.80
C8341955.1	0.00	0.00	0.00	0.00	0.00	1.79	0.24	3.04	1.74	1.24	0.00	0.00	0.00	1.20	2.39	0.00
C8342297.1	9.03	11.87	19.29	13.74	23.83	37.91	37.51	48.21	56.33	39.34	39.65	44.81	37.97	40.72	60.88	71.56
C8347205.1	2.56	2.84	3.43	2.76	4.42	3.03	3.06	3.71	3.68	2.77	4.28	3.55	6.82	3.87	3.58	3.54
C8347701.1	0.93	1.44	3.79	0.90	6.97	6.93	3.30	2.94	1.41	1.44	1.80	1.05	16.40	8.69	4.97	7.73
C8348977.1	6.57	5.68	7.32	9.00	6.97	15.64	10.60	17.15	18.94	19.77	11.04	18.87	13.63	12.60	20.10	25.23
C8352097.1	12.21	13.15	15.59	9.95	18.72	18.17	19.56	15.18	18.04	14.52	12.08	15.12	25.37	22.46	20.74	18.94
C8352669.1	2.23	1.32	4.17	2.12	1.98	0.80	8.42	15.24	16.01	8.17	1.90	3.98	2.76	6.87	10.53	21.33
C8354341.1	0.00	0.00	0.55	0.00	0.32	0.60	0.50	0.30	0.23	0.00	0.51	0.25	2.35	0.92	0.54	0.74
C8356655.1	0.00	0.00	0.00	0.00	0.00	0.00	0.00	0.00	0.00	0.00	0.00	0.00	0.10	0.00	0.09	0.16
C8357553.1	2.91	3.11	5.26	4.28	12.39	11.81	9.69	12.35	8.54	5.41	5.82	6.78	13.15	9.78	12.21	14.49
C8360617.1	38.78	37.90	58.60	35.34	23.42	35.76	50.70	83.55	97.98	80.27	68.65	77.33	38.38	34.05	56.83	82.07
C8364781.1	1.47	1.90	3.72	2.25	3.54	3.68	4.46	3.51	3.36	2.93	4.48	5.23	4.37	3.62	6.36	5.97
C8371221.1	23.78	26.14	37.17	31.65	29.32	50.36	38.01	52.81	47.13	42.86	34.54	41.57	39.21	40.17	46.76	54.01
C8371231.1	0.00	0.00	0.00	0.00	0.00	0.00	0.00	0.00	0.00	0.00	0.00	0.29	0.00	0.00	0.45	0.13
C8372261.1	0.21	0.07	0.87	0.87	0.88	0.49	1.04	1.88	1.48	1.51	1.53	1.56	1.97	1.54	3.05	2.22
C8373107.1	24.46	21.10	13.23	9.89	27.76	24.43	21.10	26.36	33.44	29.03	29.44	33.23	11.38	23.47	31.21	33.09
C8373659.1	2.12	2.24	2.10	1.21	2.65	3.51	8.39	6.72	7.15	6.07	4.67	3.72	6.00	3.07	11.01	11.21
C8375679.1	4.19	3.28	6.00	5.83	5.39	6.83	4.88	4.40	4.93	3.72	4.27	5.25	6.61	6.74	7.90	7.71
C8382575.1	14.27	13.46	14.35	13.00	13.91	18.98	35.70	45.92	46.47	31.34	22.58	24.38	17.14	24.40	45.60	59.78
C8384823.1	28.92	29.24	33.74	27.21	22.79	27.96	31.04	42.76	58.33	46.73	51.35	60.38	29.53	27.64	33.41	45.57
C8385553.1	0.00	0.00	0.00	0.00	0.09	0.25	4.20	5.85	5.50	2.98	2.45	3.46	0.25	0.00	2.53	4.07
Lus10000004.g	0.00	0.00	0.00	0.00	0.00	0.00	0.00	0.00	0.00	0.00	0.00	4.89	0.00	0.00	0.00	0.00
Lus10000006.g	0.00	0.00	0.00	0.00	0.00	3.05	0.00	0.00	0.00	0.00	2.47	0.00	0.00	0.00	0.00	0.00
Lus10000007.g	2.95	0.00	0.00	2.47	0.00	1.81	3.36	1.82	0.68	0.71	5.11	3.15	0.00	0.91	0.00	4.56
Lus10000008.g	0.00	0.00	0.00	0.00	2.42	0.00	0.00	0.00	0.00	0.00	0.00	0.00	0.00	0.00	0.00	5.72
Lus10000009.g	0.29	0.30	0.30	0.00	0.43	1.46	1.78	0.71	0.27	0.81	0.54	0.31	0.00	0.00	0.31	3.34
Lus10000010.g	0.00	0.00	0.00	2.25	0.00	0.00	0.00	0.00	0.00	0.00	2.12	3.69	0.00	3.32	5.54	0.00
Lus10000011.g	9.06	6.72	6.45	4.03	9.25	9.16	29.85	24.37	32.68	24.86	22.76	27.14	9.95	14.42	24.12	21.04
Lus10000012.g	0.00	0.00	0.00	2.82	0.00	1.51	0.00	4.12	0.00	1.57	0.42	4.61	0.00	0.00	1.65	6.05
Lus10000013.g	0.00	2.62	7.56	3.94	0.00	10.36	0.00	1.96	0.00	2.64	0.00	16.06	0.00	7.95	2.07	4.81
Lus10000014.g	0.00	1.02	0.25	0.00	1.71	0.00	0.32	0.00	0.32	0.00	0.00	2.80	1.40	0.00	0.55	0.00
Lus10000015.g	1.89	0.00	0.00	0.00	0.08	1.12	0.00	1.03	0.10	0.00	1.52	0.00	0.00	0.00	0.00	0.91
Lus10000016.g	0.00	0.00	0.00	0.16	0.00	0.00	0.00	0.00	0.00	0.00	0.00	0.00	0.00	0.00	0.00	0.00
Lus10000017.g	0.00	0.00	0.00	0.00	0.00	0.00	4.52	1.37	2.02	2.78	2.84	1.29	0.00	0.00	0.00	3.39
Lus10000019.g	0.00	0.00	0.00	0.64	0.00	0.00	0.00	0.00	3.54	3.42	1.73	0.00	2.05	0.00	0.81	0.00
Lus10000020.g	0.15	0.33	0.70	0.83	0.77	0.18	1.09	1.11	0.73	0.82	0.99	0.60	0.36	0.19	1.68	1.37
Lus10000021.g	0.00	0.00	0.00	0.00	1.56	0.00	0.00	0.00	0.00	0.00	0.00	0.76	0.00	0.00	0.00	0.00
Lus10000022.g	0.00	0.00	0.00	0.00	0.00	0.00	0.00	0.00	0.00	0.65	0.21	0.00	0.00	0.00	0.00	0.00
Lus10000023.g	0.42	1.69	2.11	0.77	0.71	2.20	1.87	1.03	0.68	1.52	1.07	1.81	4.12	1.41	1.56	2.39
Lus10000025.g	0.12	2.26	0.03	0.00	0.71	0.00	0.00	2.51	0.00	0.00	2.97	0.76	0.00	0.58	1.75	1.26
Lus10000026.g	8.58	15.27	4.66	7.21	8.01	3.62	15.54	3.59	1.87	2.96	4.99	1.01	5.21	5.73	2.84	4.68
Lus10000027.g	1.02	1.12	0.24	0.37	2.42	1.76	1.28	0.76	0.99	1.31	0.00	0.42	1.73	3.38	2.05	3.97
Lus10000028.g	0.00	0.00	6.63	0.00	4.16	0.00	5.72	2.52	0.00	0.00	0.00	0.00	0.00	0.00	0.00	2.44
Lus10000029.g	0.90	0.00	0.41	0.00	0.00	0.00	0.00	0.00	0.06	0.00	0.21	0.00	0.00	0.00	0.00	0.00
Lus10000030.g	16.19	17.62	13.55	15.09	44.80	22.62	39.40	16.57	21.24	23.92	18.90	20.13	28.26	11.37	18.18	10.77
Lus10000031.g	0.00	0.00	0.00	0.00	0.00	0.00	0.00	0.00	0.00	0.00	2.26	0.00	0.00	0.00	0.00	0.00
Lus10000032.g	2.79	5.47	1.63	12.04	5.37	0.00	0.00	0.00	0.00	2.74	0.93	0.00	4.48	9.71	0.00	0.00
Lus10000034.g	0.00	0.00	0.00	0.00	0.00	0.00	0.00	0.00	0.00	0.00	0.00	0.00	0.00	0.00	0.00	0.39
Lus10000035.g	16.76	4.03	19.23	19.95	5.09	4.90	5.38	13.68	22.48	28.16	30.63	23.61	5.64	9.22	10.17	17.09
Lus10000036.g	2.33	1.20	9.28	10.74	1.53	1.87	3.18	12.00	14.62	18.57	19.74	9.69	1.61	9.10	8.17	11.83
Lus10000037.g	0.00	0.13	0.14	0.22	0.00	0.29	5.31	0.44	0.93	2.10	0.59	0.24	0.00	0.00	0.54	0.13
Lus10000038.g	0.40	0.31	0.00	0.16	0.00	0.43	0.00	0.03	0.00	1.21	0.00	0.10	0.25	0.17	0.08	0.37
Lus10000039.g	87.98	95.23	95.83	95.18	183.26	232.69	413.22	485.96	283.45	224.35	193.98	175.02	196.17	247.04	502.52	496.73
Lus10000040.g	2.97	3.00	3.27	3.78	2.23	3.85	3.92	3.24	4.51	5.34	4.07	5.15	9.49	4.59	6.12	8.34
Lus10000041.g	0.00	1.57	0.27	0.00	2.00	0.10	0.00	0.20	0.17	0.97	0.00	0.00	0.29	0.00	0.00	0.00
Lus10000043.g	1.28	0.90	3.21	0.55	1.47	2.20	0.63	2.52	2.94	1.62	3.91	4.01	2.80	1.55	3.96	2.86
Lus10000044.g	4.78	2.84	7.41	4.53	4.47	5.54	8.33	8.28	10.76	9.87	7.89	12.49	7.21	8.83	12.72	11.20
Lus10000046.g	20.52	22.19	22.99	26.07	19.49	8.83	16.24	14.16	12.72	20.01	8.50	5.66	13.70	20.16	10.68	8.98
Lus10000047.g	0.00	0.00	12.14	3.03	0.00	0.00	0.00	0.00	7.20	0.00	16.26	0.00	12.97	0.00	18.33	9.90
Lus10000048.g	0.50	0.99	1.93	0.00	15.70	6.31	5.12	2.81	2.61	34.26	1.43	0.00	4.21	1.64	14.43	4.06
Lus10000049.g	0.00	0.00	0.00	0.12	0.17	0.00	0.00	0.00	0.13	0.31	0.04	0.00	0.00	0.33	0.00	0.13
Lus10000050.g	1.57	0.00	0.00	2.79	0.50	0.00	0.00	3.89	0.15	0.00	0.25	0.78	0.00	0.71	0.92	0.94
Lus10000051.g	0.37	0.03	0.00	0.00	0.17	0.00	0.00	0.75	0.00	0.00	0.84	0.00	0.00	0.95	0.00	0.01
Lus10000052.g	4.08	2.00	9.09	4.38	9.37	10.28	11.31	14.17	16.31	9.19	9.26	9.63	18.44	18.43	18.23	21.11
Lus10000053.g	17.11	20.87	22.56	18.00	13.54	10.38	25.22	7.62	19.32	30.55	22.16	27.43	13.15	13.48	35.08	20.76
Lus10000054.g	0.00	0.00	0.00	0.00	0.00	0.00	0.00	0.00	0.00	0.00	0.00	0.00	0.00	0.45	0.00	0.00
Lus10000055.g	0.39	0.56	1.93	0.47	1.12	0.92	1.05	2.79	4.32	2.22	2.24	2.66	2.99	1.60	3.26	5.74
Lus10000056.g	0.00	0.00	0.00	0.00	0.00	0.00	0.00	0.00	0.00	265.49	0.00	0.00	0.00	0.00	0.00	0.00
Lus10000057.g	0.00	0.00	0.00	0.00	0.00	0.00	0.00	3.16	9.33	0.06	0.00	0.00	0.00	0.00	0.00	0.00
Lus10000058.g	0.00	0.00	0.00	0.00	1.16	0.00	0.00	7.49	0.00	0.00	0.00	0.00	1.58	0.00	0.00	0.00
Lus10000059.g	23.89	35.00	12.69	17.22	32.54	28.12	39.72	44.53	32.43	27.12	28.93	71.30	64.12	17.97	34.32	46.16
Lus10000060.g	9.50	7.34	1.19	0.49	10.29	12.06	4.76	2.80	3.75	8.57	0.00	0.62	0.75	1.44	0.00	4.25
Lus10000061.g	0.00	0.08	0.00	0.00	0.00	0.00	0.26	0.00	0.21	0.00	0.00	0.00	0.38	0.00	0.68	0.00
Lus10000062.g	21.10	6.37	22.29	23.32	11.43	37.99	17.89	54.34	24.86	19.16	26.95	46.65	24.57	42.84	53.08	55.36
Lus10000063.g	0.00	0.00	2.53	0.00	0.00	0.00	0.00	0.00	0.00	0.00	0.00	0.00	0.00	0.00	0.00	0.00
Lus10000064.g	0.00	0.21	0.63	0.51	0.00	1.29	0.19	0.00	0.36	0.20	6.69	2.15	0.90	0.68	3.75	0.00
Lus10000065.g	10.90	8.80	2.64	3.94	36.18	14.73	27.51	6.11	4.73	7.84	8.28	6.32	10.59	7.15	10.54	6.91
Lus10000066.g	18.89	21.01	30.12	19.07	40.63	38.43	40.75	40.82	30.98	42.78	36.06	46.89	58.79	36.90	36.14	34.24
Lus10000067.g	7.18	6.96	6.25	6.80	7.36	10.90	10.03	12.43	16.77	14.76	12.24	14.54	11.04	12.20	18.60	18.04
Lus10000069.g	0.00	0.02	0.21	0.78	0.17	0.43	0.00	0.17	0.90	0.33	0.38	0.52	0.03	0.24	0.59	0.11
Lus10000071.g	0.00	0.42	0.00	0.23	0.00	0.00	0.00	0.00	0.12	0.14	0.42	0.00	0.15	0.16	0.28	0.00
Lus10000072.g	0.00	0.00	0.00	0.00	0.00	0.00	0.00	1.87	0.01	0.00	0.00	0.00	0.00	0.00	0.25	0.51
Lus10000073.g	0.00	0.00	0.00	0.00	0.00	0.00	0.00	0.00	0.00	0.00	0.00	0.00	0.07	0.07	0.00	0.00
Lus10000074.g	3.54	3.69	6.33	7.96	6.83	4.31	18.35	46.58	56.20	47.79	24.69	24.85	3.01	3.21	3.95	9.45
Lus10000075.g	5.02	4.33	1.44	1.19	1.10	1.82	2.20	4.36	6.56	10.25	5.86	6.27	0.94	0.00	2.25	1.52
Lus10000076.g	26.53	32.69	46.89	38.49	32.03	35.71	56.64	36.52	57.29	74.19	68.79	60.99	39.53	41.29	51.56	41.30
Lus10000077.g	31.88	26.85	34.29	31.56	47.11	40.91	44.81	48.66	53.30	50.28	51.61	60.46	42.31	46.82	31.32	44.45
Lus10000079.g	0.00	0.00	0.00	0.00	0.00	0.00	0.00	0.00	0.00	0.00	0.00	0.00	0.00	2.47	0.00	0.00
Lus10000080.g	0.00	0.00	0.00	0.04	0.00	0.00	0.00	0.00	0.00	0.00	0.00	0.00	0.00	0.00	0.00	0.00
Lus10000081.g	36.77	39.10	42.44	40.67	30.07	35.13	22.71	35.75	72.13	51.11	44.21	61.54	26.96	42.02	32.32	43.27
Lus10000083.g	85.18	84.56	53.31	64.79	87.69	80.31	72.97	55.37	63.10	54.41	74.88	62.56	67.61	57.72	81.97	75.54
Lus10000084.g	23.68	16.72	16.78	19.88	16.03	15.20	13.58	13.28	19.37	15.54	20.98	16.80	19.09	15.19	17.15	13.41
Lus10000085.g	0.00	0.00	0.00	0.18	0.00	0.00	0.00	0.00	0.00	0.00	0.00	0.00	0.00	0.00	0.00	0.00
Lus10000086.g	0.00	0.33	0.30	0.94	0.00	1.10	0.83	0.00	0.42	0.64	0.00	0.64	0.40	0.46	2.07	0.50
Lus10000087.g	0.00	0.00	0.00	0.26	0.00	0.00	0.00	0.00	0.57	0.00	0.00	0.00	0.00	0.00	0.00	0.00
Lus10000090.g	6.18	8.91	8.44	9.30	7.25	5.87	8.33	4.61	6.79	3.80	10.34	10.44	5.28	6.26	6.24	3.85
Lus10000091.g	3.67	1.66	0.00	0.87	1.35	0.00	0.00	1.17	0.00	0.71	4.99	0.00	1.60	2.78	0.00	0.00
Lus10000092.g	0.15	0.00	0.00	0.40	0.56	0.18	0.15	0.18	0.00	0.00	0.64	0.00	0.86	0.55	0.65	0.59
Lus10000093.g	15.04	11.78	12.99	15.18	5.97	8.98	3.03	4.47	12.81	11.61	17.77	21.29	9.86	8.19	3.95	4.23
Lus10000094.g	0.00	0.00	0.45	0.00	0.00	0.00	0.00	0.05	0.00	0.00	0.00	0.00	0.00	0.00	0.00	0.00
Lus10000095.g	142.45	177.10	117.97	136.72	75.88	60.72	103.29	132.68	206.56	185.37	152.70	189.31	64.98	51.05	87.91	120.67
Lus10000096.g	1.59	2.59	2.11	1.86	2.75	2.75	2.02	0.95	3.00	3.78	4.45	4.03	1.69	0.79	2.37	1.51
Lus10000097.g	25.19	19.42	28.86	18.88	74.01	81.91	55.91	51.42	27.34	31.18	19.82	25.56	97.18	62.79	40.09	45.50
Lus10000098.g	1.11	1.07	0.96	1.17	1.73	2.04	1.75	1.91	2.75	3.82	2.40	4.61	1.78	0.76	1.59	2.20
Lus10000099.g	0.44	0.00	0.25	0.00	0.07	0.99	0.00	0.00	0.18	0.00	0.35	0.08	0.00	2.50	0.73	0.00
Lus10000101.g	0.00	2.19	0.00	0.00	1.40	3.49	0.00	0.00	0.00	0.00	0.00	4.72	0.00	11.22	0.00	7.20
Lus10000104.g	0.00	0.00	0.00	0.00	0.00	0.00	5.70	0.00	0.00	0.00	7.56	4.77	0.00	0.00	1.92	2.19
Lus10000105.g	0.88	0.00	0.00	0.00	0.00	5.66	13.43	7.51	7.20	8.36	3.87	6.89	0.00	2.17	5.47	10.38
Lus10000106.g	5.88	9.44	14.99	9.96	16.58	14.99	8.00	12.07	25.52	14.32	18.27	17.70	22.23	20.87	16.82	32.02
Lus10000108.g	0.51	0.73	0.58	0.61	0.00	0.20	0.52	0.41	1.29	2.52	0.18	0.84	0.00	0.42	0.56	0.00
Lus10000110.g	8.20	5.95	9.87	6.54	4.60	4.43	4.58	4.42	7.91	10.76	9.76	11.39	3.73	4.01	3.72	6.13
Lus10000111.g	0.94	1.27	0.18	0.50	2.68	1.67	4.21	2.64	0.38	0.51	1.12	1.29	2.06	1.75	4.67	3.46
Lus10000113.g	4.20	5.76	2.46	2.24	3.73	3.36	10.52	6.21	8.55	11.50	7.74	9.22	3.01	2.38	6.47	2.99
Lus10000114.g	2.60	5.44	0.60	1.05	0.00	0.00	0.00	0.00	0.00	0.86	8.96	3.09	0.00	0.00	0.00	0.00
Lus10000115.g	0.39	0.92	1.94	2.42	4.96	4.98	3.89	6.74	3.16	3.57	1.31	5.70	5.60	3.52	4.08	4.82
Lus10000116.g	0.00	0.00	0.12	0.80	0.14	0.00	0.54	1.75	0.49	0.84	0.56	1.30	0.16	2.04	0.00	0.41
Lus10000117.g	1.32	1.56	0.76	1.21	0.48	1.42	1.06	0.63	3.86	2.44	2.91	3.82	0.81	0.76	0.45	1.28
Lus10000118.g	0.00	0.00	0.33	0.00	0.00	0.00	0.00	0.29	0.00	0.00	0.00	0.00	0.00	0.00	0.00	0.00
Lus10000119.g	0.21	0.90	0.63	0.35	0.00	0.44	1.18	0.47	1.49	0.40	2.19	1.07	0.89	0.00	0.58	0.92
Lus10000120.g	5.29	3.19	2.15	2.93	5.54	2.27	6.77	4.05	3.92	4.50	4.79	3.84	4.09	3.16	2.37	2.68
Lus10000121.g	0.00	0.00	0.00	0.00	0.32	0.00	0.03	0.00	0.00	0.00	0.00	0.00	0.00	0.00	0.00	0.00
Lus10000122.g	3.22	6.27	3.09	3.41	3.81	3.56	8.62	9.51	9.34	10.55	8.20	9.08	4.45	2.09	6.52	7.45
Lus10000124.g	22.41	20.94	9.38	16.69	8.21	8.29	6.63	5.24	8.97	8.06	12.65	14.19	5.15	5.53	4.33	3.75
Lus10000126.g	0.00	0.00	0.00	0.00	0.18	0.00	0.00	0.00	0.00	0.00	0.00	0.00	0.00	0.00	0.00	0.00
Lus10000127.g	0.00	0.00	0.37	1.20	2.13	0.83	0.00	2.90	0.96	2.04	2.80	1.75	0.00	0.85	0.74	0.71
Lus10000128.g	0.00	0.00	0.00	0.00	0.00	0.00	0.00	0.00	0.00	0.00	0.08	0.00	0.00	0.00	0.00	0.76
Lus10000129.g	0.00	0.68	0.00	0.00	0.00	0.39	0.38	0.16	0.00	0.10	0.00	0.00	0.20	0.00	0.00	0.10
Lus10000130.g	2.63	1.91	2.35	4.64	5.33	4.20	6.71	7.25	6.44	6.57	6.95	7.79	6.66	7.29	8.05	4.36
Lus10000133.g	0.00	0.00	0.07	0.15	0.00	0.34	0.00	0.20	0.38	0.24	0.43	0.28	0.13	0.21	0.19	0.17
Lus10000135.g	0.00	0.00	0.00	0.00	0.00	0.00	0.00	0.00	0.00	0.00	0.00	0.00	2.23	0.00	0.88	0.00
Lus10000138.g	0.00	0.00	0.00	0.44	0.00	0.00	0.00	0.00	0.46	0.00	0.00	0.00	0.35	0.00	1.03	0.00
Lus10000139.g	0.60	0.00	0.00	0.00	0.00	0.00	0.00	0.00	0.00	1.60	0.00	0.00	0.00	0.00	0.00	0.00
Lus10000141.g	0.00	0.00	0.00	0.00	0.04	0.00	0.00	0.00	0.00	0.00	0.00	0.00	0.00	0.00	0.00	0.00
Lus10000143.g	43.11	37.49	46.42	43.20	29.25	43.33	62.98	95.15	67.06	68.00	66.10	63.41	33.27	28.24	78.54	67.36
Lus10000144.g	5.20	5.99	9.91	9.72	9.44	9.77	12.79	13.10	12.99	13.79	9.40	11.87	10.17	12.75	13.52	13.76
Lus10000145.g	1.07	3.13	1.01	0.86	0.00	8.29	24.73	7.79	10.58	11.55	6.36	4.86	1.46	7.81	10.90	5.77
Lus10000146.g	0.00	0.00	0.00	0.00	0.00	0.00	0.00	0.00	0.00	0.00	0.00	1.77	1.37	0.00	0.00	0.53
Lus10000147.g	0.00	0.00	0.00	0.00	0.00	0.00	0.00	0.00	0.00	0.00	0.00	0.00	0.00	0.42	0.00	0.00
Lus10000148.g	0.00	0.00	0.00	0.22	0.00	1.37	1.51	0.00	0.00	0.00	0.51	2.33	0.00	2.97	1.93	0.17
Lus10000150.g	8.51	10.33	13.54	10.67	18.67	22.74	19.22	16.68	17.74	15.76	18.01	17.06	26.49	19.69	21.69	19.24
Lus10000151.g	1.69	2.63	0.24	5.71	2.18	1.75	3.65	3.70	6.74	6.82	6.35	0.00	0.33	5.89	6.32	0.68
Lus10000152.g	1.41	2.33	4.54	4.37	4.63	7.07	6.71	12.50	9.15	9.07	10.74	8.22	6.66	7.74	11.06	12.93
Lus10000153.g	2.28	2.12	0.37	1.04	7.68	3.83	6.38	4.43	6.59	6.39	2.55	3.93	3.22	2.77	3.34	7.66
Lus10000154.g	0.06	0.07	0.00	0.00	0.00	0.00	0.06	0.00	0.00	0.00	0.00	0.00	0.00	0.00	0.00	0.12
Lus10000155.g	0.00	0.00	0.00	0.00	0.00	0.00	0.00	0.00	0.00	0.00	0.42	0.00	0.00	0.00	0.00	0.00
Lus10000156.g	15.63	12.37	17.68	14.46	17.09	20.31	30.31	28.40	49.03	34.47	44.06	51.77	17.67	22.50	32.20	40.08
Lus10000158.g	2.22	0.00	0.00	0.00	10.30	1.20	7.59	0.00	0.00	0.00	4.07	0.00	0.31	0.00	0.00	0.00
Lus10000159.g	4.03	4.27	10.19	7.99	4.62	11.89	6.60	13.20	10.88	11.29	8.38	9.47	13.72	15.94	13.00	17.42
Lus10000161.g	0.03	0.00	0.20	0.11	0.04	0.04	0.00	0.00	0.00	0.00	0.00	0.00	0.06	0.93	0.07	0.03
Lus10000162.g	7.40	3.91	6.61	7.21	7.28	13.67	18.03	12.13	22.42	22.72	14.42	16.21	14.50	11.78	17.87	19.83
Lus10000164.g	0.00	0.00	0.02	0.00	0.00	0.00	0.03	0.00	0.05	0.14	0.00	0.08	0.00	0.13	0.00	0.02
Lus10000165.g	168.98	170.79	138.03	119.26	100.79	88.80	117.51	143.05	240.84	195.09	160.02	209.03	100.89	82.30	86.42	142.34
Lus10000166.g	0.00	1.15	0.39	0.95	0.50	0.89	2.24	3.97	2.05	1.08	2.55	1.50	1.79	1.36	5.09	4.46
Lus10000167.g	4.40	3.88	8.00	6.07	15.32	13.91	5.48	7.60	5.12	3.21	5.61	3.75	16.07	15.43	7.87	5.86
Lus10000171.g	11.35	11.63	17.04	8.11	7.47	10.48	19.96	29.93	42.92	20.76	26.32	24.49	14.26	14.95	16.19	37.79
Lus10000172.g	0.00	0.00	0.11	0.12	0.00	2.95	0.94	0.45	0.00	3.49	0.00	2.18	0.00	0.00	2.10	0.00
Lus10000173.g	0.00	0.00	0.00	0.00	0.00	1.69	0.00	1.81	0.00	0.00	0.00	0.70	0.00	2.90	1.05	4.57
Lus10000175.g	4.96	4.24	1.98	2.86	3.49	5.85	4.17	2.18	5.00	5.66	6.81	4.92	4.92	0.50	2.98	1.82
Lus10000176.g	122.43	118.99	95.11	101.85	73.48	66.23	107.48	146.28	115.40	119.67	116.64	183.56	52.01	65.47	103.27	110.68
Lus10000177.g	15.16	12.64	0.00	0.00	0.00	0.00	0.00	0.00	0.00	13.34	0.00	0.00	0.00	0.00	0.00	0.00
Lus10000179.g	0.83	0.03	1.48	2.03	0.00	0.00	0.00	0.67	0.00	1.12	0.00	0.00	4.98	5.56	2.51	2.13
Lus10000180.g	5.10	6.48	4.12	7.89	6.25	5.20	4.97	4.69	2.98	3.09	3.51	5.24	1.81	3.67	2.95	4.03
Lus10000181.g	0.06	0.06	0.07	0.11	0.07	0.07	0.95	0.21	1.02	0.52	0.65	0.74	0.20	0.00	0.26	0.92
Lus10000182.g	0.25	0.00	0.29	0.00	0.85	0.00	0.40	0.20	0.00	0.00	0.28	0.24	2.40	3.01	2.31	0.33
Lus10000183.g	22.97	25.90	12.82	13.07	22.08	13.03	28.49	5.33	13.22	21.69	14.27	17.96	15.20	4.57	10.92	3.69
Lus10000184.g	25.09	26.16	26.85	28.66	37.48	30.54	15.67	15.22	18.90	17.81	18.44	21.52	32.97	31.73	19.44	20.50
Lus10000185.g	0.00	0.08	0.00	0.00	0.00	0.76	0.32	0.26	0.00	0.00	0.00	0.10	0.49	0.00	0.00	0.63
Lus10000186.g	0.12	0.00	0.00	0.66	0.54	0.00	0.31	0.00	0.00	0.00	0.00	0.00	0.03	0.00	0.00	0.00
Lus10000187.g	0.00	0.00	0.00	0.00	0.00	0.10	1.11	0.00	0.00	0.96	0.00	0.00	0.00	0.00	0.00	0.00
Lus10000188.g	0.65	0.31	0.39	0.44	0.37	1.46	1.95	2.00	2.73	2.28	1.36	0.88	0.93	1.20	2.12	1.59
Lus10000189.g	2.41	5.27	5.93	5.24	6.55	8.53	5.85	5.71	6.31	7.54	3.84	5.12	6.90	4.03	10.13	6.27
Lus10000192.g	0.50	0.00	0.00	0.45	0.00	0.00	0.00	0.91	0.95	1.18	0.26	0.25	0.00	0.00	0.00	0.00
Lus10000193.g	1.28	5.67	18.88	5.89	20.39	13.40	43.68	6.16	3.83	3.74	24.76	6.23	126.64	128.77	282.12	52.56
Lus10000194.g	17.62	15.31	18.38	22.29	20.37	13.82	33.31	23.56	36.14	35.95	31.36	39.57	16.99	22.13	18.29	28.68
Lus10000195.g	0.00	0.00	0.00	0.67	0.25	0.37	0.57	2.06	0.88	0.00	0.00	0.60	0.51	0.53	2.53	1.62
Lus10000196.g	14.20	28.89	24.63	12.67	54.91	0.00	22.03	29.08	0.00	0.00	0.00	7.37	0.00	0.00	0.00	0.00
Lus10000197.g	14.33	13.93	13.37	15.04	9.90	10.79	4.21	5.68	12.99	45.21	12.00	14.98	8.57	17.75	6.03	12.05
Lus10000198.g	1.10	0.84	0.84	0.46	1.28	1.53	6.86	10.88	6.10	5.37	3.99	4.49	0.45	1.46	7.88	8.95
Lus10000199.g	3.61	5.67	5.18	5.07	14.94	13.15	9.97	11.49	13.52	8.95	13.28	11.46	13.66	12.88	11.22	13.38
Lus10000200.g	2.43	2.47	4.86	3.28	4.15	8.28	11.45	9.58	2.31	2.42	2.10	2.15	7.05	6.33	13.07	7.97
Lus10000203.g	0.00	0.00	0.00	0.00	0.00	0.00	0.00	0.00	0.05	0.00	0.00	0.00	0.00	0.00	0.00	0.00
Lus10000204.g	0.00	0.00	0.58	0.00	0.15	0.00	0.00	0.00	1.26	0.00	0.58	0.00	0.00	0.00	0.00	0.00
Lus10000206.g	0.10	0.16	0.23	0.41	0.25	0.30	0.72	0.43	0.58	0.43	0.38	0.45	0.53	0.00	0.78	0.55
Lus10000207.g	2.23	2.22	2.13	2.17	0.99	0.88	1.68	2.57	4.07	4.94	4.73	3.84	1.02	1.13	1.83	2.05
Lus10000208.g	0.00	0.34	0.02	0.00	0.00	0.00	0.00	0.00	0.00	0.00	0.00	0.00	0.00	0.00	0.00	0.00
Lus10000209.g	0.10	0.08	0.00	0.00	0.00	0.00	0.00	0.00	0.00	0.00	0.00	0.00	0.00	0.04	0.00	0.00
Lus10000210.g	0.00	0.00	0.00	0.00	0.00	0.00	0.00	0.00	0.00	0.00	0.00	0.27	0.00	0.00	0.00	0.00
Lus10000212.g	0.30	0.09	0.04	0.05	0.20	0.00	0.46	0.12	0.37	0.35	0.23	0.36	0.08	0.07	0.00	0.09
Lus10000213.g	2.61	2.86	3.24	2.50	1.53	2.12	3.95	2.77	6.01	5.85	6.52	6.60	2.11	1.88	4.01	3.81
Lus10000214.g	8.25	9.35	4.32	6.66	10.46	5.38	3.11	1.11	0.29	0.00	0.57	0.46	5.45	0.92	1.04	0.40
Lus10000215.g	1.08	1.15	0.18	0.48	1.30	0.31	1.78	1.75	1.06	1.83	1.68	0.92	0.62	0.48	0.58	0.40
Lus10000216.g	1.54	1.05	4.93	5.82	2.07	2.48	1.69	2.83	2.99	2.71	7.48	7.50	7.28	7.04	10.57	10.61
Lus10000218.g	64.11	76.50	58.58	75.18	48.04	46.78	28.28	25.45	4.58	5.45	8.08	4.79	51.09	31.03	37.52	27.70
Lus10000220.g	0.00	0.04	0.00	0.00	0.00	0.00	0.05	0.08	0.00	0.22	0.00	0.00	0.04	0.00	0.04	0.00
Lus10000221.g	16.60	17.35	25.54	19.85	12.73	16.03	14.98	19.28	28.57	26.45	29.48	31.66	12.48	20.81	19.05	34.21
Lus10000222.g	7.30	7.74	6.99	6.97	24.42	23.60	24.65	18.25	13.98	10.94	12.98	12.73	25.12	15.08	19.82	13.74
Lus10000223.g	0.30	0.00	0.00	0.00	0.00	1.10	4.92	2.18	0.00	1.82	0.31	0.61	0.00	0.00	0.65	1.22
Lus10000224.g	8.23	8.62	9.42	8.33	15.12	24.01	23.61	27.19	19.74	16.96	15.72	19.30	14.24	11.30	19.17	17.08
Lus10000225.g	0.00	0.00	0.00	0.35	0.00	0.27	0.00	0.00	0.00	0.00	0.00	0.00	0.00	0.00	0.00	0.00
Lus10000226.g	6.25	7.48	10.56	8.84	19.78	22.35	27.86	32.09	21.42	18.41	18.95	17.62	23.11	19.30	28.59	19.42
Lus10000227.g	0.52	0.70	1.13	0.84	3.01	3.96	9.02	10.70	3.58	1.92	1.73	3.28	3.41	1.87	10.61	13.72
Lus10000228.g	0.16	0.09	0.53	0.23	0.74	0.00	0.17	0.05	0.00	0.27	0.09	0.04	3.53	0.61	0.14	0.24
Lus10000229.g	32.46	26.75	28.76	27.86	26.96	42.21	94.35	139.02	137.13	103.23	57.46	72.67	40.10	51.78	92.05	138.33
Lus10000230.g	1.35	2.09	1.41	1.56	1.38	1.59	2.59	3.09	5.57	5.46	3.47	3.22	1.18	1.66	4.17	3.72
Lus10000232.g	24.12	32.20	21.54	20.57	29.13	20.54	16.83	22.76	14.20	23.44	17.27	18.55	27.44	18.37	9.78	7.17
Lus10000233.g	0.00	0.00	0.00	0.00	0.00	0.00	0.29	0.05	0.02	2.10	1.21	1.04	0.00	0.17	0.18	0.06
Lus10000234.g	0.84	0.61	0.78	0.56	0.67	1.13	1.59	1.55	1.83	1.86	1.22	1.48	1.23	0.35	1.11	1.27
Lus10000235.g	0.03	0.15	0.08	0.00	0.20	0.24	0.71	0.32	0.00	0.18	0.04	0.23	0.27	0.21	0.18	0.29
Lus10000236.g	0.00	0.00	0.00	0.00	0.00	0.00	0.20	0.00	0.00	0.00	0.00	0.00	0.00	0.00	0.16	0.00
Lus10000237.g	14.73	13.44	13.08	13.24	5.10	10.01	1.88	2.65	3.77	3.89	5.19	4.55	4.56	11.27	1.50	3.32
Lus10000239.g	0.00	0.54	0.00	0.00	0.60	0.00	0.00	0.59	0.00	2.18	0.41	0.30	0.00	0.00	0.41	0.00
Lus10000240.g	4.87	5.51	6.40	5.49	9.72	11.83	14.80	11.84	10.44	10.64	10.67	11.64	13.09	8.32	15.40	13.64
Lus10000241.g	3.84	3.38	5.88	3.57	16.80	27.39	24.15	10.46	26.33	16.79	10.89	16.62	23.73	12.85	11.58	15.55
Lus10000242.g	0.10	0.17	1.17	0.24	2.00	0.84	1.31	3.68	0.50	0.35	0.48	0.44	1.50	1.46	1.94	1.57
Lus10000243.g	8.72	5.62	11.14	8.57	5.02	10.39	10.67	10.70	21.00	17.92	13.92	14.33	9.31	9.58	11.46	12.87
Lus10000244.g	18.97	22.42	13.64	11.70	3.56	3.01	13.80	9.11	22.79	24.89	22.53	27.96	5.41	3.47	6.51	11.26
Lus10000245.g	0.00	0.00	0.00	0.00	0.00	0.00	0.00	0.00	0.15	0.00	0.17	0.02	0.00	0.00	0.00	0.16
Lus10000246.g	0.00	4.03	0.00	0.00	1.27	0.00	0.00	0.00	0.00	0.00	0.00	1.79	0.00	0.00	0.00	0.00
Lus10000247.g	0.00	0.00	0.00	0.00	0.00	0.00	0.00	0.19	0.00	0.00	0.00	0.31	0.00	0.00	0.00	0.15
Lus10000248.g	12.13	14.88	12.80	11.61	20.33	21.34	20.56	25.44	30.37	25.14	18.02	25.47	22.27	17.53	19.47	22.15
Lus10000249.g	3.19	3.20	6.92	3.19	7.07	3.82	2.08	2.92	1.98	2.14	1.43	2.04	5.85	4.54	2.70	2.52
Lus10000250.g	0.00	0.00	0.20	0.07	0.29	0.00	0.08	0.00	0.00	0.00	0.53	0.00	0.00	0.00	0.00	0.00
Lus10000252.g	10.19	10.38	7.71	12.93	19.37	16.37	40.69	32.12	34.83	37.22	31.23	26.26	14.83	18.12	32.92	30.71
Lus10000253.g	22.73	25.47	27.38	32.37	16.43	19.57	17.50	12.32	31.16	28.13	35.69	26.59	14.62	21.73	31.37	26.28
Lus10000254.g	9.25	9.04	10.06	8.64	2.86	4.11	46.43	64.47	12.31	12.94	6.36	11.71	3.18	3.28	62.03	68.58
Lus10000255.g	19.89	18.69	17.70	18.76	11.68	11.39	16.19	15.74	31.44	22.36	26.01	35.38	10.12	10.17	13.17	16.12
Lus10000256.g	0.00	0.00	0.00	0.00	0.00	0.00	0.00	0.00	0.00	0.34	0.00	0.00	0.00	0.00	0.31	0.00
Lus10000257.g	7.23	9.57	11.73	9.49	41.72	37.84	83.62	71.22	27.44	34.22	32.67	31.55	55.05	45.37	120.14	81.70
Lus10000262.g	10.74	7.36	14.31	9.87	12.65	17.19	7.46	11.01	7.25	7.50	8.43	10.77	11.80	11.34	7.77	7.96
Lus10000263.g	0.00	0.00	0.00	0.00	0.00	0.00	0.00	0.20	0.00	0.00	0.00	0.00	0.00	0.00	0.00	0.00
Lus10000264.g	0.11	0.00	0.00	0.00	0.00	0.00	0.44	0.13	0.00	0.00	0.12	0.21	0.00	0.00	0.12	0.00
Lus10000265.g	0.41	0.48	2.92	2.29	5.05	1.49	1.72	0.33	0.11	1.03	0.31	0.16	14.98	3.11	3.27	2.42
Lus10000266.g	0.00	0.42	0.00	0.00	0.00	0.00	0.30	0.00	0.00	0.00	0.00	0.00	0.00	0.00	0.00	0.00
Lus10000267.g	0.69	0.50	0.00	0.62	0.00	1.12	0.71	0.84	0.22	1.44	1.21	0.70	0.83	1.15	2.52	0.70
Lus10000268.g	4.44	4.05	3.27	3.54	13.24	16.54	3.97	4.05	0.57	0.73	1.05	1.05	12.05	8.12	8.40	7.05
Lus10000269.g	17.95	21.13	16.18	14.77	6.55	8.16	8.20	6.65	16.08	13.46	13.37	14.36	9.77	9.47	9.24	9.74
Lus10000270.g	22.41	23.28	25.65	21.73	14.55	17.54	46.18	54.48	72.08	66.09	62.22	71.86	20.16	18.42	43.33	55.83
Lus10000271.g	9.59	10.18	14.66	13.26	22.54	12.17	17.59	18.02	20.31	16.66	15.95	14.95	22.71	22.89	12.39	11.58
Lus10000272.g	16.06	18.38	16.32	11.84	31.74	23.47	53.96	29.62	32.39	44.94	34.22	33.60	25.86	16.97	37.82	25.08
Lus10000274.g	2.05	1.82	2.13	1.07	1.21	1.04	2.15	3.02	5.17	4.58	5.08	4.29	1.59	1.06	1.36	2.89
Lus10000275.g	16.18	17.41	18.34	15.65	25.27	19.33	17.58	17.49	19.83	21.14	22.49	25.15	25.28	37.66	10.56	15.73
Lus10000276.g	18.17	21.54	21.89	18.18	15.27	17.21	46.76	50.03	42.49	42.16	35.15	39.98	14.45	12.67	45.51	42.67
Lus10000278.g	0.06	0.07	0.07	0.06	0.00	0.22	0.06	0.00	0.06	0.00	0.00	0.00	0.00	0.00	0.07	0.12
Lus10000279.g	1.71	1.12	1.14	1.71	0.60	0.58	0.23	0.08	0.28	0.08	0.23	0.22	0.28	0.87	0.03	0.31
Lus10000280.g	3.68	1.86	4.70	10.53	1.32	4.24	3.49	0.32	2.65	4.26	31.73	22.27	10.41	5.41	12.91	14.49
Lus10000281.g	0.00	0.00	0.13	0.00	0.00	1.33	0.00	0.14	0.00	0.00	0.00	0.00	0.00	0.56	0.12	0.00
Lus10000283.g	0.49	0.94	0.90	0.62	0.81	1.90	2.09	2.81	1.25	1.79	2.31	1.99	1.73	1.90	3.14	2.28
Lus10000284.g	282.16	262.89	362.24	309.50	583.09	729.06	654.54	697.64	577.79	563.44	699.69	782.85	538.29	530.61	537.39	664.84
Lus10000285.g	3.94	2.42	4.23	2.07	6.59	4.06	11.68	8.48	24.32	9.56	6.33	5.72	6.71	5.96	8.28	11.84
Lus10000286.g	0.00	0.00	0.00	0.00	0.00	0.18	0.16	0.00	0.07	0.08	0.17	0.37	0.00	0.00	1.35	0.83
Lus10000288.g	56.71	49.12	45.29	42.32	17.47	17.33	18.62	14.66	29.43	43.35	43.36	43.29	20.25	17.25	15.11	14.96
Lus10000289.g	0.00	0.00	0.16	0.00	0.00	0.00	0.58	0.00	0.00	0.00	0.00	0.00	0.00	0.00	0.00	0.00
Lus10000292.g	0.29	0.00	0.00	0.00	0.00	0.35	0.29	0.69	0.00	0.29	0.00	0.00	0.00	0.00	0.00	0.00
Lus10000293.g	0.00	0.00	0.00	0.00	0.00	0.00	0.00	0.00	0.00	0.00	0.00	0.08	0.00	0.00	0.00	0.00
Lus10000294.g	5.08	6.77	15.26	9.78	3.32	5.36	6.67	6.97	10.93	9.86	21.51	19.19	14.27	21.34	23.00	15.94
Lus10000295.g	17.15	16.93	0.00	0.18	13.02	7.86	19.71	15.27	24.29	23.28	0.06	1.11	1.03	0.00	0.00	7.76
Lus10000298.g	3547.71	1404.16	1567.30	2658.14	15778.35	13091.76	1194.76	2182.23	1907.88	2445.81	3113.14	2441.80	1328.78	1382.45	1934.80	821.22
Lus10000299.g	135.91	60.30	75.47	95.92	313.37	436.88	69.11	89.77	89.24	106.09	139.13	65.22	43.71	60.84	84.08	40.74
Lus10000300.g	4934.38	2473.84	2874.21	3398.29	13681.20	11317.77	2463.93	3299.25	2557.57	2614.36	4046.16	4037.10	2900.79	2539.43	2398.81	1821.59
Lus10000306.g	1.47	1.05	1.45	1.76	9.14	2.95	1.49	1.96	2.68	2.97	3.39	3.95	3.70	5.98	0.71	0.23
Lus10000309.g	0.00	0.00	0.00	0.00	0.00	0.00	0.00	0.60	0.07	0.00	0.00	0.00	0.00	0.00	0.00	0.00
Lus10000310.g	0.51	0.26	0.26	0.08	4.53	7.88	3019.93	3586.10	294.89	277.69	149.70	124.26	0.83	0.74	3019.28	2263.22
Lus10000311.g	1.17	1.85	4.38	1.89	10.39	7.39	10.95	14.34	6.43	3.87	4.48	3.78	13.79	10.50	13.49	11.77
Lus10000312.g	2.57	1.74	2.18	1.92	2.51	3.14	4.49	3.59	4.05	4.37	4.15	3.84	2.52	2.53	4.67	3.05
Lus10000314.g	5.65	1.35	3.85	1.11	4.85	5.53	8.39	15.41	5.03	5.57	9.16	8.27	3.96	1.69	5.65	17.02
Lus10000315.g	1.06	1.10	0.68	1.32	6.48	6.36	10.41	9.16	7.77	7.87	6.26	7.23	3.85	4.48	9.12	9.39
Lus10000316.g	4.24	3.31	4.72	2.96	4.07	3.49	4.73	5.88	10.66	7.93	8.32	8.88	4.69	4.20	3.80	6.20
Lus10000317.g	3.20	3.05	2.10	2.59	4.26	2.32	5.58	2.75	5.51	6.74	5.10	4.63	2.36	1.49	2.98	2.43
Lus10000318.g	0.23	0.75	0.00	0.14	3.90	1.35	1.93	0.00	0.00	0.00	0.59	0.07	5.85	3.12	0.84	0.37
Lus10000319.g	0.40	1.37	1.48	2.01	4.78	8.15	6.65	0.10	0.13	0.32	3.79	1.78	42.14	56.85	34.23	8.20
Lus10000321.g	1.12	1.74	2.12	1.04	2.07	2.47	2.89	2.71	3.47	4.18	3.66	3.43	2.30	2.24	4.21	3.56
Lus10000324.g	0.19	0.00	0.11	0.00	0.12	0.46	1.38	0.23	0.47	1.27	0.11	0.09	0.22	0.12	0.11	0.48
Lus10000326.g	0.00	0.00	0.00	0.00	0.00	0.00	0.00	0.00	0.05	0.00	0.00	0.00	0.00	0.00	0.00	0.00
Lus10000327.g	0.07	0.56	0.34	0.13	0.27	0.43	0.81	0.35	0.21	0.08	0.32	0.49	1.00	0.18	0.48	0.43
Lus10000328.g	1.83	1.83	2.53	1.33	1.00	1.38	2.07	3.17	6.61	7.97	7.83	6.85	1.54	0.73	3.40	2.43
Lus10000329.g	0.24	0.00	0.31	0.00	0.00	0.14	0.00	0.36	0.00	0.00	0.32	0.00	0.05	2.01	0.58	0.00
Lus10000331.g	0.07	0.09	0.06	0.21	0.02	0.08	0.00	0.02	0.05	0.02	0.06	0.02	0.06	0.30	0.17	0.27
Lus10000332.g	0.06	0.00	0.07	0.00	1.54	1.87	1.48	0.69	0.00	0.07	0.77	0.43	2.24	3.62	5.25	1.61
Lus10000333.g	0.54	0.95	3.17	1.49	4.12	2.62	5.70	2.93	1.25	1.26	1.15	1.10	9.18	6.05	11.93	5.09
Lus10000334.g	6.14	5.30	5.65	5.89	9.38	8.37	12.95	11.49	11.52	10.84	7.17	8.53	10.63	8.57	14.99	14.02
Lus10000335.g	20.75	17.94	29.52	25.17	56.24	41.68	52.78	56.70	46.38	39.97	48.06	31.49	37.95	56.64	81.52	65.27
Lus10000336.g	6.07	8.35	10.46	7.71	8.37	13.20	4.93	6.50	11.92	9.64	9.72	10.96	9.26	15.91	6.55	9.10
Lus10000337.g	9.55	11.15	11.24	8.76	17.13	7.19	6.95	4.33	8.34	8.56	9.49	11.51	7.06	10.66	5.01	2.39
Lus10000338.g	8.88	11.43	10.70	11.69	13.62	19.10	13.71	15.33	15.02	15.71	15.83	13.96	20.38	18.40	12.97	12.46
Lus10000339.g	0.00	0.00	0.07	0.00	0.00	0.00	0.03	0.07	0.00	0.00	0.00	0.00	0.00	0.00	0.00	0.00
Lus10000340.g	9.27	9.92	8.56	8.21	15.52	17.67	33.86	43.73	24.00	20.55	17.49	19.21	16.63	9.96	15.38	17.81
Lus10000343.g	4.22	4.44	4.07	2.55	1.25	1.80	2.28	3.69	6.62	4.56	4.14	5.56	1.49	1.62	3.91	3.33
Lus10000344.g	11.07	3.76	5.44	6.39	15.46	28.32	14.02	44.09	18.31	9.83	7.83	6.27	39.51	16.38	23.37	16.96
Lus10000346.g	0.00	0.00	0.00	0.00	0.00	0.00	0.00	0.00	0.00	0.00	0.00	0.00	0.06	0.00	0.00	0.00
Lus10000347.g	45.03	49.05	43.60	49.71	62.53	57.55	112.61	87.89	78.92	93.15	100.58	88.23	54.28	63.72	64.71	69.84
Lus10000349.g	0.00	0.10	0.00	0.00	0.00	0.00	0.00	0.06	0.00	0.00	0.00	0.04	0.00	0.00	0.00	0.00
Lus10000352.g	137.05	119.46	113.74	112.15	19.63	19.58	19.73	23.97	56.27	48.31	54.94	69.09	22.27	34.70	17.97	34.55
Lus10000353.g	11.06	10.89	9.67	9.93	10.56	10.11	11.96	9.16	10.10	13.50	11.75	12.02	10.30	8.39	9.70	8.57
Lus10000356.g	10.41	9.82	13.61	10.71	19.77	24.31	18.11	21.94	26.74	19.31	21.84	20.94	23.34	26.92	21.71	23.95
Lus10000357.g	13.52	13.99	6.53	10.90	11.75	6.82	19.13	6.48	11.61	8.40	15.11	17.20	6.81	1.27	8.06	5.15
Lus10000358.g	3.23	3.59	4.50	4.10	3.11	2.36	3.61	6.23	8.54	8.98	7.85	7.27	2.83	4.44	2.81	4.78
Lus10000360.g	15.37	14.62	14.21	14.71	14.70	14.01	24.84	23.09	27.75	30.38	25.18	23.55	15.38	14.76	28.93	23.29
Lus10000361.g	1.85	1.82	1.04	1.18	1.22	2.45	3.20	3.39	4.69	3.36	2.86	3.61	1.07	4.42	2.96	3.54
Lus10000362.g	3.26	1.75	2.16	2.03	3.32	4.66	8.24	10.89	10.23	7.32	6.72	7.22	3.84	4.52	11.41	18.76
Lus10000364.g	2.38	1.92	1.55	1.63	2.55	2.29	3.19	3.19	2.70	3.49	2.64	2.41	2.14	1.81	3.80	2.49
Lus10000365.g	0.10	0.00	0.24	0.00	0.06	0.00	0.05	0.06	0.05	0.06	0.12	0.10	0.00	0.13	0.11	0.00
Lus10000366.g	1.20	0.85	1.74	0.56	2.21	2.25	2.44	1.62	1.93	1.99	1.62	1.61	2.80	1.63	1.67	2.15
Lus10000367.g	1.63	2.40	1.95	1.78	2.92	3.59	1.87	3.19	2.97	2.12	2.41	3.60	3.25	3.30	3.42	4.43
Lus10000368.g	4.58	3.93	3.74	4.17	4.12	5.33	5.85	4.90	8.37	5.11	6.33	6.92	5.43	4.63	6.05	7.61
Lus10000369.g	1.97	1.34	1.41	2.18	2.33	3.45	5.57	5.37	4.87	4.89	4.55	4.31	2.80	2.32	4.63	5.50
Lus10000370.g	0.33	0.77	0.79	0.32	0.63	0.00	3.01	5.65	3.58	1.59	6.55	2.52	2.43	2.79	4.55	7.82
Lus10000371.g	5.28	3.92	7.29	4.73	12.06	11.27	10.81	14.91	10.13	7.31	8.68	9.84	17.00	14.84	13.60	15.58
Lus10000372.g	0.15	0.24	0.26	0.34	0.63	0.53	0.23	2.52	1.71	1.39	0.99	0.94	1.36	1.66	0.90	1.90
Lus10000373.g	17.49	17.91	18.72	19.13	6.38	7.14	10.73	14.32	32.10	25.82	24.25	27.35	5.89	9.73	15.07	20.69
Lus10000374.g	1.41	1.42	0.41	0.59	1.35	1.32	1.90	0.85	1.24	1.17	1.18	1.25	0.87	0.66	0.78	1.09
Lus10000375.g	1.23	1.50	2.19	1.15	2.58	0.00	1.28	0.00	6.61	12.99	9.62	5.01	0.00	1.72	9.20	5.03
Lus10000381.g	29.22	19.56	0.10	0.00	8.63	0.57	3.44	6.04	38.86	20.64	0.73	0.00	0.10	0.00	0.00	0.00
Lus10000382.g	93.47	104.71	97.45	69.81	26.95	36.33	24.04	37.92	86.93	59.20	77.96	79.45	37.17	60.17	25.96	51.34
Lus10000383.g	13.41	0.00	0.00	14.28	0.00	8.71	11.29	0.00	0.00	12.02	0.00	8.90	0.00	0.00	11.67	0.00
Lus10000384.g	1.80	1.90	3.03	1.80	2.79	4.93	6.47	9.10	8.61	8.02	5.66	9.94	3.61	4.50	7.04	8.21
Lus10000385.g	25.68	20.86	32.97	19.98	38.15	47.68	56.63	115.93	65.18	51.38	50.38	88.29	17.12	21.82	62.15	101.02
Lus10000386.g	1.85	1.89	1.67	0.99	0.98	2.70	7.62	14.31	3.98	4.22	3.00	2.19	1.88	0.49	7.61	14.16
Lus10000387.g	0.00	0.00	0.00	0.34	0.09	0.00	0.00	0.00	0.00	0.00	0.16	0.00	0.00	0.00	0.00	0.00
Lus10000389.g	34.56	33.42	31.18	28.25	31.03	45.84	69.92	96.09	69.84	59.97	53.38	53.53	48.39	40.76	59.06	74.61
Lus10000390.g	25.54	22.25	30.92	22.37	24.80	29.24	27.86	27.10	29.63	33.43	36.35	41.50	34.80	21.95	27.55	36.02
Lus10000391.g	0.00	0.00	0.00	0.00	0.00	0.00	0.00	0.00	0.00	0.00	0.00	0.12	0.00	0.00	0.00	0.04
Lus10000392.g	0.16	0.15	0.14	0.08	0.30	0.32	0.28	0.06	0.53	0.21	0.34	0.44	0.39	0.13	0.17	0.20
Lus10000394.g	0.00	0.12	0.00	0.00	0.00	0.00	0.00	0.00	0.00	0.00	0.00	0.00	0.00	0.00	0.00	0.00
Lus10000395.g	0.15	0.08	0.00	0.35	0.09	0.09	0.00	0.00	0.00	0.00	0.00	0.00	0.00	0.00	0.08	0.15
Lus10000396.g	1.88	1.67	2.54	2.04	0.79	1.35	1.56	1.76	3.12	1.50	2.26	2.26	1.04	1.85	2.67	2.77
Lus10000397.g	29.98	30.39	20.88	27.79	94.42	133.95	756.95	1256.07	803.24	956.51	959.54	1229.65	73.73	98.65	549.32	587.88
Lus10000398.g	3.14	1.47	3.02	3.66	5.24	2.57	2.50	4.23	2.67	7.72	3.86	3.42	3.84	1.73	1.13	0.71
Lus10000399.g	0.35	0.20	0.25	0.22	2.41	4.24	4.17	4.13	1.10	1.43	0.58	1.12	3.22	2.75	4.85	2.61
Lus10000402.g	2.78	2.89	7.20	4.60	4.41	3.57	5.31	4.69	3.56	4.92	3.31	3.20	7.98	4.35	6.71	4.91
Lus10000403.g	1.44	0.97	2.19	1.38	2.02	2.99	3.93	4.09	5.57	3.69	5.42	4.13	5.59	4.96	8.03	7.49
Lus10000404.g	8.55	8.23	9.70	8.71	13.31	20.58	11.77	10.57	6.92	9.61	9.31	12.76	23.24	25.02	16.92	14.68
Lus10000408.g	22.62	31.92	38.54	26.89	49.95	45.47	36.60	42.41	30.77	29.93	28.71	34.66	63.08	66.49	47.78	56.96
Lus10000409.g	1.12	0.75	0.30	0.42	1.54	1.55	1.77	1.14	0.69	1.41	1.55	0.84	0.53	1.14	0.89	0.68
Lus10000411.g	0.77	0.66	0.60	0.79	1.27	0.31	1.92	0.52	0.91	1.79	3.32	2.60	0.79	1.28	2.95	2.03
Lus10000412.g	0.26	0.42	0.00	0.06	0.47	0.84	1.90	0.85	0.62	0.57	0.50	0.69	0.66	0.00	1.07	1.71
Lus10000413.g	44.86	49.23	36.86	38.78	27.72	29.14	32.88	37.90	48.77	52.78	53.48	61.70	23.32	31.67	26.20	38.33
Lus10000414.g	0.94	0.77	1.82	1.91	0.94	1.29	2.85	3.31	3.10	3.30	2.57	2.18	1.24	1.07	2.73	2.79
Lus10000416.g	2.48	2.65	4.98	4.33	4.02	7.31	2.92	1.84	1.63	1.83	3.07	3.03	7.23	9.41	5.58	5.01
Lus10000417.g	1.97	2.06	4.16	1.91	8.53	14.56	6.56	9.63	3.43	2.76	1.89	2.31	11.31	8.91	14.54	11.56
Lus10000418.g	1.34	0.00	1.19	1.35	0.37	2.14	1.97	2.16	1.42	1.91	2.73	4.26	1.22	1.30	2.62	3.25
Lus10000419.g	0.19	0.16	0.34	0.44	0.35	0.23	0.68	1.45	0.56	0.53	0.91	0.51	0.93	0.30	0.96	1.41
Lus10000420.g	0.00	0.00	0.00	0.41	0.14	0.00	0.23	0.14	0.00	0.00	0.00	0.00	0.52	0.00	0.00	0.45
Lus10000421.g	18.22	18.37	30.94	17.10	9.51	9.40	21.80	32.01	46.69	40.92	40.63	47.65	7.67	7.75	13.11	19.63
Lus10000422.g	0.00	0.18	0.00	0.00	0.00	0.00	0.00	0.00	0.16	0.00	0.00	0.00	0.00	0.00	1.08	0.49
Lus10000423.g	1.78	1.58	23.14	6.72	2.64	5.86	3.07	1.41	5.86	6.49	8.85	6.29	34.70	10.73	11.60	13.12
Lus10000426.g	0.60	3.43	2.50	3.04	9.18	11.29	6.02	0.65	0.12	1.10	3.16	0.97	42.73	79.43	11.31	3.09
Lus10000427.g	18.96	18.61	29.66	18.69	9.01	17.31	23.44	38.51	57.97	39.60	47.73	42.77	26.21	28.54	50.34	59.27
Lus10000428.g	29.46	32.51	34.61	31.06	18.52	31.47	37.93	29.07	57.21	53.49	51.92	63.13	31.57	45.56	70.03	52.05
Lus10000429.g	0.00	0.00	0.00	0.00	0.00	0.00	0.18	0.00	0.17	0.18	0.19	0.00	0.00	0.00	0.00	0.17
Lus10000430.g	9.61	10.27	6.01	6.90	5.31	6.43	9.39	5.59	13.50	15.49	12.12	10.75	6.36	4.11	12.39	8.74
Lus10000432.g	20.92	31.70	26.74	24.21	32.28	37.01	79.32	80.31	79.06	79.31	49.00	53.60	39.80	43.78	77.33	75.03
Lus10000435.g	13.22	14.05	12.54	11.17	12.18	16.20	10.98	16.31	20.19	12.93	14.84	18.79	14.06	19.37	14.09	20.44
Lus10000437.g	5.36	5.92	4.29	4.29	2.02	2.38	3.69	3.39	6.00	5.70	5.36	6.11	1.46	1.53	3.13	3.55
Lus10000439.g	5.11	4.00	5.26	5.01	6.48	6.88	6.88	6.16	7.72	6.81	6.69	6.64	6.75	6.99	6.54	6.79
Lus10000440.g	5.42	5.97	7.73	4.60	5.54	8.12	8.05	9.19	11.33	10.60	9.35	11.15	8.63	8.03	11.46	11.63
Lus10000441.g	59.70	53.49	75.78	44.61	30.72	14.23	37.43	9.43	9.59	14.87	6.73	10.97	48.32	30.67	24.50	23.76
Lus10000442.g	4.25	0.00	0.00	0.00	0.00	0.00	0.00	0.00	0.00	0.00	0.00	0.00	0.00	0.00	0.00	0.00
Lus10000443.g	48.48	48.69	29.62	36.10	28.89	35.64	29.51	20.89	31.89	32.58	24.99	26.58	17.14	17.28	19.28	24.74
Lus10000444.g	1.51	0.81	1.96	1.34	4.29	4.27	2.32	0.91	0.72	5.18	0.26	2.28	3.92	2.19	2.19	0.25
Lus10000445.g	1.29	0.62	1.23	1.19	3.36	2.20	0.74	1.46	1.79	0.80	1.96	1.34	4.54	4.12	2.06	2.94
Lus10000446.g	22.91	23.25	22.17	20.68	39.92	36.02	57.25	51.53	41.91	39.33	35.01	37.10	35.01	28.67	42.69	49.69
Lus10000447.g	14.52	17.61	12.72	13.37	10.84	9.86	4.46	7.64	6.60	6.42	8.41	10.02	7.69	8.20	5.09	6.54
Lus10000448.g	8.18	11.21	8.74	9.01	12.12	13.33	17.76	20.20	22.88	21.38	18.36	19.08	15.06	16.28	18.58	13.35
Lus10000449.g	52.87	52.45	40.82	42.00	33.20	30.77	40.32	33.48	46.74	50.24	44.28	48.87	27.49	31.81	30.10	34.87
Lus10000450.g	17.54	16.19	2.37	1.89	5.61	4.61	5.18	3.33	10.08	12.23	3.32	4.60	0.87	1.60	1.66	2.98
Lus10000451.g	8.13	11.41	17.39	13.48	11.94	10.63	15.71	23.56	23.00	15.34	27.62	28.50	21.18	20.76	28.43	28.56
Lus10000452.g	17.22	13.26	13.31	11.89	11.02	11.85	11.27	10.94	10.77	14.58	10.72	11.25	11.18	8.31	6.13	7.02
Lus10000453.g	1.85	2.53	13.35	6.61	13.54	4.72	8.37	1.23	0.98	2.22	4.79	1.80	51.48	23.03	15.66	22.64
Lus10000454.g	0.00	0.00	0.00	0.00	0.00	0.00	0.00	0.37	0.29	0.00	0.00	0.00	0.00	0.00	0.00	0.00
Lus10000456.g	0.00	0.00	0.00	0.00	0.00	0.00	0.00	0.00	0.20	0.00	0.00	0.00	0.00	0.00	0.23	0.83
Lus10000457.g	3.07	2.57	4.00	3.04	5.20	6.14	6.26	6.55	5.66	6.51	5.04	6.93	5.01	5.25	6.38	5.91
Lus10000459.g	0.10	0.05	0.12	0.07	0.29	0.68	0.12	0.06	0.17	0.16	0.19	0.04	0.10	0.25	0.77	0.11
Lus10000460.g	0.00	0.00	0.00	0.00	2.96	2.37	0.00	1.12	0.00	0.00	0.80	0.00	3.73	0.00	0.00	0.00
Lus10000462.g	122.01	139.57	83.64	113.83	200.38	169.49	168.33	166.38	106.47	129.84	153.47	169.73	152.71	118.21	174.18	147.97
Lus10000463.g	25.40	24.02	26.91	23.21	53.95	44.43	23.76	19.56	20.34	22.25	23.82	21.48	44.75	37.78	15.41	23.10
Lus10000465.g	0.00	0.00	0.00	0.00	0.00	0.00	0.29	0.00	0.00	0.00	0.00	0.00	0.00	0.00	0.04	0.00
Lus10000466.g	1.75	1.51	3.76	1.34	11.31	13.06	1.29	1.35	0.13	0.29	1.53	1.44	14.29	4.27	0.47	0.84
Lus10000468.g	0.00	0.00	0.00	0.06	0.00	0.00	0.00	0.24	0.19	0.00	0.00	0.19	0.00	0.00	0.00	0.06
Lus10000471.g	4.49	4.16	2.72	3.09	4.73	3.05	5.47	3.38	3.94	6.14	4.20	4.26	2.97	2.20	3.77	2.69
Lus10000472.g	9.43	9.67	11.30	10.60	6.64	8.10	12.62	14.61	18.33	15.89	17.79	20.11	12.77	11.21	20.59	17.19
Lus10000473.g	0.12	0.11	0.00	0.00	0.00	0.00	0.00	0.00	0.36	0.66	0.30	0.57	0.15	0.32	0.00	0.25
Lus10000474.g	0.00	0.00	38.52	1.30	0.00	0.25	1.47	1.00	0.00	0.22	0.00	0.00	9.12	1.28	0.90	0.41
Lus10000475.g	0.00	0.00	0.00	0.00	0.00	0.00	0.00	0.00	0.03	0.00	0.00	0.03	0.00	0.08	0.00	0.00
Lus10000477.g	114.06	100.40	94.05	98.40	73.70	63.91	29.92	39.63	56.23	47.80	49.84	61.95	77.32	90.47	41.34	49.82
Lus10000478.g	0.36	0.52	9.39	1.37	1.33	0.46	0.46	0.29	0.39	1.15	0.34	0.00	21.83	5.92	0.72	0.53
Lus10000479.g	0.06	0.03	0.00	0.00	0.40	0.07	0.11	0.04	0.05	0.07	0.00	0.00	0.03	0.00	0.00	0.00
Lus10000482.g	16.11	18.57	20.98	16.35	11.14	10.09	7.73	4.49	14.49	14.56	14.80	12.56	22.18	17.23	4.44	10.96
Lus10000483.g	160.37	147.25	150.24	149.88	107.89	104.05	61.86	91.61	139.31	123.02	145.83	165.60	101.74	139.08	76.76	115.32
Lus10000484.g	8.41	7.34	6.48	6.04	15.84	15.81	28.74	20.25	19.21	19.89	17.66	17.99	16.84	13.33	19.51	19.84
Lus10000486.g	12.46	14.69	9.82	13.13	9.80	10.50	13.44	11.71	22.97	20.39	20.40	19.64	6.83	12.50	16.75	13.56
Lus10000488.g	0.00	0.00	0.00	0.00	0.00	0.00	0.00	0.00	0.00	0.00	0.00	0.00	0.00	0.33	0.00	0.00
Lus10000489.g	0.04	0.04	0.00	0.00	0.00	0.00	0.00	0.00	0.37	0.47	0.00	0.00	0.00	0.00	0.00	0.11
Lus10000490.g	6.77	7.27	7.92	6.46	6.03	10.66	8.86	13.53	14.04	13.00	13.07	11.62	10.09	7.66	13.62	12.86
Lus10000491.g	2.33	2.09	3.27	2.24	2.81	3.08	4.28	3.74	4.77	4.20	4.66	4.55	3.67	2.44	4.48	3.58
Lus10000492.g	2.49	4.34	0.68	1.28	1.97	1.71	0.06	0.14	0.11	0.19	0.06	0.00	0.99	1.88	0.26	0.28
Lus10000493.g	3.39	3.11	3.73	3.15	4.11	4.35	5.54	7.32	7.61	6.45	4.82	6.16	3.55	3.90	8.05	7.03
Lus10000494.g	0.61	1.46	2.10	0.44	0.15	1.59	0.00	0.00	0.35	0.00	0.26	0.60	0.00	0.00	0.00	0.00
Lus10000495.g	14.67	15.24	12.57	13.08	17.45	15.98	21.25	20.20	21.18	19.26	17.35	18.94	17.36	14.22	17.33	15.49
Lus10000496.g	78.76	84.57	68.27	80.86	60.24	60.15	66.22	62.35	73.26	77.22	68.41	73.72	59.53	74.96	68.23	71.97
Lus10000497.g	3.49	2.11	3.55	3.70	1.23	1.16	2.81	3.20	8.44	5.08	5.27	6.58	1.89	4.86	6.15	7.01
Lus10000498.g	0.23	0.13	0.23	0.14	0.33	0.14	0.44	0.28	0.15	0.30	0.00	0.60	0.35	0.39	0.26	0.19
Lus10000499.g	1.64	1.88	1.79	1.95	13.69	10.65	1.60	1.44	1.58	1.23	1.74	1.81	15.10	12.44	2.74	3.07
Lus10000500.g	0.00	0.00	0.00	0.00	0.00	0.39	0.00	0.00	0.00	0.00	0.00	0.00	0.00	0.41	0.00	0.00
Lus10000501.g	55.32	56.60	55.68	51.12	57.87	81.17	51.04	78.09	77.17	56.58	55.45	71.72	69.31	96.06	65.63	89.41
Lus10000502.g	16.26	16.20	5.53	25.83	47.45	67.61	130.25	130.96	96.60	108.72	97.46	92.21	48.18	47.42	87.79	81.43
Lus10000503.g	6.50	4.63	10.39	6.80	10.98	11.24	16.06	17.22	21.68	20.22	19.96	20.30	19.60	16.86	21.16	22.35
Lus10000504.g	3.30	3.87	5.23	6.62	8.50	8.97	12.79	12.59	10.91	14.73	13.46	16.07	5.60	5.85	13.88	12.16
Lus10000506.g	1.16	1.19	2.98	0.00	18.88	1.46	12.49	2.12	1.07	2.15	1.63	1.86	9.69	2.88	15.33	6.07
Lus10000507.g	19.01	28.17	15.21	16.49	16.62	13.10	21.97	23.56	32.57	28.19	23.34	34.00	14.47	9.87	16.37	18.77
Lus10000509.g	1.80	1.71	1.40	1.33	1.12	1.47	2.89	1.86	3.36	3.42	2.91	3.22	0.90	0.87	1.75	2.34
Lus10000510.g	0.00	0.00	0.00	0.13	0.72	2.58	0.73	0.00	0.00	0.46	0.47	0.57	1.85	3.58	3.01	2.71
Lus10000513.g	2.87	3.09	4.07	3.91	10.88	13.19	8.80	12.92	7.92	5.72	5.07	6.50	14.71	15.09	13.47	16.80
Lus10000514.g	6.41	8.18	14.13	5.51	12.93	10.73	47.53	22.55	32.13	33.57	38.49	23.97	26.82	15.65	30.40	20.85
Lus10000515.g	7.77	8.70	4.28	5.01	13.71	4.70	19.48	8.18	10.10	13.94	11.34	11.74	7.70	3.47	7.60	4.04
Lus10000516.g	12.74	12.90	11.00	9.74	15.98	14.94	37.48	34.56	34.13	37.23	33.98	34.40	18.48	15.29	33.44	29.30
Lus10000517.g	3.80	3.06	2.86	1.91	5.26	3.24	5.38	4.62	5.51	5.54	5.00	6.35	4.79	1.92	3.93	5.73
Lus10000518.g	3825.03	4026.25	3958.30	4434.50	5535.08	5052.72	4962.29	5245.45	4046.78	4084.89	4006.26	4022.69	4597.94	4563.08	6101.18	6110.05
Lus10000519.g	5.12	4.97	8.26	4.64	15.22	8.18	5.72	3.92	11.98	16.74	5.19	9.95	6.92	10.56	3.76	1.77
Lus10000520.g	181.48	168.88	137.93	145.11	190.65	186.08	67.71	83.13	110.22	140.50	139.39	139.70	129.86	178.67	80.41	96.06
Lus10000521.g	0.08	0.00	0.00	0.00	0.10	0.38	0.32	0.18	0.29	0.17	0.09	0.07	0.09	0.20	0.00	0.16
Lus10000523.g	48.46	43.54	37.52	42.97	40.89	5.51	87.54	54.03	47.27	40.76	31.58	28.42	29.70	44.78	53.50	24.54
Lus10000525.g	13.93	17.37	14.36	15.12	28.95	40.48	66.19	79.50	45.50	37.97	50.07	56.39	16.75	17.76	41.07	69.86
Lus10000526.g	13.60	14.27	12.78	10.25	8.79	15.92	13.03	18.99	27.69	17.66	16.98	16.64	8.98	9.02	15.03	24.82
Lus10000527.g	0.00	0.00	0.00	0.00	1.75	0.00	1.08	1.30	0.00	0.00	0.00	0.00	2.92	0.00	0.00	0.00
Lus10000528.g	0.00	0.00	0.00	0.00	0.08	0.16	0.00	0.33	0.39	0.15	0.00	0.00	0.15	0.08	0.07	0.13
Lus10000531.g	0.61	0.59	1.11	0.62	1.64	0.24	0.62	0.49	0.84	0.22	0.60	0.59	2.85	0.67	1.94	0.60
Lus10000532.g	0.14	0.61	1.79	0.77	0.71	1.01	0.86	1.03	0.81	1.06	0.61	0.70	3.96	1.41	0.47	1.40
Lus10000533.g	5.66	5.80	8.22	7.81	9.59	11.49	10.29	12.75	11.71	12.16	11.35	12.91	10.19	9.69	10.42	12.76
Lus10000535.g	3.68	3.42	4.98	4.80	4.51	5.51	4.18	4.10	7.18	5.72	6.27	8.07	6.11	4.82	5.04	6.17
Lus10000536.g	2.58	3.71	1.90	3.74	4.08	4.05	0.95	1.70	0.45	1.27	1.41	2.53	1.63	4.09	1.81	1.28
Lus10000537.g	17.53	17.45	13.69	14.55	36.73	22.19	13.50	10.98	9.80	9.27	9.74	9.24	25.87	32.40	17.44	20.10
Lus10000538.g	0.00	0.00	0.16	0.26	0.00	0.00	0.00	0.00	0.14	0.00	0.00	0.00	0.00	0.00	0.00	0.00
Lus10000539.g	3.33	3.42	7.69	4.88	8.02	8.38	14.89	13.78	12.39	11.56	10.25	11.31	7.77	7.18	15.03	15.35
Lus10000540.g	7.15	8.36	9.43	7.35	4.25	7.36	7.35	6.80	12.66	10.06	10.65	12.11	5.60	4.42	9.35	11.27
Lus10000541.g	3.77	7.26	10.45	23.86	8.47	13.08	1.25	0.00	0.00	2.03	13.50	5.81	15.68	15.17	1.27	2.74
Lus10000542.g	31.83	21.85	33.60	41.48	20.18	13.93	0.00	0.00	12.12	7.04	2.48	8.97	36.58	15.67	0.00	0.00
Lus10000544.g	2.84	3.75	4.29	3.16	7.92	3.48	3.79	4.33	4.33	4.28	5.81	5.30	6.47	7.06	2.90	4.55
Lus10000548.g	1.22	2.12	0.33	0.93	1.72	1.33	1.55	1.91	0.44	0.65	0.89	1.65	0.48	0.84	0.75	0.96
Lus10000549.g	5.68	5.99	5.23	4.89	5.07	5.59	6.50	6.68	9.36	6.87	8.99	9.63	5.61	5.14	6.37	7.93
Lus10000551.g	1.90	2.35	2.02	1.52	2.13	1.03	3.82	5.12	11.80	10.34	10.79	9.98	4.01	2.59	6.00	7.43
Lus10000553.g	0.40	0.39	0.67	0.89	0.53	0.70	1.25	1.38	1.21	1.13	0.94	0.96	1.10	1.20	2.20	0.92
Lus10000554.g	19.84	21.52	22.92	23.01	8.86	7.56	12.25	8.93	13.52	16.66	21.74	23.54	9.78	9.39	7.17	10.17
Lus10000555.g	5.61	5.95	8.55	4.29	8.48	9.59	11.81	9.60	11.88	10.90	13.61	16.78	9.18	8.29	11.35	12.56
Lus10000556.g	17.65	18.68	15.22	17.01	78.89	98.60	42.14	44.16	22.90	21.19	20.73	18.58	47.01	44.38	27.22	26.22
Lus10000560.g	66.30	54.61	45.28	36.99	74.28	58.83	78.32	105.14	152.58	181.22	106.28	134.49	50.84	32.18	67.63	74.27
Lus10000561.g	0.14	0.16	0.00	0.00	0.09	0.09	0.00	0.11	0.14	0.00	0.00	0.16	0.00	0.09	0.08	0.21
Lus10000562.g	0.06	0.07	0.03	0.08	0.00	0.08	0.19	0.08	0.04	0.00	0.07	0.06	0.02	0.00	0.05	0.21
Lus10000563.g	8.46	7.58	10.79	10.74	12.25	12.73	7.63	4.80	5.09	3.70	5.53	6.09	14.17	9.68	5.67	4.28
Lus10000564.g	0.54	0.60	0.20	0.54	0.15	0.10	0.38	0.10	1.05	1.21	1.55	1.66	0.33	0.00	0.28	0.21
Lus10000565.g	1.00	1.63	1.87	2.16	0.31	0.75	1.40	2.41	2.04	1.35	0.95	3.19	0.58	1.56	1.65	1.98
Lus10000566.g	19.75	18.16	15.90	20.17	22.05	19.53	18.69	10.89	60.10	56.32	49.13	53.45	15.08	25.46	15.52	18.94
Lus10000567.g	0.12	0.18	0.05	0.11	0.10	0.24	0.12	0.15	0.16	0.18	0.28	0.20	0.05	0.00	0.05	0.36
Lus10000571.g	12.75	13.12	11.06	10.37	17.57	26.51	10.37	13.08	8.33	7.39	18.03	15.18	17.22	12.06	12.60	10.13
Lus10000572.g	3.91	4.82	14.10	8.35	41.71	65.51	41.05	41.86	6.43	7.12	15.48	11.48	70.19	43.75	79.99	61.70
Lus10000573.g	1.61	1.30	3.64	1.62	2.85	0.97	5.34	7.02	1.85	1.90	2.13	3.19	2.14	3.76	4.19	3.83
Lus10000574.g	0.00	0.56	0.00	0.23	0.00	0.32	0.00	0.00	0.00	0.00	0.00	0.00	0.95	0.00	0.00	0.80
Lus10000577.g	0.12	0.33	0.39	0.36	1.18	0.32	0.58	0.36	0.69	0.33	0.74	0.35	2.95	1.60	2.33	0.82
Lus10000578.g	0.00	0.00	0.00	0.00	0.00	0.00	0.00	0.00	0.00	0.00	0.00	0.19	0.00	0.24	0.00	0.00
Lus10000579.g	19.34	16.71	22.80	22.59	25.59	9.27	10.19	2.18	34.97	55.46	46.89	44.08	14.17	14.56	2.82	10.09
Lus10000580.g	10.29	12.15	16.48	15.01	24.48	34.55	31.41	38.94	45.77	38.99	36.68	38.80	38.19	37.38	43.56	47.12
Lus10000582.g	5.66	3.42	8.21	2.86	8.25	8.05	8.96	5.97	2.31	2.87	3.28	3.19	17.65	12.76	5.58	8.83
Lus10000584.g	4.31	4.95	4.30	4.44	5.27	10.16	11.00	13.00	12.38	9.56	8.90	9.30	5.11	6.24	13.93	13.60
Lus10000585.g	11.81	12.46	11.64	13.09	21.67	22.85	22.07	24.22	22.06	22.10	19.26	22.70	19.94	20.12	21.95	21.38
Lus10000586.g	0.00	0.00	0.00	0.00	0.00	0.20	0.00	0.00	0.00	0.00	0.00	0.00	0.13	0.00	0.00	0.00
Lus10000587.g	7.07	6.66	8.38	8.21	8.90	10.11	10.05	11.29	7.39	7.96	7.79	6.87	13.79	14.40	13.56	14.69
Lus10000588.g	0.17	0.00	0.00	0.00	0.43	0.00	0.00	0.62	0.49	0.00	1.10	0.00	0.20	0.21	0.56	0.85
Lus10000589.g	12.54	12.61	13.07	8.48	47.77	40.81	33.13	18.79	11.97	14.99	12.64	10.56	44.86	26.76	14.05	12.08
Lus10000590.g	7.02	8.07	6.25	5.34	9.51	10.16	5.46	4.58	7.37	7.24	7.82	9.99	8.65	4.72	3.46	5.15
Lus10000591.g	0.43	0.12	0.12	0.79	0.27	0.64	0.00	0.00	0.72	0.58	1.18	0.95	0.37	0.00	0.36	0.53
Lus10000592.g	119.30	115.67	64.86	109.28	102.66	93.66	68.26	64.01	27.05	50.62	62.58	65.01	37.83	37.62	53.91	43.26
Lus10000593.g	22.62	25.26	23.70	23.95	33.35	28.97	28.42	23.77	16.75	21.98	27.77	24.64	30.37	26.62	31.67	24.33
Lus10000594.g	1.54	0.13	3.88	0.10	3.14	4.38	2.34	1.25	1.29	3.31	1.13	0.68	8.30	9.13	1.78	9.74
Lus10000595.g	33.52	35.24	43.79	36.51	94.72	97.77	89.00	94.67	48.10	51.80	44.89	46.73	114.97	80.05	95.46	74.87
Lus10000596.g	0.00	0.00	0.00	0.00	0.00	0.00	0.00	0.00	0.00	0.00	0.00	6.20	0.00	0.00	0.00	10.86
Lus10000597.g	0.40	0.17	0.53	0.05	0.29	0.30	0.41	0.36	1.94	1.17	1.13	1.07	0.57	0.44	0.45	0.89
Lus10000598.g	0.36	0.00	0.39	0.00	0.97	0.44	0.00	2.59	1.67	0.35	2.50	1.47	0.44	0.00	0.00	0.73
Lus10000599.g	184.11	199.20	135.07	137.44	83.01	80.99	154.63	131.71	223.95	245.92	207.71	253.80	79.29	70.06	107.40	127.43
Lus10000600.g	0.09	0.10	0.32	0.26	0.34	0.33	0.38	0.34	0.27	0.10	0.41	0.27	2.25	0.93	1.03	1.47
Lus10000601.g	12.54	8.67	8.66	6.06	15.91	9.40	12.09	18.59	30.12	25.03	15.28	15.63	14.05	11.67	17.96	11.40
Lus10000602.g	0.09	0.15	0.15	0.26	0.32	0.53	0.00	0.00	0.03	0.05	0.04	0.00	0.79	0.51	0.00	0.03
Lus10000603.g	2.49	2.20	22.46	16.63	10.17	61.59	9.35	0.96	1.43	6.23	21.45	19.44	65.87	70.90	38.69	18.81
Lus10000604.g	0.00	0.00	0.00	0.00	0.00	0.00	0.00	0.00	0.00	0.08	0.00	0.00	0.00	0.00	0.00	0.00
Lus10000605.g	0.00	0.02	0.14	0.13	0.30	0.61	0.76	0.34	0.38	0.07	0.65	0.11	0.14	0.00	0.31	0.22
Lus10000606.g	25.81	21.52	40.62	28.37	28.84	43.49	42.44	36.58	29.80	30.81	47.17	38.34	68.02	54.17	48.52	39.67
Lus10000608.g	0.80	0.96	2.08	1.14	1.37	1.31	1.25	0.63	0.66	0.93	0.45	0.62	5.61	5.57	3.47	1.69
Lus10000609.g	8.15	7.33	8.29	7.41	7.97	10.28	13.32	17.19	14.95	14.76	11.80	13.42	10.48	10.91	14.88	16.83
Lus10000611.g	0.00	0.05	0.00	0.00	0.00	0.00	0.00	0.00	0.00	0.00	0.00	0.00	0.00	0.00	0.00	0.00
Lus10000612.g	0.00	0.00	0.00	0.00	0.00	0.00	0.00	0.00	0.00	0.00	0.20	0.00	0.00	0.00	0.00	0.00
Lus10000614.g	124.62	103.36	97.60	104.34	25.44	24.37	13.34	15.98	40.39	38.38	42.63	49.26	32.85	34.50	9.41	22.96
Lus10000615.g	6.28	6.60	6.87	6.26	6.89	6.63	5.85	7.38	5.71	6.04	6.43	5.11	6.00	5.94	5.96	5.61
Lus10000616.g	0.00	0.00	0.00	0.00	0.00	0.00	0.00	0.00	0.50	0.00	0.00	0.00	0.00	0.00	0.00	0.00
Lus10000617.g	8.62	8.11	14.05	10.15	19.55	20.78	25.07	21.75	19.52	20.65	19.55	19.66	24.51	22.71	25.40	22.86
Lus10000618.g	29.03	29.48	27.21	21.13	19.26	18.91	33.04	33.62	49.98	43.31	43.32	49.87	26.00	21.47	30.39	34.77
Lus10000619.g	0.15	0.00	0.00	0.04	0.05	0.31	0.15	0.18	0.07	0.17	0.04	0.15	0.17	0.52	0.00	0.00
Lus10000620.g	0.46	0.73	1.02	0.00	0.89	0.55	0.00	0.00	0.00	0.00	0.00	0.00	2.99	6.25	1.00	0.00
Lus10000622.g	0.00	0.00	0.00	0.00	0.00	0.00	0.00	0.00	0.00	0.00	0.00	0.00	0.26	0.00	0.00	0.00
Lus10000628.g	212.27	210.45	206.41	192.67	55.21	63.94	112.30	87.02	108.93	114.50	106.29	94.17	71.59	51.43	81.30	109.20
Lus10000629.g	10.89	10.27	11.55	10.08	4.57	6.58	14.26	13.49	14.14	14.34	13.74	11.62	6.36	7.96	14.85	14.34
Lus10000630.g	1.84	2.67	3.31	3.12	3.88	5.03	4.76	4.42	3.21	2.88	2.33	2.81	7.27	6.25	5.03	7.15
Lus10000631.g	138.74	153.99	100.18	97.06	63.79	55.87	73.27	68.88	97.02	96.38	80.84	81.94	56.48	49.89	51.25	69.87
Lus10000632.g	3.80	4.39	0.94	1.89	4.98	5.72	5.18	4.66	1.02	1.29	0.70	1.44	1.02	3.31	2.09	7.27
Lus10000633.g	261.59	242.23	227.83	257.49	209.34	234.90	93.66	106.62	67.28	63.98	86.93	105.14	252.90	242.59	126.54	158.27
Lus10000634.g	13.29	12.79	12.15	12.32	11.67	11.99	19.08	23.99	27.26	23.25	25.12	22.80	10.99	11.40	22.86	23.15
Lus10000635.g	19.99	20.87	14.23	18.44	9.30	9.10	12.29	8.54	14.43	15.97	19.56	18.56	8.90	6.63	7.59	7.11
Lus10000636.g	4.67	4.44	3.08	4.07	8.53	6.45	4.70	3.88	3.74	3.37	4.22	4.62	15.06	23.87	9.41	5.33
Lus10000637.g	23.59	22.53	32.04	26.57	32.57	31.51	37.36	31.65	32.50	33.57	33.10	30.21	38.45	30.57	24.10	32.37
Lus10000639.g	10.88	9.69	15.13	11.76	16.74	18.94	54.94	48.58	55.25	64.91	55.77	56.57	22.19	23.48	55.15	61.04
Lus10000640.g	24.89	23.38	29.50	27.34	50.84	51.09	69.67	60.73	52.87	47.41	52.44	54.94	52.03	35.52	63.35	26.69
Lus10000642.g	0.07	0.39	0.00	0.17	0.22	0.32	0.61	0.32	0.79	0.59	0.47	0.23	0.41	0.57	0.16	0.40
Lus10000643.g	0.13	0.16	0.23	0.00	0.23	0.15	0.16	0.12	0.00	0.00	0.11	0.06	0.29	0.36	0.00	0.17
Lus10000645.g	0.14	0.19	0.08	0.04	0.21	0.11	0.18	0.24	0.36	0.30	0.16	0.29	0.15	0.18	0.23	0.20
Lus10000646.g	10.15	11.62	13.06	9.98	30.91	24.99	16.86	12.92	20.27	19.29	19.62	22.77	36.55	23.76	10.67	15.39
Lus10000648.g	5.10	3.88	3.65	4.22	1.97	2.19	3.82	3.07	3.94	4.55	4.63	4.87	1.85	1.79	3.42	3.54
Lus10000651.g	11.23	10.65	16.31	11.75	30.62	34.08	45.20	69.16	46.68	33.34	38.27	31.82	30.20	38.54	67.74	78.06
Lus10000652.g	2.56	1.91	4.61	4.28	3.48	2.81	6.58	6.77	7.31	6.38	14.00	13.09	3.63	2.95	6.30	4.36
Lus10000653.g	3.73	4.17	1.42	2.91	2.72	1.70	3.73	3.26	5.26	4.20	6.41	3.50	1.38	1.57	2.29	2.59
Lus10000654.g	8.59	8.26	9.57	6.94	6.37	5.34	13.86	16.87	23.17	13.70	17.95	17.58	8.89	6.97	16.66	15.86
Lus10000655.g	0.64	0.50	0.11	0.08	0.56	0.00	0.00	0.00	0.09	0.10	0.40	0.18	0.10	0.68	0.00	0.00
Lus10000656.g	12.00	10.98	9.61	10.03	13.11	13.51	9.45	8.70	16.00	15.45	18.19	17.28	10.81	12.90	9.63	11.20
Lus10000657.g	1.08	0.67	0.82	1.34	0.92	0.60	3.30	3.27	5.33	3.54	3.97	4.21	0.86	1.26	3.25	3.09
Lus10000658.g	0.06	0.00	0.23	0.06	0.16	0.15	0.07	0.00	0.06	0.14	0.72	0.44	0.30	0.08	0.14	0.13
Lus10000659.g	4.75	3.50	3.98	5.96	0.44	2.69	51.17	41.61	150.16	140.46	144.06	119.84	2.48	1.63	43.67	47.89
Lus10000660.g	0.05	0.00	0.00	0.00	0.12	0.06	0.03	0.21	0.59	0.54	0.77	0.46	0.06	0.03	0.11	0.17
Lus10000661.g	10.56	10.13	8.64	8.80	8.33	7.95	6.71	6.74	10.13	9.35	10.42	11.96	5.58	6.08	6.43	6.94
Lus10000662.g	38.31	36.70	27.44	32.05	17.01	16.95	37.03	34.93	42.61	43.92	45.29	48.04	17.04	17.76	27.46	28.42
Lus10000663.g	1.72	1.42	1.72	1.80	3.17	3.89	5.19	3.42	3.60	3.52	2.66	3.15	3.66	3.34	7.36	4.90
Lus10000664.g	0.00	0.00	0.29	0.23	0.12	0.00	0.00	0.00	0.00	0.00	0.84	0.00	0.00	0.45	0.00	0.00
Lus10000665.g	0.00	0.20	0.10	0.08	0.06	0.27	0.27	0.32	0.26	0.34	0.35	0.22	0.05	0.28	0.20	0.18
Lus10000666.g	52.91	41.15	41.56	60.78	37.44	48.90	73.92	98.93	87.29	82.89	63.54	112.75	43.28	39.59	57.84	82.29
Lus10000667.g	2.04	2.24	3.01	1.65	2.39	2.98	3.51	5.40	2.72	4.14	4.64	5.27	4.60	3.47	4.26	2.09
Lus10000668.g	0.00	0.20	0.10	0.08	0.06	0.27	0.27	0.32	0.26	0.34	0.35	0.22	0.05	0.28	0.20	0.18
Lus10000670.g	2.06	1.49	2.00	1.94	2.22	2.18	1.49	1.49	1.46	1.49	2.61	2.54	3.28	2.38	2.38	1.62
Lus10000671.g	0.61	0.88	0.92	0.37	0.00	0.00	0.00	0.00	0.00	0.00	0.00	0.00	0.00	0.00	0.00	0.00
Lus10000672.g	18.74	17.97	21.97	18.90	60.05	68.64	74.90	71.49	43.49	43.36	37.88	36.93	43.40	42.64	73.16	71.54
Lus10000673.g	0.76	1.12	1.21	0.47	98.20	91.08	56.91	70.52	4.75	5.03	4.25	2.20	70.94	56.90	70.39	54.91
Lus10000674.g	832.01	857.28	806.23	812.67	839.63	837.33	468.99	502.04	1017.56	853.25	934.69	929.43	776.15	1098.24	703.38	1040.31
Lus10000675.g	15.71	16.28	16.93	17.28	10.32	15.69	9.63	9.21	15.10	13.95	15.18	17.02	16.00	15.36	12.57	10.16
Lus10000676.g	0.15	0.08	0.09	0.62	0.09	0.09	0.08	0.00	0.00	0.17	0.08	0.22	0.09	0.28	0.25	0.00
Lus10000679.g	0.44	0.58	0.57	0.41	0.63	1.15	0.25	0.49	0.20	0.14	0.55	0.16	0.37	0.20	0.54	0.12
Lus10000680.g	12.03	11.11	13.46	11.74	19.32	21.39	22.14	24.28	17.60	14.98	13.91	15.54	23.65	23.88	28.83	29.38
Lus10000681.g	15.46	13.61	14.00	13.04	12.71	15.28	21.65	22.87	22.80	23.53	26.05	24.04	13.17	15.68	21.88	21.62
Lus10000684.g	18.20	18.81	13.07	11.97	33.15	34.79	28.64	25.98	20.94	18.56	21.88	22.96	21.19	22.15	30.10	28.73
Lus10000685.g	5.68	6.81	7.45	5.23	7.37	9.45	11.77	14.90	21.51	14.29	13.13	15.56	11.69	11.01	19.61	20.65
Lus10000686.g	0.00	0.51	0.36	0.57	0.79	2.26	1.12	1.14	0.75	0.17	1.52	0.92	0.92	1.17	2.76	1.20
Lus10000687.g	6.26	8.04	12.31	7.06	6.82	4.33	4.25	9.63	3.12	3.13	4.94	3.42	7.69	5.38	6.76	8.17
Lus10000691.g	8.22	7.44	7.70	6.76	10.26	13.18	14.27	12.70	14.08	11.55	12.64	11.81	16.44	15.88	16.84	18.29
Lus10000692.g	48.10	61.11	53.31	55.88	713.47	828.50	584.42	356.58	27.98	26.08	34.04	23.32	571.75	329.26	408.24	326.20
Lus10000693.g	14.29	17.40	15.24	10.00	85.76	91.56	59.93	91.26	54.18	66.61	57.77	65.09	131.35	68.00	60.51	103.10
Lus10000694.g	61.43	60.15	65.89	62.04	79.44	70.65	116.46	110.41	101.67	104.05	96.06	106.76	78.46	84.37	96.46	91.40
Lus10000696.g	0.00	0.00	0.00	0.00	0.15	0.00	0.37	0.44	0.00	0.00	0.00	0.00	0.14	0.00	0.00	0.00
Lus10000697.g	10.39	11.38	8.98	8.46	10.12	10.86	15.73	14.74	16.17	16.89	16.98	15.93	12.31	10.97	14.91	13.80
Lus10000701.g	22.73	23.06	13.96	16.23	14.12	14.14	8.49	8.12	17.04	15.81	19.75	20.33	10.14	12.94	7.79	9.83
Lus10000704.g	3.02	5.10	5.11	5.38	4.92	5.57	9.42	9.66	10.83	10.18	9.74	8.39	4.01	6.23	11.79	10.43
Lus10000706.g	2.65	2.30	2.92	2.10	2.53	3.88	2.59	2.69	3.72	3.41	4.11	4.66	3.84	4.50	4.01	5.02
Lus10000707.g	0.00	0.00	0.00	0.00	0.00	0.00	0.19	0.22	0.00	0.00	0.00	0.27	0.00	0.23	0.00	0.27
Lus10000708.g	1.95	1.95	1.21	1.12	1.73	1.87	2.80	2.42	3.53	3.23	3.49	3.45	2.00	1.77	2.42	2.91
Lus10000709.g	0.00	0.00	0.00	0.00	0.00	0.00	0.00	0.00	0.04	0.00	0.00	0.00	0.00	0.00	0.00	0.00
Lus10000710.g	0.41	0.60	0.16	0.19	0.25	0.81	0.28	0.50	0.20	0.00	0.53	0.40	0.00	0.77	0.38	0.47
Lus10000711.g	4.02	5.68	21.86	7.41	33.76	20.10	39.06	23.41	10.74	14.51	10.22	7.62	72.62	46.69	55.97	31.15
Lus10000712.g	0.00	0.23	0.00	0.00	0.00	0.00	0.00	0.00	0.00	0.00	0.00	0.00	0.00	0.00	0.00	0.00
Lus10000713.g	8.97	6.40	5.94	9.41	44.45	63.78	19.22	28.52	21.36	18.08	21.89	21.80	31.03	45.13	27.76	34.92
Lus10000715.g	3.08	4.15	1.52	2.42	4.93	2.55	1.77	1.40	2.38	4.85	2.65	3.06	1.59	2.39	2.74	2.11
Lus10000716.g	2.74	2.31	3.56	2.71	2.90	4.02	3.94	4.94	6.30	5.06	4.75	6.47	4.02	3.64	4.43	6.47
Lus10000717.g	0.22	0.00	0.00	0.13	0.63	0.69	0.95	1.41	0.96	0.77	2.47	1.30	0.17	0.72	0.84	2.79
Lus10000718.g	10.68	13.48	15.20	12.79	20.75	24.16	17.10	15.96	18.21	21.88	19.00	19.61	28.95	22.98	21.87	22.07
Lus10000719.g	4.36	4.02	6.26	5.39	5.25	4.67	5.77	5.23	4.18	4.30	4.95	4.83	4.53	5.10	6.78	6.70
Lus10000720.g	0.00	0.00	0.00	0.00	0.00	0.00	0.00	0.31	0.00	0.00	0.00	0.00	0.00	0.97	0.00	0.52
Lus10000721.g	12.60	14.64	16.16	15.59	16.45	15.34	17.06	11.47	13.80	12.88	13.71	17.90	19.94	15.06	14.63	13.16
Lus10000722.g	9.74	8.38	10.52	9.15	11.45	9.54	13.88	8.80	11.80	15.85	13.36	13.79	12.54	8.80	14.17	8.53
Lus10000723.g	0.43	0.26	1.79	1.83	0.00	0.00	0.00	0.00	0.00	0.00	0.09	0.04	0.00	0.00	0.00	0.00
Lus10000724.g	51.75	50.21	71.33	67.52	48.68	46.07	25.47	26.62	23.39	21.33	32.80	34.36	66.90	56.53	26.37	28.81
Lus10000725.g	1.72	1.31	0.24	0.53	0.59	1.16	0.12	0.35	0.16	0.05	0.18	0.32	0.42	0.77	0.09	0.12
Lus10000727.g	0.00	0.00	0.00	0.09	0.00	0.00	0.00	0.00	0.00	0.00	0.00	0.00	0.00	0.00	0.00	0.00
Lus10000729.g	0.00	0.00	0.00	0.00	0.00	0.00	0.00	0.00	0.00	0.00	0.00	0.00	0.00	0.00	0.05	0.00
Lus10000730.g	5.05	3.94	7.65	7.44	10.19	9.44	12.79	8.72	10.40	10.32	9.61	11.19	12.03	8.09	10.03	10.39
Lus10000731.g	0.05	0.21	0.52	0.18	0.07	0.13	0.25	0.30	0.47	0.40	0.18	0.16	0.15	0.10	0.45	0.16
Lus10000733.g	60.15	48.04	46.82	44.52	78.48	68.63	99.79	122.34	84.93	102.15	79.97	64.17	61.12	67.70	91.64	72.23
Lus10000734.g	8.56	7.82	7.84	6.72	9.95	9.63	12.49	14.30	17.69	15.22	15.58	16.04	10.37	13.09	14.27	15.87
Lus10000735.g	105.91	106.90	103.87	103.02	93.23	96.22	119.15	139.73	148.79	143.91	146.00	159.87	104.64	107.99	93.38	119.47
Lus10000736.g	13.28	12.99	12.86	11.44	18.35	18.35	29.97	17.28	24.10	29.84	25.55	29.30	22.68	15.62	25.48	27.64
Lus10000737.g	0.15	0.07	0.14	0.11	0.04	0.39	0.06	0.15	0.15	0.00	0.00	0.12	0.17	0.08	0.17	0.15
Lus10000738.g	1.23	1.14	2.33	2.11	1.84	2.59	4.57	2.25	5.11	5.22	3.30	3.30	3.28	3.29	6.77	4.40
Lus10000739.g	0.00	0.00	0.00	0.00	1.54	1.99	1.63	0.64	0.00	0.00	0.00	0.00	0.00	0.00	0.00	0.00
Lus10000740.g	7.24	6.35	6.90	7.90	9.07	10.55	13.21	13.77	17.89	19.32	18.41	18.43	12.16	9.25	13.84	11.00
Lus10000741.g	5.33	4.99	17.71	8.63	4.72	2.46	5.79	2.31	4.08	5.01	6.87	4.62	14.32	5.77	6.58	7.73
Lus10000742.g	27.92	31.55	32.63	25.35	20.81	26.08	29.41	37.14	49.60	45.49	40.94	43.01	26.78	25.54	28.55	26.75
Lus10000743.g	12.25	12.54	13.21	12.54	12.11	14.49	20.74	16.39	17.61	17.40	17.98	17.58	17.21	12.40	16.42	14.40
Lus10000744.g	0.43	0.12	0.12	0.20	0.79	0.13	2.50	1.68	1.95	1.05	0.94	1.15	0.62	0.13	1.54	0.32
Lus10000745.g	288.25	276.15	229.76	235.93	119.65	137.35	29.86	58.50	144.82	131.95	174.76	186.13	106.13	203.98	48.15	73.88
Lus10000746.g	0.00	0.72	0.00	0.00	0.00	0.00	0.00	0.00	0.00	0.00	0.00	0.00	0.00	0.00	0.00	0.00
Lus10000750.g	0.00	0.00	0.00	0.00	0.00	0.00	0.00	0.00	0.19	0.00	0.00	0.00	0.11	0.00	0.00	0.00
Lus10000751.g	4.10	3.10	3.71	2.73	2.29	1.77	3.08	2.09	1.95	2.89	2.20	2.65	2.48	1.94	1.63	1.62
Lus10000752.g	3.35	2.56	2.88	2.68	4.24	4.55	6.95	6.88	6.35	6.86	6.00	6.73	5.44	3.51	6.72	6.42
Lus10000753.g	2.32	3.25	1.54	2.78	21.82	16.47	7.10	11.04	10.78	14.00	14.93	17.98	23.32	9.04	10.82	19.95
Lus10000754.g	3.73	3.15	2.78	3.62	7.95	9.48	8.96	12.23	3.12	3.78	3.28	3.07	6.85	8.25	19.01	13.96
Lus10000755.g	0.02	0.04	0.04	0.03	0.00	0.00	0.06	0.05	0.00	0.00	0.09	0.02	0.02	0.00	0.04	0.07
Lus10000756.g	0.10	0.21	0.11	0.00	0.00	0.00	0.00	0.12	0.00	0.00	0.00	0.09	0.00	0.00	0.00	0.00
Lus10000757.g	14.45	15.27	15.23	14.04	21.25	21.33	21.52	20.52	14.27	14.88	13.51	15.13	24.46	21.18	27.78	23.15
Lus10000758.g	20.62	22.75	25.96	19.54	95.35	90.67	67.69	67.77	53.33	53.63	45.78	45.43	87.47	73.67	53.29	56.08
Lus10000759.g	57.12	64.70	55.69	55.77	47.67	48.21	46.28	51.57	67.75	68.58	83.30	71.79	41.66	48.35	56.73	55.97
Lus10000760.g	81.56	76.82	87.54	87.67	83.56	93.53	92.27	91.86	108.32	113.36	108.00	118.19	87.84	90.74	75.71	91.13
Lus10000761.g	0.00	0.00	0.00	0.00	0.00	0.10	0.17	0.00	0.24	0.36	0.27	0.00	0.00	0.00	0.18	0.08
Lus10000762.g	0.31	0.30	0.48	0.44	0.30	0.28	0.25	0.29	0.35	0.20	0.27	0.29	0.35	1.42	0.13	0.30
Lus10000763.g	18.27	20.47	22.02	21.98	27.82	30.78	29.38	30.43	37.17	39.12	36.35	40.66	33.06	31.77	34.54	32.74
Lus10000764.g	2.96	2.48	2.38	2.90	4.42	3.78	1.35	2.04	1.64	1.00	0.91	1.87	2.77	2.02	2.28	2.21
Lus10000765.g	5.41	4.60	5.62	5.15	12.63	13.28	19.23	20.49	13.93	14.67	13.40	12.45	14.88	14.43	16.39	18.11
Lus10000766.g	7.92	7.23	4.98	5.53	3.83	4.85	7.59	7.49	9.77	9.43	10.77	10.56	3.87	5.20	5.93	6.36
Lus10000767.g	91.35	102.34	77.60	78.55	48.12	47.83	35.29	28.95	54.34	59.77	75.21	78.18	44.62	45.42	24.44	40.64
Lus10000768.g	2.39	2.79	4.16	4.60	1.50	3.01	4.64	30.02	15.02	10.38	11.75	13.67	6.32	8.76	14.71	16.91
Lus10000769.g	5.40	6.77	8.38	6.71	5.89	10.51	22.35	28.27	15.69	15.55	23.08	13.64	11.85	12.32	47.69	21.66
Lus10000772.g	0.00	0.00	0.00	0.00	0.00	0.09	0.46	0.00	0.00	0.00	0.00	0.00	0.52	0.00	0.42	0.30
Lus10000776.g	2.97	2.88	4.42	4.29	1.37	1.87	2.94	3.99	6.80	5.72	6.03	5.99	4.25	3.45	5.72	4.57
Lus10000777.g	0.62	2.66	0.70	0.37	0.53	2.49	2.32	2.99	1.96	1.29	3.70	1.24	0.73	0.51	0.90	1.65
Lus10000778.g	5.58	10.73	10.75	8.85	6.49	3.91	8.25	7.54	13.14	14.20	13.83	11.36	4.81	3.84	12.41	16.92
Lus10000779.g	1.81	1.46	3.41	1.84	0.81	1.72	1.97	2.48	4.26	4.68	2.97	2.81	2.07	1.51	1.95	2.85
Lus10000780.g	2.44	1.99	2.10	1.66	0.96	1.10	2.34	2.77	1.90	3.59	1.32	2.26	1.25	0.00	2.02	2.28
Lus10000781.g	0.00	0.00	0.00	0.00	0.00	0.00	0.00	0.00	0.00	0.00	0.15	0.00	0.00	0.00	0.00	0.00
Lus10000782.g	7.04	4.35	6.46	4.37	8.65	7.92	9.41	14.04	13.51	10.03	9.29	12.88	12.05	15.11	7.02	13.04
Lus10000783.g	10.81	11.39	9.15	7.09	4.74	5.50	13.10	14.02	27.65	23.70	22.42	28.61	4.91	4.73	10.91	13.71
Lus10000786.g	9.52	9.28	8.81	7.28	8.16	9.53	9.88	10.36	14.02	10.99	15.46	14.38	8.60	7.37	12.09	13.74
Lus10000787.g	4.06	3.27	2.37	3.22	3.70	2.99	1.16	1.61	1.20	1.12	1.28	1.48	2.57	2.08	1.19	1.03
Lus10000788.g	47.04	43.78	33.66	37.81	39.71	24.59	25.78	24.48	38.46	36.11	50.80	58.45	43.13	59.49	28.08	28.71
Lus10000789.g	5.39	5.86	5.91	7.08	12.48	8.46	16.83	13.61	13.83	16.87	19.01	17.11	15.78	19.76	13.45	12.49
Lus10000790.g	0.58	0.74	0.78	0.97	0.12	0.69	0.68	0.58	2.31	0.52	1.80	1.69	0.67	0.96	1.17	1.71
Lus10000791.g	40.44	36.55	30.88	31.83	15.93	26.04	24.33	28.07	39.28	33.25	37.66	39.76	21.58	25.92	28.08	46.11
Lus10000795.g	15.57	14.66	11.13	14.88	23.04	11.95	46.51	40.51	24.52	25.49	28.24	25.68	16.22	14.14	38.27	32.78
Lus10000796.g	0.00	32.92	0.00	12.47	0.00	96.38	16.88	0.00	0.00	0.00	0.00	0.00	38.00	0.00	0.00	0.00
Lus10000800.g	0.00	0.24	0.37	0.53	0.93	0.19	1.26	0.22	0.00	0.20	0.23	0.00	2.64	1.36	1.11	1.55
Lus10000801.g	0.13	0.00	0.00	0.00	0.00	0.00	0.00	0.00	0.13	0.19	0.00	0.35	0.00	0.00	0.16	0.13
Lus10000802.g	291.53	286.52	322.54	287.40	290.91	374.24	456.39	494.24	320.44	336.97	425.01	446.41	346.96	329.60	320.02	380.38
Lus10000803.g	1.30	0.96	1.71	1.32	2.59	5.27	1.08	2.53	2.57	1.16	2.26	2.16	5.67	6.20	1.99	2.96
Lus10000804.g	0.22	0.00	0.24	0.39	0.00	1.05	0.00	2.10	0.82	2.48	0.00	0.87	2.57	0.00	0.24	1.30
Lus10000806.g	1.27	1.57	3.89	2.84	1.16	3.33	1.13	0.43	2.58	1.48	2.98	2.82	6.31	6.80	4.75	2.35
Lus10000807.g	0.00	0.09	0.10	0.08	0.00	0.19	0.08	0.00	0.24	0.00	0.00	0.00	0.00	0.00	0.00	0.08
Lus10000808.g	6.00	6.21	7.41	6.81	8.47	10.25	10.86	9.65	6.91	7.78	8.35	8.22	9.13	6.99	9.30	9.53
Lus10000809.g	32.05	34.67	52.78	54.47	47.80	65.02	32.16	34.68	32.83	28.18	28.66	34.33	69.52	76.41	69.25	55.45
Lus10000810.g	1.74	1.83	0.00	0.00	0.00	1.11	1.56	0.00	1.31	0.00	1.84	0.55	0.00	0.00	8.17	0.00
Lus10000811.g	10.74	10.23	18.23	12.60	16.65	10.77	16.70	13.19	17.20	15.12	16.77	18.93	19.71	22.41	17.05	19.91
Lus10000813.g	4.71	5.42	8.70	4.67	21.51	17.81	21.53	14.55	8.70	12.76	9.21	9.04	27.97	17.92	22.26	18.30
Lus10000814.g	0.00	0.29	0.08	0.09	0.03	0.08	0.00	0.19	0.58	0.00	0.00	0.00	0.74	0.00	0.53	0.00
Lus10000815.g	0.52	1.35	0.68	0.59	0.35	0.14	0.30	0.56	1.01	0.84	0.52	0.39	0.60	0.22	0.19	0.46
Lus10000816.g	2.62	3.10	3.00	2.86	8.36	4.50	7.19	7.15	6.73	5.95	5.63	6.60	7.31	7.18	6.31	5.64
Lus10000817.g	4.74	2.19	3.80	2.71	5.91	4.98	7.92	3.86	4.22	5.86	3.16	3.22	6.45	2.89	3.24	2.78
Lus10000818.g	13.45	10.35	16.69	12.55	29.75	25.96	28.55	30.31	25.38	24.63	21.24	23.00	32.08	27.71	28.04	26.76
Lus10000819.g	0.07	0.04	0.04	0.12	0.35	0.43	0.10	0.08	0.32	0.04	0.04	0.10	0.53	0.33	0.04	0.00
Lus10000821.g	0.04	0.00	0.00	0.00	0.00	0.26	0.77	0.05	0.26	0.00	0.30	0.17	0.10	0.28	0.40	0.35
Lus10000823.g	5.51	5.53	9.90	7.06	25.74	26.21	37.17	19.15	2.71	2.88	6.43	1.67	22.76	18.67	43.60	25.14
Lus10000826.g	12.90	10.28	12.50	11.77	8.76	14.00	22.50	31.76	44.59	32.59	30.91	36.93	12.51	14.00	30.44	32.59
Lus10000827.g	12.73	13.39	9.77	10.70	9.80	7.29	9.57	8.86	8.73	8.80	9.39	8.91	7.35	11.52	6.93	7.51
Lus10000828.g	208.79	186.47	165.57	174.43	173.34	160.94	78.37	104.17	148.13	139.93	165.20	177.94	144.84	221.34	102.61	147.81
Lus10000829.g	23.25	22.53	34.64	30.58	33.04	40.38	34.53	40.29	57.13	44.96	39.22	42.50	46.46	43.65	39.71	52.11
Lus10000830.g	1.22	1.10	1.19	1.28	0.96	0.80	1.95	2.81	4.17	3.61	1.99	3.03	0.60	1.52	3.44	2.16
Lus10000831.g	0.71	0.39	0.20	0.80	0.23	0.43	1.64	3.45	0.85	0.75	1.71	0.89	0.42	1.11	1.96	2.31
Lus10000832.g	0.00	0.52	0.35	0.44	0.53	0.65	0.42	1.04	1.27	1.41	1.28	0.70	0.42	0.80	0.31	0.30
Lus10000833.g	16.85	15.14	14.89	16.01	18.40	18.81	26.39	24.31	22.34	22.75	21.90	24.51	18.66	17.74	28.78	23.69
Lus10000834.g	0.17	0.56	8.76	2.32	7.46	0.10	2.23	0.10	0.24	0.36	0.00	0.00	27.09	11.25	2.62	1.75
Lus10000835.g	0.87	0.35	56.52	3.05	14.99	0.39	1.99	0.34	0.28	0.35	0.00	0.00	89.30	49.15	3.16	7.77
Lus10000836.g	0.00	0.19	5.51	0.62	1.54	0.00	1.06	0.00	0.33	1.83	0.37	0.00	6.70	5.81	2.66	2.07
Lus10000837.g	0.06	0.04	0.11	0.07	0.04	0.00	0.00	0.04	0.28	0.55	0.22	0.13	0.06	0.04	0.14	0.06
Lus10000838.g	7.54	9.53	20.92	21.57	30.67	28.56	36.64	39.02	26.32	29.63	35.31	32.30	41.40	35.28	51.25	18.47
Lus10000839.g	0.00	0.00	0.09	0.00	0.00	0.09	0.00	0.00	0.00	0.00	0.17	0.00	0.09	0.05	0.00	0.00
Lus10000841.g	0.00	0.00	0.00	0.00	0.00	0.00	0.36	0.22	0.00	0.00	0.00	0.00	0.00	0.00	0.00	0.00
Lus10000844.g	0.30	0.33	0.59	0.55	0.79	1.12	4.58	6.71	3.14	1.83	3.42	3.34	1.08	0.44	4.78	3.24
Lus10000845.g	0.00	0.00	0.00	0.00	0.00	0.00	0.00	0.12	0.00	0.00	0.06	0.00	0.06	0.00	0.00	0.15
Lus10000846.g	9.76	13.84	13.58	10.42	5.73	6.34	14.38	17.62	34.47	29.95	25.38	30.89	9.63	6.63	11.23	18.50
Lus10000847.g	0.82	1.14	1.93	0.12	1.11	2.33	0.63	0.53	0.41	2.22	1.92	3.01	2.26	1.52	1.49	1.92
Lus10000848.g	12.91	11.75	8.96	8.83	14.50	12.85	13.34	11.22	15.58	12.83	14.57	15.42	12.96	9.59	11.69	11.38
Lus10000849.g	22.88	25.80	22.77	22.08	19.12	24.69	19.65	20.52	26.66	20.71	24.27	24.54	21.24	26.20	20.23	22.63
Lus10000850.g	8.39	8.92	10.21	8.02	10.39	12.27	9.17	7.17	9.86	8.24	9.97	10.00	21.17	15.45	10.49	11.67
Lus10000852.g	9.39	6.36	8.45	12.55	9.67	16.89	17.62	19.03	17.16	16.72	17.27	16.77	17.08	12.57	22.02	20.66
Lus10000853.g	4.80	4.25	4.65	3.64	5.75	9.04	8.48	8.82	8.58	9.15	7.14	8.80	7.39	6.24	8.84	9.06
Lus10000854.g	1.38	1.39	0.83	0.89	1.06	2.68	2.53	2.11	2.69	2.65	1.52	1.53	1.36	1.17	2.55	2.78
Lus10000855.g	0.32	0.00	2.43	0.00	0.00	0.00	0.00	0.00	0.00	0.00	0.00	0.00	0.00	0.00	0.34	0.00
Lus10000856.g	30.81	26.10	32.50	32.07	55.59	56.97	31.68	26.04	22.05	13.44	15.96	15.14	78.85	82.51	58.86	41.72
Lus10000857.g	0.00	0.00	0.00	0.00	0.00	0.00	0.00	0.00	0.00	0.00	0.08	0.00	0.00	0.00	0.00	0.00
Lus10000858.g	0.00	0.45	0.63	0.25	0.00	0.33	0.00	0.50	0.00	0.00	0.15	0.00	0.32	0.00	0.61	0.14
Lus10000859.g	0.00	0.00	0.00	0.39	0.00	0.00	0.00	1.12	0.00	0.00	0.00	0.00	0.00	0.00	0.98	0.00
Lus10000860.g	6.12	4.83	3.83	4.26	3.02	2.29	3.25	3.94	7.65	5.94	5.13	6.57	3.39	2.85	5.52	5.57
Lus10000862.g	21.31	20.68	17.69	17.32	4.63	2.17	6.44	4.48	13.30	15.57	17.90	18.74	3.47	2.91	3.67	3.84
Lus10000863.g	1.87	2.35	0.87	1.03	1.04	1.33	0.00	0.00	0.27	0.00	0.31	0.00	0.32	0.58	0.41	0.28
Lus10000864.g	20.46	20.77	17.06	24.62	26.56	29.38	24.81	32.86	43.40	29.35	31.33	33.28	26.69	35.44	30.98	37.32
Lus10000865.g	3.96	3.52	4.23	4.24	4.84	6.47	5.85	4.98	5.84	7.59	5.73	6.07	6.11	6.10	6.67	5.85
Lus10000866.g	2.14	2.21	2.10	2.00	2.20	2.54	3.28	4.94	5.59	6.02	3.86	4.70	4.14	3.21	4.99	4.13
Lus10000867.g	109.91	118.80	92.10	104.83	124.36	116.72	59.79	51.91	66.17	62.93	78.81	78.27	95.49	124.78	52.72	60.34
Lus10000868.g	3.93	3.79	0.87	0.43	0.69	0.56	2.19	0.90	5.04	9.39	5.05	3.10	0.11	0.00	0.31	0.37
Lus10000869.g	0.09	0.10	0.52	0.16	0.22	0.32	0.45	0.21	0.09	0.19	0.20	0.00	0.20	0.00	0.00	0.17
Lus10000871.g	0.00	0.00	0.00	0.00	0.00	0.00	0.00	0.00	0.00	0.00	0.04	0.00	0.00	0.00	0.00	0.00
Lus10000872.g	4.00	3.81	2.06	2.22	3.39	4.55	4.98	5.31	4.88	6.00	4.22	4.55	2.00	1.31	1.50	1.72
Lus10000873.g	5.23	4.67	3.87	3.95	3.63	2.88	5.03	2.59	4.33	5.34	4.52	5.46	2.73	2.55	3.50	3.56
Lus10000874.g	8.89	8.61	11.55	11.38	5.00	6.09	10.86	8.29	16.49	13.05	11.13	16.40	6.18	7.76	12.33	11.71
Lus10000875.g	12.24	13.73	13.72	13.62	12.85	13.32	21.41	19.92	26.35	27.69	22.87	22.27	14.13	11.89	18.77	19.31
Lus10000877.g	3.23	3.85	2.18	2.30	1.86	2.38	5.70	5.24	9.46	8.17	8.23	11.95	1.39	0.26	3.29	5.19
Lus10000878.g	3.57	4.36	7.78	5.63	10.39	8.07	9.98	7.72	6.71	7.48	7.95	6.97	15.14	11.01	11.88	11.37
Lus10000879.g	36.51	39.11	57.88	37.15	22.32	31.64	21.64	14.36	18.34	15.94	19.13	15.44	75.78	43.31	23.23	30.20
Lus10000882.g	0.00	1.44	0.00	0.00	1.10	0.91	0.00	0.00	0.00	0.00	0.00	0.00	0.00	0.00	0.00	2.27
Lus10000883.g	5.76	7.86	7.47	6.98	9.73	9.96	13.42	15.94	15.07	13.30	12.52	10.98	12.37	12.09	14.31	15.33
Lus10000884.g	4.40	3.48	3.83	3.85	3.83	4.03	4.13	5.57	4.63	5.58	5.83	5.64	5.05	4.63	4.76	6.06
Lus10000887.g	1.04	1.74	0.19	1.07	0.83	1.49	2.63	1.38	2.63	2.76	1.62	1.92	0.47	0.18	2.58	1.66
Lus10000888.g	5.21	4.40	7.26	6.92	8.70	13.99	23.05	31.67	22.98	26.16	22.51	23.61	13.61	15.50	31.93	33.92
Lus10000890.g	0.00	0.00	0.00	0.00	0.00	0.00	0.00	0.00	0.00	0.00	0.00	0.00	0.00	0.00	0.39	0.00
Lus10000891.g	3.29	3.60	3.32	3.06	8.76	8.02	7.58	5.86	7.13	4.94	6.48	4.91	12.55	9.12	11.59	7.64
Lus10000892.g	1.91	2.32	1.97	1.78	2.63	1.77	4.22	6.16	5.10	6.01	3.77	5.88	2.46	1.85	3.17	2.94
Lus10000893.g	2.12	2.40	0.92	2.17	11.31	3.29	0.68	2.48	0.12	0.47	0.27	0.23	1.87	1.35	0.40	0.18
Lus10000894.g	7.20	11.13	9.62	7.18	5.75	6.11	12.66	13.87	17.87	14.08	15.24	14.82	5.80	5.05	13.32	11.87
Lus10000895.g	5.91	6.83	6.31	7.18	8.55	12.43	11.68	12.68	17.58	10.64	15.36	13.62	10.56	13.22	10.83	14.01
Lus10000896.g	1.17	1.04	1.54	0.93	3.36	2.71	2.14	2.20	2.76	2.60	3.09	2.19	3.94	2.12	2.46	2.49
Lus10000897.g	42.96	39.05	27.05	30.27	10.42	8.88	14.81	16.69	29.53	27.13	35.43	30.68	4.82	10.69	12.17	13.60
Lus10000898.g	0.79	0.31	0.48	0.45	0.50	0.81	0.93	3.35	0.24	0.72	0.94	0.76	0.66	1.41	1.61	2.20
Lus10000899.g	10.15	12.67	11.87	12.15	17.26	17.16	18.26	18.74	17.82	21.24	19.51	17.99	19.76	17.02	15.15	16.20
Lus10000900.g	3.57	2.15	2.87	3.72	3.31	3.58	7.00	4.01	4.24	4.98	3.99	4.42	2.90	2.63	4.52	4.50
Lus10000902.g	0.74	1.28	0.84	0.99	0.09	0.17	0.22	0.45	0.98	0.87	2.40	2.04	0.00	0.09	0.16	0.78
Lus10000903.g	14.01	12.88	17.15	14.08	28.91	28.31	16.09	15.52	12.36	16.48	15.33	20.05	25.31	22.46	13.88	14.38
Lus10000904.g	11.79	13.38	12.27	9.24	12.90	13.95	15.64	19.65	18.15	20.76	17.38	18.07	13.28	11.75	12.97	15.82
Lus10000905.g	8.23	11.65	11.84	10.42	12.29	13.18	24.74	23.34	24.91	24.91	19.67	16.97	11.08	16.83	24.56	21.72
Lus10000906.g	109.97	111.64	101.52	132.84	221.05	228.12	193.05	232.43	56.50	47.41	62.72	50.45	191.80	265.36	282.70	291.54
Lus10000907.g	0.00	0.00	0.14	0.00	0.00	0.29	0.00	0.00	0.00	0.00	0.00	0.12	0.00	0.00	0.00	0.12
Lus10000908.g	7.77	8.79	8.62	7.46	6.65	6.97	7.47	9.41	10.30	7.01	7.61	8.65	10.32	9.00	9.89	10.73
Lus10000909.g	0.50	0.46	0.23	0.18	0.22	0.30	0.32	0.34	0.31	0.63	0.49	0.58	0.45	0.24	0.22	0.21
Lus10000910.g	5.49	5.31	5.13	5.01	5.40	5.03	4.21	4.75	5.38	5.72	6.14	6.35	4.57	3.54	4.22	5.42
Lus10000912.g	6.88	6.68	5.94	5.58	2.14	2.62	6.39	4.70	14.88	14.49	14.45	15.21	3.42	3.28	6.47	7.62
Lus10000913.g	1.07	0.90	1.16	0.52	2.18	2.09	5.50	5.35	4.73	3.42	2.47	3.67	3.12	3.33	4.93	4.33
Lus10000915.g	0.00	0.00	0.00	0.00	0.00	0.00	0.00	0.00	0.00	0.00	0.00	0.00	0.00	0.00	0.10	0.00
Lus10000917.g	17.15	15.06	17.93	14.15	15.86	23.40	28.35	29.53	38.20	31.09	31.05	34.05	24.04	22.85	37.60	43.02
Lus10000919.g	0.06	0.33	1.49	0.59	1.26	0.80	0.31	0.88	0.65	0.25	0.61	0.29	0.96	0.76	0.07	0.36
Lus10000920.g	140.53	144.99	157.33	152.80	321.25	368.38	616.64	830.00	608.76	535.42	523.32	540.41	314.17	321.48	672.94	724.99
Lus10000921.g	5.68	7.01	5.93	7.10	10.40	8.56	8.01	7.48	8.13	8.74	8.45	7.48	9.14	7.13	11.03	11.47
Lus10000922.g	11.00	7.91	10.88	10.63	40.94	35.86	19.16	13.43	9.30	9.81	8.78	8.03	35.65	26.34	17.18	14.05
Lus10000924.g	0.31	0.15	0.00	0.08	0.54	0.21	0.41	0.21	0.13	0.04	0.05	0.00	0.10	0.17	0.00	0.13
Lus10000925.g	3.61	3.77	4.50	3.86	6.10	6.46	9.83	7.99	6.06	6.42	4.61	4.22	8.07	7.98	12.06	9.46
Lus10000926.g	0.68	0.73	0.77	0.82	0.30	0.28	5.60	1.93	0.00	0.24	0.24	0.00	0.00	0.00	8.72	1.83
Lus10000927.g	6.58	6.19	3.94	3.75	9.36	4.91	2.63	2.42	0.00	1.88	2.63	5.37	4.49	4.37	0.93	1.65
Lus10000928.g	21.07	18.41	30.16	23.24	44.51	49.33	77.22	58.13	69.36	92.61	61.97	59.45	48.44	39.36	68.42	54.14
Lus10000929.g	2.08	3.22	1.04	2.89	6.02	6.43	4.25	4.48	0.88	2.64	4.12	2.79	6.47	3.17	6.31	2.09
Lus10000930.g	3.10	2.51	2.98	2.80	5.26	4.93	11.97	6.57	6.54	8.74	6.37	6.18	6.18	2.29	8.14	6.29
Lus10000932.g	0.00	0.00	0.16	0.12	0.00	0.16	0.00	0.00	0.78	0.00	0.00	0.00	1.11	6.93	1.50	0.27
Lus10000933.g	11.61	10.99	10.78	10.69	6.61	6.29	11.44	7.36	12.56	13.72	14.02	13.66	7.34	7.06	10.99	10.86
Lus10000934.g	25.43	28.40	26.65	21.98	25.13	27.86	39.91	42.66	55.95	45.38	48.40	48.65	25.77	31.48	50.34	55.19
Lus10000937.g	3.37	3.86	5.53	4.58	6.78	8.39	9.07	6.85	7.38	5.49	6.54	5.74	11.75	12.44	11.55	10.00
Lus10000938.g	156.41	185.14	165.49	141.54	96.59	107.09	131.31	157.09	234.42	214.78	204.25	226.97	100.07	90.74	112.13	150.89
Lus10000939.g	12.40	12.67	13.83	11.81	27.14	25.56	26.75	19.26	19.03	20.30	20.54	22.50	25.47	20.85	22.27	21.29
Lus10000940.g	6.18	7.09	9.79	9.88	20.98	22.07	26.26	23.75	18.82	16.74	16.68	14.64	22.85	17.02	25.13	21.97
Lus10000941.g	4.39	4.09	6.46	4.71	6.89	10.25	7.43	9.40	10.24	7.04	7.59	7.49	13.02	14.72	14.07	10.07
Lus10000942.g	0.00	0.00	0.00	0.00	0.00	0.00	0.00	0.00	0.00	0.00	0.00	0.00	0.00	0.53	0.23	0.21
Lus10000943.g	4.83	4.70	5.35	4.88	7.16	9.95	9.62	8.73	9.05	10.21	8.90	9.04	8.81	9.06	12.28	10.28
Lus10000945.g	0.65	0.82	1.03	0.73	1.46	1.26	2.34	1.65	1.72	1.33	1.73	1.33	1.62	1.46	1.81	1.70
Lus10000946.g	86.16	94.39	84.06	70.35	57.28	48.57	60.76	65.53	93.11	82.23	78.99	94.00	55.26	53.30	56.92	62.78
Lus10000947.g	15.00	15.65	17.41	17.56	8.07	9.72	6.29	4.53	6.95	6.77	5.45	5.09	11.38	13.07	9.11	10.80
Lus10000948.g	7.79	8.12	12.24	9.69	4.05	9.88	12.93	11.64	17.98	12.40	16.13	19.92	9.47	9.70	20.00	22.49
Lus10000949.g	5.83	4.95	4.50	4.06	3.23	3.25	7.27	2.88	4.39	7.04	5.74	6.54	4.05	3.86	4.73	4.34
Lus10000950.g	0.00	0.55	0.13	0.96	0.48	0.00	0.00	0.09	0.13	0.44	0.64	0.60	0.36	0.73	0.29	0.21
Lus10000951.g	2.68	2.87	4.27	4.00	1.74	2.84	17.14	14.51	18.87	17.42	20.99	21.02	2.86	2.65	16.28	18.00
Lus10000952.g	8.57	7.04	11.96	10.03	26.17	39.21	120.26	112.27	84.86	88.00	66.80	65.71	28.36	23.95	99.11	102.63
Lus10000953.g	44.12	50.95	43.90	37.95	29.37	33.85	58.37	61.72	74.50	66.38	67.27	70.49	35.68	29.74	53.55	66.51
Lus10000954.g	15.07	14.99	17.08	16.84	19.70	26.40	38.23	36.50	54.30	48.49	40.39	37.41	23.86	28.45	53.63	57.97
Lus10000955.g	0.14	0.00	0.00	0.00	0.00	0.00	0.00	0.00	0.00	0.00	0.00	0.00	0.00	0.00	0.00	0.00
Lus10000956.g	3.67	2.28	7.87	4.56	3.83	4.47	2.82	2.99	1.74	1.63	2.02	2.47	7.51	6.48	2.51	2.78
Lus10000957.g	20.95	18.31	22.34	32.87	7.04	6.04	3.12	6.18	7.65	7.32	8.84	12.38	3.11	8.17	2.89	4.08
Lus10000958.g	0.30	0.33	0.00	0.09	0.25	0.12	0.00	0.00	0.00	0.00	0.11	0.00	0.12	0.00	0.00	0.30
Lus10000959.g	280.38	257.92	245.24	234.48	118.92	152.90	96.41	135.08	216.12	214.73	245.15	233.56	112.79	196.30	107.60	173.38
Lus10000960.g	0.00	0.00	0.00	0.00	0.00	0.00	0.05	0.00	0.00	0.00	0.00	0.00	0.00	0.00	0.03	0.00
Lus10000962.g	0.88	1.64	0.94	0.90	1.36	0.40	0.14	0.32	0.11	0.17	0.20	0.21	0.25	0.69	0.02	0.06
Lus10000963.g	2.02	3.07	2.42	1.70	4.81	5.90	4.72	6.59	4.47	4.96	3.58	4.16	5.98	4.93	5.54	4.65
Lus10000964.g	0.00	0.00	0.00	0.00	0.00	0.34	0.00	0.00	0.00	0.00	0.00	0.28	0.66	1.72	0.00	0.00
Lus10000965.g	0.65	1.25	1.26	1.99	2.00	2.85	4.36	5.17	4.02	1.70	2.86	2.59	3.46	1.19	7.78	7.46
Lus10000966.g	10.95	10.77	14.29	12.53	25.74	21.95	26.41	23.11	16.40	16.25	15.29	13.88	22.14	27.50	26.14	20.04
Lus10000967.g	7.71	5.79	7.38	5.70	5.46	7.35	7.51	6.53	9.78	8.78	9.33	10.11	7.66	7.85	8.18	8.02
Lus10000968.g	9.38	10.81	6.05	6.42	7.85	9.91	6.06	5.79	5.10	3.86	5.79	5.23	4.36	5.72	4.12	5.98
Lus10000969.g	3.71	3.31	5.13	3.58	6.90	9.23	7.54	9.30	7.43	6.25	4.50	4.86	11.03	10.77	13.20	13.10
Lus10000970.g	7.71	9.07	9.65	7.54	7.33	8.31	16.81	15.48	23.47	23.43	20.92	23.44	8.27	5.48	16.44	16.76
Lus10000971.g	1.49	1.36	2.00	1.91	2.30	3.24	1.79	1.93	1.68	1.29	1.85	2.73	3.93	4.54	3.80	4.55
Lus10000972.g	0.00	0.20	2.56	0.00	0.48	0.00	2.11	1.36	0.54	0.00	0.00	0.00	5.55	2.58	2.89	1.32
Lus10000973.g	1.57	1.96	1.81	1.01	2.21	1.41	2.46	2.43	3.49	2.74	2.85	2.74	2.52	2.43	1.93	2.54
Lus10000974.g	0.18	0.00	0.00	0.00	0.00	0.00	0.56	0.00	0.00	0.00	0.00	0.00	0.00	0.00	0.00	0.18
Lus10000975.g	16.40	18.75	17.84	14.07	11.17	12.58	32.58	30.25	42.12	48.04	38.94	42.10	17.15	16.18	18.08	21.95
Lus10000977.g	0.00	0.00	0.00	0.00	0.00	0.00	0.00	0.00	0.00	0.00	0.00	0.00	0.00	0.00	0.06	0.00
Lus10000978.g	2.94	3.03	3.62	2.15	3.99	3.51	6.34	4.40	4.71	4.41	3.89	4.12	4.82	4.87	5.74	4.63
Lus10000982.g	5.13	6.71	5.22	4.49	2.12	1.81	4.82	5.13	11.37	10.16	12.58	11.74	3.26	1.20	3.92	4.92
Lus10000985.g	0.00	0.17	0.00	0.07	0.19	0.00	0.00	0.00	0.00	0.00	0.00	0.37	0.00	0.00	0.00	0.08
Lus10000986.g	1.43	1.47	1.28	1.85	0.51	2.10	0.14	0.30	0.47	0.20	0.43	0.30	1.23	0.91	0.31	0.51
Lus10000987.g	21.69	22.75	22.34	22.82	19.91	19.02	30.75	28.26	40.73	32.03	44.07	42.56	20.48	26.11	31.90	38.95
Lus10000988.g	3.36	3.30	4.25	2.29	16.23	21.99	104.19	156.86	25.59	23.11	10.18	13.33	24.76	15.00	137.66	84.88
Lus10000989.g	5.47	5.35	10.38	12.93	3.68	7.23	2.98	3.40	5.13	5.21	8.20	8.49	7.49	8.28	9.00	10.75
Lus10000990.g	7.67	6.81	5.21	4.50	7.31	5.52	14.43	15.50	12.62	11.48	11.58	13.19	9.91	11.61	13.79	16.48
Lus10000993.g	0.00	0.00	0.00	0.00	0.00	0.00	0.00	0.10	0.00	0.00	0.00	0.00	0.00	0.00	0.00	0.00
Lus10000995.g	5.01	6.61	3.71	5.26	8.40	7.07	4.49	3.80	7.24	8.30	6.77	6.73	4.28	6.52	3.50	3.59
Lus10000996.g	6.46	7.09	8.98	6.46	12.53	10.54	12.95	11.78	7.01	11.26	10.61	9.14	13.02	10.51	12.03	11.77
Lus10000997.g	3.33	3.61	3.25	2.30	3.74	3.42	5.16	4.94	6.65	4.46	7.04	6.83	4.33	2.22	5.14	4.21
Lus10000998.g	0.99	0.93	2.47	2.25	1.16	1.92	1.69	2.28	1.85	1.40	4.75	5.41	4.87	4.55	9.02	8.93
Lus10000999.g	0.00	0.00	0.28	0.00	0.00	0.62	0.00	0.00	0.00	0.00	0.00	0.00	0.00	0.00	0.00	0.00
Lus10001001.g	1.29	2.24	2.04	1.78	1.32	1.49	1.38	2.44	2.83	2.79	2.51	3.91	1.06	1.24	1.37	1.30
Lus10001002.g	77.61	83.08	138.98	158.95	27.77	54.45	31.16	17.64	68.91	109.85	278.93	297.26	55.39	65.40	27.86	34.68
Lus10001003.g	0.30	0.21	3.82	3.40	0.50	3.18	0.81	0.00	0.08	2.20	7.55	5.91	11.76	10.06	14.87	12.21
Lus10001004.g	3.81	4.08	7.33	3.90	12.75	13.47	9.02	10.06	8.36	10.77	10.86	9.68	11.13	8.28	10.89	8.31
Lus10001005.g	0.74	0.85	1.13	0.77	0.37	0.68	1.83	1.38	2.56	2.11	2.32	2.86	1.09	0.52	3.29	2.46
Lus10001006.g	0.73	0.75	2.33	1.56	0.35	1.26	1.85	2.09	3.84	3.30	3.82	4.99	1.96	2.14	6.36	5.54
Lus10001008.g	34.54	42.60	31.12	30.66	32.32	53.76	66.67	94.33	69.27	54.80	51.00	59.47	30.69	37.09	49.05	67.90
Lus10001009.g	9.96	6.64	10.04	10.75	71.27	84.04	967.94	1184.91	569.75	633.12	1106.65	1077.17	39.07	42.99	678.09	629.11
Lus10001010.g	0.00	0.00	0.11	0.00	0.00	0.00	0.10	0.60	0.10	0.11	1.38	0.79	0.00	0.12	0.44	0.00
Lus10001011.g	3.43	3.44	3.85	2.57	3.65	4.37	8.79	9.91	10.20	8.80	7.26	8.31	5.52	5.08	11.31	11.18
Lus10001012.g	7.21	7.70	9.72	7.16	12.22	26.22	25.17	37.72	22.61	20.17	19.33	21.68	14.89	13.52	34.78	36.34
Lus10001013.g	3.59	2.56	2.53	1.38	1.38	2.02	3.56	3.96	3.96	4.45	2.07	2.93	0.64	0.79	1.94	2.76
Lus10001014.g	1.46	2.13	1.93	2.92	0.00	0.49	0.30	0.64	1.24	2.14	2.22	2.67	0.08	0.58	0.15	0.20
Lus10001015.g	10.67	13.09	9.45	8.27	8.36	7.31	17.78	13.77	17.49	26.79	24.06	24.83	8.63	7.03	9.28	10.48
Lus10001016.g	13.50	10.40	15.68	16.35	24.43	17.39	204.02	220.71	73.12	70.17	40.73	49.18	15.45	22.91	171.85	111.96
Lus10001017.g	2.67	7.12	5.35	3.46	2.77	2.84	7.30	10.92	12.81	9.13	16.93	17.61	4.70	2.78	7.75	9.51
Lus10001018.g	9.22	9.20	10.15	9.61	17.15	13.76	173.66	172.64	52.30	59.58	34.14	38.55	10.84	15.86	161.30	90.33
Lus10001019.g	7.04	8.20	7.18	7.51	15.82	5.85	163.62	105.49	34.81	42.58	21.84	24.44	7.12	4.38	111.19	43.46
Lus10001020.g	3.14	4.10	4.82	4.30	9.01	10.61	11.97	10.36	10.75	10.05	8.90	12.35	9.20	9.94	12.85	10.47
Lus10001021.g	9.83	11.29	10.76	10.15	20.83	24.84	29.54	29.88	23.34	21.42	19.14	21.02	20.55	21.85	27.00	24.03
Lus10001022.g	0.00	0.00	0.00	0.02	0.00	0.00	0.00	0.00	0.00	0.00	0.05	0.05	0.05	0.00	0.03	0.02
Lus10001023.g	16.08	15.25	7.98	9.50	9.04	6.58	4.72	6.09	18.40	14.75	11.72	13.36	5.66	7.36	5.75	9.24
Lus10001024.g	2.67	3.40	3.82	3.28	3.22	2.95	4.90	5.37	7.15	6.46	6.85	6.18	2.91	2.92	5.87	6.50
Lus10001025.g	9.81	8.83	12.33	11.70	14.85	13.87	21.67	17.87	27.25	27.14	24.47	24.78	13.21	17.51	21.27	19.04
Lus10001027.g	2.51	1.92	0.71	1.05	1.58	1.71	0.62	0.73	1.98	0.75	0.93	0.22	0.70	0.76	0.59	0.67
Lus10001028.g	0.00	0.00	0.00	0.00	0.00	0.00	0.08	0.00	0.00	0.00	0.04	0.00	0.00	0.05	0.00	0.00
Lus10001029.g	10.07	10.55	9.77	8.07	8.93	8.97	11.81	11.89	18.43	17.24	17.26	19.52	9.80	7.86	12.05	13.48
Lus10001030.g	0.00	0.00	0.00	0.00	0.00	0.00	0.00	0.00	0.00	0.00	0.00	0.00	0.00	0.00	0.00	0.56
Lus10001033.g	0.00	0.00	0.00	0.00	0.00	0.00	0.00	0.00	0.00	0.00	0.00	0.00	0.00	0.00	0.42	0.00
Lus10001035.g	0.00	0.00	0.29	0.00	0.00	0.00	0.00	0.17	0.00	0.00	0.00	0.00	0.00	0.00	0.00	0.00
Lus10001036.g	0.00	0.00	0.31	0.04	0.00	0.00	0.00	0.00	0.00	0.00	0.00	0.00	0.00	0.00	0.00	0.04
Lus10001037.g	0.00	0.00	1.39	0.00	0.00	0.00	0.00	0.09	0.00	0.00	0.00	0.00	0.34	0.83	0.00	0.00
Lus10001038.g	2.32	2.72	5.51	3.60	3.52	3.51	6.50	6.46	4.62	5.18	11.50	9.03	4.68	8.26	11.68	8.82
Lus10001039.g	1.10	1.28	1.10	1.34	1.91	0.89	2.64	1.94	1.76	2.15	2.77	2.03	1.32	1.09	3.81	2.32
Lus10001040.g	0.63	0.23	0.85	0.38	0.65	0.87	2.44	0.76	1.10	1.82	1.72	1.71	1.68	1.04	1.27	1.13
Lus10001041.g	1.14	0.24	406.75	15.96	18.54	3.44	6.27	4.51	1.25	3.66	0.00	0.00	96.94	51.35	4.07	0.88
Lus10001042.g	1.36	1.45	735.03	35.47	20.57	2.66	7.96	1.66	1.65	6.45	0.22	0.00	142.06	86.91	30.88	15.03
Lus10001044.g	1.39	0.71	3.25	1.62	1.71	1.29	1.51	0.90	1.97	2.23	3.99	3.09	2.36	1.51	0.44	1.84
Lus10001045.g	6.95	6.49	7.91	7.75	10.27	11.23	15.09	16.22	11.82	12.08	12.57	10.06	11.14	10.26	17.24	14.27
Lus10001046.g	14.64	14.61	15.16	14.01	20.00	19.09	19.97	19.79	17.40	17.13	16.28	18.35	19.90	18.18	20.27	17.99
Lus10001047.g	2.29	2.56	1.80	2.12	2.09	2.42	2.92	3.05	3.26	4.14	2.61	3.75	2.39	2.47	3.58	3.05
Lus10001048.g	37.64	34.72	31.06	36.12	30.69	29.09	26.69	36.68	32.74	27.33	32.56	33.94	26.65	38.33	35.56	37.79
Lus10001049.g	0.00	0.00	0.00	0.00	0.00	0.00	0.54	0.32	0.09	0.10	0.20	0.00	0.00	0.00	0.00	0.17
Lus10001050.g	0.00	0.06	0.00	0.05	0.06	0.06	0.00	0.00	0.05	0.00	0.00	0.00	0.30	0.00	0.06	0.21
Lus10001051.g	2.00	2.56	0.28	0.15	5.58	3.05	4.66	5.30	6.79	5.16	0.71	1.14	0.36	0.20	0.79	1.65
Lus10001052.g	8.01	8.38	8.29	5.66	20.93	18.64	14.81	16.28	22.34	15.92	15.86	16.34	14.25	11.23	9.65	12.45
Lus10001053.g	0.00	0.00	0.00	0.00	0.00	0.00	0.00	1.03	0.00	0.41	0.00	0.00	0.00	0.00	0.00	1.32
Lus10001054.g	234.69	241.56	243.25	221.17	224.89	324.64	355.73	373.51	263.73	293.89	267.38	240.45	269.51	253.02	399.30	358.44
Lus10001055.g	0.00	0.32	0.70	0.43	0.99	0.20	0.58	1.03	0.95	3.74	0.35	0.80	1.25	0.00	0.00	1.43
Lus10001056.g	1.14	1.42	1.50	1.18	0.60	1.53	1.77	1.30	2.24	1.89	1.63	2.49	1.23	1.56	2.85	2.48
Lus10001057.g	106.95	116.74	97.29	88.64	34.71	37.68	66.03	63.40	168.95	161.62	151.45	148.27	32.25	34.09	48.26	59.32
Lus10001058.g	11.80	11.77	11.47	11.06	19.22	19.00	32.02	29.97	30.88	25.45	25.07	25.88	20.21	20.50	30.35	30.22
Lus10001059.g	52.83	53.87	66.49	56.80	38.53	48.39	37.34	38.82	44.12	42.63	46.06	45.65	46.05	50.65	32.92	41.73
Lus10001060.g	25.89	27.26	17.44	20.57	10.44	6.14	14.78	6.01	20.60	20.99	19.43	18.90	9.24	12.23	15.58	13.95
Lus10001062.g	0.00	0.00	0.16	0.06	0.00	0.00	0.44	0.00	0.00	0.00	0.00	0.00	0.48	0.25	1.29	0.55
Lus10001066.g	0.00	0.00	0.00	0.17	0.30	0.44	0.06	0.00	0.00	0.21	0.00	0.06	0.14	0.00	0.14	0.00
Lus10001067.g	4.07	4.50	9.09	6.77	5.24	4.48	12.90	12.68	9.73	11.21	8.16	10.48	6.35	9.08	21.10	15.12
Lus10001068.g	0.00	0.00	0.00	0.00	0.00	0.00	0.00	0.00	0.12	0.14	0.07	0.06	0.00	0.00	0.00	0.00
Lus10001071.g	1.58	3.04	4.81	3.29	1.88	3.24	3.67	4.65	6.04	5.50	6.84	5.60	6.39	7.44	5.09	6.85
Lus10001072.g	3.74	3.82	5.11	4.45	1.22	4.98	3.22	7.19	11.73	12.38	17.24	11.87	3.30	3.50	8.62	10.19
Lus10001073.g	7.49	5.99	7.80	6.21	3.49	6.38	16.07	12.49	16.71	13.94	14.96	15.15	5.43	5.58	7.58	11.72
Lus10001074.g	5.09	5.99	4.95	4.10	3.17	5.04	2.31	1.29	2.95	3.23	3.69	2.61	3.04	1.63	1.51	2.90
Lus10001075.g	0.00	0.00	0.00	0.00	0.00	0.00	0.00	0.00	0.00	0.00	0.00	0.00	0.00	0.00	0.00	0.14
Lus10001076.g	7.44	6.44	5.61	5.47	8.51	9.97	7.01	7.22	9.22	7.20	11.22	10.25	6.69	6.03	5.78	8.03
Lus10001077.g	0.00	0.00	0.00	0.00	0.00	0.19	0.00	0.00	0.00	0.00	0.00	0.00	0.74	0.20	0.00	0.00
Lus10001079.g	0.22	0.10	0.37	0.21	0.70	0.79	0.59	0.43	0.13	0.00	0.10	0.22	0.92	0.89	0.70	0.57
Lus10001080.g	46.42	46.57	38.84	34.47	59.72	75.06	133.21	136.75	151.89	144.20	103.98	102.87	51.45	56.20	87.12	80.69
Lus10001081.g	13.97	10.80	34.72	15.71	22.26	19.70	66.54	40.38	51.30	62.17	17.03	16.09	22.53	26.82	26.86	9.33
Lus10001082.g	94.96	98.23	111.62	108.68	119.53	155.07	140.23	140.91	108.98	115.81	128.13	128.46	131.11	138.35	137.39	141.41
Lus10001083.g	6.35	7.34	12.11	12.85	6.71	7.73	8.65	7.52	12.24	9.18	11.64	10.72	9.88	17.58	12.07	10.64
Lus10001084.g	3.75	4.40	3.25	3.29	4.47	2.59	3.87	2.15	3.09	4.74	3.62	3.49	4.23	3.08	4.46	2.50
Lus10001085.g	4.81	5.64	5.90	6.16	6.74	6.74	7.17	7.12	11.53	10.42	8.62	11.15	5.65	5.09	7.17	6.79
Lus10001086.g	21.75	21.17	24.40	23.21	31.71	34.10	96.98	121.46	59.31	64.72	49.76	47.78	24.86	30.20	77.35	63.53
Lus10001087.g	14.05	12.55	7.91	8.75	23.23	7.54	3.72	1.04	5.00	3.77	1.86	1.59	12.99	13.60	5.88	3.17
Lus10001088.g	3.53	3.85	7.98	5.63	20.08	11.91	13.49	13.58	6.10	7.17	6.90	7.16	40.23	21.36	14.63	17.17
Lus10001092.g	1.17	1.47	3.52	3.50	2.24	2.81	8.14	6.35	9.27	6.95	3.71	5.42	2.99	1.26	4.26	4.28
Lus10001095.g	0.18	0.00	0.00	0.00	0.00	0.00	0.00	0.00	0.35	0.00	0.39	0.18	0.43	0.00	0.00	0.00
Lus10001099.g	365.83	392.13	371.61	352.11	474.55	459.82	1031.59	700.66	796.63	968.13	1073.39	895.98	484.53	247.50	712.86	809.48
Lus10001100.g	4.98	3.83	4.87	3.58	4.06	6.50	13.14	14.37	14.76	13.08	10.36	10.43	5.92	6.16	16.80	18.21
Lus10001101.g	2.19	4.07	1.27	1.80	4.89	4.18	12.39	9.41	8.64	8.93	4.44	6.77	1.90	1.37	8.12	6.51
Lus10001102.g	4.94	3.93	3.51	3.58	9.62	5.75	18.60	16.16	14.85	16.57	13.04	13.63	6.52	5.84	14.29	11.37
Lus10001103.g	0.12	0.13	0.61	0.05	0.91	0.41	0.53	0.00	0.06	0.00	0.00	0.11	1.38	0.22	0.06	0.00
Lus10001104.g	4.06	3.87	2.57	2.37	1.14	1.62	2.60	1.39	3.18	3.10	2.74	3.68	1.95	0.69	1.57	1.55
Lus10001105.g	1.95	2.27	2.92	2.58	2.49	2.37	5.74	7.97	8.56	10.08	6.38	7.16	3.31	2.23	6.45	6.95
Lus10001106.g	7.82	8.21	11.73	9.72	12.44	13.70	17.76	18.59	19.44	16.59	15.50	20.39	12.17	16.10	21.45	21.52
Lus10001107.g	0.09	0.05	0.05	0.00	0.00	0.16	0.28	0.17	0.00	0.00	0.05	0.09	0.94	2.39	0.25	0.09
Lus10001108.g	1.21	3.06	1.70	1.89	10.21	19.24	27.33	3.21	0.64	3.88	9.50	4.40	37.60	37.18	76.43	14.38
Lus10001109.g	1.71	3.89	6.39	2.58	13.74	22.85	68.62	4.70	1.73	7.22	35.01	15.04	65.33	108.02	249.87	42.67
Lus10001110.g	0.00	0.00	0.00	0.00	0.04	0.00	0.00	0.00	0.04	0.00	0.04	0.00	0.00	0.14	0.00	0.00
Lus10001111.g	0.00	0.05	0.00	0.04	0.05	0.00	0.18	0.08	0.00	0.00	0.00	0.00	0.00	0.00	0.00	0.13
Lus10001112.g	0.00	0.00	0.00	0.00	2.60	0.00	0.00	7.28	0.00	0.00	1.21	1.77	4.23	0.00	2.99	0.00
Lus10001113.g	0.00	0.00	0.00	0.00	0.00	0.00	0.00	0.00	0.23	0.00	0.00	0.00	0.00	0.00	0.00	0.00
Lus10001114.g	0.66	0.40	0.82	0.98	1.06	2.76	3.20	1.90	1.98	2.21	3.01	3.43	3.54	2.78	5.57	4.38
Lus10001115.g	1609.27	1577.48	1216.60	1513.39	1855.85	1460.79	738.33	722.61	602.34	674.19	719.32	749.10	1315.88	1502.98	940.83	998.84
Lus10001116.g	0.00	1.68	0.66	1.57	0.50	0.23	0.99	0.71	0.00	0.41	0.83	0.97	0.46	0.73	1.28	0.39
Lus10001117.g	26.36	28.44	27.42	21.72	13.65	15.33	22.06	21.01	32.22	36.09	41.97	39.92	12.02	15.11	20.46	25.73
Lus10001118.g	2.18	4.78	7.81	6.27	20.67	32.06	14.77	1.77	0.70	3.20	6.39	2.47	99.65	234.76	30.62	8.91
Lus10001120.g	2.08	2.60	8.88	5.40	11.65	9.78	9.39	10.09	6.22	7.28	6.14	6.93	15.52	11.90	20.06	19.67
Lus10001121.g	5.54	4.21	4.62	5.29	1.31	2.13	4.78	5.89	12.02	8.22	10.99	9.08	3.56	2.17	9.05	8.67
Lus10001123.g	0.00	0.00	0.00	0.00	0.00	0.00	0.00	1.03	0.00	0.00	0.00	0.00	0.00	0.00	0.00	0.00
Lus10001124.g	0.18	0.00	0.00	0.17	0.22	0.00	0.06	0.29	0.17	0.40	0.34	1.47	0.00	0.23	0.27	0.00
Lus10001125.g	1.69	2.29	5.86	2.68	2.16	5.63	11.18	6.20	13.79	8.31	10.40	6.31	3.69	12.50	8.15	6.31
Lus10001126.g	2.92	3.74	2.60	2.13	1.59	1.98	3.88	4.07	5.10	6.03	6.34	5.53	2.41	1.53	2.90	2.85
Lus10001128.g	2.34	2.96	1.47	0.83	1.88	2.67	0.00	0.00	0.00	0.00	0.00	0.00	2.07	2.69	0.00	0.09
Lus10001129.g	4.20	2.79	4.72	4.78	1.35	1.21	2.11	2.16	1.52	1.10	1.12	1.01	1.77	3.90	0.71	4.86
Lus10001130.g	32.96	37.28	20.37	20.18	41.59	44.68	6.48	5.16	14.98	14.14	14.65	14.24	40.93	27.15	6.08	15.01
Lus10001131.g	8.92	11.10	10.36	9.35	13.86	15.25	20.18	19.48	22.15	18.10	16.12	17.13	15.15	10.93	17.01	18.16
Lus10001133.g	0.68	0.99	0.81	0.78	1.34	0.19	0.05	0.44	0.51	0.76	0.53	0.82	1.38	0.98	0.23	0.72
Lus10001135.g	1.63	1.49	0.98	0.69	1.84	0.30	0.82	0.10	0.08	0.27	0.16	0.13	0.56	0.32	0.03	0.19
Lus10001136.g	8.23	9.03	15.88	11.63	7.10	8.71	3.02	2.24	3.39	2.45	2.32	2.10	9.39	19.33	7.20	5.91
Lus10001137.g	0.72	0.16	0.23	0.27	1.22	1.02	2.83	3.31	1.48	2.03	1.24	0.93	1.21	1.32	3.15	4.90
Lus10001140.g	0.59	0.40	0.38	0.46	0.22	0.21	0.51	0.49	0.40	0.66	0.56	0.63	0.16	0.23	0.40	0.27
Lus10001142.g	79.91	92.13	111.93	98.97	453.98	472.37	325.39	236.97	243.08	256.95	244.47	220.80	387.54	393.01	360.36	308.72
Lus10001143.g	0.00	0.36	0.37	0.60	0.00	0.00	0.70	1.66	3.54	4.43	0.69	0.70	0.84	0.00	1.85	3.48
Lus10001144.g	0.00	0.00	0.00	0.00	0.00	0.00	0.38	0.67	0.66	0.62	0.35	0.24	0.00	0.00	0.83	0.31
Lus10001145.g	1.72	2.27	2.03	1.60	7.42	2.85	2.69	1.22	2.27	3.71	2.65	2.98	5.67	2.86	3.01	1.06
Lus10001146.g	0.66	0.24	1.65	1.66	3.14	2.16	1.93	1.82	1.32	2.10	1.95	0.73	4.69	2.68	0.47	2.19
Lus10001147.g	4.78	3.84	4.18	4.81	3.13	3.60	4.40	5.98	7.54	6.89	6.59	7.15	5.38	5.02	7.94	7.50
Lus10001148.g	0.14	0.12	0.00	0.10	0.07	0.13	0.29	0.34	0.11	0.66	0.25	0.17	0.00	0.00	0.50	0.22
Lus10001149.g	0.00	0.00	0.00	0.00	0.00	0.00	0.00	0.00	0.00	0.00	0.00	0.00	0.00	0.00	0.00	0.16
Lus10001150.g	4.22	4.17	4.15	6.69	1.43	1.25	1.13	0.60	1.98	2.40	3.32	3.13	1.49	1.47	1.17	1.34
Lus10001151.g	0.28	0.14	0.04	0.06	0.11	0.36	0.00	0.26	0.06	0.10	0.03	0.30	0.24	0.04	0.45	0.09
Lus10001152.g	20.09	18.65	27.26	25.77	12.86	15.28	22.15	17.67	25.99	21.71	33.31	35.84	19.52	18.35	20.25	22.00
Lus10001153.g	87.87	90.24	68.81	90.84	35.14	40.61	23.94	29.15	27.76	30.12	42.89	40.34	26.43	39.42	19.39	23.57
Lus10001154.g	0.00	0.00	0.09	0.10	0.00	0.09	0.00	0.00	0.04	0.04	0.13	0.22	0.00	0.00	0.08	0.18
Lus10001155.g	5.40	2.81	15.66	6.54	98.38	43.80	28.94	18.12	13.20	15.10	17.65	10.35	127.98	86.59	20.25	13.54
Lus10001156.g	3.53	2.62	2.81	2.63	1.22	2.11	3.32	2.64	6.03	8.29	6.38	6.57	1.73	0.88	1.87	2.81
Lus10001157.g	5.52	8.08	6.38	6.10	2.94	2.44	12.58	10.34	26.40	21.75	22.01	25.18	2.12	2.19	6.60	9.36
Lus10001158.g	23.42	22.55	27.94	22.52	13.75	15.63	19.37	21.11	28.65	33.29	29.80	39.61	17.11	17.34	21.46	20.20
Lus10001159.g	18.76	16.58	10.18	14.06	7.17	5.16	5.02	3.32	8.37	8.20	12.00	12.98	5.03	7.23	3.27	5.18
Lus10001160.g	28.60	31.92	31.08	28.66	41.83	51.03	37.75	37.18	28.83	25.87	35.23	42.71	55.46	43.59	38.22	34.90
Lus10001161.g	3.75	4.47	5.47	5.38	7.82	10.51	16.33	13.80	12.45	11.64	11.86	11.52	8.97	9.56	18.25	15.96
Lus10001162.g	2.06	1.63	1.62	2.23	2.61	1.91	1.55	1.22	1.19	0.55	1.02	1.42	1.44	1.11	0.32	1.22
Lus10001163.g	1.44	1.97	1.21	1.32	2.19	2.87	4.41	3.12	2.55	4.25	3.54	3.49	2.02	1.27	2.70	2.41
Lus10001164.g	0.00	0.00	0.00	0.03	0.00	0.11	0.00	0.00	0.00	0.00	0.00	0.00	0.00	0.00	0.00	0.00
Lus10001165.g	2.47	2.83	4.13	3.01	10.99	9.04	8.17	7.15	5.19	3.67	2.43	2.44	8.16	6.83	6.91	6.44
Lus10001166.g	32.77	32.33	38.23	36.63	57.29	56.79	75.66	91.37	75.76	69.26	73.77	81.56	59.64	67.48	66.69	77.08
Lus10001167.g	6.35	5.40	3.83	3.10	3.86	3.43	0.41	0.00	0.37	0.00	2.75	1.65	0.98	2.96	0.85	0.41
Lus10001169.g	17282.24	16085.93	16407.18	16650.22	4885.17	5892.62	1592.72	4146.86	1163.01	842.26	1865.18	1872.74	6911.61	5746.09	3512.99	4628.27
Lus10001170.g	3.38	3.41	3.38	2.53	2.24	1.90	3.66	3.59	4.96	4.35	5.36	7.11	2.74	1.51	3.58	3.51
Lus10001171.g	10.04	11.10	14.58	12.24	19.03	19.74	19.61	25.57	17.02	15.62	16.90	16.41	24.03	19.45	21.54	25.77
Lus10001172.g	3.89	6.29	7.26	7.17	0.00	0.23	0.20	0.24	0.93	0.41	2.89	2.71	0.46	0.73	0.21	0.00
Lus10001173.g	7.34	8.07	8.06	8.86	9.36	9.85	11.68	9.27	15.59	12.13	19.27	20.79	9.05	9.92	10.81	13.98
Lus10001174.g	3.93	3.37	3.75	3.29	8.39	5.53	4.75	6.74	4.18	4.94	5.74	5.42	5.67	6.55	4.69	4.40
Lus10001175.g	57.38	43.31	33.00	22.95	16.56	24.03	25.16	44.05	68.69	51.17	24.64	25.47	12.99	14.12	19.22	59.93
Lus10001176.g	0.10	0.66	0.00	1.51	1.81	2.56	0.77	0.01	0.51	0.00	0.02	1.96	0.00	0.67	0.60	0.40
Lus10001177.g	34.62	38.90	46.54	52.81	45.39	57.46	42.12	42.76	80.45	61.00	70.37	79.54	37.23	57.70	61.91	76.18
Lus10001178.g	0.00	0.00	0.00	0.05	0.00	0.00	0.05	0.00	0.00	0.05	0.00	0.05	0.00	0.00	0.00	0.00
Lus10001179.g	76.43	73.71	55.99	62.73	62.06	41.79	37.90	37.46	46.70	46.03	46.10	50.94	48.96	60.07	40.71	43.72
Lus10001180.g	9.42	10.85	13.35	9.22	7.37	13.23	16.54	19.36	21.86	13.00	13.80	14.67	20.53	21.51	31.58	36.63
Lus10001181.g	28.44	25.87	26.37	26.35	27.03	33.20	37.68	45.93	46.97	47.00	34.84	39.84	34.56	30.00	36.83	46.40
Lus10001182.g	1.46	1.45	1.30	1.78	0.91	0.34	2.07	2.06	3.03	3.46	2.98	3.00	0.85	0.49	1.27	1.60
Lus10001183.g	0.28	0.49	0.19	0.60	0.29	0.38	0.33	0.20	0.20	0.14	0.27	0.43	0.09	0.20	0.41	0.72
Lus10001184.g	0.33	0.25	0.44	0.48	0.45	0.44	0.75	1.52	1.88	1.50	0.83	2.27	0.17	0.52	0.62	1.11
Lus10001186.g	0.00	0.00	0.00	0.00	0.11	0.10	0.00	0.10	0.00	0.00	0.00	0.00	0.00	0.00	0.00	0.00
Lus10001187.g	11.26	11.86	8.44	8.47	5.17	4.01	11.33	6.76	11.20	15.07	13.37	13.84	4.85	4.89	7.96	6.72
Lus10001191.g	7.83	7.09	7.59	7.37	6.43	5.89	3.32	4.98	5.03	4.17	4.32	4.86	4.12	5.95	3.80	4.71
Lus10001192.g	3.15	2.98	2.32	3.00	5.45	4.77	5.74	4.68	3.14	3.67	4.89	3.20	7.18	3.86	5.35	4.29
Lus10001194.g	4.12	4.65	3.64	2.54	22.14	19.16	223.44	233.73	20.08	23.45	12.83	10.02	24.65	19.48	155.40	127.21
Lus10001195.g	5.91	9.32	11.18	9.47	18.55	8.16	28.70	14.32	10.65	12.36	11.14	9.93	10.53	12.37	17.56	18.42
Lus10001196.g	66.19	61.76	57.12	61.41	36.04	35.36	41.29	40.25	45.79	68.55	70.60	71.47	43.95	38.19	27.28	35.38
Lus10001197.g	2.53	2.71	4.79	4.94	2.47	3.22	4.99	6.03	5.35	4.43	9.68	9.20	5.07	3.99	9.52	9.08
Lus10001198.g	0.09	0.00	0.00	0.00	0.00	0.00	0.00	0.11	0.09	0.00	0.08	0.00	0.00	0.00	0.00	0.09
Lus10001199.g	0.00	0.00	0.00	0.00	0.00	0.00	0.28	0.00	0.52	0.15	0.15	0.67	0.00	0.00	0.00	0.00
Lus10001200.g	255.92	259.12	187.41	219.98	92.53	91.20	51.11	40.04	155.73	165.46	199.22	195.21	73.65	79.52	34.75	65.05
Lus10001201.g	0.00	0.00	0.00	0.00	0.00	0.00	0.01	0.00	0.00	0.00	0.00	0.00	0.00	0.00	0.00	0.00
Lus10001203.g	19.23	18.38	15.49	13.88	37.75	35.69	34.73	25.67	20.08	22.70	21.98	22.28	31.52	23.44	23.72	24.64
Lus10001204.g	1518.58	1543.57	1316.83	1583.24	901.85	759.55	297.23	541.73	883.79	918.44	1011.20	1114.13	807.85	1322.93	383.57	853.10
Lus10001205.g	5.22	4.88	7.52	5.06	6.81	10.00	7.33	9.70	11.00	8.34	8.83	10.58	8.91	10.24	9.81	12.62
Lus10001206.g	80.55	87.38	83.85	94.68	25.19	28.46	13.05	12.07	60.18	48.18	63.51	57.53	24.71	29.75	13.65	27.88
Lus10001207.g	1.59	3.26	4.40	0.00	0.00	0.00	0.00	0.00	0.00	0.00	0.50	0.00	0.00	0.66	0.00	0.00
Lus10001208.g	0.56	0.00	1.55	1.74	0.00	0.34	0.00	0.00	0.27	0.00	0.00	0.00	0.00	0.00	0.00	0.00
Lus10001209.g	41.79	40.89	56.59	59.32	16.27	31.74	54.98	59.57	115.54	102.59	88.69	91.87	39.10	43.67	48.35	70.77
Lus10001210.g	5.87	8.12	13.58	5.73	5.13	4.21	3.61	0.79	7.26	5.43	6.60	4.65	16.13	9.21	4.26	5.21
Lus10001211.g	5.42	4.35	4.96	5.44	7.19	9.75	14.55	10.07	9.41	9.39	9.50	9.77	9.26	7.36	10.99	10.50
Lus10001212.g	3.69	3.47	3.93	3.89	1.48	2.66	6.02	6.31	9.22	7.31	6.90	7.95	3.22	4.49	8.31	4.42
Lus10001213.g	10.26	12.73	9.83	8.04	10.26	9.31	16.41	13.40	17.11	16.77	19.80	19.91	10.43	6.54	11.32	10.97
Lus10001214.g	18.03	17.53	25.79	29.48	31.90	41.44	24.77	18.32	12.17	9.37	17.67	16.91	40.65	61.73	60.64	66.92
Lus10001215.g	76.87	74.15	81.52	77.35	53.12	68.70	43.83	48.70	72.94	66.05	83.63	87.77	56.29	69.91	50.66	62.28
Lus10001216.g	6.41	5.96	2.93	2.81	7.47	4.36	7.87	2.84	3.77	6.26	3.60	4.17	4.58	2.48	3.53	2.40
Lus10001217.g	11.24	9.69	7.08	7.01	1.53	1.54	0.95	2.42	9.36	6.30	6.85	9.76	2.45	3.69	2.73	4.92
Lus10001218.g	74.65	79.49	87.96	67.90	5.33	4.28	54.40	37.13	52.79	52.39	28.38	36.94	9.20	9.64	56.75	56.22
Lus10001219.g	3.30	4.78	4.16	2.81	1.62	2.52	3.94	4.23	5.37	5.47	4.88	5.38	2.80	3.07	4.50	5.57
Lus10001220.g	3.77	4.25	1.88	3.02	0.66	0.53	0.47	0.87	1.87	2.40	2.29	2.02	0.60	0.37	0.92	0.77
Lus10001221.g	29.56	34.50	33.28	23.51	37.05	29.56	80.27	94.62	117.84	90.63	79.73	104.26	33.50	42.30	83.45	93.50
Lus10001222.g	0.00	0.00	0.00	0.00	0.00	0.00	0.00	0.00	0.00	0.00	0.00	0.00	0.51	0.00	0.00	0.00
Lus10001223.g	1.35	2.15	0.72	1.23	2.05	1.11	4.75	4.38	5.78	8.69	3.06	2.33	2.40	1.94	2.98	3.18
Lus10001224.g	35.75	45.14	31.52	25.54	20.96	21.09	29.01	33.31	50.15	32.35	50.76	48.05	26.38	17.60	38.34	26.94
Lus10001227.g	2.74	2.89	3.06	4.01	4.49	4.80	4.73	5.41	5.51	4.67	4.95	6.11	5.36	4.30	5.54	5.94
Lus10001230.g	8.66	7.53	5.76	7.66	2.43	1.13	3.10	1.70	3.99	5.52	5.03	5.10	1.14	1.81	1.24	1.84
Lus10001231.g	0.00	0.16	0.00	0.00	0.00	0.00	0.07	0.00	0.00	0.00	0.00	0.00	0.00	0.00	0.00	0.00
Lus10001232.g	4.55	3.70	4.64	5.26	3.79	5.20	9.23	6.86	8.81	8.07	6.90	7.46	6.18	6.82	10.76	9.44
Lus10001233.g	3.07	2.30	1.72	1.67	4.29	1.66	6.28	1.64	3.40	3.90	3.72	2.87	2.95	1.06	3.83	2.02
Lus10001234.g	3.22	4.89	4.41	3.52	2.56	2.98	4.23	5.92	8.81	8.59	8.20	11.11	2.84	1.36	3.43	5.57
Lus10001235.g	0.00	0.00	0.27	0.00	0.00	0.00	0.00	0.00	0.22	0.00	0.08	0.15	0.00	0.00	0.00	0.15
Lus10001236.g	0.00	0.25	0.36	0.56	0.09	0.18	0.00	0.09	0.07	0.59	0.51	0.45	0.00	0.38	0.43	0.23
Lus10001237.g	21.14	35.30	32.54	27.65	46.42	92.01	176.46	204.29	102.78	91.26	78.59	83.46	43.86	38.31	148.24	96.91
Lus10001239.g	9.44	7.94	15.16	10.41	10.27	12.46	12.47	11.82	12.55	10.47	9.44	9.89	14.80	15.13	17.21	16.12
Lus10001240.g	5.38	3.92	5.63	4.70	3.14	4.64	6.79	7.14	10.30	10.22	9.40	9.17	3.19	4.15	6.54	6.55
Lus10001241.g	6.45	3.61	5.74	15.46	20.89	8.20	18.30	20.05	20.34	13.45	33.20	36.03	17.88	13.28	26.97	34.12
Lus10001242.g	2.93	2.32	4.76	3.15	3.00	5.41	9.91	7.57	6.13	6.74	11.72	12.99	6.98	2.82	8.23	10.19
Lus10001243.g	0.27	0.06	0.12	0.26	0.00	0.31	4.18	6.19	4.70	5.41	3.81	3.27	0.06	0.23	4.32	3.03
Lus10001244.g	4.22	4.89	9.30	10.41	10.55	5.73	0.69	0.00	0.46	0.45	1.59	0.60	8.67	9.44	1.06	1.14
Lus10001245.g	38.81	39.34	35.70	33.10	20.71	22.62	21.87	26.63	29.07	24.51	25.06	27.11	22.68	25.53	22.02	26.99
Lus10001246.g	5.40	5.14	6.29	5.12	6.78	9.13	12.26	11.72	11.80	11.63	12.60	12.86	9.95	8.40	14.14	15.76
Lus10001248.g	0.63	0.16	0.34	0.62	1.11	1.43	0.29	0.41	0.14	0.11	0.60	0.19	1.10	1.14	0.21	0.28
Lus10001249.g	5.15	5.50	6.40	4.69	6.95	13.38	8.75	11.99	15.47	10.21	11.64	10.01	9.88	12.21	12.48	14.99
Lus10001250.g	16.40	15.60	23.64	16.69	46.33	52.11	43.60	46.88	31.29	24.36	25.89	33.90	55.93	52.40	52.70	54.67
Lus10001251.g	7.04	5.95	7.46	6.39	19.29	20.80	17.63	15.49	16.18	14.10	15.06	15.23	17.41	15.52	19.34	18.67
Lus10001252.g	0.07	0.22	2.24	0.67	1.44	0.86	2.14	0.00	0.00	0.00	0.44	0.32	6.40	4.42	1.97	0.84
Lus10001253.g	8.43	9.43	19.06	10.68	49.26	43.22	44.27	39.68	25.38	27.63	22.74	23.51	63.02	57.51	39.19	39.90
Lus10001254.g	0.32	0.00	0.29	0.65	0.53	0.85	7.43	12.09	4.83	5.82	6.17	5.78	0.87	0.00	8.37	4.95
Lus10001255.g	5.58	7.84	14.45	9.37	7.57	5.18	8.46	4.94	9.28	11.38	10.13	11.08	9.07	8.80	3.28	5.53
Lus10001256.g	1.78	2.27	2.48	2.12	1.77	1.64	1.45	2.39	4.36	4.06	3.34	5.51	1.49	1.33	2.20	2.52
Lus10001257.g	4.80	2.27	5.57	3.01	3.08	6.50	5.82	4.77	3.26	4.64	4.27	2.28	7.09	7.61	2.34	4.05
Lus10001258.g	12.40	12.15	21.54	19.26	100.66	85.90	32.89	37.89	29.18	33.24	32.15	30.74	125.88	78.66	39.67	30.75
Lus10001259.g	6.06	6.91	10.44	9.51	13.63	18.57	18.05	11.90	11.33	11.79	12.19	9.86	27.22	38.59	19.39	29.23
Lus10001260.g	1.80	1.91	5.53	2.45	1.73	3.25	1.73	0.76	4.23	3.39	6.15	4.82	5.61	5.52	3.03	2.64
Lus10001261.g	0.00	0.12	0.13	0.00	0.00	0.00	0.00	0.00	0.11	0.00	0.00	0.00	0.00	0.00	0.00	0.00
Lus10001262.g	16.53	17.82	19.01	13.51	17.40	10.93	25.57	15.74	23.65	19.30	21.23	27.15	18.19	12.81	14.63	18.10
Lus10001263.g	4.47	4.46	4.09	3.45	0.39	0.53	0.31	0.59	0.96	0.87	1.10	1.18	0.65	1.31	0.77	0.72
Lus10001264.g	20.36	20.14	30.66	24.65	14.25	17.40	15.14	15.83	27.25	22.51	27.69	28.76	18.39	25.47	20.32	24.12
Lus10001265.g	1.09	2.12	13.80	4.72	2.39	2.75	17.06	12.10	3.98	4.40	4.11	2.34	12.71	15.98	36.72	16.78
Lus10001266.g	6.58	7.39	9.93	9.55	5.66	5.65	18.71	16.27	6.50	8.16	5.60	6.74	5.16	6.05	21.96	17.55
Lus10001267.g	8.26	7.06	13.01	9.28	12.09	8.00	5.75	4.61	3.80	3.87	4.60	2.78	8.14	7.78	6.54	5.99
Lus10001268.g	0.09	0.00	0.00	0.04	0.00	0.00	0.00	0.00	0.00	0.00	0.00	0.04	0.00	0.00	0.00	0.00
Lus10001269.g	3.25	5.24	3.77	4.48	1.23	1.26	1.43	0.82	1.22	1.99	4.61	6.33	2.82	3.80	0.97	3.14
Lus10001270.g	1.69	2.20	2.00	1.37	2.76	4.71	4.20	5.44	4.91	4.49	3.25	3.83	2.70	2.58	4.13	3.63
Lus10001271.g	0.64	0.78	1.90	2.47	0.17	0.17	0.43	0.09	0.27	0.00	0.31	0.07	0.24	0.18	0.24	0.49
Lus10001272.g	10.38	11.36	9.37	9.74	10.84	11.27	14.43	12.42	17.33	14.64	14.49	15.38	12.65	10.64	14.05	15.73
Lus10001274.g	5.96	4.50	8.11	7.87	48.75	19.56	2.53	2.09	5.30	3.60	6.86	5.13	41.98	44.08	1.92	1.74
Lus10001275.g	0.05	0.00	0.00	0.00	0.13	0.13	0.17	0.13	0.00	0.00	0.00	0.00	0.00	0.21	0.12	0.16
Lus10001276.g	24.45	19.35	28.69	23.58	643.72	228.82	35.07	15.21	8.98	7.83	8.21	6.69	398.21	275.74	17.96	28.53
Lus10001277.g	0.00	0.00	0.00	0.00	0.22	0.00	0.17	0.00	0.33	0.18	2.38	0.68	0.00	0.00	0.56	0.00
Lus10001278.g	203.41	220.61	149.38	189.45	255.76	230.34	174.97	168.31	123.08	136.32	143.56	148.85	195.16	175.52	169.89	170.37
Lus10001280.g	0.22	0.29	0.07	0.00	0.73	0.41	2.25	1.06	0.88	1.01	0.47	1.13	0.10	0.16	1.59	1.27
Lus10001283.g	28.38	24.23	27.30	28.95	30.90	22.92	23.63	29.91	32.48	35.97	30.21	30.12	23.29	27.42	24.05	27.19
Lus10001284.g	0.31	0.47	0.19	0.25	1.10	0.68	1.05	1.24	1.26	1.06	0.89	1.14	0.99	0.50	1.17	1.03
Lus10001286.g	23.40	25.05	25.87	24.25	17.28	27.60	23.42	32.98	23.60	21.95	28.82	22.27	26.74	24.67	31.17	35.47
Lus10001289.g	0.00	0.43	0.82	0.19	0.26	1.55	0.92	0.67	1.26	1.89	0.95	1.45	0.42	0.56	0.63	1.70
Lus10001290.g	7.26	6.95	3.24	2.40	9.00	9.46	14.10	11.98	9.81	11.86	5.90	7.73	3.39	2.44	5.72	3.98
Lus10001291.g	10.14	10.79	8.97	7.79	18.67	16.86	20.92	19.95	24.43	20.54	20.73	19.74	13.11	15.29	17.73	18.66
Lus10001293.g	0.00	0.00	0.00	0.02	0.00	0.00	0.00	0.00	0.00	0.00	0.00	0.00	0.02	0.00	0.00	0.00
Lus10001294.g	9.23	10.45	10.74	10.63	15.64	11.81	20.36	16.23	15.31	16.52	13.56	15.69	15.75	10.07	14.57	12.89
Lus10001295.g	0.92	0.94	2.87	1.14	3.78	3.52	8.05	8.70	6.08	4.12	3.96	4.08	4.74	5.08	15.97	13.08
Lus10001296.g	44.93	44.61	47.67	41.89	82.18	84.55	156.60	170.68	80.39	87.80	76.08	82.09	91.99	84.21	128.66	117.19
Lus10001297.g	0.00	0.34	0.00	0.07	0.89	0.12	1.98	0.37	0.07	0.22	0.45	0.44	0.12	0.26	0.93	1.20
Lus10001299.g	0.00	0.00	0.00	0.00	0.57	0.00	0.00	0.00	0.00	0.00	0.00	0.00	0.18	0.38	0.00	0.00
Lus10001300.g	0.00	0.22	0.46	0.09	1.47	0.00	0.30	0.00	0.00	0.11	0.00	0.00	2.07	0.74	0.33	0.20
Lus10001301.g	3.64	3.45	3.61	2.86	4.35	3.27	6.86	5.37	8.11	8.05	7.19	8.29	4.14	3.04	6.29	3.85
Lus10001302.g	26.40	26.29	24.56	28.29	36.85	40.83	50.75	54.79	53.42	50.06	43.97	55.63	34.11	34.82	45.14	42.62
Lus10001303.g	2.05	1.55	1.46	2.69	1.77	0.77	0.88	0.52	1.04	0.66	0.42	1.57	0.37	0.94	0.24	0.37
Lus10001304.g	4.51	4.28	6.24	5.20	3.62	8.01	7.38	11.28	11.39	10.69	8.87	11.05	7.05	8.49	14.35	11.84
Lus10001306.g	0.50	0.48	0.25	0.26	0.19	0.32	0.19	0.22	0.39	0.22	0.72	0.50	0.21	0.30	0.35	0.36
Lus10001307.g	0.26	0.00	0.00	0.00	0.00	0.00	0.00	0.00	0.00	0.00	0.00	0.00	0.00	0.00	0.00	0.00
Lus10001309.g	0.51	0.46	0.79	0.70	0.94	1.01	1.38	0.10	0.49	0.37	0.56	0.74	0.78	0.95	0.94	0.50
Lus10001310.g	63.32	58.82	80.55	64.78	13.03	16.88	10.60	16.65	39.26	34.80	36.11	46.48	14.82	33.91	11.94	20.29
Lus10001311.g	3.02	4.12	6.14	5.24	6.99	12.39	25.28	16.08	22.05	31.66	18.97	15.67	10.72	6.52	20.05	20.15
Lus10001312.g	2.97	2.59	3.07	2.84	3.09	4.25	6.41	7.68	10.65	9.53	8.36	9.92	4.03	5.88	11.14	9.21
Lus10001313.g	19.20	20.21	23.40	19.73	43.65	45.52	43.60	40.40	37.01	34.64	35.92	35.19	43.00	32.78	39.78	44.10
Lus10001314.g	0.00	0.11	0.00	0.31	0.00	0.17	0.19	0.00	0.00	0.00	0.00	0.20	0.00	0.00	0.00	0.00
Lus10001315.g	0.98	0.98	0.38	1.40	1.70	4.79	2.52	4.47	2.32	2.26	1.89	2.99	7.26	4.08	6.88	7.89
Lus10001317.g	2.41	3.21	3.73	3.47	2.47	2.75	2.54	2.40	2.66	4.41	3.28	3.47	2.54	1.84	2.35	3.15
Lus10001318.g	8.32	7.90	5.00	5.39	5.51	3.70	3.45	2.04	3.98	2.87	3.32	2.92	4.34	6.09	3.11	4.08
Lus10001319.g	0.00	0.39	1.65	0.33	0.93	0.22	0.37	0.66	0.00	0.00	0.00	0.36	0.64	2.27	0.00	0.55
Lus10001320.g	7.56	6.88	9.98	8.72	23.89	17.73	24.52	23.22	16.66	19.92	18.75	15.91	16.35	18.91	22.08	17.69
Lus10001321.g	54.27	55.19	63.31	64.50	65.96	68.17	159.62	130.17	162.73	161.67	146.60	157.66	82.93	86.02	189.64	168.10
Lus10001322.g	0.11	0.41	1.64	1.02	1.22	0.40	2.23	0.99	0.36	1.08	0.45	0.16	4.09	2.07	3.36	2.49
Lus10001323.g	0.00	0.00	0.00	0.05	0.00	0.00	0.00	0.00	0.00	0.00	0.00	0.00	0.00	0.00	0.00	0.00
Lus10001324.g	58.62	64.25	56.19	56.94	42.23	42.86	112.31	95.14	99.97	107.55	86.53	98.06	28.76	40.41	68.93	94.66
Lus10001325.g	0.00	0.00	0.00	0.00	0.00	0.00	0.00	0.00	0.00	16.03	0.00	0.00	0.00	0.00	0.00	0.00
Lus10001327.g	8.09	7.71	12.87	13.63	17.17	15.56	9.46	7.20	5.29	7.34	8.62	7.14	25.00	17.74	15.75	14.00
Lus10001328.g	21.64	29.60	13.73	21.36	42.57	45.59	37.78	59.08	31.60	30.96	22.68	28.73	23.97	31.24	34.55	30.39
Lus10001329.g	0.16	0.14	0.42	0.27	0.08	0.15	0.59	0.51	0.75	1.26	0.47	0.93	0.22	0.20	0.32	0.41
Lus10001331.g	17.54	19.98	4.72	8.79	6.86	3.02	11.29	1.70	10.61	15.80	8.20	9.69	3.11	1.92	2.09	2.23
Lus10001332.g	40.50	40.18	23.97	21.38	16.33	11.98	20.94	14.52	36.88	47.34	33.51	36.73	9.67	8.26	14.70	15.34
Lus10001333.g	12.07	11.83	11.79	9.41	8.58	10.83	8.64	8.82	8.47	9.22	11.07	12.36	11.27	14.29	10.78	10.92
Lus10001334.g	15.88	17.49	16.60	15.87	29.10	29.43	85.20	68.64	54.92	56.25	44.36	50.83	28.58	29.57	109.27	87.81
Lus10001335.g	13.46	18.15	16.76	14.11	14.36	15.12	21.92	27.49	36.83	30.91	28.35	33.52	14.95	11.24	21.58	23.94
Lus10001336.g	0.00	0.00	0.00	0.00	0.00	0.00	0.19	0.18	0.04	0.08	0.00	0.00	0.13	0.00	0.00	0.15
Lus10001337.g	514.37	532.09	361.96	386.23	233.86	163.33	105.08	127.67	249.18	297.42	301.12	360.68	152.47	237.28	84.65	104.61
Lus10001338.g	2.25	2.88	2.69	2.57	3.97	6.15	5.98	7.33	5.79	8.56	5.43	5.25	5.80	4.13	5.61	8.24
Lus10001339.g	76.52	72.19	84.29	78.16	60.26	60.87	85.65	79.21	120.37	131.93	114.30	117.71	54.92	81.24	103.22	102.82
Lus10001340.g	8.15	7.43	9.26	7.40	6.28	8.59	8.44	11.65	20.03	15.23	15.58	17.13	6.31	9.96	12.83	16.66
Lus10001341.g	11.24	15.96	8.18	12.85	7.36	8.29	2.25	3.85	5.57	9.58	4.59	7.38	8.48	3.04	1.33	1.97
Lus10001346.g	3.40	3.58	4.88	4.27	1.89	4.61	3.34	2.97	3.79	2.66	4.73	4.36	4.78	3.06	3.49	3.82
Lus10001347.g	7.25	8.24	10.23	10.12	9.32	16.50	10.69	10.47	4.79	2.32	3.20	4.02	15.01	14.80	11.02	11.69
Lus10001349.g	25.41	29.26	25.34	31.31	17.19	17.66	94.52	75.71	73.57	75.75	59.55	59.06	18.25	22.47	84.67	72.96
Lus10001350.g	7.88	7.69	10.76	6.23	4.41	4.71	15.55	16.78	23.35	20.25	19.46	19.19	6.06	6.22	14.86	20.51
Lus10001352.g	2.91	2.07	3.14	3.10	4.53	2.91	3.80	4.05	3.86	4.60	4.42	3.29	5.96	4.85	4.00	5.03
Lus10001353.g	2.84	3.11	0.90	2.37	1.69	1.63	1.40	2.28	1.74	1.41	1.80	2.76	1.58	1.82	1.52	0.93
Lus10001354.g	8.96	9.21	7.82	9.48	20.56	14.45	17.31	16.86	14.30	14.97	16.88	13.04	18.73	15.98	13.59	11.61
Lus10001355.g	40.51	38.99	30.04	34.94	31.56	23.04	62.77	51.78	77.84	89.31	72.80	70.46	23.90	24.33	47.55	50.34
Lus10001356.g	30.29	32.76	26.44	23.95	26.12	24.07	41.81	39.00	36.18	37.34	31.63	35.45	23.61	24.15	33.72	32.65
Lus10001357.g	10.53	8.71	11.69	11.69	22.57	20.14	52.24	37.94	25.68	30.75	29.16	22.34	20.24	20.33	50.68	32.67
Lus10001360.g	1.13	0.90	0.95	0.94	0.25	2.68	3.86	3.84	2.86	3.90	2.36	2.91	2.49	1.15	5.44	4.35
Lus10001361.g	4.27	3.64	5.21	4.89	2.26	4.54	4.93	6.29	11.15	6.87	9.13	8.16	4.64	8.00	8.35	10.34
Lus10001362.g	3.20	3.04	1.28	2.88	1.68	4.07	3.07	2.05	2.81	4.16	2.18	1.31	4.53	3.98	5.98	5.07
Lus10001363.g	4.39	4.11	4.90	3.83	20.98	17.62	80.83	78.22	30.59	33.59	19.69	19.03	21.25	25.36	98.29	63.29
Lus10001364.g	4.39	3.18	2.81	3.45	8.00	8.23	6.00	6.78	5.31	8.77	8.74	9.93	3.90	4.49	5.74	5.45
Lus10001365.g	6.70	5.94	6.34	4.35	4.28	5.03	4.83	5.68	6.15	7.99	6.72	6.52	6.17	4.63	5.92	5.60
Lus10001366.g	1.07	0.97	2.99	1.17	5.24	5.04	1.75	1.28	3.03	2.38	1.80	2.23	10.17	5.30	2.62	3.34
Lus10001367.g	16.97	20.51	24.48	23.29	21.31	19.55	35.84	37.79	32.66	30.47	27.79	27.76	19.70	24.11	31.41	33.63
Lus10001368.g	18.64	19.40	23.52	21.50	35.53	38.31	28.05	27.02	27.31	22.76	27.66	27.15	41.45	33.35	35.38	42.22
Lus10001369.g	12751.09	12922.21	10789.30	12910.88	6270.83	5649.55	2792.88	4424.73	3055.60	2806.61	3414.32	4189.06	6572.57	7969.96	3744.32	5212.44
Lus10001370.g	0.64	0.62	0.43	1.00	0.48	0.43	0.20	0.68	0.50	0.13	0.27	0.70	0.23	0.55	0.13	0.39
Lus10001371.g	0.83	0.45	0.24	0.19	0.81	0.00	1.70	0.00	0.00	0.87	0.00	0.42	0.25	0.00	0.00	0.00
Lus10001372.g	9.03	7.18	8.94	7.99	9.26	9.26	8.32	9.08	13.35	13.52	13.97	13.64	8.35	8.64	11.46	10.98
Lus10001373.g	6.35	6.32	10.86	7.65	11.70	11.29	11.34	11.18	10.63	12.68	9.02	10.37	16.19	14.06	12.30	11.97
Lus10001374.g	0.00	0.35	0.00	0.00	0.00	0.00	0.00	0.00	0.62	0.66	0.00	0.67	0.00	0.00	0.00	0.00
Lus10001375.g	1.40	1.46	1.46	1.54	1.96	2.11	2.22	2.52	2.69	3.22	2.27	2.42	1.79	1.53	2.42	2.48
Lus10001376.g	4.35	3.54	5.35	3.18	0.70	1.46	0.46	0.39	0.91	0.78	2.43	1.31	1.50	1.53	0.46	1.01
Lus10001377.g	3.40	3.71	3.51	3.82	5.85	8.50	7.59	8.32	5.19	6.30	5.35	4.91	6.85	6.57	7.00	7.35
Lus10001378.g	21.88	24.95	18.36	18.33	12.00	11.41	17.39	15.53	31.54	31.59	33.87	29.35	12.02	11.26	13.32	19.81
Lus10001381.g	2.75	2.37	2.09	1.94	1.11	2.10	3.47	2.73	7.38	3.64	4.36	2.50	1.35	1.92	3.93	5.59
Lus10001384.g	9.26	8.91	17.58	10.68	24.43	23.80	20.73	17.13	18.53	16.94	15.55	16.18	28.07	23.90	19.33	19.65
Lus10001385.g	4.44	4.65	3.88	4.16	12.78	15.47	9.57	7.80	6.80	6.77	6.53	7.11	6.67	6.20	9.19	7.93
Lus10001386.g	4.10	4.70	3.72	3.47	12.24	16.94	10.31	12.84	7.94	8.19	8.77	8.84	7.99	5.82	8.10	7.94
Lus10001387.g	9.83	9.41	14.30	14.44	17.57	27.37	18.65	19.14	18.04	15.74	20.87	21.62	26.95	19.34	23.59	25.86
Lus10001388.g	2.75	2.59	1.45	1.26	1.01	1.64	2.98	3.65	6.53	5.56	4.31	6.04	2.53	1.90	4.03	3.87
Lus10001389.g	3.23	4.03	6.80	4.81	9.13	9.10	13.87	14.14	12.26	14.24	11.02	10.82	11.47	10.31	9.18	12.88
Lus10001390.g	20.58	24.18	21.29	19.64	18.34	13.74	19.63	12.17	17.04	17.92	22.32	22.40	16.53	14.09	11.87	15.08
Lus10001391.g	7.11	7.25	10.17	9.81	8.77	13.95	12.37	14.77	20.36	18.10	15.45	14.55	12.44	12.57	17.34	18.41
Lus10001392.g	3.97	3.12	3.45	3.53	2.52	3.10	5.29	4.37	5.46	5.51	5.55	6.81	2.60	2.47	4.90	4.62
Lus10001393.g	53.88	48.91	56.86	59.60	72.66	80.43	47.79	57.41	39.80	34.75	37.06	40.53	91.67	102.23	89.92	90.91
Lus10001394.g	0.00	0.00	0.09	0.00	0.20	0.19	0.00	0.00	0.00	0.00	0.00	0.00	0.09	0.10	0.18	0.00
Lus10001395.g	0.00	0.00	0.00	0.00	0.00	0.00	0.00	0.00	0.05	0.06	0.00	0.16	0.00	0.00	0.00	0.00
Lus10001396.g	0.23	0.08	0.00	0.00	0.09	0.09	0.31	0.28	0.00	0.00	0.00	0.00	0.35	0.28	0.00	0.22
Lus10001397.g	1.75	1.88	2.72	1.15	2.21	5.11	10.37	14.23	19.66	9.96	9.87	6.69	3.08	4.62	10.16	9.15
Lus10001398.g	0.00	0.00	0.00	0.00	0.00	1.75	0.74	3.79	0.91	1.00	1.76	0.24	0.29	0.30	0.53	0.00
Lus10001399.g	27.11	28.24	14.71	14.86	23.60	19.74	16.60	19.45	30.84	40.90	19.21	25.65	9.32	12.13	11.80	21.78
Lus10001400.g	172.74	151.76	165.20	148.27	79.95	86.96	122.00	139.01	205.21	216.20	193.77	208.17	95.77	115.25	112.13	132.11
Lus10001401.g	4.62	6.18	5.29	4.52	5.29	11.77	10.42	11.14	13.67	8.35	8.74	14.38	11.78	11.78	6.93	14.39
Lus10001402.g	0.81	1.50	0.91	0.92	2.99	2.62	2.55	1.99	2.09	2.09	1.73	1.63	2.25	1.14	2.21	1.73
Lus10001403.g	9.62	3.03	10.00	6.22	14.00	27.29	4.71	17.44	19.85	11.11	15.27	41.79	13.62	9.53	23.82	19.42
Lus10001404.g	5.60	4.90	12.01	6.74	14.52	12.44	11.82	12.33	10.53	10.10	13.01	12.73	16.81	17.57	14.85	13.88
Lus10001406.g	14.63	14.00	20.88	16.06	19.97	27.90	28.50	40.64	41.32	30.79	30.81	34.79	27.72	37.63	45.69	56.87
Lus10001407.g	0.00	0.00	0.00	0.00	0.00	0.00	0.00	0.00	0.00	0.00	0.00	0.69	0.00	0.00	0.00	0.00
Lus10001408.g	1.57	1.06	1.78	2.12	1.51	2.37	0.60	2.38	0.56	1.24	1.88	1.18	0.70	1.72	0.43	0.59
Lus10001409.g	8.41	7.19	11.23	8.50	14.00	17.21	18.92	21.91	16.14	11.76	13.49	14.03	18.86	15.38	24.15	20.29
Lus10001410.g	5.18	6.00	6.54	6.99	4.27	4.65	8.78	6.58	10.09	8.72	11.30	10.81	4.91	5.12	9.77	8.83
Lus10001411.g	11.36	12.22	13.42	12.41	14.76	14.88	15.54	17.22	13.81	14.48	14.85	14.49	17.89	16.89	16.92	17.81
Lus10001412.g	5.72	3.10	3.22	3.47	4.73	2.42	3.07	3.57	4.48	3.91	4.50	3.07	4.77	3.93	4.74	2.27
Lus10001413.g	4.90	5.60	3.19	4.34	4.02	3.18	5.76	5.38	7.48	5.72	4.39	5.59	3.07	5.72	5.14	4.98
Lus10001414.g	32.09	30.76	27.28	27.46	29.18	24.28	37.61	38.13	59.65	48.48	43.91	43.56	28.32	33.27	38.25	50.64
Lus10001415.g	3.80	3.52	3.14	2.80	5.31	5.14	6.75	6.18	6.30	5.95	5.03	4.35	4.82	4.66	6.17	6.14
Lus10001416.g	43.49	43.30	37.39	41.07	56.41	45.38	20.05	24.35	36.52	27.01	28.24	29.66	44.28	62.23	36.93	37.26
Lus10001417.g	0.00	0.00	0.00	0.08	0.00	0.00	0.27	0.11	0.04	0.00	0.00	0.00	0.05	0.00	0.00	0.00
Lus10001418.g	1.03	1.12	1.69	0.67	3.71	2.82	3.91	3.74	1.84	2.05	1.96	1.16	1.55	0.92	1.30	0.44
Lus10001419.g	0.00	0.27	0.00	0.00	0.00	0.15	0.13	0.00	0.00	0.14	0.00	0.00	0.00	0.00	0.00	0.00
Lus10001420.g	218.04	228.33	227.21	215.05	230.57	335.26	374.23	444.70	338.19	324.51	284.62	269.99	261.48	257.62	409.01	438.66
Lus10001421.g	30.44	36.87	29.41	32.23	21.85	27.92	25.24	36.42	44.23	38.21	42.83	47.42	23.52	27.19	29.77	39.62
Lus10001423.g	15.28	13.72	12.95	10.81	7.64	7.81	4.76	5.72	12.32	13.70	14.59	16.36	5.44	9.00	4.79	6.77
Lus10001424.g	2.33	1.79	1.41	1.82	0.93	3.05	0.90	2.34	1.43	1.59	1.50	1.56	1.16	1.04	2.26	5.58
Lus10001425.g	118.68	130.14	117.56	102.30	34.75	43.14	72.55	78.40	250.68	223.39	195.86	185.26	39.84	54.07	77.66	98.50
Lus10001426.g	4.52	4.12	5.73	5.12	7.68	8.96	12.35	12.84	11.16	14.70	9.95	10.78	9.64	9.33	13.15	13.58
Lus10001427.g	8.97	8.29	7.43	7.98	13.73	11.10	19.90	17.25	18.45	20.75	20.69	20.10	11.28	11.42	20.80	21.19
Lus10001428.g	8.42	9.76	8.70	7.41	15.66	16.22	16.50	10.95	14.40	18.46	16.26	17.22	14.00	9.88	12.57	13.83
Lus10001430.g	0.00	0.00	0.00	0.00	0.00	0.00	0.00	0.00	0.00	0.00	0.00	0.00	0.66	0.00	0.00	0.00
Lus10001433.g	5.05	5.27	13.65	8.01	24.05	27.26	18.82	15.57	5.51	5.91	4.99	4.35	41.92	30.67	27.37	18.58
Lus10001434.g	7.94	8.84	14.34	10.62	6.07	7.67	10.49	8.15	16.21	15.87	18.16	21.20	10.32	8.02	9.56	12.29
Lus10001435.g	8.72	8.72	10.78	9.94	13.11	14.34	13.09	11.13	11.51	11.29	11.45	11.39	14.73	14.04	14.76	11.95
Lus10001436.g	12.44	10.86	11.65	13.10	17.14	18.29	25.45	23.07	19.02	17.28	19.45	18.69	15.55	13.44	25.44	23.11
Lus10001437.g	77.23	77.68	74.01	73.31	98.95	85.05	39.31	31.87	36.66	33.84	40.68	41.08	75.77	68.39	37.94	45.52
Lus10001438.g	109.99	124.75	99.15	107.31	226.67	226.53	417.26	417.64	345.36	352.80	355.43	363.94	184.47	166.05	385.15	365.26
Lus10001439.g	20.74	17.67	16.64	14.36	22.99	26.70	25.33	31.08	16.93	18.49	18.17	18.23	23.46	29.59	28.93	47.40
Lus10001440.g	19.79	22.88	20.79	19.00	26.63	21.92	39.90	27.77	35.61	39.82	30.97	38.52	23.99	18.54	30.39	25.76
Lus10001441.g	1136.16	1228.05	842.54	1100.45	1139.33	941.68	373.66	408.09	512.33	471.42	580.43	627.83	895.71	1235.35	463.29	561.85
Lus10001442.g	0.00	0.07	0.00	0.06	0.00	0.00	0.27	0.16	0.00	0.00	0.00	0.00	0.00	0.00	0.45	0.00
Lus10001443.g	288.30	291.01	229.16	267.37	267.99	308.69	301.51	336.07	394.35	327.90	304.95	416.84	350.09	349.03	356.83	319.24
Lus10001444.g	1.32	1.44	2.21	1.74	3.13	0.57	7.07	2.60	2.64	1.94	1.96	3.76	2.91	1.94	4.09	2.61
Lus10001445.g	0.97	0.98	1.20	0.86	0.53	0.89	3.55	2.51	3.37	3.59	2.88	2.09	1.66	1.32	2.31	2.04
Lus10001446.g	39.63	44.67	7.02	7.72	57.41	55.98	7.66	12.17	4.62	4.27	5.39	4.70	7.64	11.53	7.59	15.81
Lus10001447.g	1.55	0.78	0.00	3.20	0.00	0.00	0.00	0.00	0.00	0.00	0.00	0.00	0.00	0.00	0.00	0.00
Lus10001449.g	1.55	1.72	3.06	1.86	0.46	0.04	0.27	0.23	2.64	2.93	1.84	0.68	0.52	0.33	0.30	0.19
Lus10001450.g	65.38	58.97	45.59	44.16	25.51	30.03	39.95	52.27	74.95	62.06	68.02	76.05	21.88	31.52	38.46	45.02
Lus10001452.g	0.37	0.35	0.19	0.12	0.16	0.13	0.30	0.19	0.34	0.45	0.21	0.41	0.09	0.07	0.09	0.05
Lus10001453.g	1287.35	1295.72	1525.44	1304.41	1835.88	2137.16	3059.69	2971.94	1502.87	1783.38	1875.66	1728.34	1656.91	2498.49	2936.45	2393.70
Lus10001454.g	293.18	585.59	417.99	549.96	1074.34	876.26	465.82	333.46	312.50	819.56	467.05	397.40	449.27	752.83	594.05	730.69
Lus10001455.g	0.85	0.53	0.21	0.63	1.12	0.42	2.36	1.50	2.09	1.52	0.89	1.27	1.13	0.19	2.72	1.62
Lus10001456.g	0.00	0.00	0.00	0.58	0.61	0.58	0.00	0.00	0.00	0.00	0.00	0.00	0.37	0.60	0.00	0.00
Lus10001457.g	6.66	6.39	8.98	7.76	6.67	9.89	8.97	11.39	12.54	11.23	7.36	11.29	7.83	5.50	9.88	11.28
Lus10001458.g	0.79	0.02	0.42	0.11	0.83	0.87	4.83	3.08	1.45	0.79	1.23	0.83	0.42	0.00	0.28	1.31
Lus10001459.g	7.72	8.05	6.02	6.96	8.78	4.49	13.43	11.72	20.55	18.12	15.07	12.91	5.28	5.44	11.09	9.79
Lus10001461.g	1.66	2.23	1.94	0.83	1.01	1.43	1.76	1.09	1.09	1.16	2.59	1.91	0.69	0.94	1.17	1.04
Lus10001462.g	3.73	5.52	2.89	2.90	5.36	5.70	6.60	6.11	7.63	7.74	5.90	7.43	4.44	2.65	7.40	5.60
Lus10001463.g	2.85	1.98	2.43	3.40	10.31	5.99	3.89	8.17	1.11	0.72	2.09	1.67	15.11	8.45	12.79	19.26
Lus10001465.g	0.02	0.07	0.08	0.06	0.03	0.00	0.11	0.05	0.23	0.26	0.19	0.29	0.10	0.16	0.19	0.15
Lus10001466.g	0.09	0.15	0.26	0.21	0.16	0.52	0.32	0.00	0.00	0.20	0.40	0.34	1.06	4.81	0.69	0.26
Lus10001467.g	0.00	0.00	0.00	1.32	0.00	4.49	0.00	0.00	0.00	0.00	0.00	0.00	0.00	10.13	6.75	1.89
Lus10001468.g	0.08	0.07	0.02	0.06	0.60	0.12	6.83	5.43	1.67	1.69	1.19	0.89	0.66	0.20	5.59	1.16
Lus10001469.g	0.00	4.12	0.00	0.00	0.00	6.25	0.00	0.00	4.05	0.00	0.00	0.00	0.00	0.00	0.00	0.00
Lus10001471.g	0.46	0.27	0.18	0.29	0.21	0.22	0.38	0.65	1.02	0.98	0.92	0.98	0.34	0.25	0.54	0.66
Lus10001472.g	1.07	0.86	0.30	0.00	0.35	0.00	1.91	0.00	1.27	3.01	0.28	0.27	0.00	0.00	0.58	0.00
Lus10001473.g	2.24	1.61	1.99	1.73	0.74	5.24	5.34	6.11	23.82	15.35	15.25	13.21	1.71	1.87	4.41	10.28
Lus10001474.g	1.63	1.99	1.30	2.15	1.34	0.62	5.38	2.74	9.49	4.96	3.51	3.95	0.86	0.87	2.39	2.40
Lus10001475.g	8.13	7.70	2.74	2.43	5.01	7.64	13.79	20.22	24.30	26.27	13.94	12.93	3.08	3.57	4.32	10.52
Lus10001477.g	0.17	0.13	0.28	0.22	0.67	1.99	2.97	2.24	4.17	2.86	2.14	1.62	0.57	0.76	5.33	1.50
Lus10001478.g	8.45	8.92	5.58	5.12	5.18	6.98	14.94	15.24	17.89	16.17	14.93	18.03	4.24	4.69	11.37	14.54
Lus10001479.g	0.52	0.47	0.70	0.47	35.99	16.84	13.55	14.43	3.64	4.52	1.14	1.68	32.05	10.06	6.66	4.58
Lus10001480.g	4.66	4.29	4.19	3.94	5.98	5.78	7.87	6.16	7.09	8.48	6.71	7.48	5.12	6.20	7.22	6.84
Lus10001481.g	1.08	0.70	0.58	0.65	0.88	0.69	2.34	1.23	1.74	2.43	2.08	1.86	0.92	0.83	2.19	1.75
Lus10001482.g	0.93	0.33	0.96	1.08	0.38	0.62	1.99	3.04	2.81	1.44	2.80	2.35	1.36	2.29	4.01	3.55
Lus10001483.g	0.28	0.53	0.37	0.47	0.17	0.10	0.60	0.20	1.31	1.39	1.37	1.28	1.06	0.18	0.44	0.39
Lus10001484.g	0.38	0.83	0.00	0.00	0.00	0.46	0.91	0.77	0.00	0.00	0.00	0.00	0.00	0.00	0.00	0.25
Lus10001486.g	0.00	0.00	0.00	0.00	0.00	0.00	0.00	0.00	0.41	1.27	0.43	0.91	0.00	0.00	0.47	0.00
Lus10001487.g	6.88	8.19	5.79	5.92	7.97	8.16	11.30	11.32	14.73	16.53	11.01	12.71	6.97	3.69	7.52	6.99
Lus10001488.g	7.83	7.87	11.96	7.77	9.75	11.81	5.84	9.50	18.06	17.66	21.07	13.19	15.29	10.64	14.20	9.45
Lus10001489.g	5.57	4.13	4.09	3.58	6.11	5.94	3.86	3.61	4.20	3.38	4.36	4.45	6.59	5.79	2.64	3.82
Lus10001490.g	2.52	2.47	3.28	2.05	4.37	3.87	7.62	4.94	5.54	5.36	5.16	5.26	4.29	4.49	7.35	7.10
Lus10001491.g	5.58	6.74	15.10	9.31	44.48	30.88	75.00	33.17	45.15	54.23	43.04	34.62	86.55	45.58	63.47	44.24
Lus10001492.g	5.14	4.84	6.38	5.97	12.49	11.85	14.58	13.03	10.35	10.34	9.95	10.77	14.45	15.33	18.28	14.24
Lus10001494.g	0.03	0.04	0.00	0.06	0.15	0.08	0.29	0.08	0.37	0.00	0.11	0.03	0.00	0.08	0.39	0.16
Lus10001495.g	0.81	0.50	1.74	1.37	3.45	1.38	5.03	1.54	1.89	2.25	1.89	1.81	2.95	1.01	2.04	2.63
Lus10001496.g	3.80	4.69	5.13	4.57	7.32	9.45	8.79	10.99	12.22	10.28	9.07	10.11	12.38	10.90	18.06	14.53
Lus10001497.g	0.29	0.93	0.98	1.04	0.00	0.34	5.38	5.00	6.69	6.27	7.25	8.29	1.00	0.53	12.87	8.92
Lus10001499.g	3.83	3.01	4.64	4.30	8.78	13.36	24.23	24.92	12.16	15.92	12.30	11.85	9.72	6.28	18.95	16.13
Lus10001500.g	3.33	4.26	3.80	4.21	3.87	8.19	5.33	5.31	8.90	8.74	6.53	7.17	5.27	6.75	4.67	7.16
Lus10001502.g	11.67	11.26	16.30	14.48	35.15	40.36	39.80	36.40	30.26	31.56	26.82	32.38	37.97	30.19	44.62	35.08
Lus10001503.g	0.24	0.27	0.28	0.39	0.00	0.00	0.00	0.00	0.00	0.00	0.00	0.00	0.00	0.00	0.00	0.00
Lus10001504.g	1.17	0.94	1.09	0.29	0.38	0.18	0.40	0.00	0.82	0.94	0.43	1.13	0.45	0.39	0.43	0.61
Lus10001505.g	8.47	11.08	10.46	9.51	8.76	8.92	13.99	14.47	14.98	17.64	14.72	16.67	9.00	11.68	14.03	12.32
Lus10001506.g	11.54	11.94	10.34	10.45	8.96	8.75	6.39	7.32	11.03	10.19	11.79	11.43	6.50	9.07	8.16	8.93
Lus10001507.g	6.07	6.27	9.34	7.75	10.29	13.05	22.42	22.16	22.64	21.46	19.56	16.98	9.35	8.80	19.31	21.35
Lus10001508.g	93.86	108.79	35.54	31.23	52.49	31.73	15.43	21.76	58.23	45.58	17.56	21.39	4.09	11.85	2.74	3.27
Lus10001510.g	0.00	0.00	0.00	0.00	0.00	0.00	0.00	0.00	0.00	0.00	0.00	0.00	0.00	0.00	0.00	0.06
Lus10001512.g	0.00	1.04	4.05	1.71	5.26	2.76	0.00	0.00	0.00	0.00	0.00	0.00	1.46	2.60	0.00	0.00
Lus10001513.g	6.54	5.98	9.17	6.20	11.12	16.52	23.15	27.27	24.37	24.04	16.21	17.43	14.71	16.62	25.52	25.81
Lus10001514.g	0.26	0.58	0.77	0.69	1.86	1.75	6.03	4.36	2.10	2.96	2.27	1.83	1.69	1.31	4.04	3.37
Lus10001515.g	1.97	2.03	3.35	1.92	5.53	4.82	10.73	16.76	5.99	4.97	5.08	4.23	8.49	5.79	13.66	7.72
Lus10001516.g	12.29	13.50	8.11	10.56	7.69	8.71	11.18	9.80	17.51	16.75	24.40	23.74	4.54	5.56	8.40	9.75
Lus10001517.g	0.06	0.00	0.00	0.00	0.11	0.00	0.00	0.00	0.27	0.32	0.00	0.03	0.00	0.00	0.00	0.00
Lus10001518.g	5.67	5.76	4.68	5.58	7.27	5.57	9.11	8.98	11.31	9.88	9.45	9.11	6.93	5.31	7.55	7.36
Lus10001519.g	33.88	39.53	54.12	42.76	87.60	100.11	127.30	144.81	106.93	97.59	93.75	100.07	106.07	101.93	186.95	158.37
Lus10001520.g	5.30	3.49	2.46	3.22	3.54	3.47	4.52	3.32	5.22	3.04	4.76	5.31	10.55	4.61	4.08	7.25
Lus10001521.g	31.90	32.13	53.91	43.73	69.70	91.76	83.96	70.91	71.66	68.20	57.13	57.39	88.92	113.86	79.29	78.10
Lus10001522.g	3.66	4.39	2.81	3.13	5.80	5.51	6.22	6.84	5.52	4.68	4.41	4.64	2.26	3.70	4.27	7.56
Lus10001524.g	72.28	72.14	93.88	79.68	110.10	112.46	98.42	127.13	110.10	98.30	96.74	112.57	153.05	109.69	107.43	137.78
Lus10001525.g	1206.53	1237.18	833.16	983.02	1205.25	867.11	472.77	449.79	455.13	528.40	614.11	660.83	803.89	903.44	407.93	481.03
Lus10001526.g	0.00	0.00	0.00	1.89	0.00	0.00	0.00	0.00	0.00	0.00	0.00	0.00	0.00	0.00	0.00	0.00
Lus10001527.g	1.98	1.83	1.71	1.51	1.83	2.75	2.36	1.38	3.00	2.71	3.89	4.41	1.86	1.54	1.32	3.71
Lus10001528.g	0.16	0.45	0.10	0.00	0.20	0.00	0.08	0.10	0.08	0.23	0.05	0.16	0.05	0.00	0.00	0.04
Lus10001529.g	4.68	4.55	5.63	3.66	6.60	5.72	5.98	5.41	4.31	3.85	4.79	4.87	5.55	4.13	3.13	5.47
Lus10001530.g	1.53	1.45	1.09	0.98	1.35	1.17	3.23	1.90	1.86	2.35	1.66	1.55	1.41	1.07	2.23	2.23
Lus10001531.g	0.09	0.82	0.44	0.43	0.58	0.22	1.05	1.48	1.08	1.74	1.35	1.19	0.22	0.12	1.46	1.11
Lus10001532.g	0.00	0.00	0.00	0.00	0.00	0.06	0.00	0.00	0.00	0.00	0.00	0.05	0.00	0.00	0.00	0.00
Lus10001533.g	0.00	0.00	0.00	0.00	0.00	0.00	0.06	0.00	0.00	0.00	0.07	0.00	0.00	0.00	0.00	0.06
Lus10001537.g	2.81	2.86	5.88	2.53	1.65	0.74	1.81	1.18	5.75	3.25	4.02	4.59	3.55	3.07	2.46	1.40
Lus10001538.g	17.84	16.83	11.90	15.52	21.30	24.80	12.87	11.69	12.56	15.01	12.64	13.31	16.49	15.74	9.09	17.58
Lus10001539.g	88.51	99.31	102.32	104.22	61.50	87.35	64.44	51.23	96.16	115.72	131.23	139.20	63.76	52.60	39.30	61.16
Lus10001541.g	45.81	51.02	41.29	41.40	40.74	41.79	30.81	38.05	33.84	24.74	31.77	39.33	53.90	55.99	29.33	52.68
Lus10001542.g	14.77	18.87	24.87	16.28	91.69	81.42	22.78	20.80	9.08	9.67	9.87	11.11	86.11	43.33	25.79	17.50
Lus10001544.g	8.40	9.19	9.34	8.06	12.05	11.92	15.49	14.63	13.49	12.21	12.86	13.57	11.38	11.71	15.92	12.01
Lus10001545.g	1.71	2.60	3.37	2.65	5.85	5.79	4.43	3.79	2.13	3.00	2.96	3.07	6.32	6.50	5.96	5.15
Lus10001548.g	20.80	22.15	20.71	18.23	28.49	17.28	25.26	13.13	21.85	29.54	13.16	12.11	19.45	36.20	14.07	20.82
Lus10001550.g	745.79	320.81	421.74	514.71	2120.51	2581.61	265.02	496.39	375.21	237.82	564.81	465.78	256.61	233.64	338.97	130.50
Lus10001555.g	0.49	0.32	0.11	0.09	0.48	0.46	0.99	0.71	0.28	0.53	0.32	0.57	0.11	0.12	0.32	0.58
Lus10001556.g	0.52	0.38	0.71	0.16	0.11	0.00	0.00	0.31	0.59	0.86	0.86	0.85	0.40	0.00	0.29	0.00
Lus10001557.g	0.00	0.75	0.16	0.38	0.00	0.00	0.14	0.00	3.70	2.52	1.94	2.58	0.16	0.00	0.30	0.27
Lus10001558.g	0.74	0.00	0.00	0.00	0.00	0.00	0.00	0.00	0.35	1.10	0.00	0.00	0.00	0.00	0.00	0.00
Lus10001559.g	29.63	22.95	34.72	25.29	26.73	31.02	45.35	44.19	37.62	40.51	41.90	38.19	30.71	45.56	41.24	30.96
Lus10001560.g	237.08	220.19	228.17	226.22	54.55	66.85	48.32	44.94	241.89	198.91	244.26	270.81	68.09	81.59	38.53	87.02
Lus10001561.g	8.41	8.73	7.78	7.32	7.64	7.04	10.69	7.68	11.45	11.87	11.86	11.37	8.67	6.48	9.41	10.48
Lus10001562.g	1.72	1.90	4.03	2.09	3.19	2.36	2.23	1.48	2.21	2.50	1.87	1.85	6.33	3.45	3.06	2.86
Lus10001563.g	18.82	16.75	17.70	18.08	19.19	20.16	9.48	10.68	20.16	13.37	16.05	16.99	16.47	27.60	16.18	19.60
Lus10001564.g	0.19	0.20	0.83	0.47	0.24	0.68	0.29	0.23	0.32	0.64	0.25	0.44	0.88	0.46	0.41	0.07
Lus10001565.g	0.00	0.00	0.00	0.00	0.00	0.00	0.00	0.00	0.00	0.12	0.00	0.00	0.00	0.00	0.00	0.00
Lus10001566.g	31.82	36.69	21.55	22.79	7.68	6.39	14.59	9.36	23.30	30.94	26.46	29.53	7.34	5.63	7.45	8.27
Lus10001567.g	3.59	4.39	3.04	3.10	2.65	1.95	6.44	5.83	11.67	11.93	10.64	11.21	2.09	1.42	5.89	6.76
Lus10001568.g	5.10	5.07	7.83	7.24	13.16	12.41	13.45	19.52	9.68	8.62	11.08	8.52	13.32	9.39	15.99	14.02
Lus10001570.g	0.00	0.00	0.00	0.00	0.00	0.00	78.95	48.97	0.00	14.15	4.24	11.06	0.00	9.97	55.36	59.59
Lus10001571.g	14.36	16.06	10.43	12.69	5.57	6.45	12.57	14.35	20.96	19.08	18.91	19.94	5.49	6.01	9.05	13.05
Lus10001572.g	9.95	8.50	11.20	11.33	13.68	15.09	28.41	25.89	35.79	33.52	27.25	27.86	14.08	12.65	25.78	23.61
Lus10001573.g	25.63	28.02	34.59	27.03	25.54	29.83	32.60	36.31	32.48	31.19	25.05	27.82	29.60	31.11	39.61	39.64
Lus10001574.g	0.49	0.43	0.00	0.00	0.24	0.29	0.15	0.29	0.84	0.59	0.00	0.00	0.11	0.00	0.49	0.19
Lus10001575.g	0.34	0.53	0.20	0.16	0.83	0.27	1.80	3.09	2.99	3.03	0.19	0.66	0.00	0.00	0.40	0.15
Lus10001576.g	7.68	9.89	11.12	8.75	14.30	16.87	16.21	16.06	14.53	16.40	20.27	15.69	13.13	11.59	16.32	22.86
Lus10001577.g	0.62	0.39	2.03	0.59	1.54	0.95	1.78	0.72	0.63	0.68	0.56	0.32	2.26	2.17	1.55	1.25
Lus10001579.g	0.00	0.00	0.00	0.21	0.00	0.00	0.23	0.13	0.16	0.12	0.00	0.16	0.00	0.00	0.06	0.22
Lus10001580.g	4.86	4.83	6.69	6.46	8.95	10.97	16.36	12.52	10.33	9.13	10.42	10.91	9.41	8.48	15.37	10.93
Lus10001581.g	0.48	0.80	3.78	1.28	7.84	5.32	3.66	0.84	0.20	0.20	0.75	0.09	28.97	8.20	6.33	2.45
Lus10001582.g	4.80	3.75	10.66	4.35	10.59	19.40	13.00	21.23	19.82	10.27	12.46	14.38	14.21	11.78	18.83	20.45
Lus10001583.g	7.07	3.12	5.60	7.78	0.00	18.57	9.61	29.18	15.15	21.13	27.26	22.44	5.23	11.75	13.06	0.00
Lus10001584.g	6.60	6.27	15.07	10.00	14.57	22.35	16.20	19.52	32.35	27.72	33.88	23.15	28.11	20.34	14.61	14.88
Lus10001585.g	2.79	2.06	1.15	1.33	1.71	0.85	3.61	0.87	2.57	2.97	1.62	2.90	0.94	0.22	1.37	0.77
Lus10001586.g	4.15	4.54	6.64	4.34	2.02	3.52	8.95	8.31	11.53	11.36	11.31	13.09	2.99	3.14	8.64	10.57
Lus10001587.g	7.13	6.39	9.15	7.24	14.41	12.85	17.51	14.19	11.45	12.91	10.69	11.22	18.86	14.15	14.38	14.69
Lus10001588.g	1.34	1.74	1.50	1.31	0.99	1.45	1.72	1.48	2.21	1.79	1.95	2.04	1.79	1.04	1.27	1.33
Lus10001589.g	0.00	0.00	0.00	0.00	0.00	0.00	0.00	0.00	0.00	0.00	0.00	0.00	0.00	0.00	0.20	0.00
Lus10001590.g	0.51	2.20	3.35	0.57	1.81	3.07	3.25	1.68	7.78	5.82	4.11	6.90	2.97	0.21	4.14	3.84
Lus10001591.g	3.03	2.50	3.85	3.12	2.31	2.60	5.13	4.53	6.08	7.07	7.86	5.31	3.92	2.12	3.17	2.29
Lus10001592.g	3.21	2.95	5.29	3.42	3.41	3.65	5.72	7.02	8.64	7.65	6.63	9.04	3.64	4.52	8.38	10.79
Lus10001593.g	7.63	8.38	9.06	7.61	29.22	24.66	23.53	24.85	14.67	15.44	16.31	16.04	25.19	23.12	18.49	16.13
Lus10001594.g	19.31	23.81	24.41	26.21	35.61	41.29	50.30	57.72	39.53	49.50	39.69	41.04	41.15	43.36	52.86	48.43
Lus10001595.g	7.71	7.70	14.80	10.93	6.29	10.53	5.97	6.83	10.46	7.61	13.32	14.60	15.63	12.21	8.45	13.93
Lus10001596.g	88.67	98.25	106.14	116.56	126.54	96.89	95.91	81.06	81.98	84.92	135.16	150.83	157.02	172.05	195.99	121.53
Lus10001597.g	2.05	1.53	0.00	0.00	1.15	2.02	2.40	4.73	3.58	4.96	0.09	0.24	0.09	0.00	0.00	2.33
Lus10001598.g	32.16	31.60	45.57	44.43	27.93	29.49	16.34	21.05	27.78	28.48	23.43	26.75	34.08	44.51	31.65	32.16
Lus10001599.g	0.00	0.00	0.00	0.00	0.00	0.00	0.05	0.05	0.00	0.20	0.00	0.00	0.00	0.00	0.00	0.00
Lus10001601.g	0.78	1.66	0.28	0.76	4.71	6.16	3.05	4.75	5.13	8.08	5.89	5.43	1.96	1.65	2.38	3.72
Lus10001603.g	15.09	14.09	17.71	15.05	25.52	31.69	34.68	37.07	44.05	45.05	35.44	28.40	32.38	36.15	33.48	39.52
Lus10001604.g	40.66	37.26	37.28	39.98	30.95	30.32	45.02	43.01	66.08	73.55	65.54	64.09	25.80	32.10	41.95	50.04
Lus10001605.g	38.49	41.00	30.56	32.67	35.77	27.28	34.23	33.44	42.83	47.04	41.27	45.44	23.08	28.90	27.67	26.30
Lus10001606.g	5.29	4.04	9.44	4.20	10.27	9.68	32.88	33.71	14.14	13.93	20.41	15.18	15.31	10.07	30.96	22.57
Lus10001607.g	0.00	0.00	0.00	0.00	0.00	0.00	0.00	0.00	0.00	0.47	0.00	0.00	0.00	0.00	0.00	0.00
Lus10001609.g	0.20	0.00	0.12	0.09	0.38	0.00	1.04	0.00	0.00	0.33	0.00	0.60	1.18	0.13	0.79	1.32
Lus10001610.g	85.82	102.49	78.60	77.58	59.17	51.55	81.61	70.43	119.76	128.94	120.69	121.75	52.45	49.42	69.82	75.25
Lus10001611.g	0.08	0.35	0.28	0.07	0.00	0.19	0.32	0.10	0.00	0.00	0.09	0.08	0.00	0.10	0.09	0.00
Lus10001612.g	1.11	2.22	1.41	0.59	4.49	3.84	7.37	5.16	6.02	3.80	3.24	1.83	2.85	3.20	3.56	6.53
Lus10001613.g	4.45	2.89	4.58	4.15	7.02	8.08	3.84	4.22	2.77	2.13	2.85	3.48	7.41	4.88	4.44	4.45
Lus10001614.g	0.05	0.11	0.11	0.00	0.18	0.12	0.30	0.30	0.14	0.00	0.22	0.05	0.23	0.12	0.17	0.00
Lus10001615.g	1.03	0.28	0.15	0.23	0.32	0.00	0.13	1.09	0.00	0.28	0.28	0.63	0.00	0.00	0.00	0.89
Lus10001616.g	6.73	7.00	6.26	5.64	4.50	3.28	7.11	9.20	11.34	9.46	9.79	10.70	3.65	4.64	8.90	11.08
Lus10001617.g	3.11	2.99	2.59	2.13	0.63	1.02	0.94	2.08	3.48	5.13	3.18	3.50	0.91	0.27	1.95	1.23
Lus10001618.g	5.86	6.38	4.67	4.82	2.15	1.47	3.29	3.08	5.10	4.09	5.29	6.58	2.06	2.11	2.82	2.47
Lus10001619.g	0.00	0.00	0.31	0.03	0.00	0.00	0.13	0.00	0.00	0.13	0.00	0.00	0.08	0.00	0.00	0.00
Lus10001620.g	4.18	4.53	6.88	5.48	8.53	13.24	9.30	10.83	13.76	10.52	11.06	12.20	11.19	14.06	14.74	13.15
Lus10001621.g	2.97	6.10	1.38	2.87	20.80	18.34	12.68	9.01	1.88	0.77	3.10	3.25	10.39	16.37	6.21	10.24
Lus10001622.g	0.00	0.00	0.00	0.00	0.00	0.00	0.00	0.00	0.07	0.00	0.00	0.00	0.00	0.00	0.00	0.00
Lus10001623.g	148.84	124.93	121.73	90.52	127.42	126.66	121.74	144.41	182.04	224.56	91.26	147.13	96.64	111.76	120.15	143.57
Lus10001624.g	548.59	612.96	355.81	509.76	614.33	384.35	142.63	137.43	165.42	165.85	219.18	244.55	380.74	494.74	136.57	124.23
Lus10001625.g	26.91	33.23	28.47	24.25	24.75	19.02	42.46	38.25	41.56	41.90	40.08	42.76	24.82	15.01	32.21	38.24
Lus10001626.g	3.99	4.68	14.82	4.56	27.68	30.43	32.53	20.33	10.86	11.53	10.54	6.13	44.49	27.90	38.46	22.01
Lus10001627.g	12.03	11.99	13.77	12.09	11.03	10.08	17.07	19.32	18.89	15.13	17.16	20.18	11.30	7.73	10.88	15.41
Lus10001628.g	10.04	8.69	17.51	14.13	15.03	15.72	13.14	8.70	9.24	11.20	15.95	15.69	21.45	24.71	20.49	15.08
Lus10001629.g	19.03	18.51	21.41	20.02	33.34	39.12	32.14	34.51	24.42	23.20	23.76	22.65	34.72	38.32	31.62	31.59
Lus10001630.g	20.95	20.34	25.62	23.63	22.14	22.36	19.84	15.84	17.03	17.39	17.21	18.09	23.38	21.70	21.08	22.08
Lus10001631.g	104.90	102.82	105.65	87.95	198.36	196.65	65.39	56.17	63.20	66.61	67.34	66.94	188.64	182.00	59.77	79.65
Lus10001632.g	95.05	101.74	78.23	87.44	98.56	102.13	98.47	98.60	85.60	77.21	101.39	94.20	95.76	89.59	91.16	106.08
Lus10001633.g	0.90	2.00	1.21	0.43	0.27	0.42	1.28	1.37	2.41	3.45	3.20	2.00	0.50	0.27	0.89	1.42
Lus10001634.g	78.09	76.14	75.15	79.21	51.19	55.94	52.72	82.26	115.78	81.47	82.99	89.30	51.55	86.74	65.31	88.27
Lus10001638.g	8.14	7.87	11.70	10.62	14.57	21.24	20.62	36.09	35.81	22.87	25.62	24.98	22.73	20.42	32.58	39.25
Lus10001639.g	4.23	5.90	5.66	3.79	6.48	5.39	10.96	6.66	8.06	8.03	9.16	6.68	8.36	5.93	9.30	7.21
Lus10001640.g	0.11	0.12	4.01	1.70	4.50	0.81	14.48	10.80	1.81	5.62	7.48	1.29	41.78	8.77	40.79	13.10
Lus10001641.g	106.50	63.74	71.71	57.27	146.06	152.93	82.85	179.11	153.12	108.87	120.18	146.20	111.44	124.50	94.65	169.84
Lus10001642.g	727.58	801.08	805.15	989.20	487.61	535.13	213.18	304.17	126.29	138.97	218.90	187.36	514.14	469.32	300.21	302.05
Lus10001643.g	0.00	0.32	0.00	0.16	0.00	0.00	0.00	0.00	0.06	0.00	0.00	0.00	0.00	0.00	0.00	0.00
Lus10001644.g	4707.99	5152.89	4367.13	5601.49	1115.10	1306.00	376.34	669.87	275.18	259.59	502.99	335.04	1528.26	1227.73	424.55	569.97
Lus10001645.g	544.79	518.81	588.03	664.32	762.32	632.77	211.38	334.21	520.41	392.24	617.66	675.31	707.82	960.48	663.00	697.81
Lus10001646.g	4.07	2.29	6.76	7.00	2.99	8.05	4.43	5.93	3.36	3.46	6.07	5.94	4.25	6.99	2.16	4.04
Lus10001648.g	3.19	3.88	0.94	1.72	12.87	13.87	18.34	13.86	17.17	15.35	6.65	5.99	12.10	10.83	10.05	8.69
Lus10001649.g	8.04	8.17	7.65	6.91	11.36	10.95	20.17	19.87	16.80	16.05	14.32	15.28	9.86	9.71	17.40	16.21
Lus10001650.g	8.27	9.24	12.17	11.28	13.04	13.01	18.48	18.17	25.14	22.31	22.88	27.63	13.43	13.37	18.63	21.56
Lus10001651.g	0.70	0.46	0.47	0.79	0.69	0.99	0.62	0.84	1.20	0.34	1.53	0.97	0.85	0.61	0.69	1.19
Lus10001652.g	0.57	0.82	0.48	0.86	0.39	0.52	0.83	0.56	2.19	0.96	0.95	0.13	1.07	0.36	0.00	1.38
Lus10001653.g	1045.73	1079.95	1178.11	1186.00	1036.15	1005.87	575.61	725.84	767.77	728.18	901.38	871.09	1062.05	1272.94	902.23	1061.08
Lus10001654.g	70.53	71.87	75.99	77.50	54.89	51.27	55.58	84.21	204.28	130.17	147.80	181.54	63.64	103.37	85.49	138.59
Lus10001655.g	0.53	0.14	0.61	0.36	1.16	0.63	0.41	0.00	0.25	0.00	0.58	0.13	2.01	0.83	0.44	0.13
Lus10001656.g	41.56	42.24	83.63	49.57	18.18	40.08	47.08	101.99	122.58	71.39	86.97	91.80	26.96	54.08	67.06	102.47
Lus10001657.g	3.57	3.96	3.19	4.48	9.00	10.42	22.19	25.91	8.69	11.21	9.90	9.27	8.29	6.13	16.34	13.95
Lus10001660.g	20.81	18.96	19.23	19.02	18.65	13.04	4.82	8.67	6.05	5.25	6.04	7.56	11.00	12.20	7.64	8.50
Lus10001661.g	2.82	3.70	3.90	3.42	4.43	4.93	4.52	3.18	4.13	5.67	5.86	6.10	4.04	4.40	4.44	5.70
Lus10001662.g	4.84	5.13	10.77	6.88	8.88	15.75	15.56	13.98	17.00	15.76	17.89	15.38	16.26	13.84	26.14	23.79
Lus10001663.g	16.90	20.41	11.77	14.43	37.28	34.99	22.79	26.28	17.23	18.30	12.74	17.20	30.61	28.76	25.06	20.24
Lus10001664.g	0.05	0.17	0.00	0.10	0.19	0.18	0.37	0.44	0.05	0.23	0.06	0.25	0.18	0.19	0.06	0.15
Lus10001665.g	3.71	6.53	3.18	7.31	2.83	2.85	2.31	0.43	2.41	1.29	1.83	3.29	2.36	1.64	0.92	2.25
Lus10001666.g	0.12	0.09	0.15	0.19	0.10	0.00	0.04	0.10	0.08	0.05	0.05	0.24	0.05	0.10	0.14	0.24
Lus10001667.g	84.18	81.87	73.86	82.52	102.28	98.94	86.50	69.94	88.10	97.31	129.81	132.96	100.39	88.58	102.07	117.62
Lus10001668.g	1.83	2.31	2.15	2.40	0.93	1.35	0.40	0.48	0.35	0.00	0.39	1.28	0.24	0.86	0.00	0.40
Lus10001669.g	2.83	3.26	4.18	3.78	5.09	8.29	3.76	5.37	4.74	3.49	5.77	3.79	6.56	4.78	5.38	5.50
Lus10001670.g	34.29	35.87	23.42	24.09	188.22	184.84	117.10	143.20	52.56	52.49	49.12	48.30	137.55	86.23	82.19	82.45
Lus10001672.g	1.34	2.57	2.24	3.15	4.34	2.68	20.20	32.64	25.24	24.46	14.34	14.23	2.54	1.66	5.90	4.16
Lus10001673.g	9.43	8.73	8.18	8.82	12.02	12.86	7.01	8.48	8.45	9.43	7.91	9.26	10.21	11.54	7.52	7.31
Lus10001674.g	0.00	0.00	0.51	0.41	1.19	0.83	1.87	3.59	0.22	0.47	0.72	1.37	0.54	0.57	0.25	0.92
Lus10001675.g	6.82	6.66	7.36	5.68	9.93	10.48	8.59	8.92	9.43	8.44	9.95	10.75	8.06	6.61	6.36	7.99
Lus10001676.g	0.57	0.31	0.99	0.17	3.98	6.89	2.22	5.51	0.46	2.07	3.24	1.95	2.63	1.07	4.31	5.07
Lus10001677.g	5.66	5.19	7.11	6.00	2.05	2.00	3.30	3.13	4.70	5.86	6.82	6.77	2.35	3.05	7.17	6.09
Lus10001678.g	0.00	0.00	0.00	0.36	0.08	0.10	0.21	0.00	0.68	0.86	0.39	1.32	0.12	0.00	0.12	0.17
Lus10001679.g	5.60	8.54	3.60	6.04	5.93	5.35	1.93	1.21	1.15	1.85	2.97	5.77	4.85	4.24	1.55	2.08
Lus10001681.g	65.87	66.23	65.23	59.21	50.05	40.79	60.52	95.00	121.28	101.55	90.61	119.61	53.83	31.71	62.67	75.28
Lus10001682.g	4.03	4.56	4.87	3.52	15.85	12.17	5.15	7.30	3.73	3.93	4.69	3.90	16.11	11.73	6.41	7.38
Lus10001683.g	5.81	5.22	8.14	7.04	7.91	10.30	7.97	9.50	12.70	11.20	12.39	13.63	9.55	9.32	10.15	10.67
Lus10001684.g	0.04	0.00	0.14	0.00	0.00	0.14	0.12	0.00	0.04	0.09	0.00	0.00	0.14	0.00	0.04	0.00
Lus10001685.g	14.53	14.58	17.49	13.55	7.66	7.42	1.38	1.83	3.92	3.34	5.86	4.80	5.46	7.85	3.80	2.85
Lus10001687.g	1.30	0.61	0.30	0.56	1.26	2.25	0.08	0.16	0.15	0.76	0.54	0.62	0.38	0.38	0.18	0.42
Lus10001688.g	4.05	3.37	9.79	6.75	9.54	6.73	9.31	4.58	4.62	6.55	7.77	3.32	12.19	22.91	7.79	21.77
Lus10001691.g	6.33	5.68	6.74	5.00	6.73	8.73	12.21	16.48	14.62	10.46	13.46	10.86	9.83	8.41	13.91	14.49
Lus10001692.g	0.18	0.19	0.00	0.00	0.45	0.00	0.00	1.29	0.17	1.51	0.19	0.35	0.21	0.00	0.00	0.89
Lus10001693.g	64.69	59.07	45.41	51.79	35.35	37.20	35.79	31.22	48.65	47.64	52.68	55.48	27.06	30.37	33.10	44.33
Lus10001694.g	1.27	1.49	0.83	0.69	0.73	1.24	1.31	0.44	0.26	0.00	0.18	1.05	0.25	0.34	0.34	0.35
Lus10001695.g	23.69	23.92	19.84	21.78	15.38	17.91	17.24	18.42	17.84	20.45	27.12	26.43	12.83	13.19	15.35	14.00
Lus10001696.g	7.07	9.36	19.60	5.18	20.18	32.51	38.42	37.52	9.09	21.13	9.91	13.46	26.13	27.42	22.86	31.93
Lus10001697.g	7.04	8.59	4.62	5.65	9.53	7.76	13.24	13.00	11.53	11.71	10.21	11.01	9.77	7.63	11.56	8.18
Lus10001698.g	3.41	3.18	3.88	3.47	8.98	10.90	5.46	4.91	4.47	4.05	3.47	3.78	11.70	11.43	6.43	6.32
Lus10001699.g	1.66	1.31	0.84	0.38	3.36	2.69	2.67	0.50	0.51	1.01	0.80	0.45	2.40	2.11	0.40	0.29
Lus10001700.g	6.34	3.16	0.00	0.54	3.86	5.68	11.14	0.00	0.59	2.92	0.00	0.00	8.34	3.22	0.00	4.73
Lus10001701.g	4.00	6.19	3.60	3.35	6.47	9.13	15.27	13.15	8.32	8.92	5.47	6.20	10.42	9.69	15.95	16.16
Lus10001702.g	3.77	5.83	8.16	5.06	11.61	25.26	7.93	5.17	8.96	8.52	10.71	10.62	12.13	25.85	9.45	25.16
Lus10001703.g	0.47	0.98	0.00	0.00	0.00	0.00	0.00	0.00	0.00	0.00	0.00	0.00	0.00	0.00	0.00	0.98
Lus10001704.g	0.19	0.21	1.01	0.55	1.04	1.20	0.52	0.51	0.79	0.37	1.40	1.42	4.62	2.01	1.87	1.03
Lus10001706.g	0.00	0.00	0.93	3.74	2.44	2.15	2.69	0.00	2.17	0.84	1.67	5.33	12.12	5.97	3.33	1.80
Lus10001707.g	14.80	17.32	17.91	18.41	28.92	35.42	27.96	25.97	26.97	20.76	33.63	37.18	24.93	27.91	25.74	30.98
Lus10001708.g	14.50	12.30	13.56	12.14	17.47	18.93	31.38	33.37	41.32	41.75	35.24	34.34	17.50	14.79	31.48	34.77
Lus10001709.g	0.94	0.00	2.48	0.86	1.69	1.93	3.84	1.63	1.03	0.72	0.73	1.06	5.49	0.67	5.05	2.27
Lus10001710.g	0.00	0.00	0.00	0.00	0.14	0.00	0.22	0.00	0.00	0.47	0.00	0.00	0.00	0.00	0.00	0.00
Lus10001711.g	41.71	40.92	38.57	28.19	71.97	77.31	74.45	77.54	61.31	57.49	45.06	41.89	55.66	47.13	57.37	54.37
Lus10001712.g	19.04	17.44	19.75	18.31	13.22	8.99	13.01	12.29	13.00	14.46	13.92	13.62	10.33	12.21	11.18	12.51
Lus10001713.g	9.28	10.15	12.37	10.32	11.19	15.10	10.07	9.10	12.26	8.70	13.55	14.94	10.52	11.38	9.90	11.57
Lus10001714.g	1.71	1.55	1.00	1.31	1.58	1.29	1.16	0.78	1.73	1.96	1.91	1.81	1.14	1.26	1.16	1.31
Lus10001715.g	8.50	8.70	9.99	8.98	23.25	19.50	25.02	18.29	15.64	17.71	13.76	12.63	26.39	18.54	21.43	17.48
Lus10001716.g	7.35	8.98	6.05	5.47	1.81	2.19	4.46	5.17	13.25	12.79	14.69	17.15	3.25	0.99	4.04	5.69
Lus10001717.g	7.45	7.41	11.60	8.03	11.93	15.39	15.35	18.58	22.51	17.72	15.86	16.54	18.68	17.16	20.92	23.82
Lus10001718.g	22.59	22.03	27.34	25.54	31.10	27.67	30.89	27.49	23.39	23.19	22.62	23.41	28.93	29.19	21.11	26.15
Lus10001719.g	69.09	70.68	100.00	69.80	181.54	161.48	230.87	221.44	154.52	156.94	148.81	175.94	216.85	204.04	207.39	205.64
Lus10001720.g	0.03	0.00	0.00	0.00	0.06	0.09	0.08	0.49	0.39	0.43	0.23	0.10	0.03	0.03	0.25	0.22
Lus10001721.g	6.66	6.28	7.46	8.05	9.90	12.35	19.94	16.42	14.72	10.91	11.78	12.66	13.53	13.43	17.74	16.32
Lus10001723.g	2.05	1.81	1.00	1.00	1.93	0.92	3.96	1.33	2.10	2.47	2.04	2.42	1.48	0.99	1.78	1.51
Lus10001724.g	1.93	0.65	2.61	0.00	1.93	2.43	1.97	3.12	1.18	1.17	6.53	2.78	1.67	0.00	0.67	2.03
Lus10001725.g	7.04	7.84	10.00	8.52	24.35	11.07	3.88	5.45	4.16	3.56	2.31	2.73	9.75	15.56	4.64	5.06
Lus10001726.g	2.14	2.19	2.54	1.80	2.52	1.85	6.21	4.02	4.69	4.94	5.18	4.52	2.47	1.48	5.64	3.85
Lus10001727.g	3.03	4.85	7.23	4.28	3.51	4.49	8.32	8.97	9.11	8.97	12.17	10.14	4.54	5.35	5.71	9.76
Lus10001728.g	9.12	9.24	5.12	6.85	9.75	6.00	13.81	7.25	7.86	14.00	7.68	9.96	6.90	3.71	6.92	5.80
Lus10001729.g	0.02	0.02	0.04	0.05	0.02	0.02	0.00	0.02	0.02	0.12	0.04	0.08	0.16	0.10	0.30	0.07
Lus10001730.g	20.38	18.34	14.13	14.14	25.85	15.86	28.26	21.14	32.62	28.71	23.53	16.75	22.41	31.96	25.30	30.16
Lus10001731.g	0.31	0.50	0.35	0.84	0.39	2.22	1.57	0.75	0.59	2.30	0.50	0.61	0.00	0.38	0.00	0.61
Lus10001732.g	0.70	0.23	0.54	1.20	0.28	0.13	0.36	0.86	0.78	0.72	0.52	1.06	0.67	1.25	0.62	0.57
Lus10001733.g	17.20	12.90	11.67	12.39	8.04	7.54	2.06	1.44	6.99	5.63	9.43	9.51	3.07	5.50	2.34	2.18
Lus10001734.g	1.33	1.23	1.51	0.84	0.71	1.20	1.19	0.84	1.03	0.59	1.67	1.14	1.52	1.06	0.36	0.73
Lus10001736.g	1.25	1.67	1.29	0.68	2.04	2.31	1.12	1.38	0.43	0.79	0.39	0.61	0.84	1.25	0.44	0.74
Lus10001737.g	1.71	1.94	1.36	1.36	1.08	1.25	1.81	1.62	2.43	1.79	2.19	2.63	0.87	1.20	1.19	1.12
Lus10001738.g	0.06	0.03	0.11	0.06	0.30	0.22	0.19	0.45	0.15	0.03	0.11	0.24	0.04	0.15	0.28	0.43
Lus10001739.g	2.90	3.37	2.38	2.30	10.80	7.59	8.25	7.50	3.96	5.95	4.10	2.64	6.39	7.51	7.38	6.40
Lus10001740.g	0.00	0.00	0.00	3.32	0.00	0.00	0.00	0.00	0.00	0.00	0.00	0.00	0.00	0.00	0.00	0.00
Lus10001741.g	25572.25	23857.09	25481.62	26854.93	10548.57	7541.59	775.70	1304.38	5513.47	4611.39	8084.32	9091.33	9696.98	14567.76	2208.05	3689.14
Lus10001742.g	2.42	2.37	2.40	1.97	1.26	1.20	4.00	2.30	5.75	5.57	4.66	6.09	1.07	0.98	2.54	1.87
Lus10001743.g	36.96	41.58	22.60	26.64	56.96	72.96	91.56	110.18	90.09	84.32	40.98	48.06	47.44	38.96	57.34	89.58
Lus10001744.g	2.71	3.21	1.71	2.20	5.01	4.66	5.05	5.70	3.29	3.46	3.85	4.32	5.02	3.81	3.95	3.32
Lus10001745.g	0.00	0.00	0.00	0.00	0.00	0.00	0.00	1.78	0.53	1.55	0.39	1.65	0.00	0.46	0.40	0.92
Lus10001747.g	6.60	4.96	4.46	3.93	4.85	3.66	4.51	3.19	4.62	6.66	6.73	7.64	3.41	2.91	4.02	4.80
Lus10001748.g	2.13	2.31	2.56	2.43	4.42	3.37	5.15	4.02	4.06	4.18	3.68	4.39	4.41	4.20	2.95	3.29
Lus10001749.g	3.76	3.01	6.77	4.15	4.61	4.89	7.33	5.86	9.13	8.44	7.10	8.08	5.48	4.73	8.85	9.71
Lus10001750.g	0.27	0.00	2.48	0.00	0.00	0.00	0.22	0.00	0.34	1.22	0.76	0.91	0.00	0.00	0.00	0.00
Lus10001751.g	71.38	83.24	77.67	84.99	47.55	57.43	49.92	73.85	121.86	93.70	95.38	105.10	43.38	69.54	87.52	99.89
Lus10001752.g	0.00	0.00	0.00	0.00	0.00	0.15	0.07	0.00	0.00	0.00	0.14	0.25	0.00	0.00	0.43	0.13
Lus10001753.g	31.72	30.73	16.71	21.70	42.87	24.20	59.53	35.75	42.37	52.35	39.40	39.54	20.73	17.08	27.18	15.52
Lus10001754.g	5.48	6.70	8.41	6.87	5.47	8.35	14.64	13.34	9.85	8.15	11.61	11.38	7.17	7.05	14.03	18.96
Lus10001755.g	0.86	0.90	0.48	0.54	0.82	2.13	0.73	0.98	0.13	0.15	0.35	0.57	0.62	0.51	0.60	0.80
Lus10001756.g	36.05	29.58	29.02	33.15	63.00	61.52	51.90	46.64	24.31	21.84	21.70	23.69	67.59	54.95	53.92	58.57
Lus10001758.g	10.49	10.63	11.20	8.35	10.03	18.66	24.41	25.17	29.24	25.92	19.05	25.30	8.76	12.79	34.57	37.66
Lus10001759.g	243.88	249.01	190.19	227.48	250.58	231.61	355.60	392.19	523.81	410.46	380.30	527.41	235.75	268.12	317.06	398.90
Lus10001760.g	3.07	3.15	3.17	3.00	4.69	6.34	6.96	7.49	6.39	7.34	5.78	6.22	5.52	4.69	7.25	6.97
Lus10001761.g	15.98	19.51	25.65	19.65	25.69	30.98	34.81	59.63	46.84	51.55	43.37	39.09	29.96	56.55	93.51	86.48
Lus10001762.g	12.62	14.65	18.04	15.53	28.14	25.47	40.01	30.71	24.24	27.02	28.84	25.16	46.05	39.58	47.30	26.72
Lus10001763.g	12.71	14.58	10.25	10.61	10.78	12.29	26.49	26.78	20.50	22.71	18.83	18.45	8.34	9.27	23.74	17.36
Lus10001764.g	0.00	0.55	0.00	0.06	0.00	0.00	0.06	0.00	0.18	0.14	0.21	0.24	0.00	0.00	0.00	0.00
Lus10001765.g	8.12	8.04	10.05	9.83	3.32	5.20	6.54	7.41	11.08	10.28	10.03	15.90	3.00	5.10	5.70	7.19
Lus10001766.g	15.34	15.63	22.29	15.24	65.99	70.59	108.22	111.65	25.25	30.31	22.60	18.18	71.71	47.71	130.04	110.29
Lus10001767.g	23.92	27.35	20.46	15.31	27.59	17.94	45.40	52.23	46.51	48.35	42.39	50.69	18.52	15.73	29.93	30.79
Lus10001768.g	0.00	0.00	0.00	0.15	0.00	0.10	2.08	2.37	0.71	1.32	0.55	0.43	0.23	0.10	1.05	0.32
Lus10001769.g	37.12	44.70	41.00	38.56	61.73	79.37	46.00	53.24	43.84	36.27	31.25	34.96	81.13	105.71	85.53	110.10
Lus10001771.g	30.48	34.59	32.44	29.46	27.88	33.99	34.25	48.31	51.70	49.24	47.95	46.18	33.69	42.08	32.23	44.21
Lus10001772.g	0.00	0.00	0.00	0.00	0.00	1.25	0.00	0.00	0.00	0.00	0.00	0.00	0.00	0.00	0.00	0.00
Lus10001774.g	0.00	0.00	0.00	0.00	0.00	0.00	0.35	0.00	0.00	0.00	0.00	0.00	0.00	0.00	0.00	0.00
Lus10001775.g	0.45	2.58	5.13	2.18	2.77	0.00	5.26	1.26	0.19	1.01	0.77	0.53	11.12	2.85	8.17	3.04
Lus10001776.g	0.07	0.41	0.00	0.66	0.00	0.53	0.15	0.00	0.00	0.42	0.04	0.14	0.04	0.19	0.46	0.04
Lus10001777.g	50.63	53.64	42.74	47.37	31.25	29.25	14.44	16.89	30.75	23.82	16.47	20.85	28.95	49.74	17.57	26.52
Lus10001780.g	17.79	16.69	25.83	16.53	30.55	27.66	18.51	30.75	30.28	25.70	26.67	27.42	25.66	26.57	17.86	24.68
Lus10001781.g	1.44	1.15	2.90	1.75	2.64	1.71	3.91	4.13	3.16	2.02	2.84	3.21	4.85	1.64	2.57	3.71
Lus10001782.g	9.36	10.84	13.08	10.06	17.93	21.19	17.48	21.29	16.71	13.18	16.58	18.34	20.24	19.98	16.56	19.68
Lus10001783.g	0.95	0.97	0.99	1.05	1.55	2.62	0.66	0.99	1.11	0.90	1.20	0.98	1.84	1.45	1.19	1.25
Lus10001784.g	1.12	0.59	1.63	0.76	0.80	2.36	1.79	2.18	3.29	2.47	2.94	3.37	1.36	1.14	1.84	1.98
Lus10001785.g	22.31	23.57	24.98	25.93	45.57	42.91	44.99	38.81	38.16	34.15	33.40	38.02	40.70	39.23	37.91	36.02
Lus10001786.g	13.03	15.54	17.71	13.71	23.19	22.67	25.65	32.09	22.68	20.15	16.02	17.05	22.55	20.85	24.33	24.52
Lus10001787.g	3.03	2.21	4.95	3.80	3.15	2.01	1.23	1.90	1.44	1.03	2.16	3.32	2.78	3.56	0.60	1.91
Lus10001788.g	13.53	13.46	74.29	18.67	41.51	37.27	4.76	3.98	7.80	5.14	5.45	3.96	51.71	42.10	7.46	20.62
Lus10001789.g	32.59	34.54	33.37	32.82	40.62	38.27	17.22	16.38	18.57	17.18	17.44	23.14	35.26	31.80	20.64	21.33
Lus10001791.g	13.27	12.35	19.31	19.04	48.03	55.06	34.61	50.41	28.98	21.18	17.54	20.77	54.99	50.96	54.18	59.47
Lus10001792.g	3.64	2.98	3.03	2.46	3.01	2.76	4.11	2.79	4.27	7.16	4.25	4.55	2.40	3.02	2.66	2.44
Lus10001793.g	6.18	5.57	8.93	8.78	5.61	8.40	9.94	12.60	16.98	15.04	16.18	15.01	7.12	10.78	14.34	15.37
Lus10001794.g	57.97	55.01	39.06	35.47	38.64	37.03	50.58	53.53	80.80	82.34	65.16	71.27	25.87	24.67	36.31	58.10
Lus10001795.g	8.35	10.88	5.24	8.75	7.75	11.72	7.34	8.93	8.88	8.63	5.49	8.65	8.22	4.91	6.61	5.99
Lus10001797.g	3.62	4.48	4.18	4.12	5.38	6.09	5.31	5.61	8.07	7.20	7.49	6.87	5.55	5.31	6.68	7.16
Lus10001798.g	0.00	0.06	0.26	0.05	0.67	0.13	1.51	0.60	1.61	0.97	0.56	0.43	0.38	0.20	1.10	1.08
Lus10001799.g	8.41	7.24	6.82	6.36	6.82	5.89	16.27	14.10	17.29	16.09	13.77	15.76	5.71	5.01	13.33	13.77
Lus10001800.g	15.86	13.68	21.11	18.96	15.77	12.58	26.96	33.51	46.18	40.44	29.15	37.42	13.43	27.73	49.98	51.35
Lus10001801.g	17.58	17.75	20.02	17.67	3.99	7.32	3.61	6.23	14.48	10.03	13.59	14.68	6.52	6.70	7.46	10.23
Lus10001802.g	0.00	0.00	0.00	0.12	0.24	0.08	0.34	0.32	0.25	0.44	0.51	0.26	0.08	0.00	0.37	0.13
Lus10001803.g	1.20	0.85	0.90	1.10	3.69	2.95	0.90	2.28	0.50	1.50	1.52	1.76	1.38	2.35	2.09	1.78
Lus10001804.g	1.33	0.95	1.07	1.38	1.04	1.11	3.38	3.30	3.35	1.56	2.78	2.23	1.93	1.58	2.57	2.93
Lus10001805.g	13.57	11.55	41.45	25.43	34.68	40.30	42.33	36.42	28.97	41.71	51.32	34.68	133.46	93.17	104.40	91.55
Lus10001806.g	4.11	4.17	4.56	4.63	8.95	7.28	10.30	8.89	10.74	10.82	7.66	7.61	9.36	7.89	8.64	10.93
Lus10001807.g	8.79	7.78	8.44	5.80	8.25	7.74	3.11	7.61	40.60	16.87	12.91	15.55	2.99	11.29	2.71	6.80
Lus10001808.g	3.00	2.80	5.12	3.64	6.44	5.26	2.71	1.87	2.41	2.02	2.06	1.93	13.17	5.66	3.02	3.16
Lus10001809.g	133.28	147.76	115.23	120.18	87.55	88.10	54.25	68.91	33.19	25.70	64.27	58.56	147.42	66.73	53.85	58.61
Lus10001810.g	14.68	17.70	26.83	21.25	21.85	21.96	5.57	7.37	19.42	16.84	17.12	15.46	17.60	36.62	11.34	19.06
Lus10001811.g	7.69	7.55	6.67	5.11	11.37	3.62	3.57	0.64	3.60	3.92	3.31	3.83	5.12	5.09	2.09	1.60
Lus10001812.g	0.00	0.00	0.00	0.00	0.00	0.00	0.00	0.00	0.00	0.00	0.00	0.00	0.00	0.00	0.08	0.00
Lus10001813.g	22.86	24.03	22.80	21.08	52.86	66.48	52.26	54.86	52.60	49.51	40.50	44.13	53.28	48.78	42.94	46.61
Lus10001814.g	0.03	0.00	0.00	0.00	1.02	2.41	0.00	0.08	0.00	0.00	0.00	0.00	1.70	1.10	0.00	0.00
Lus10001815.g	4.14	4.75	4.84	4.18	7.37	6.45	11.24	12.47	14.58	11.42	12.34	11.74	5.62	6.44	14.06	11.41
Lus10001817.g	0.31	0.30	0.60	0.60	0.36	0.12	0.10	0.20	0.36	0.41	0.19	0.03	0.34	0.42	0.00	0.13
Lus10001818.g	1.07	0.19	1.82	0.64	3.41	4.50	1.27	1.29	0.85	2.07	1.14	0.71	5.24	2.44	0.59	0.53
Lus10001819.g	10.06	9.44	13.61	12.09	7.76	6.79	7.08	12.70	22.90	14.19	18.60	18.43	10.87	11.00	12.65	18.54
Lus10001820.g	14.31	12.45	15.31	13.20	24.12	22.64	22.86	24.26	22.89	20.51	21.54	22.87	27.12	26.00	25.77	27.18
Lus10001821.g	12.40	16.59	30.53	23.35	33.15	48.15	46.17	49.88	31.12	23.71	34.90	29.31	52.00	43.17	61.55	58.51
Lus10001822.g	10.18	13.60	9.04	9.69	20.03	23.84	21.73	24.51	13.64	14.06	12.77	12.33	18.76	14.96	23.92	24.61
Lus10001823.g	13.45	12.47	9.32	9.46	11.29	11.77	8.10	9.64	14.80	12.99	14.51	16.63	6.68	9.74	10.80	8.79
Lus10001824.g	19.14	17.78	10.80	12.31	24.10	52.72	3.74	7.59	9.34	7.88	6.26	10.37	11.02	19.66	5.95	11.57
Lus10001825.g	0.00	0.00	0.00	0.00	0.00	0.00	0.00	0.00	0.29	0.00	0.00	0.00	0.00	0.00	0.00	0.00
Lus10001826.g	380.88	343.09	384.13	415.86	194.49	216.59	103.58	142.51	64.79	60.89	90.03	79.80	206.67	232.78	135.36	134.64
Lus10001827.g	2.70	0.00	2.23	2.02	5.02	3.56	0.00	3.22	0.00	0.00	0.00	0.00	0.00	0.00	0.00	0.00
Lus10001828.g	11.19	14.90	15.19	20.05	18.40	16.13	3.68	7.61	4.59	6.47	9.61	9.38	10.10	16.72	6.22	5.55
Lus10001830.g	0.56	0.41	1.18	0.49	0.49	0.18	0.32	0.34	0.57	0.87	0.56	0.78	0.81	0.39	0.76	0.46
Lus10001831.g	0.82	0.94	1.01	0.57	1.43	1.54	2.54	2.13	2.06	1.47	2.61	1.91	1.52	1.86	3.02	2.45
Lus10001832.g	0.00	0.00	0.00	0.13	0.27	0.53	52.05	39.25	15.14	20.93	9.89	8.31	0.08	0.05	60.50	43.10
Lus10001833.g	0.00	0.07	0.00	0.03	0.00	0.00	0.00	0.00	0.00	0.00	0.04	0.06	0.00	0.00	0.28	0.03
Lus10001834.g	14.36	18.31	26.20	17.97	56.38	51.05	70.83	60.32	39.63	45.08	33.33	37.18	82.99	71.42	89.79	66.73
Lus10001835.g	49.30	51.09	66.78	62.45	70.21	63.13	107.23	100.65	92.60	95.40	84.33	74.30	78.96	90.01	119.54	96.26
Lus10001836.g	2.86	2.99	2.77	2.49	3.56	4.25	6.71	4.51	5.41	5.79	4.12	4.45	3.90	3.49	5.49	5.40
Lus10001837.g	1.12	1.22	0.73	1.15	2.29	1.51	3.43	1.70	1.31	2.16	0.91	1.66	1.14	0.00	0.77	1.39
Lus10001838.g	18.29	23.79	20.18	20.16	13.69	18.98	22.17	27.41	43.40	32.92	34.74	35.34	18.68	28.82	32.44	30.90
Lus10001839.g	30.07	25.27	32.60	28.04	24.86	33.08	47.54	71.29	79.10	59.03	54.16	57.49	29.94	38.46	92.65	95.10
Lus10001841.g	70.37	77.24	64.87	66.36	57.73	60.07	48.45	59.94	69.23	61.31	65.83	70.24	59.46	68.48	66.74	79.24
Lus10001842.g	0.15	1.11	0.87	0.39	0.73	0.49	11.25	3.81	6.43	18.75	3.25	4.72	0.34	0.39	17.43	6.99
Lus10001843.g	0.85	0.84	0.37	0.78	1.13	1.21	0.23	0.38	0.13	0.25	0.65	0.34	0.51	0.78	0.20	0.39
Lus10001844.g	2.10	1.62	5.59	3.17	1.83	2.14	6.35	6.15	4.95	4.90	5.91	6.27	1.85	2.03	7.34	8.49
Lus10001845.g	60.31	58.20	52.70	56.81	51.75	61.29	107.66	101.99	134.33	120.44	115.28	116.68	56.40	54.18	84.63	100.19
Lus10001846.g	0.00	0.00	0.00	0.00	0.00	0.05	0.00	0.00	0.00	0.00	0.00	0.00	0.10	0.06	0.00	0.00
Lus10001847.g	19.78	17.20	21.88	18.81	9.61	14.59	10.75	15.91	29.08	27.44	24.35	25.22	13.95	18.71	19.31	31.47
Lus10001850.g	1.94	2.08	1.50	1.69	1.68	2.17	6.32	6.57	7.20	8.49	11.11	9.90	1.08	1.45	2.16	3.44
Lus10001851.g	1.07	0.77	0.33	0.55	0.31	0.40	0.34	0.62	0.63	0.49	0.58	0.78	0.47	0.39	0.64	0.62
Lus10001852.g	0.55	0.94	1.03	0.45	0.42	0.10	0.55	0.68	1.57	2.70	4.78	2.98	0.79	0.53	0.62	0.77
Lus10001853.g	0.00	1.51	0.00	0.00	0.00	0.00	0.00	3.88	0.00	0.00	2.54	5.70	0.00	0.00	3.18	1.77
Lus10001855.g	4.91	3.67	4.46	3.47	3.91	3.12	4.43	6.28	9.25	7.54	9.08	7.83	3.36	2.76	5.68	5.74
Lus10001856.g	8.57	8.37	6.41	6.49	19.18	11.57	22.16	7.88	10.28	13.55	10.44	10.65	15.56	17.42	5.06	5.77
Lus10001857.g	1.29	1.61	1.93	1.29	1.55	1.76	2.01	2.27	2.54	2.11	1.78	1.92	1.26	1.41	1.94	2.26
Lus10001859.g	2.23	1.90	0.94	1.32	2.34	1.33	2.80	1.15	1.83	2.27	1.24	1.93	1.50	0.76	1.52	1.09
Lus10001860.g	5.47	4.64	4.79	4.76	4.64	6.81	6.11	5.60	6.67	5.18	6.85	8.06	5.54	6.38	7.76	7.89
Lus10001861.g	57.66	60.42	50.77	52.64	29.76	33.43	20.67	28.04	43.69	36.90	39.19	45.87	27.85	38.73	21.97	33.36
Lus10001862.g	2.83	3.01	3.60	3.21	8.80	9.78	17.50	16.39	11.99	11.21	9.65	11.09	7.45	8.19	16.22	13.41
Lus10001864.g	35.79	33.10	29.73	29.68	49.25	41.27	59.52	70.35	52.13	64.64	58.37	46.05	44.85	48.20	59.58	50.43
Lus10001865.g	19.77	21.03	16.33	15.06	17.32	11.37	58.28	38.65	24.94	24.06	10.85	15.16	8.59	14.58	58.62	38.82
Lus10001866.g	0.00	0.00	1.19	0.68	0.61	0.00	0.00	0.00	0.00	0.80	0.64	0.00	1.19	0.00	2.18	1.51
Lus10001871.g	0.00	0.00	0.07	0.00	0.00	0.00	0.00	0.00	0.00	0.00	0.00	0.00	0.13	0.00	0.00	0.00
Lus10001876.g	0.20	0.71	0.64	0.32	0.28	0.83	2.99	2.59	2.29	2.48	1.78	2.17	0.75	0.58	2.50	1.44
Lus10001877.g	1.72	1.30	2.79	2.14	2.73	2.80	8.22	7.92	8.37	8.29	7.56	7.80	2.43	2.29	9.47	5.14
Lus10001878.g	0.00	0.00	0.00	0.00	0.00	0.00	0.00	0.00	0.00	0.00	0.00	0.38	0.45	0.00	0.00	2.66
Lus10001881.g	0.00	0.10	0.05	0.34	0.28	0.00	0.14	0.00	0.00	0.00	0.00	0.00	0.53	0.17	0.00	0.05
Lus10001882.g	0.00	0.00	0.00	0.00	0.00	0.00	0.00	0.00	0.00	0.00	0.00	0.28	0.00	0.00	0.00	0.00
Lus10001885.g	0.00	0.00	0.00	0.00	0.00	0.11	0.00	0.00	0.00	0.00	0.00	0.00	0.00	0.00	0.00	0.00
Lus10001886.g	0.07	0.00	0.00	0.00	0.00	0.00	0.00	0.00	0.00	0.08	0.00	0.00	0.00	0.00	0.08	0.21
Lus10001888.g	0.00	0.00	0.31	0.25	0.00	0.00	0.00	0.69	1.35	0.87	0.29	1.45	0.00	0.36	0.00	0.00
Lus10001892.g	0.00	0.00	0.44	0.00	0.00	0.23	0.39	0.00	0.00	0.00	0.00	0.19	0.23	0.24	1.05	0.96
Lus10001893.g	7.12	6.13	6.01	7.33	5.08	7.46	8.83	9.67	6.23	6.62	7.11	6.85	6.01	5.78	11.29	7.16
Lus10001894.g	16.32	18.87	24.19	16.88	39.17	25.48	23.90	20.82	25.43	31.68	23.75	29.68	46.24	27.66	20.12	23.67
Lus10001895.g	0.00	0.00	0.00	0.00	0.00	0.00	0.00	0.00	0.00	0.00	0.00	0.00	0.22	0.00	0.00	0.37
Lus10001896.g	1.86	1.61	2.11	4.02	4.52	4.25	5.12	5.17	1.42	3.33	1.78	3.70	6.14	4.40	4.08	2.79
Lus10001897.g	1.31	1.42	1.09	1.99	1.14	1.63	1.27	1.02	2.31	2.04	2.18	2.64	1.36	1.36	1.15	1.03
Lus10001898.g	0.28	0.23	0.74	0.26	0.86	0.75	0.50	0.85	0.20	0.70	0.31	0.48	0.80	0.52	0.86	1.03
Lus10001899.g	3.80	2.98	3.58	3.07	1.12	1.53	0.50	0.77	0.82	1.04	0.61	1.73	1.22	1.97	0.82	2.17
Lus10001900.g	1.88	0.63	1.44	1.13	1.50	0.77	0.37	0.87	1.25	0.87	1.04	2.88	0.50	2.61	1.36	1.56
Lus10001901.g	4.54	3.35	5.58	3.67	3.74	4.56	4.43	6.39	6.41	6.03	7.49	7.26	6.88	8.59	9.10	13.26
Lus10001902.g	0.00	0.08	0.82	0.51	0.17	0.00	0.28	0.17	0.00	0.00	0.54	0.00	1.68	0.78	1.01	1.44
Lus10001903.g	33.85	35.16	32.47	36.23	28.89	25.39	21.96	30.55	47.11	38.30	44.45	53.12	24.08	29.19	24.18	36.79
Lus10001904.g	12.34	13.28	13.22	11.81	9.67	5.64	19.14	21.96	20.88	21.09	21.40	24.94	7.12	5.27	17.08	15.91
Lus10001905.g	1.93	1.44	0.50	1.32	1.93	5.56	0.77	2.18	0.04	0.61	1.60	1.46	0.91	2.56	1.78	3.34
Lus10001906.g	33.28	41.53	21.22	22.49	17.66	10.26	7.54	12.72	3.94	2.82	3.73	3.00	7.09	10.51	9.58	9.46
Lus10001907.g	0.68	0.74	0.58	0.46	1.74	2.46	5.41	6.00	0.49	1.81	1.47	1.19	2.41	2.77	7.70	3.58
Lus10001908.g	0.53	0.18	0.50	0.29	0.51	1.00	2.32	3.78	3.64	2.59	1.54	0.72	0.85	1.19	2.77	3.49
Lus10001909.g	0.08	0.13	0.10	0.26	0.10	0.24	0.08	0.25	0.20	0.09	0.32	0.24	0.00	0.25	0.09	0.16
Lus10001910.g	0.55	0.48	0.58	0.16	1.48	0.37	0.50	0.52	0.22	0.10	0.23	0.19	1.27	0.57	0.38	0.37
Lus10001911.g	0.00	0.00	1.10	0.00	0.73	0.00	0.00	0.00	0.00	0.00	0.00	0.00	0.00	0.00	0.00	0.00
Lus10001912.g	0.13	0.47	0.58	0.62	2.01	1.16	1.25	1.80	0.89	0.96	1.30	1.91	1.41	2.30	0.82	1.88
Lus10001913.g	3.67	3.68	3.61	4.41	6.06	15.47	37.44	35.49	23.96	18.12	25.74	27.08	4.22	8.89	23.12	41.60
Lus10001915.g	3.38	3.33	3.20	2.58	5.92	5.24	6.39	5.88	6.98	6.69	6.30	6.55	7.23	4.19	5.86	6.19
Lus10001916.g	6.63	7.36	8.20	7.30	10.69	11.32	10.56	11.77	15.01	11.76	11.87	11.32	13.39	12.59	16.06	16.33
Lus10001917.g	0.47	0.39	0.22	0.05	0.31	0.83	0.28	0.25	0.23	0.06	0.11	0.20	0.18	0.57	0.23	0.25
Lus10001918.g	0.40	0.29	0.00	0.24	0.50	0.16	0.00	0.65	0.00	0.00	0.29	0.39	0.31	1.00	0.29	0.40
Lus10001919.g	53.42	58.43	67.27	62.38	98.88	106.69	149.27	171.90	158.51	131.80	136.90	123.97	101.95	118.20	153.53	152.18
Lus10001920.g	4.76	5.90	4.56	4.51	8.46	8.69	8.67	8.85	7.62	8.18	7.45	7.68	5.55	5.68	8.36	8.01
Lus10001921.g	18.14	19.84	15.01	15.11	9.52	9.99	13.97	11.39	15.74	14.95	15.82	17.80	9.23	10.65	9.26	9.76
Lus10001923.g	54.95	53.81	47.34	44.73	32.83	39.02	44.22	56.71	58.53	60.43	61.37	65.44	29.33	31.07	31.98	43.25
Lus10001924.g	1.68	1.57	3.36	3.76	2.39	1.87	3.94	3.30	4.26	4.15	7.43	7.58	4.27	4.54	5.40	5.30
Lus10001925.g	18.64	18.91	20.26	20.62	26.58	31.51	46.96	51.91	40.93	42.37	36.51	42.94	38.79	38.27	49.31	47.64
Lus10001926.g	2.15	2.70	2.67	1.93	2.58	2.91	3.82	4.18	4.58	4.73	4.07	3.90	3.79	2.93	3.99	4.45
Lus10001927.g	3.10	3.40	3.91	3.23	5.15	3.73	5.31	4.10	4.18	4.91	4.12	4.75	4.61	4.14	4.77	4.55
Lus10001928.g	4.80	3.42	4.86	3.75	16.65	18.06	14.93	14.64	5.60	7.39	10.39	8.52	20.62	18.19	22.19	10.97
Lus10001929.g	0.14	0.28	0.30	0.27	0.13	0.34	0.00	0.09	0.35	0.12	0.24	0.28	0.25	0.18	0.04	0.25
Lus10001931.g	8.68	12.00	16.20	21.34	9.40	13.33	3.92	10.51	10.41	12.60	9.81	8.24	10.10	18.13	9.18	11.59
Lus10001932.g	3.13	7.35	5.97	5.73	5.87	5.31	4.88	0.89	5.97	3.11	4.05	2.38	2.82	7.33	4.24	2.21
Lus10001933.g	0.00	0.00	0.00	0.00	0.00	0.00	0.00	0.00	0.00	0.00	0.00	0.00	0.21	0.00	0.00	0.00
Lus10001934.g	4.34	4.71	5.05	4.04	11.95	12.32	47.75	28.15	8.79	11.46	7.54	4.98	17.23	25.71	69.80	33.04
Lus10001935.g	5.72	7.56	10.96	7.83	12.80	8.48	12.30	9.94	21.46	25.01	14.29	15.00	9.43	8.47	9.87	12.08
Lus10001936.g	16.69	20.66	24.69	14.60	10.23	33.48	39.64	10.61	27.21	39.71	18.95	14.81	24.49	24.95	15.75	12.96
Lus10001937.g	43.23	39.11	35.39	39.85	33.95	39.94	11.44	18.65	26.55	25.77	21.53	26.32	28.61	42.95	10.73	15.71
Lus10001938.g	86.48	80.85	81.87	73.20	127.65	175.55	171.59	194.86	192.90	197.34	180.28	171.31	189.26	206.81	156.24	155.43
Lus10001939.g	2.42	1.37	2.40	3.28	2.86	2.55	2.46	8.11	4.14	5.29	4.94	4.72	1.65	3.57	4.56	5.21
Lus10001940.g	6.44	6.72	8.18	5.06	7.25	11.16	16.03	13.64	9.97	11.82	9.38	8.64	13.10	15.55	16.31	7.05
Lus10001941.g	3.29	4.71	7.52	6.28	3.28	2.55	15.19	7.42	5.80	9.81	6.31	5.23	7.03	7.93	19.33	12.54
Lus10001942.g	2.37	2.36	4.43	4.50	4.88	2.85	0.74	0.00	0.52	0.58	0.84	1.45	2.79	3.63	1.80	1.45
Lus10001943.g	24.54	22.23	48.24	57.17	48.54	54.98	20.71	31.34	31.45	30.42	34.97	29.12	41.00	34.50	30.98	33.01
Lus10001945.g	0.21	0.20	0.17	0.10	0.26	0.42	0.33	0.26	0.00	0.08	0.08	0.10	0.04	0.31	0.08	0.03
Lus10001946.g	3.90	2.20	1.75	1.56	7.88	17.58	14.11	9.87	5.88	5.25	5.27	4.98	19.22	8.89	15.40	8.49
Lus10001947.g	3.43	5.10	3.11	2.42	5.30	4.16	5.54	4.34	4.88	4.61	3.98	4.33	5.52	2.56	3.48	4.39
Lus10001948.g	5.20	5.58	8.98	5.53	9.12	8.71	8.59	13.35	10.64	9.31	9.22	8.73	10.67	10.20	10.71	15.06
Lus10001949.g	1.96	2.12	1.62	1.95	2.49	2.24	3.71	2.64	4.65	3.66	3.64	3.60	3.15	3.02	3.99	2.59
Lus10001950.g	18.38	16.59	18.00	19.75	33.16	25.93	41.78	42.56	29.97	34.00	30.07	32.37	31.03	23.38	30.20	31.46
Lus10001951.g	3.57	4.12	3.92	3.88	3.77	3.79	7.16	5.99	7.41	7.98	6.59	7.32	5.77	4.45	6.33	6.68
Lus10001952.g	37.87	40.08	38.13	32.03	14.33	16.69	35.06	39.49	71.02	55.10	61.80	77.86	21.10	16.31	36.87	42.03
Lus10001953.g	2.35	2.66	2.11	2.23	0.84	1.89	1.34	2.09	2.34	3.28	2.08	3.16	1.27	1.55	2.00	1.84
Lus10001954.g	5.01	6.20	5.32	5.50	5.62	7.03	7.87	9.77	9.12	7.92	7.85	8.71	6.07	7.74	8.60	8.41
Lus10001955.g	42.38	45.02	57.17	54.64	106.26	120.93	111.19	120.20	103.05	91.43	81.74	89.47	118.82	114.26	121.80	128.41
Lus10001956.g	1.37	0.49	0.77	0.20	3.26	3.31	2.10	5.25	1.73	1.42	2.63	3.20	0.82	1.71	1.25	2.06
Lus10001957.g	0.68	0.73	1.02	1.43	0.89	1.66	2.56	1.93	0.22	0.47	0.00	0.92	0.00	0.85	3.24	1.38
Lus10001959.g	28.54	30.95	30.99	31.76	39.07	33.57	45.46	42.53	46.95	54.09	55.92	55.99	33.41	29.60	34.66	30.87
Lus10001961.g	0.08	0.09	0.87	0.15	3.09	0.80	0.69	6.84	0.57	0.65	0.65	0.90	0.29	2.49	1.20	2.19
Lus10001963.g	0.00	0.00	0.00	0.11	0.00	0.00	0.00	0.00	0.11	0.31	0.04	0.11	0.04	0.05	0.00	0.00
Lus10001964.g	0.12	0.00	0.00	0.00	0.00	0.00	0.00	0.00	0.00	0.00	0.00	0.00	0.00	0.00	0.00	0.00
Lus10001965.g	0.00	0.13	0.41	0.18	0.83	0.14	0.16	0.00	0.11	0.43	0.09	0.00	1.66	0.67	0.21	0.15
Lus10001966.g	253.40	257.31	236.23	230.74	90.00	150.35	63.12	98.58	128.39	134.94	160.29	166.58	121.71	127.21	71.57	116.81
Lus10001967.g	5.08	5.35	5.04	5.42	4.68	4.99	6.70	8.14	7.09	7.05	7.45	8.47	5.89	6.44	8.03	8.01
Lus10001968.g	0.39	0.23	0.08	0.19	0.91	0.28	0.40	0.00	0.55	0.95	0.11	0.28	0.16	0.09	0.00	0.07
Lus10001969.g	0.00	0.07	0.00	0.00	0.00	0.00	0.00	0.00	0.00	0.00	0.00	0.00	0.00	0.00	0.00	0.07
Lus10001970.g	16.02	15.83	13.27	14.04	20.14	22.18	21.08	22.78	19.64	21.60	23.96	25.36	21.50	23.22	28.59	25.85
Lus10001971.g	0.00	0.00	0.00	0.00	0.00	0.00	0.00	0.00	0.00	0.00	0.00	0.47	0.00	0.00	0.00	0.46
Lus10001972.g	0.20	0.00	0.12	0.28	0.13	0.00	0.00	0.00	0.00	0.00	0.00	0.20	0.35	0.00	0.00	0.10
Lus10001973.g	5.82	5.72	6.30	5.85	7.05	8.19	12.42	11.41	8.68	10.15	9.13	10.40	8.67	7.05	13.02	11.23
Lus10001974.g	1.37	1.25	0.99	1.07	3.62	3.30	4.00	3.34	4.25	3.91	2.84	3.41	2.33	2.20	1.54	2.62
Lus10001975.g	14.16	13.87	20.76	18.57	21.33	18.20	30.81	29.92	25.35	25.60	27.78	31.28	25.61	25.33	32.40	23.38
Lus10001976.g	1.25	0.85	0.68	0.83	3.89	4.28	2.68	4.62	0.81	0.78	0.69	0.84	4.52	4.82	4.57	4.99
Lus10001977.g	14.93	16.68	16.26	16.98	23.43	34.96	22.07	22.97	25.73	24.23	21.86	21.72	26.92	31.75	24.26	31.14
Lus10001978.g	21.56	22.03	16.62	17.54	18.09	17.39	20.24	19.31	23.79	28.40	21.84	22.89	16.16	15.35	20.54	17.84
Lus10001979.g	29.38	23.99	15.32	9.70	4.72	3.83	4.12	2.65	23.88	17.52	13.03	9.67	1.30	1.83	1.59	7.91
Lus10001980.g	11.40	12.51	9.77	10.33	6.76	9.25	7.79	6.53	6.32	6.06	7.76	9.89	7.39	10.45	9.74	9.11
Lus10001982.g	220.31	216.65	181.67	194.90	98.10	114.77	50.54	63.18	165.49	139.31	165.36	175.33	89.55	144.50	49.64	77.85
Lus10001983.g	13.54	11.64	10.65	13.09	12.04	15.43	8.33	9.31	11.83	12.69	14.81	16.05	10.39	12.97	8.86	11.61
Lus10001984.g	0.74	1.28	0.87	1.19	9.51	5.12	20.17	6.55	3.33	3.19	1.87	1.87	4.67	6.61	8.06	3.07
Lus10001985.g	0.63	1.12	2.82	0.94	0.54	0.25	0.85	2.78	1.59	0.44	1.54	0.83	0.99	0.78	2.97	2.09
Lus10001986.g	4.92	8.06	7.93	7.03	15.09	16.80	16.54	13.31	15.00	16.73	13.95	15.49	11.01	13.05	11.34	12.90
Lus10001987.g	2.80	3.00	2.27	2.35	2.55	3.05	4.87	3.97	5.43	6.09	4.87	5.77	2.99	2.95	3.86	3.53
Lus10001988.g	0.00	0.00	0.00	0.00	0.15	0.00	0.12	0.00	0.00	0.00	0.00	0.60	0.00	0.00	0.00	0.00
Lus10001989.g	3.12	4.92	4.61	4.91	12.67	12.18	10.49	9.20	8.34	6.50	7.63	8.48	13.14	10.52	10.43	9.01
Lus10001991.g	0.00	0.00	0.00	0.00	0.00	0.00	0.00	0.00	0.00	0.00	0.00	0.00	0.00	0.30	0.00	0.00
Lus10001993.g	0.00	0.00	0.00	0.00	0.39	0.00	0.00	0.35	0.27	0.00	0.59	0.29	1.05	0.00	0.63	0.00
Lus10001994.g	11.46	13.39	12.17	8.72	7.38	8.20	12.15	9.83	20.35	19.28	18.40	21.54	12.20	12.13	17.58	21.74
Lus10001996.g	12.38	12.28	10.92	10.77	5.23	6.25	10.40	10.06	18.16	13.82	15.66	14.60	3.19	5.84	4.59	7.37
Lus10001997.g	7.68	9.63	9.11	7.74	12.41	12.17	15.77	16.95	15.41	17.30	13.71	14.16	12.18	12.67	17.05	16.79
Lus10001998.g	7.28	6.34	6.58	4.91	10.13	7.54	10.67	9.07	8.62	8.97	7.68	8.23	10.73	7.56	12.19	10.30
Lus10001999.g	0.73	0.68	0.00	0.15	0.38	0.00	1.02	0.88	1.02	0.80	0.05	0.11	0.10	0.00	0.13	0.07
Lus10002000.g	87.45	97.28	121.32	113.90	48.32	33.23	3.33	3.11	12.66	12.40	19.44	20.13	55.83	62.05	1.00	2.91
Lus10002001.g	36.92	37.61	44.48	37.68	1210.71	1052.45	83.13	89.97	45.24	34.89	40.79	38.76	1063.96	815.42	73.20	104.44
Lus10002002.g	35.96	37.05	48.67	41.39	97.27	101.34	115.40	132.03	46.81	38.19	37.08	38.91	137.98	128.03	170.60	142.22
Lus10002006.g	0.55	0.62	1.12	0.50	1.30	2.22	0.65	1.35	0.64	0.20	0.43	0.71	1.77	1.97	0.87	1.14
Lus10002007.g	3.03	2.74	0.41	0.56	3.56	0.74	4.63	4.71	5.42	5.58	0.48	0.82	0.35	0.40	0.42	0.57
Lus10002008.g	1.10	1.60	1.67	0.75	1.95	2.28	2.08	1.29	1.59	1.18	1.38	0.94	3.14	1.51	1.30	1.72
Lus10002009.g	0.00	0.00	0.00	0.00	0.00	0.12	0.00	0.00	0.00	0.00	0.00	0.00	0.00	0.00	0.00	0.00
Lus10002010.g	21.58	24.34	14.14	15.09	1.98	2.12	4.86	6.31	25.09	22.05	22.22	25.64	2.07	2.34	4.67	7.59
Lus10002011.g	1.12	0.80	0.89	0.98	1.22	1.27	0.27	1.41	1.07	1.01	1.13	0.92	1.69	1.01	1.22	1.14
Lus10002012.g	15.47	17.08	14.28	15.46	13.95	15.81	13.99	12.84	18.86	18.53	19.92	19.11	12.67	16.20	14.71	14.55
Lus10002013.g	2.39	3.05	2.97	2.90	7.45	13.26	8.42	7.54	6.46	9.39	7.34	9.14	6.02	6.72	6.59	8.35
Lus10002014.g	40.85	45.53	54.12	49.77	62.01	60.69	60.86	70.12	86.96	70.15	93.55	95.34	73.75	76.04	82.24	81.83
Lus10002015.g	1.16	2.73	1.06	1.37	0.00	0.62	0.00	0.00	3.04	2.74	3.93	5.65	0.72	0.00	0.00	0.61
Lus10002016.g	31.10	38.02	32.75	31.28	49.83	42.46	32.44	36.86	60.81	54.68	63.64	61.10	38.23	60.04	27.19	40.67
Lus10002017.g	1.78	1.55	2.16	1.64	2.24	2.10	5.00	3.98	4.06	3.33	2.64	2.93	2.36	1.97	7.20	3.57
Lus10002018.g	19.73	21.59	22.35	26.20	31.50	49.35	57.31	52.09	34.45	34.08	31.34	35.57	38.03	38.48	50.57	43.62
Lus10002019.g	0.00	0.00	0.17	0.07	0.00	0.00	0.00	0.09	0.00	0.00	0.00	0.00	0.00	0.00	0.00	0.00
Lus10002020.g	92.36	84.64	93.94	84.46	42.92	47.55	31.98	55.13	65.09	54.10	66.62	64.46	50.91	89.23	45.65	73.12
Lus10002021.g	69.65	71.05	59.98	58.36	80.35	73.83	107.05	104.66	122.93	131.30	95.20	103.89	73.89	57.06	81.69	94.50
Lus10002023.g	54.79	61.37	74.69	63.89	91.89	102.95	108.57	111.41	118.36	100.21	117.36	117.50	116.26	89.41	124.69	122.47
Lus10002024.g	0.79	0.41	0.34	0.77	0.25	0.24	1.18	0.90	1.68	0.83	0.98	1.32	0.14	0.05	0.64	0.73
Lus10002025.g	3.81	3.82	3.06	3.53	8.26	7.61	6.98	5.84	4.24	4.51	3.13	3.36	7.15	6.47	5.43	6.35
Lus10002026.g	8.24	11.86	7.40	8.91	6.63	5.35	13.27	11.72	14.58	13.36	13.01	14.41	5.27	5.27	7.37	11.53
Lus10002027.g	11.71	11.40	7.97	14.76	13.23	7.36	30.17	21.88	33.73	37.89	32.52	31.05	8.86	5.92	16.79	21.56
Lus10002028.g	2.24	3.26	1.40	2.55	15.24	17.00	13.31	19.46	11.24	10.16	5.89	8.25	12.68	15.99	17.54	13.12
Lus10002029.g	50.72	56.30	42.53	43.33	31.42	27.63	61.58	63.08	59.65	67.54	56.44	63.98	29.08	35.42	49.73	42.52
Lus10002030.g	21.84	21.44	19.58	24.18	21.58	31.89	27.21	26.39	41.55	36.00	31.01	41.50	21.91	29.94	28.06	25.11
Lus10002031.g	2.33	3.89	2.92	2.20	1.73	1.18	4.98	3.57	8.88	9.69	7.85	8.71	0.98	1.42	3.23	4.11
Lus10002032.g	42.77	46.63	44.79	42.90	29.52	25.75	21.75	26.56	20.55	19.68	31.33	28.61	37.04	37.21	31.88	24.25
Lus10002033.g	0.04	0.02	0.03	0.02	0.00	0.03	0.00	0.00	0.00	0.00	0.00	0.04	0.00	0.00	0.02	0.02
Lus10002034.g	0.00	0.00	0.00	0.00	0.00	0.00	0.00	0.15	0.24	0.07	0.48	0.00	0.00	0.08	0.00	0.06
Lus10002035.g	12.46	10.35	4.08	5.16	2.17	1.70	1.59	1.44	5.27	3.97	2.06	2.79	1.37	1.30	0.63	1.89
Lus10002036.g	3.90	2.30	2.26	3.72	3.92	8.74	3.08	2.12	1.86	4.62	2.64	2.87	3.91	6.27	1.44	1.67
Lus10002037.g	0.41	0.24	0.35	0.27	0.82	1.35	0.64	0.85	0.42	0.30	0.96	1.01	0.77	0.79	0.59	0.93
Lus10002039.g	2.11	1.78	2.32	2.51	5.68	4.44	6.64	7.19	6.19	8.36	4.16	6.40	5.74	6.57	10.04	6.30
Lus10002040.g	303.26	305.42	248.01	294.01	211.81	230.88	46.70	80.28	59.40	61.57	79.58	92.47	245.77	288.15	72.57	97.73
Lus10002041.g	0.64	0.49	0.95	0.78	1.31	0.90	2.12	1.26	0.70	1.08	0.63	0.31	1.05	0.65	2.24	0.91
Lus10002043.g	21.30	20.69	14.59	17.33	20.80	19.30	34.48	27.61	30.39	38.02	34.49	34.78	16.72	12.58	21.56	18.64
Lus10002051.g	5.22	4.51	3.88	3.70	2.06	3.16	6.06	5.25	8.15	10.65	7.64	8.51	2.53	1.88	7.37	8.03
Lus10002052.g	1.84	0.62	1.08	1.37	0.00	0.23	0.58	0.23	0.73	1.00	2.02	1.15	0.45	0.24	1.04	0.95
Lus10002053.g	38.90	45.96	37.03	37.90	60.44	60.94	71.12	70.16	60.70	57.75	53.69	53.81	47.30	42.21	58.83	56.02
Lus10002054.g	4.22	4.71	3.42	3.17	2.02	2.26	2.30	2.79	6.67	5.82	5.73	5.77	2.28	3.00	3.28	4.16
Lus10002055.g	32.10	33.65	23.13	20.78	32.06	23.46	43.64	31.78	38.85	53.22	45.64	52.12	20.86	15.78	27.06	22.16
Lus10002056.g	0.00	0.07	0.80	0.31	1.00	1.37	3.19	5.18	1.05	2.03	1.36	1.06	1.33	1.02	5.29	2.82
Lus10002060.g	0.88	1.25	1.00	0.93	0.45	0.69	0.85	0.46	0.49	0.33	0.75	1.26	0.57	0.63	0.23	0.19
Lus10002061.g	0.00	0.00	0.00	0.00	0.00	0.00	0.00	0.00	0.00	1.11	0.00	0.00	0.00	0.00	0.00	0.00
Lus10002063.g	30.81	35.39	32.19	27.56	31.10	26.74	51.31	49.09	47.03	43.25	41.71	43.86	37.14	30.18	51.56	47.81
Lus10002064.g	0.71	0.74	0.64	0.62	0.25	0.54	0.60	0.56	1.30	1.63	1.88	1.40	0.10	0.31	0.51	0.53
Lus10002066.g	5.53	4.41	9.54	7.76	7.25	9.47	11.14	12.90	19.96	13.96	16.86	12.78	5.30	7.60	9.03	10.82
Lus10002067.g	118.04	125.54	90.70	106.38	170.64	166.59	291.12	167.71	225.40	245.07	179.57	157.85	106.36	103.64	194.69	134.77
Lus10002068.g	0.37	1.56	0.80	0.32	0.00	0.00	3.81	0.45	2.44	0.73	0.74	1.53	0.91	0.46	0.80	0.76
Lus10002069.g	0.68	0.21	0.43	0.34	0.11	0.11	1.21	0.83	1.28	1.44	1.44	0.71	0.57	0.40	0.71	0.76
Lus10002070.g	0.00	0.00	0.03	0.06	0.00	0.00	0.00	0.00	0.00	0.00	0.49	0.46	0.00	0.35	0.00	0.00
Lus10002071.g	0.54	0.45	0.16	0.00	1.15	0.00	4.05	0.00	1.83	5.30	0.00	1.38	0.00	0.00	0.00	0.00
Lus10002072.g	0.00	0.00	0.00	0.00	0.00	0.00	0.32	0.00	1.17	5.33	0.00	0.00	0.00	0.00	0.00	0.00
Lus10002073.g	0.60	1.17	0.55	1.20	4.17	12.27	2.07	6.80	0.11	0.26	0.91	0.00	1.80	2.53	0.40	0.83
Lus10002074.g	3.03	5.78	4.56	4.36	13.97	7.29	10.66	4.99	4.01	6.50	6.12	6.09	8.86	3.60	4.00	3.30
Lus10002075.g	4.26	4.09	8.77	4.77	17.60	13.08	13.91	13.59	10.56	11.51	10.70	9.98	18.45	11.68	11.20	14.32
Lus10002076.g	2.43	2.44	1.69	1.75	1.16	1.32	2.15	1.76	2.83	2.97	2.99	3.19	1.18	1.08	1.87	1.40
Lus10002078.g	1472.53	1569.89	1505.37	1505.02	1170.47	1206.39	805.41	808.99	788.83	944.83	1107.45	1032.08	1066.78	1266.17	968.19	985.07
Lus10002079.g	0.53	0.32	0.84	0.40	0.09	1.03	1.44	3.64	5.83	7.40	3.44	4.19	1.57	0.99	2.53	3.12
Lus10002080.g	1.08	0.59	4.81	0.98	1.73	0.77	3.62	13.36	4.86	2.69	2.83	17.51	0.87	1.34	3.61	0.85
Lus10002081.g	0.00	0.00	0.00	0.00	0.00	0.00	0.00	0.00	0.15	0.00	0.17	0.00	0.00	0.00	0.17	0.00
Lus10002082.g	5.37	4.41	6.84	4.92	8.74	9.88	13.50	13.97	10.77	9.62	7.93	10.50	8.81	11.84	10.55	10.97
Lus10002083.g	6.20	3.49	7.62	6.50	6.04	4.81	5.18	0.86	2.61	5.24	6.34	3.72	11.34	14.76	2.03	1.72
Lus10002084.g	3754.21	3447.96	3744.46	3979.34	1831.45	1907.05	671.35	1196.66	493.77	486.17	765.70	771.58	2261.93	2500.20	833.70	1230.29
Lus10002085.g	15.49	14.92	20.56	20.11	16.82	16.66	42.10	37.00	27.65	25.09	26.39	24.66	20.27	18.14	44.61	37.96
Lus10002086.g	11.54	10.51	11.69	9.43	6.06	5.48	7.33	9.17	13.05	11.91	12.72	10.70	6.25	8.30	8.15	10.25
Lus10002087.g	1.28	1.33	0.91	0.00	0.00	0.53	0.00	0.00	0.00	0.00	0.00	0.00	0.00	0.00	0.46	0.00
Lus10002088.g	37.31	37.33	46.85	47.22	67.06	79.99	41.03	38.20	38.54	35.21	34.83	41.54	84.31	80.09	50.87	58.23
Lus10002089.g	80.29	83.88	3.80	1.37	52.34	56.25	45.65	50.34	42.65	35.00	1.71	4.55	1.48	18.81	1.82	22.77
Lus10002090.g	5.29	5.75	8.60	6.30	14.33	12.44	24.64	22.31	17.74	17.82	13.99	15.30	11.47	13.59	21.74	18.07
Lus10002091.g	3.92	6.69	5.09	6.29	14.15	13.48	7.55	11.38	15.75	13.60	13.40	16.01	16.62	13.01	9.71	12.75
Lus10002092.g	0.37	0.36	0.14	0.35	0.16	0.05	0.27	0.72	0.83	0.82	0.85	0.88	0.13	0.14	0.29	0.54
Lus10002093.g	23.33	22.65	26.93	21.80	20.13	26.62	44.68	51.72	83.35	65.74	58.62	66.25	28.12	30.14	62.99	72.76
Lus10002094.g	5.78	6.77	6.14	5.89	2.98	2.61	3.04	6.01	5.71	5.45	6.81	7.27	2.98	3.34	6.88	5.49
Lus10002095.g	105.96	109.34	90.98	98.33	133.13	93.92	79.11	104.62	110.35	118.75	113.48	134.12	80.43	88.38	72.96	92.09
Lus10002096.g	17.36	18.02	23.72	18.80	29.54	32.21	32.47	30.05	35.95	35.90	27.61	27.90	35.23	31.72	41.19	33.53
Lus10002097.g	0.53	0.41	0.26	0.17	0.35	0.21	0.89	0.77	0.81	1.48	0.59	0.62	0.14	0.24	0.50	0.71
Lus10002098.g	16.76	16.03	14.42	13.83	18.03	16.19	22.56	18.91	17.45	18.92	17.93	17.76	18.22	16.47	22.11	17.78
Lus10002103.g	155.37	167.45	74.47	61.77	204.83	270.38	802.79	611.40	429.93	585.11	246.02	230.81	135.89	141.05	507.16	607.81
Lus10002104.g	2.02	2.03	3.46	3.23	5.46	5.16	4.52	4.90	4.17	2.77	4.01	4.09	5.19	4.97	4.50	4.40
Lus10002105.g	9.07	9.11	9.46	9.59	15.89	14.55	21.68	22.70	15.29	14.91	14.72	13.51	10.99	8.96	16.76	14.09
Lus10002106.g	180.82	163.80	97.10	102.84	34.66	55.66	7.05	98.05	258.98	213.42	183.48	197.37	38.91	26.12	29.32	198.13
Lus10002107.g	7.85	8.13	5.20	4.72	1.66	1.61	5.43	3.44	9.19	12.28	11.36	9.88	1.60	1.28	3.54	3.82
Lus10002108.g	1.13	0.85	0.91	0.67	0.24	0.19	0.78	1.71	1.09	1.22	1.36	1.37	0.32	0.35	1.21	1.74
Lus10002109.g	9.78	9.16	13.07	12.33	20.53	23.28	23.58	28.88	25.01	22.51	24.87	25.01	26.60	23.29	29.02	27.61
Lus10002110.g	3.17	4.69	3.52	2.86	4.54	6.30	7.56	9.91	8.07	7.55	7.10	7.64	8.07	6.33	16.21	10.87
Lus10002111.g	1.23	1.34	1.06	1.26	0.78	1.11	0.79	0.75	0.29	1.15	2.82	0.91	0.72	0.38	1.19	0.77
Lus10002112.g	4.32	3.65	2.97	4.45	13.51	12.15	11.54	10.80	9.04	8.39	8.01	9.21	10.18	12.76	10.28	11.26
Lus10002113.g	14.13	16.48	19.34	15.62	58.46	50.94	35.09	44.26	33.42	28.37	27.60	28.84	48.36	46.41	31.65	34.88
Lus10002116.g	0.03	0.12	0.00	0.00	0.00	0.03	0.00	0.07	0.00	0.00	0.00	0.05	0.12	0.03	0.00	0.03
Lus10002117.g	0.24	0.13	0.28	0.11	0.45	0.29	0.61	0.29	0.11	0.26	0.00	0.00	0.69	0.30	0.13	0.12
Lus10002118.g	0.70	1.72	1.83	2.00	1.50	1.97	1.78	1.90	2.10	2.48	2.22	3.32	1.41	0.54	1.26	0.77
Lus10002119.g	2.18	2.84	1.82	2.72	4.32	5.65	4.89	3.82	4.38	3.19	3.44	4.38	3.86	3.57	3.14	3.58
Lus10002120.g	2.49	1.41	4.73	2.17	2.39	2.13	3.73	4.41	3.24	3.59	3.88	4.01	2.85	2.58	3.13	2.99
Lus10002121.g	1.54	1.45	1.05	0.53	1.21	1.62	3.59	2.89	5.24	4.40	3.10	3.91	1.44	1.86	2.21	3.79
Lus10002122.g	9.71	10.43	8.81	10.28	11.46	13.20	18.21	18.70	23.21	23.27	17.17	21.66	11.03	12.76	18.06	18.14
Lus10002129.g	0.00	0.03	0.07	0.00	0.00	0.00	0.00	0.04	0.03	0.07	0.03	0.17	0.00	0.04	0.00	0.09
Lus10002130.g	0.60	0.48	0.42	0.89	1.15	1.15	4.03	2.96	1.84	2.98	1.17	1.14	1.91	1.67	3.17	2.94
Lus10002131.g	5.69	7.56	7.16	5.43	11.59	10.28	8.20	4.40	8.02	6.98	8.60	9.60	9.52	8.14	6.97	6.82
Lus10002133.g	29.62	26.77	18.87	23.20	16.19	12.42	14.83	12.99	27.38	28.31	21.35	26.83	12.16	20.59	14.54	20.26
Lus10002134.g	0.02	0.06	0.17	0.08	0.04	0.12	0.05	0.02	0.20	0.14	0.16	0.10	0.06	0.00	0.02	0.03
Lus10002135.g	11.94	13.53	22.60	22.72	22.67	20.76	39.93	42.49	29.97	30.59	51.89	48.07	50.88	51.89	65.66	39.56
Lus10002136.g	2.10	1.59	2.25	1.20	2.13	2.41	2.64	3.25	4.39	2.83	3.52	4.68	2.20	3.05	4.16	4.69
Lus10002137.g	19.83	17.37	18.09	19.87	24.79	27.51	42.39	35.55	44.97	37.64	31.77	34.27	20.73	23.32	39.72	49.45
Lus10002138.g	108.87	110.05	99.78	104.81	119.68	195.24	204.63	207.61	167.22	164.06	211.11	183.83	167.46	123.91	194.57	239.19
Lus10002139.g	44.06	39.33	32.07	32.64	26.38	26.55	40.39	38.59	58.78	48.99	42.72	44.67	30.03	33.24	50.43	57.18
Lus10002140.g	6.96	7.07	2.99	3.43	7.59	4.02	9.06	3.28	4.12	6.15	3.83	3.68	3.81	2.57	2.62	3.08
Lus10002141.g	0.03	0.17	0.02	0.27	0.02	0.10	0.09	0.31	0.10	0.38	0.27	0.48	0.00	0.32	0.56	0.48
Lus10002142.g	41.62	43.64	52.43	51.64	88.98	68.01	50.45	48.55	108.80	99.32	101.87	119.15	71.66	98.87	51.74	76.04
Lus10002143.g	6601.52	6315.78	6780.74	7280.88	3638.61	3981.96	1454.95	2580.29	2193.95	2009.80	2639.92	2862.58	4438.22	5115.13	1933.89	2734.15
Lus10002144.g	10.00	8.75	12.06	10.37	6.08	8.05	6.04	8.79	13.65	10.45	12.11	15.16	6.66	9.43	9.44	10.60
Lus10002145.g	0.97	0.33	0.44	0.49	0.09	0.09	0.08	0.19	0.45	0.77	0.75	1.08	0.38	0.65	0.17	1.02
Lus10002146.g	28.73	33.48	25.54	23.96	41.70	44.84	84.81	85.22	73.52	71.97	43.43	49.66	33.06	39.15	76.75	74.73
Lus10002147.g	7.79	7.93	13.64	7.86	20.78	13.56	13.27	9.50	10.29	10.10	8.68	8.54	35.23	19.29	15.84	17.18
Lus10002148.g	20.07	19.10	24.68	22.22	46.48	59.65	43.94	40.60	24.63	26.18	29.61	33.28	42.83	37.24	31.49	34.63
Lus10002149.g	5.53	5.93	5.38	6.16	9.19	11.16	1.32	1.32	2.44	2.86	3.42	4.14	8.72	5.05	1.04	1.33
Lus10002150.g	5.83	5.22	7.20	4.62	6.27	7.08	10.20	10.49	11.82	10.06	12.04	12.71	9.90	8.37	14.51	13.20
Lus10002151.g	13.70	12.07	8.68	8.29	8.99	10.43	9.28	11.53	9.82	8.88	8.26	10.00	5.73	7.07	10.73	11.36
Lus10002153.g	4.61	4.68	3.61	3.40	5.04	3.64	2.69	2.54	4.59	5.67	4.77	7.70	3.56	3.06	2.42	3.27
Lus10002154.g	10.74	9.89	9.47	9.22	8.28	8.96	10.95	8.31	11.16	10.91	10.03	9.96	7.11	6.73	9.53	10.06
Lus10002155.g	0.35	0.57	0.71	0.56	3.32	6.11	2.49	1.69	1.34	1.53	2.41	1.87	3.62	1.41	3.19	2.41
Lus10002158.g	8.22	5.92	1.91	6.83	8.87	13.42	18.23	17.28	9.18	16.99	9.36	6.99	3.22	8.51	9.08	15.42
Lus10002159.g	1.08	1.14	0.56	0.76	0.68	0.41	0.83	0.57	0.50	0.91	0.73	1.09	0.44	0.54	1.06	0.68
Lus10002160.g	1.08	0.93	1.10	1.74	0.63	0.58	0.18	0.41	1.01	0.68	0.97	1.66	0.20	0.28	0.13	0.97
Lus10002162.g	0.00	0.00	0.00	0.00	0.00	0.00	0.10	0.00	0.00	0.00	0.00	0.00	0.00	0.00	0.31	0.00
Lus10002164.g	10.07	7.63	8.46	7.92	9.89	13.72	9.79	16.94	13.13	9.86	14.74	14.47	11.17	15.91	13.30	18.00
Lus10002165.g	12.68	12.76	11.22	8.41	43.22	39.10	57.47	43.66	62.44	62.76	49.79	45.69	52.76	36.35	46.29	24.65
Lus10002166.g	90.08	91.06	79.44	87.99	134.68	109.17	85.96	64.97	111.22	119.75	116.47	131.20	74.78	90.14	24.02	127.79
Lus10002167.g	0.00	0.00	0.00	33.35	0.00	0.00	0.00	0.00	0.00	0.00	0.00	0.00	0.00	0.00	0.00	0.00
Lus10002168.g	51.19	47.15	62.63	61.76	33.83	41.32	102.92	78.96	103.46	114.20	120.39	131.08	43.70	53.00	99.98	105.76
Lus10002169.g	32.38	31.92	36.04	32.73	36.99	41.85	49.76	53.83	50.63	43.33	46.40	51.06	45.00	43.33	52.55	53.86
Lus10002170.g	13.89	14.16	15.09	12.87	24.63	22.98	21.78	19.02	17.17	16.77	15.58	14.53	19.16	18.98	20.94	26.17
Lus10002171.g	39.80	71.57	55.65	44.34	24.70	26.16	44.58	48.70	88.94	88.23	75.52	61.87	14.83	13.98	28.83	52.08
Lus10002172.g	32.52	34.78	27.38	21.94	18.23	20.12	15.86	12.78	14.55	11.39	16.99	25.46	27.88	18.11	7.43	15.87
Lus10002173.g	0.00	0.00	0.00	0.13	0.00	0.00	0.07	0.17	0.60	0.46	0.38	0.33	0.08	0.09	0.00	0.00
Lus10002174.g	161.00	179.05	138.49	118.36	151.72	200.01	106.34	88.96	56.37	53.03	44.54	33.63	216.07	171.94	75.36	97.60
Lus10002175.g	1155.93	1401.38	1178.24	1040.47	1655.78	2167.77	2645.98	2089.95	713.32	753.71	729.19	606.09	2368.91	1733.65	1998.07	1880.27
Lus10002176.g	0.46	2.23	1.29	1.24	1.51	1.40	2.84	2.24	0.22	2.64	0.73	2.55	1.65	1.15	2.52	1.63
Lus10002177.g	14.86	15.26	16.56	19.32	21.18	24.85	29.99	22.17	21.17	19.80	17.71	19.81	23.57	29.05	45.03	36.62
Lus10002178.g	8.87	12.11	10.80	12.05	11.21	8.49	12.85	10.11	13.06	15.23	11.96	14.35	8.99	8.40	8.82	10.03
Lus10002179.g	8.75	9.70	8.51	6.66	8.56	8.69	12.82	11.42	16.41	16.50	15.65	17.62	8.87	6.68	11.57	11.43
Lus10002180.g	18.58	15.03	20.70	16.51	10.24	8.81	26.08	26.40	35.87	30.43	25.48	24.10	9.46	10.65	24.08	29.16
Lus10002181.g	4.72	5.02	4.92	2.83	3.34	3.32	2.54	3.75	4.13	4.31	3.82	4.78	2.05	3.10	1.77	3.84
Lus10002182.g	0.04	0.04	0.18	0.00	0.00	0.00	0.00	0.11	0.00	0.00	0.00	0.07	0.00	0.00	0.04	0.00
Lus10002183.g	6.61	4.85	10.30	8.97	7.17	10.28	8.26	9.27	8.37	8.96	8.46	11.31	13.82	11.15	9.16	9.58
Lus10002184.g	0.07	0.00	0.00	0.06	0.00	0.00	0.00	0.00	0.00	0.00	0.00	0.00	0.00	0.00	0.00	0.00
Lus10002185.g	25.88	30.37	38.05	33.35	1.80	1.32	0.15	0.31	1.09	0.63	0.37	1.39	3.39	2.63	0.26	0.34
Lus10002186.g	5.22	5.34	4.83	4.05	5.96	6.00	7.88	5.80	5.49	5.94	7.17	5.48	7.18	5.00	6.49	5.90
Lus10002191.g	0.00	0.00	0.00	0.00	0.91	5.32	6.78	6.61	0.00	0.00	0.00	0.00	0.76	0.33	4.62	4.42
Lus10002192.g	0.00	0.00	0.00	0.00	0.00	0.00	0.15	0.00	0.00	0.00	0.00	0.00	0.00	0.00	0.00	0.10
Lus10002193.g	5.04	4.28	7.77	7.14	3.67	7.58	11.58	7.84	5.67	9.33	8.26	11.99	2.33	3.37	5.93	8.81
Lus10002194.g	0.33	0.24	1.65	0.50	0.95	0.13	0.56	0.66	0.11	0.00	0.00	0.21	5.58	1.37	2.54	1.63
Lus10002195.g	22.72	28.33	49.08	35.76	41.08	58.30	23.63	29.72	44.38	33.11	38.53	40.19	35.52	32.22	27.60	34.76
Lus10002197.g	0.00	0.00	0.00	0.00	0.00	0.00	0.11	0.00	0.04	0.04	0.00	0.00	0.00	0.00	0.00	0.04
Lus10002198.g	2.02	1.47	2.37	3.26	7.03	8.44	1.78	0.72	0.35	0.07	0.39	0.67	8.80	12.73	2.22	1.30
Lus10002199.g	0.00	0.00	0.00	0.00	0.00	0.00	0.00	0.00	0.00	0.00	0.00	0.00	0.00	0.16	0.00	0.00
Lus10002201.g	11.81	13.00	11.73	11.04	4.26	5.29	13.96	17.98	32.04	25.88	28.28	35.87	8.45	6.28	18.16	20.78
Lus10002202.g	5.50	3.56	2.68	2.69	0.00	0.00	13.14	10.36	71.76	81.70	28.67	32.37	0.74	0.00	4.96	3.10
Lus10002203.g	0.43	0.00	0.75	0.29	0.00	0.26	0.00	0.39	0.21	0.12	0.12	0.63	0.00	0.00	0.59	0.21
Lus10002206.g	0.85	1.23	1.47	1.61	2.06	3.12	1.81	1.09	2.75	1.69	2.20	2.53	2.59	0.61	1.20	0.38
Lus10002207.g	0.59	0.49	0.69	0.41	0.81	0.97	0.60	0.36	0.21	1.39	0.74	0.86	0.85	0.65	0.49	1.02
Lus10002208.g	4.69	5.93	18.89	7.89	13.49	9.49	4.97	2.66	4.03	4.84	6.36	4.36	33.29	21.67	2.85	7.47
Lus10002209.g	0.62	1.06	1.94	1.69	0.67	0.49	1.36	0.74	1.85	1.24	2.51	2.87	2.18	1.36	0.95	2.04
Lus10002210.g	7.71	7.60	7.32	6.34	11.02	9.17	15.79	10.31	15.63	18.49	12.67	15.43	10.62	10.92	10.80	15.50
Lus10002212.g	0.00	0.00	0.00	0.00	0.03	0.06	0.00	0.13	0.05	0.06	0.00	0.00	0.45	0.10	0.53	0.55
Lus10002214.g	0.50	0.13	1.17	0.85	1.01	1.35	3.49	3.09	3.25	2.94	1.89	1.55	5.47	4.90	9.18	3.07
Lus10002215.g	0.04	0.22	0.23	0.11	0.76	0.09	1.84	1.16	0.78	1.29	0.82	0.56	1.28	1.39	1.38	0.34
Lus10002216.g	0.29	0.09	0.25	0.20	0.58	0.50	1.41	0.71	0.59	0.84	1.05	0.44	0.66	0.46	1.25	0.52
Lus10002217.g	0.26	0.81	1.91	0.35	2.21	2.15	3.20	1.21	1.24	1.20	2.39	1.90	8.32	10.05	7.15	2.88
Lus10002220.g	0.00	31.78	35.37	63.88	0.00	0.00	0.00	14.73	32.67	0.00	23.85	36.24	0.00	0.00	0.00	15.20
Lus10002221.g	26.46	28.82	29.03	29.48	44.65	39.58	31.44	24.56	18.75	21.39	23.22	22.13	49.40	42.81	23.76	29.42
Lus10002222.g	1281.13	1321.89	1116.59	1095.48	356.47	327.66	267.06	330.31	1391.35	1258.23	1462.96	1568.16	334.10	542.37	272.33	563.30
Lus10002226.g	0.00	0.00	0.14	0.00	0.00	0.14	0.00	0.00	0.23	0.00	0.53	0.24	0.00	0.00	0.13	0.00
Lus10002227.g	3.27	3.79	0.80	2.65	3.41	2.12	5.13	2.20	0.44	0.00	0.84	1.93	1.33	1.15	1.71	2.75
Lus10002228.g	253.58	279.42	300.59	254.58	675.52	650.65	1017.96	954.30	709.01	754.22	538.70	535.60	719.99	696.49	910.15	1054.63
Lus10002229.g	43.27	43.16	40.39	30.47	12.66	18.12	29.79	35.49	77.98	49.34	56.63	66.26	17.04	29.60	37.07	57.81
Lus10002230.g	15.72	13.62	12.17	13.16	9.29	8.68	7.64	6.60	18.15	10.71	15.48	19.33	6.77	14.21	7.11	9.01
Lus10002232.g	22.38	20.49	26.54	11.30	35.29	30.24	33.79	17.11	46.80	60.99	22.71	22.83	32.15	27.37	38.50	17.07
Lus10002233.g	6.44	6.92	6.17	5.34	11.63	14.49	12.31	15.78	11.86	9.98	7.65	8.07	13.19	14.29	14.72	11.35
Lus10002234.g	0.00	0.00	0.00	0.11	0.00	0.00	0.08	0.05	0.04	0.00	0.00	0.00	0.00	0.05	0.04	0.07
Lus10002235.g	2.81	4.91	0.85	5.90	2.01	6.51	10.71	11.44	4.84	9.19	9.55	14.19	4.29	5.41	9.45	5.66
Lus10002236.g	75.45	93.33	86.47	71.88	117.19	134.79	123.88	115.50	102.30	119.58	116.45	127.37	106.12	89.42	73.02	99.61
Lus10002238.g	0.30	0.33	2.12	0.95	3.00	2.57	4.47	0.65	0.35	0.48	0.57	0.41	10.88	5.02	3.45	4.26
Lus10002239.g	2.25	1.88	1.90	1.58	2.58	2.53	3.98	3.63	3.49	4.06	4.30	4.43	2.30	2.48	5.62	4.10
Lus10002241.g	236.54	265.54	292.03	260.30	289.56	265.24	314.70	337.80	276.79	329.53	335.30	349.50	240.26	272.51	253.51	300.87
Lus10002242.g	0.16	0.00	0.00	0.00	0.03	0.06	0.19	0.28	0.13	0.29	0.00	0.00	0.00	0.00	0.00	0.08
Lus10002243.g	12.45	17.01	2.16	1.27	6.20	4.01	0.00	0.00	0.06	0.00	0.00	0.11	0.52	0.29	0.00	0.00
Lus10002244.g	5.89	7.74	1.37	0.85	2.77	4.33	0.02	0.00	0.12	0.00	0.02	0.03	0.28	1.19	0.02	0.02
Lus10002246.g	41.18	40.14	26.62	24.12	16.97	12.65	97.50	33.94	27.63	41.27	19.12	22.31	17.84	19.99	34.43	40.94
Lus10002247.g	3.33	4.05	4.04	3.27	7.50	4.36	14.00	9.80	13.09	14.48	5.44	6.10	6.04	5.77	9.59	9.30
Lus10002248.g	0.93	0.50	0.05	0.44	0.77	0.81	2.64	2.53	2.97	4.24	0.82	0.10	0.14	0.85	0.67	2.86
Lus10002249.g	4.61	5.09	4.12	3.02	8.66	6.37	21.97	17.60	26.23	25.52	6.29	6.17	5.43	6.55	10.27	9.43
Lus10002250.g	1.88	1.59	5.59	7.71	2.95	0.97	6.63	6.76	10.23	5.29	19.01	9.72	5.76	8.88	22.62	31.56
Lus10002251.g	0.98	0.29	0.82	1.31	2.88	3.30	6.19	5.92	4.84	3.62	5.86	3.69	3.80	3.96	5.43	8.49
Lus10002252.g	1.77	1.13	1.27	1.32	3.76	1.87	4.40	2.26	3.31	3.36	3.49	2.56	2.08	0.79	2.24	1.87
Lus10002253.g	3.93	3.58	2.17	2.73	13.41	10.24	8.90	9.85	7.16	4.28	6.93	5.97	12.35	12.23	9.14	10.49
Lus10002254.g	11.15	9.97	11.23	10.97	17.11	12.75	25.30	20.12	23.46	36.26	21.24	23.30	13.92	13.25	20.67	15.14
Lus10002255.g	20.64	14.96	14.80	12.29	19.60	20.17	9.02	11.47	18.18	14.78	14.87	15.04	14.57	17.29	10.42	17.34
Lus10002256.g	14.13	22.58	13.99	8.66	2.67	2.01	0.34	0.00	0.00	0.00	0.33	0.34	1.60	1.23	1.78	1.00
Lus10002257.g	3.95	4.00	4.20	4.47	5.31	6.66	7.34	5.79	4.21	4.21	3.49	3.51	7.36	5.54	7.00	6.63
Lus10002258.g	1.46	1.76	1.11	0.87	3.97	4.15	2.49	1.46	1.57	2.36	0.72	0.45	4.79	3.60	0.76	2.89
Lus10002260.g	0.00	0.00	0.11	0.00	0.00	0.00	0.00	0.00	0.00	0.00	0.07	0.00	0.00	0.00	0.00	0.00
Lus10002261.g	0.00	0.00	0.03	0.00	0.00	0.00	0.00	0.00	0.00	0.00	0.00	0.00	0.00	0.00	0.00	0.00
Lus10002262.g	7.61	7.63	7.86	6.47	47.05	22.90	21.23	14.89	10.27	10.10	6.32	6.03	32.44	21.33	13.75	12.39
Lus10002263.g	7.71	6.39	9.57	8.92	7.60	8.22	11.29	11.30	11.59	9.78	8.24	11.62	8.78	6.87	8.73	8.02
Lus10002264.g	174.72	159.13	205.25	179.32	385.22	433.88	859.37	1041.54	779.63	711.03	681.83	715.12	431.98	401.45	925.26	1055.22
Lus10002265.g	1.03	0.99	6.25	4.20	2.47	2.61	1.66	0.82	2.46	1.33	2.43	2.76	2.12	2.91	1.57	0.91
Lus10002266.g	3096.57	4529.07	6038.62	2959.12	3309.45	5723.01	8311.88	837.88	29971.15	26934.89	10474.02	11096.98	2303.56	2032.36	1444.87	999.14
Lus10002268.g	0.00	0.00	0.00	0.00	0.00	0.00	0.00	0.00	0.00	0.00	0.00	0.10	0.00	0.00	0.23	0.00
Lus10002269.g	0.00	0.00	0.00	0.00	0.00	0.00	0.00	0.00	0.00	0.00	0.13	0.00	0.00	0.00	0.00	0.00
Lus10002270.g	14.96	11.85	10.45	12.36	23.01	9.96	8.70	12.12	20.39	11.35	11.50	25.83	6.31	13.02	9.55	17.08
Lus10002271.g	0.00	0.00	0.00	0.14	0.40	0.38	0.00	0.00	0.30	0.00	0.34	0.16	0.37	0.99	0.17	0.00
Lus10002272.g	26.77	21.14	28.31	25.97	19.23	13.85	10.53	16.84	18.38	15.56	15.81	15.31	17.46	25.66	16.08	18.06
Lus10002273.g	32.38	25.86	29.72	31.10	9.45	5.87	1.77	3.54	8.89	10.70	12.50	14.37	2.53	8.66	3.54	4.60
Lus10002274.g	1.63	1.14	0.58	0.40	1.45	0.90	0.44	0.52	0.31	0.30	0.36	0.53	0.99	0.41	0.18	0.37
Lus10002277.g	0.00	0.00	0.45	0.00	0.00	0.49	2.67	0.24	0.19	1.06	0.21	0.60	0.24	0.50	0.66	1.41
Lus10002278.g	0.61	0.54	0.12	0.27	0.48	0.54	0.53	1.00	1.20	1.01	0.86	0.85	0.28	0.37	0.47	0.77
Lus10002280.g	0.21	0.15	0.65	0.06	0.17	0.66	1.20	0.50	0.40	1.07	0.08	0.40	0.48	0.95	1.08	0.75
Lus10002282.g	1.72	1.63	0.90	1.57	0.76	1.29	0.63	1.30	1.50	1.63	1.24	2.19	1.10	1.63	0.69	1.57
Lus10002283.g	50.33	53.41	46.45	45.11	48.26	50.42	53.15	66.72	63.35	53.57	53.10	60.90	50.76	53.99	51.34	66.42
Lus10002284.g	7.10	5.56	8.29	6.27	9.06	13.15	14.50	19.39	12.77	14.92	15.55	16.23	9.80	9.45	13.31	18.18
Lus10002285.g	0.95	0.75	1.05	0.68	0.23	0.25	0.83	0.71	1.57	1.42	1.33	2.04	0.42	0.16	1.08	1.05
Lus10002286.g	92.05	91.19	96.61	92.64	36.33	40.29	39.05	49.07	66.98	48.01	66.42	62.87	40.47	40.64	36.60	51.61
Lus10002287.g	33.34	36.13	26.06	26.83	16.11	16.44	37.03	37.11	52.34	52.69	51.66	56.11	17.72	16.57	27.49	33.09
Lus10002288.g	2.86	2.43	2.60	1.50	2.48	3.30	4.16	3.91	5.07	3.98	3.58	3.80	2.46	2.85	4.81	5.01
Lus10002289.g	0.25	1.05	0.98	0.68	1.99	1.11	2.76	1.94	1.17	1.13	0.73	1.76	1.47	1.45	1.54	1.42
Lus10002290.g	37.51	34.09	53.30	41.49	77.96	80.12	103.34	104.09	28.63	30.79	27.53	30.12	78.85	92.77	131.04	118.29
Lus10002292.g	7.00	5.04	5.53	4.80	8.27	8.40	15.13	18.30	9.62	12.94	12.41	14.26	9.47	11.99	14.92	12.88
Lus10002293.g	0.00	0.00	0.00	0.00	0.00	0.04	0.11	0.02	0.02	0.00	0.00	0.03	0.00	0.00	0.00	0.00
Lus10002294.g	1.11	0.97	1.36	0.78	0.46	0.41	1.28	0.97	2.59	3.34	2.63	3.15	0.57	0.10	0.94	0.90
Lus10002295.g	4.31	5.26	2.87	4.28	1.29	0.89	1.58	0.70	1.47	1.92	2.16	2.74	0.77	0.73	0.35	0.48
Lus10002296.g	1.50	1.92	0.78	1.38	0.00	0.36	3.84	5.65	2.78	1.79	1.81	2.21	1.37	0.90	5.40	5.72
Lus10002299.g	3.83	3.51	5.49	5.74	4.33	6.90	4.55	7.80	3.63	4.38	4.97	4.97	6.43	5.57	5.67	7.48
Lus10002300.g	16.80	19.86	18.24	20.23	17.97	16.79	25.55	22.85	12.25	15.16	18.47	19.26	21.29	23.65	27.18	18.28
Lus10002301.g	0.00	0.00	0.00	0.00	0.00	0.00	0.07	0.00	0.00	0.00	0.00	0.00	0.00	0.00	0.00	0.00
Lus10002302.g	8.52	10.28	10.71	9.83	8.09	7.86	14.05	11.97	10.36	15.01	16.29	14.45	8.00	10.95	9.99	8.45
Lus10002306.g	28.48	27.22	10.50	16.49	28.57	73.71	13.76	26.16	11.41	9.51	13.07	13.79	4.55	12.26	4.03	19.66
Lus10002307.g	4.32	4.54	1.72	1.70	0.93	0.48	0.56	0.45	2.32	2.11	0.88	0.86	0.21	0.51	0.04	0.51
Lus10002309.g	5.04	5.24	37.35	12.56	7.91	3.76	37.41	25.69	12.27	15.53	14.63	8.85	27.54	16.98	47.87	31.17
Lus10002310.g	4.15	5.33	4.80	5.85	4.44	4.09	6.26	7.67	7.16	9.87	6.17	6.28	4.17	5.17	6.14	3.83
Lus10002311.g	11.62	10.38	15.42	14.52	15.44	23.01	21.00	29.22	29.94	19.50	22.15	18.26	17.00	28.47	40.15	48.07
Lus10002312.g	93.38	89.71	61.56	81.88	117.14	81.09	17.56	15.79	30.32	38.75	46.93	50.05	72.57	88.12	30.17	40.12
Lus10002315.g	57.70	56.55	43.50	49.08	36.61	33.52	16.74	21.73	35.46	38.62	37.91	38.41	33.52	33.13	17.35	23.34
Lus10002316.g	0.00	0.00	0.03	0.00	0.03	0.12	0.11	0.03	0.10	0.24	0.06	0.03	0.21	0.00	0.44	0.26
Lus10002317.g	28.76	38.77	23.02	26.40	8.42	17.64	1.15	0.00	4.30	3.76	8.60	5.05	5.77	19.21	0.00	3.76
Lus10002318.g	69.66	68.44	64.62	78.09	66.04	54.92	105.09	115.69	131.48	87.18	98.13	99.45	51.08	78.08	99.66	104.60
Lus10002319.g	0.66	0.99	1.06	1.08	3.67	3.53	14.65	13.77	5.71	6.94	4.46	3.38	3.09	2.72	8.11	5.13
Lus10002320.g	46.44	38.90	41.26	36.85	15.25	5.92	32.06	26.20	62.92	57.30	53.35	58.72	15.72	20.09	27.22	32.80
Lus10002321.g	21.25	21.03	26.43	26.22	29.54	25.77	21.81	13.62	8.26	9.26	20.09	20.44	57.33	77.61	50.82	29.36
Lus10002322.g	0.65	0.70	1.29	1.17	4.09	1.74	6.42	2.34	4.47	3.09	1.04	2.88	3.97	5.43	3.37	1.93
Lus10002323.g	4.85	6.04	4.85	3.84	6.02	4.27	7.39	4.33	6.89	7.55	7.17	8.90	5.48	5.77	6.98	5.32
Lus10002324.g	3.10	2.36	23.05	4.77	29.56	5.79	30.78	26.25	2.07	4.04	1.32	0.33	56.52	16.25	21.20	17.57
Lus10002325.g	0.00	0.00	0.00	0.00	0.25	0.08	0.00	0.65	0.13	0.22	0.08	0.14	0.00	0.00	0.00	0.00
Lus10002326.g	0.00	0.15	0.00	0.03	0.04	0.21	0.21	0.46	0.24	0.35	0.08	0.07	0.00	0.04	0.00	0.03
Lus10002328.g	0.00	0.00	0.00	0.10	0.47	0.59	0.00	0.00	0.00	0.00	0.00	0.05	0.63	0.75	0.00	0.00
Lus10002329.g	7.32	8.79	9.06	7.54	10.32	7.38	15.63	9.75	13.05	11.70	12.94	12.77	12.55	10.02	17.14	13.57
Lus10002330.g	0.37	0.00	0.00	0.00	0.51	0.00	0.76	0.00	0.35	1.10	1.11	2.68	1.83	0.00	4.00	0.00
Lus10002334.g	1.29	0.89	1.46	1.28	3.57	4.28	14.85	10.06	3.18	4.71	3.63	4.05	4.18	3.20	14.04	7.62
Lus10002335.g	11.28	5.19	11.93	15.29	1.19	0.07	9.87	1.80	24.75	54.23	10.33	14.94	0.06	3.40	17.04	7.54
Lus10002336.g	0.00	0.00	0.00	0.00	0.00	0.00	0.00	0.00	0.00	8.09	0.00	0.00	0.00	0.00	0.00	0.00
Lus10002337.g	0.49	0.60	1.63	1.27	1.01	0.52	1.10	0.00	0.38	0.38	0.50	0.38	4.47	1.91	0.77	0.58
Lus10002338.g	42.56	46.61	38.17	35.70	21.22	18.38	47.68	47.86	59.83	65.73	58.31	63.01	19.86	15.47	32.30	36.09
Lus10002339.g	26.36	32.68	36.05	31.02	47.60	39.78	29.57	39.90	49.55	43.92	45.63	57.19	43.95	44.16	40.43	37.60
Lus10002341.g	8.12	8.51	9.65	8.87	7.74	7.83	20.53	20.82	17.62	15.37	16.30	17.14	10.63	10.60	26.68	18.76
Lus10002342.g	0.00	0.00	0.00	0.00	0.07	0.00	0.00	0.00	0.00	0.00	0.00	0.00	0.00	0.07	0.00	0.00
Lus10002343.g	6.19	8.90	8.87	7.12	6.16	3.77	8.09	3.20	9.22	12.08	8.03	6.29	5.39	5.51	5.37	4.12
Lus10002345.g	0.14	0.00	0.00	0.13	0.25	0.25	0.14	0.50	0.07	0.15	0.00	0.00	0.00	0.34	0.00	0.68
Lus10002346.g	1.70	4.15	0.97	2.57	8.34	8.28	12.39	8.21	3.25	3.65	4.44	1.67	4.12	4.76	4.83	4.49
Lus10002347.g	10.91	12.70	14.87	11.63	30.77	38.30	59.24	57.60	17.76	15.83	19.61	20.63	38.95	30.37	83.85	55.85
Lus10002348.g	0.00	0.00	1.49	0.00	0.00	0.00	0.48	0.00	0.00	0.00	0.00	0.50	0.00	0.00	1.51	0.00
Lus10002349.g	179.68	194.98	143.54	174.03	137.73	126.80	67.36	85.12	110.33	85.67	88.39	93.09	119.35	171.04	94.31	110.17
Lus10002350.g	0.13	0.88	0.00	0.12	0.00	0.16	0.00	0.33	0.00	0.00	0.29	0.40	0.31	0.00	0.15	0.00
Lus10002351.g	0.00	0.00	0.00	0.00	0.00	0.00	0.00	0.00	0.30	0.33	0.34	0.00	0.00	0.00	0.00	0.00
Lus10002352.g	3.85	3.11	4.11	2.82	4.08	5.19	7.24	6.92	8.48	7.23	8.18	6.95	6.40	6.50	9.65	8.76
Lus10002353.g	18.05	18.84	19.89	19.17	60.56	66.06	39.74	41.44	31.54	28.73	23.59	22.27	49.88	54.16	46.37	46.24
Lus10002354.g	12.20	12.93	14.05	13.71	23.60	32.84	21.62	24.62	19.48	18.91	19.70	17.71	25.31	29.63	20.50	19.96
Lus10002355.g	30.01	26.99	111.94	56.54	123.34	123.07	44.30	10.17	17.46	34.60	94.27	81.82	444.96	431.29	136.24	34.68
Lus10002356.g	14.04	13.82	76.79	45.50	31.63	11.20	213.27	88.22	39.34	87.96	102.83	89.17	230.53	178.51	622.64	180.38
Lus10002357.g	0.00	0.00	0.13	0.00	0.17	0.00	0.04	0.00	0.00	0.00	0.04	0.00	1.17	0.40	0.51	0.17
Lus10002358.g	15.79	16.46	11.93	15.06	17.69	20.74	9.49	11.87	12.11	18.97	10.59	11.92	25.50	43.84	17.29	35.03
Lus10002359.g	5.56	4.26	3.27	4.20	9.81	7.32	8.00	7.66	6.05	4.79	6.43	6.07	5.38	7.57	7.04	7.08
Lus10002360.g	0.00	0.00	0.00	0.00	0.00	0.00	0.03	0.11	0.00	0.00	0.00	0.00	0.00	0.00	0.00	0.00
Lus10002361.g	0.17	0.27	0.00	0.00	0.08	0.08	0.00	0.13	0.17	0.12	0.28	0.27	0.12	0.00	0.00	0.07
Lus10002362.g	5.25	3.42	6.53	4.63	4.35	3.23	7.96	6.35	7.04	6.42	8.42	5.48	5.96	4.67	5.12	3.28
Lus10002363.g	0.08	0.09	0.07	0.10	0.23	0.29	0.45	0.27	0.16	0.37	0.25	0.51	0.35	0.21	0.10	0.27
Lus10002365.g	0.42	0.45	0.48	0.51	4.19	3.66	4.68	3.02	0.27	1.94	1.51	0.14	3.89	5.72	4.14	0.97
Lus10002366.g	0.16	0.71	0.56	0.45	19.19	5.72	4.36	1.59	1.10	0.52	0.35	0.98	11.72	3.07	2.89	0.82
Lus10002368.g	9.21	10.66	11.92	12.29	14.91	13.70	25.50	24.22	21.03	21.75	17.52	19.37	14.72	16.07	24.09	22.34
Lus10002369.g	7.90	8.36	12.14	8.77	9.38	10.47	15.22	20.47	21.66	16.17	18.00	17.77	11.99	15.11	21.44	22.63
Lus10002370.g	4.69	4.15	5.96	4.75	0.97	1.30	1.82	2.34	8.68	6.81	7.50	6.85	1.31	2.79	5.75	6.37
Lus10002371.g	0.00	0.00	0.00	0.00	0.00	0.00	0.00	0.00	0.00	0.00	0.00	0.00	0.00	0.48	0.00	0.00
Lus10002372.g	4.51	6.34	5.65	4.82	6.89	9.06	12.80	13.12	13.80	12.19	15.91	12.57	6.71	6.97	13.87	13.04
Lus10002373.g	7.01	8.55	8.74	5.85	2.88	2.95	4.37	4.93	3.30	2.99	4.74	1.63	2.17	1.03	2.01	3.67
Lus10002374.g	11.80	11.82	12.20	13.36	7.41	7.61	7.84	10.39	8.08	5.89	6.06	10.27	8.99	5.61	5.64	8.60
Lus10002375.g	4.52	4.43	4.26	4.78	7.31	6.81	13.52	15.15	10.28	11.25	9.59	9.40	8.99	4.86	10.10	8.66
Lus10002376.g	8.25	8.14	7.36	7.80	10.32	9.96	8.32	7.89	10.27	6.41	7.87	7.27	10.40	8.42	7.82	8.56
Lus10002377.g	16.09	15.59	11.78	12.88	14.62	11.34	24.98	11.77	12.75	18.88	18.26	20.15	11.57	11.67	14.36	10.16
Lus10002378.g	37.60	38.72	40.20	40.23	45.95	38.35	44.84	43.81	58.85	57.66	59.02	58.72	43.62	45.62	60.28	58.83
Lus10002379.g	37.29	45.23	28.99	32.96	95.73	62.19	92.86	73.55	39.26	44.75	44.29	41.03	111.69	110.91	121.52	77.90
Lus10002380.g	0.90	0.99	0.63	0.99	4.76	12.83	1.83	0.54	0.69	1.18	1.09	0.26	6.85	3.48	2.69	1.33
Lus10002381.g	0.19	0.07	0.08	0.12	0.63	0.38	0.00	0.08	0.06	0.07	0.43	0.19	0.07	0.08	0.07	0.32
Lus10002382.g	1.26	1.13	0.76	1.03	1.32	1.55	1.61	1.25	1.70	2.30	2.05	2.20	0.86	1.04	1.53	1.45
Lus10002383.g	330.25	338.68	364.85	328.44	318.33	320.74	635.18	634.41	692.47	747.34	623.22	697.16	303.76	289.64	519.60	604.54
Lus10002384.g	0.00	0.00	0.00	0.05	0.06	0.00	0.00	0.00	0.00	0.00	0.00	0.00	0.06	0.06	0.00	0.00
Lus10002385.g	8.55	8.47	6.69	7.19	9.96	9.28	4.63	6.58	9.56	7.50	9.56	9.13	9.54	10.49	5.83	8.38
Lus10002386.g	0.72	0.44	0.66	0.88	0.30	0.38	0.65	0.39	0.62	0.88	1.42	0.94	0.28	0.20	0.09	0.40
Lus10002387.g	9.43	8.95	10.00	8.68	6.27	8.37	14.18	14.73	16.13	16.81	15.94	18.08	7.84	9.05	13.82	15.22
Lus10002391.g	5.26	4.92	6.22	6.00	7.75	9.20	11.41	10.90	10.17	10.74	12.22	11.21	7.20	5.71	12.19	10.74
Lus10002392.g	0.00	0.00	0.28	0.00	0.17	0.00	0.05	0.03	0.02	0.00	0.00	0.00	0.38	0.09	0.05	0.07
Lus10002393.g	0.00	0.00	0.06	0.07	1.16	0.24	1.95	0.25	0.02	0.26	0.12	0.02	1.51	1.08	2.19	0.88
Lus10002394.g	187.05	217.99	195.82	212.51	78.66	84.75	68.81	56.19	100.49	103.98	162.56	169.02	98.49	138.66	64.28	72.00
Lus10002396.g	0.00	0.00	0.00	0.00	0.00	0.00	0.00	0.00	0.00	0.00	0.00	0.00	5.57	1.60	9.36	1.45
Lus10002397.g	0.00	0.00	0.00	1.16	0.63	0.00	1.38	0.00	0.00	0.00	0.00	0.00	4.49	0.00	0.00	0.00
[truncated: 37,341 more rows]
