# Supplementary material for: Transcriptome analysis and molecular mechanism of linseed (Linum usitatissimum L.) drought tolerance under repeated drought using single-molecule long-read sequencing
Source: BMC Genomics. 2021 Feb 9;22:109. doi: 10.1186/s12864-021-07416-5 (PMC7871411; doi:10.1186/s12864-021-07416-5)
Supplement: Supplementary file 22 — Additional file 22: Table S18. All sample reads count sheet (ZIP 4362 kb) (XLS 3462 kb) [file 12864_2021_7416_MOESM22_ESM.xls]

Gene	z141-NE-1	z141-NE-2	NY17-NE-1	NY17-NE-2	z141-RW-1	z141-RW-2	z141-RD-1	z141-RD-2	z141-DS-1	z141-DS-2	NY17-DS-1	NY17-DS-2	NY17-RW-1	NY17-RW-2	NY17-RD-1	NY17-RD-2
Lus10018427.g	81.98	83.31	171.98	130.37	391.54	402.28	290.03	181.97	86	57.99	80	97.24	714.98	405.5	490.64	332.27
Lus10039844.g	6	0	2	1	16	27.3	32.88	28.7	25.3	29	17.84	8	8	7	15.13	12.51
scaffold1468.1	0	3	0	0	1	5	1	1	0	0	0	0	3	0	2	2
Lus10034145.g	334	296	423.99	377	626	579	683	559.99	540.98	444.94	523	560	648.99	563	676.99	639
Lus10022823.g	75	62	47	69	28	95	16	29	5	12	27	25	29	41	22	54
Lus10028965.g	2014	2035	1405	1768	645	604	1012	1185	2447	1769	1847	2476	771	596	774	1524
Lus10003966.g	54.35	35.52	57.79	62.91	88.38	80.17	115.65	125.94	161.94	117.02	117.39	160.44	106.41	113.04	132.77	214.62
Lus10032869.g	0	0	0	0	0	0	0	0	0	0	0	0	0	0	0	0
Lus10023182.g	250	211	215	257	303	350	621	522	538	567	497	501	328	246	567	536
Lus10032998.g	90	89	90	88.65	93	80	105.05	85	135	109	136	135	97	132	75	169
Lus10021065.g	338	251	385	324	503	506	525	522	430	387	332	472	810	501	446	548
Lus10034170.g	42	18	16	30	157	303.94	104	113	56.99	33	65	89	108	89	134	112.05
scaffold1186.46	14	17	23	20	14	5	20	43	24	33	19	28	19	20	38	15
Lus10026718.g	0	0	0	0	0	0	0	0	0	0	0	0	0	0	0	0
Lus10023779.g	212.25	223.99	104	173.4	147.98	135.63	214.45	77.99	101.83	122	116.98	140.74	106.99	66.98	68	54.98
Lus10037221.g	792	921	830	1024.53	4925	4015	5349	3180	2107	2168	2316.94	2155	5194	3019.8	2376.23	2547.36
Lus10037341.g	326.01	281.92	203.67	295.01	478.69	1268.88	332	217	410.93	339.68	342.67	396.01	611.67	719.3	351	585
Lus10030761.g	461	386	244	201	424	191	339	284	401	320	269	292	185	329	230	350
Lus10022176.g	74	76	70.26	93	51	87	29	38.01	71	69	57.71	82.79	32	47	34	52
Lus10010559.g	287	257	237	307	186	252	326	267.25	340	279	305	386	224	202	241.99	334
Lus10005574.g	66	49	55	60	46	46	33	15	74	73	74	110	50	30	24	33
Lus10036477.g	883.21	820.92	479	679	334	337.67	480.95	407	831	686.99	694	840	291	263	295	511
Lus10036817.g	16	25	9	6	2	0	1	0	3	5	4	7	12	0	4	1
Lus10026376.g	9.03	0	1.51	0	24.38	11.52	12.78	3.4	9.08	18.6	0	0	1.23	20.79	0	9.89
Lus10009274.g	387	275.88	393.9	416.22	731.16	675.3	1828.02	1831.03	622.05	604.52	440.28	645	828.8	812.32	1744.84	1979.94
Lus10008137.g	0	0	1	0	0	0	0	0	0	0	0	0	0	0	0	0
Lus10004350.g	66	54	61	48	196.98	68	134.57	103	64.22	105	58	42	256	107	57	58
Lus10004378.g	78	79	98	111	170	198	495	415	338	327	274	278	180	145	442	436
Lus10022093.g	0	1	0	0	0	0	0	1	8	3	6	1	0	2	0	0
Lus10002672.g	242	218	216	195	207	167	379	342	473.99	404.01	353	504	228	174	247	372
Lus10030624.g	1	7.28	2	2	0	2	4	1	4.82	0	3	5	5	2	5.63	5
Lus10015293.g	647	532	747	780	1305	1598	2589	2316	1701	1377	1307.9	1657	1619	1304	2168	2588
Lus10029982.g	18	23	10	14	1	4	3	6	22	12	25	11	4	1	8	7
Lus10042342.g	297.9	200.35	197.16	229.57	94.93	88.57	67.41	107	185.02	114.85	158.87	178.45	85.12	91.33	80.73	126.77
Lus10008034.g	0	0	0	0	0	0	0	0	0	0	0	0	0	0	0	0
Lus10026267.g	123.97	94.36	84.05	119	83.73	121.99	124.35	107	130.46	96.52	119.4	173.42	130.21	86.69	112.03	111.52
Lus10021833.g	0	0	5	2	4	1	6	2	2	3	7	7	2	0	2	2
Lus10012396.g	0	0	0	0	0	0	0	0	0	0	0	0	0	0	0	0
Lus10031252.g	8	13	2	10	7	6	0	1	0	0	5	4	0	6	1	5
Lus10002020.g	630	529	561	638	234	273	213.65	313	477	347	423	454	298	488	285	508
Lus10016552.g	22	19	10	17	12	9	5	14	14	21	10	3	7	14	6	7
Lus10038175.g	244	229	192	232	121	184	30	64	141	87	94	116	179	155	85	137
Lus10022595.g	1.73	0	0	0	0	6.8	0	3.44	0.28	1.31	2.25	0	0	7.78	0	26.93
Lus10001596.g	3133	3057	3198.45	4486	3640	2950	3279	2411	2998	2606	4318	5619	5015	5024.73	6390.79	4501
Lus10025152.g	11	5	4	3.03	114	243.8	5248.97	5703.73	5140.87	4572.08	4158.45	3890.12	44.01	16	1470.51	2836.87
scaffold705.2	3.91	3.57	6	4.66	4.85	6.67	5.28	16.78	24.48	23.09	17.06	22.99	2.76	4.28	4.85	11.44
Lus10010454.g	7	3	0	5	0	13	0	2	1	3	3	3	2	5	0	2
Lus10036570.g	600.03	484.14	428.74	552.46	286.69	248.72	266.91	248.87	582.66	494.65	444.87	550.39	297.39	350.78	298.12	345.13
Lus10018096.g	0	0	0	0	0	0	0	0	0	0	0	0	0	0	0	0
Lus10033656.g	6	8	1	1	49	1	19	0	1	0	1	2	3	3	0	13
Lus10014650.g	0	0	0	0	0	0	0	0	0	0	0	0	0	0	0	0
Lus10013327.g	0	0	0	0	0	0	0	0	0	0	0	0	0	0	0	0
Lus10001165.g	50	52	71	65	184	155	163	120	109	67	44	48	145	106	126	133
Lus10034222.g	660	684	436	704	902	791	3243	2125	2171	2454	1927	2227	749	588	1670	1614
Lus10031918.g	0	0	0	0	0	0	0	0	0	1	0	0	0	1	0	0
scaffold67.93	2	3	3	5	5	9	10	9	16	3	6	11	5	13	5	13
Lus10036394.g	7	5	8	2	2	10	17	2	16	15	4	4	7	2	2	10
Lus10002582.g	0	0	2	0	2	7	46	59	46	31	10	18	5	6	21	26
Lus10012630.g	0	0	0	0	0	0	0	0	0	0	0	0	0	0	0	0
scaffold314.8	1147.95	957.99	722.24	809.64	264	380.31	727.11	518.04	1894.45	1465.5	1324.03	1729.82	376.14	501	896.11	1106.47
Lus10012695.g	0	0	0	0	0	0	0	1	0	2	3	2	0	0	0	2
Lus10039703.g	28	19	14	17	1	10	17	8	42	27	29	30	1	8	10	8
Lus10022298.g	0	0	0	0	0	0	0	0	0	0	0	0	0	0	0	0
Lus10027029.g	51	47	54	43	31	55	60	64	89	97	74.99	91	52	31	40	85.89
Lus10013803.g	782.28	731.61	663.09	746.12	606.45	661.99	855.02	526.76	1084.42	901.62	743.04	976.17	578.11	503.97	775.47	882.65
Lus10029800.g	428	407	383	381	473	458	966	593	934	838	697	930	399	339	716	735
Lus10005491.g	87	110	545	280	759	507	332	118	123	177	340	168	2499.02	1184	749.9	492
Lus10009408.g	0	0	0	0	0	0	0	0	0	0	0	0	0	0	0	0
Lus10031843.g	0	0	0	0	0	0	0	0	0	0	0	0	0	0	0	0
Lus10039097.g	216	194	240	258	312	255	207	205	473	245	320	413	378	322	273	369
Lus10042210.g	0	0	2	1	48	23	33	23	0	0	7	0	137	46	33	75
Lus10025716.g	193.47	124.43	92.58	146.58	63.56	57.91	64	69.68	258.1	189.05	199.59	302.32	41.56	54	50.6	68.27
scaffold291.136	0	0	0	0	0	1	3	1	4	1	0	5	1	0	4	0
Lus10015358.g	0	0	0	0	0	0	0	0	0	0	0	0	0	0	0	0
Lus10010108.g	56.54	32.21	55.07	41.36	80.22	93.79	214.23	160.2	102.16	135.25	58.53	40.19	66.38	46.53	151.53	121.29
Lus10002069.g	14.86	4.21	8	8	2	2	26	15	29	28.25	28.01	16	11	7	14	17
Lus10023363.g	0	1	0	0	0	0	0	0	0	0	0	0	2	0	0	0
Lus10040039.g	0	0	0	0	0	0	0	0	0	0	0	0	0	0	0	0
Lus10029115.g	325.01	359	255	274.17	235.01	185.92	349.03	299	548.06	467	422	521	200.03	195	271.33	376
Lus10039420.g	0	0	0	0	0	0	0	0	0	0	0	0	0	0	0	0
Lus10031217.g	31	17	52	36	49	38	48	58	73	69	47	64	54	66	75	91
Lus10018847.g	306	255	249.01	357	410.97	453.98	502.08	534.01	567.9	476	359	410.09	434.98	441.96	462	579.06
Lus10014310.g	108.74	124.44	169.54	202.41	381.88	418.63	596.68	315.44	395.07	400.91	425	482.83	558.44	396.73	748.85	540.85
Lus10011437.g	448.92	338.39	331.21	457.73	681.22	738.25	884.63	609.85	803.06	766.57	547.76	763.02	715.06	518.64	725.93	736.74
Lus10038828.g	1	0	2	0	4	0	0	1	0	0	0	0	0	0	0	0
Lus10030790.g	0	0	0	0	0	0	0	0	0	0	0	0	0	0	0	0
Lus10035037.g	15	4	2	4	11	6	1	4	18	22.06	2	2	2	3	1	1
Lus10012225.g	10.56	11.6	4.58	5.84	1.86	3.43	11.46	6.66	9.07	6.69	12.88	3.36	6.19	1.57	6.78	9.28
Lus10043302.g	318.01	329.72	300.12	405.01	558.07	656.97	800.03	717.01	950.37	662	665.99	785.02	669.01	556.01	766.03	900.03
Lus10034191.g	2	3	15	4	88	156	7	10	12	10	4	5	199	129	34	23
Lus10033193.g	0	0	0	0	0	0	0	0	0	0	0	0	0	0	0	0
Lus10000067.g	69.64	61.76	52.3	72.21	57.75	88.86	95.6	99.8	169.35	131.62	108.21	144.26	92.74	95.02	163.25	177.07
Lus10030656.g	16	13	23	19	18	26	30	58	102	51	39	53	18	25	43	65
Lus10021706.g	2114.02	2149.72	1737.42	1974.23	1059.52	1250.05	2794.96	3047.24	4256.63	3273.69	2963.67	3821.87	1486.02	1196.98	2209.95	3484.67
Lus10031947.g	99	84	114.97	110	194	268.37	277.37	300.99	279	245	184	183.5	227	291	319.92	338
Lus10031749.g	511.99	474.1	458.81	542	974.76	903	1010.64	769.65	756.57	809.79	608.88	724.18	1116.62	749	764.62	788
Lus10007522.g	0	0	0	0	0	0	0	0	0	0	0	0	0	0	0	1
Lus10010491.g	0	0	0	0	0	0	0	0	0	0	0	0	0	0	0	0
Lus10040441.g	351.6	339.03	255.4	267	186.52	229.47	440.37	360.2	564	514.55	489.97	713.56	191	162.06	294.28	400.52
Lus10034831.g	169	178	143	183	220	212	456	339	391	379	266	369	272	186	457	340
Lus10008996.g	7	12	2	7	2	15	0	1	7	0	9	2	4	4	1	0
Lus10042799.g	38.23	64.02	28.94	89.13	145.23	59.97	177.83	85.79	83.23	111.39	67.56	93.07	157.75	40.54	139.63	0
Lus10037918.g	0	0	0	0	0	0	0	0	0	0	0	1	0	0	0	0
Lus10028909.g	9485.81	10154.02	8372.98	10884.21	4405.32	4294.8	4255.07	2662.83	8166.75	6692.23	7630.78	9226.87	4632.96	4568.26	4445.8	5660.17
scaffold371.18	3	6	16	6	4	4	7	9	23	12	27	23	7	24	16	22
Lus10033080.g	86	78	110	95	201	175	196	121.28	94	136	122	142	221	168	112	136
Lus10028057.g	433	437	469	436	404	507	598	566	798	693	559	747	574	387	472	657
Lus10030397.g	0	0	0	0	0	0	0	0	0	0	0	0	0	0	0	0
Lus10002717.g	4.01	14.17	6.05	9.02	33.04	35.57	25.04	35.94	70.1	29.07	7.03	17.07	8.01	15.07	18.72	45.06
Lus10037237.g	0	0	0	0	0	0	0	0	0	0	0	0	0	0	0	0
Lus10042184.g	133	125	172.23	147	238.93	219.27	289.28	265	210.44	166.55	245.51	266	293	182	280	309
Lus10034210.g	395	395	384	407	284	341	654	705	909	750	633	762	290	382	559	805
Lus10007432.g	2	6	8	5	16	22	10	12	2	10	3	10	25	9	20	21
scaffold1140.7	9806	9724	8245	9774	14331	14074	19260	18040	8361	9461	10426	11267	15518	13447	11981	16420
Lus10030488.g	333	268	283	273	324	517	280	384	121	54	155	141	367	236	155	173
Lus10000371.g	70.02	47.41	82.7	68.33	130.93	126.11	141.08	163.88	139.46	88.18	103.89	134.23	196.52	158.13	162.8	209.9
Lus10028470.g	0	0	0	0	0	0	4	0	0	0	0	0	0	0	0	0
Lus10030482.g	791.23	785.81	712.05	883.14	963.75	1076.93	1270.41	1119.01	1427.48	1090.35	1133.41	1385.73	1051.08	1029.28	1105.96	1168.32
Lus10025758.g	0	0	0	0	0	0	0	0	0	0	0	0	0	0	0	0
Lus10020412.g	101	105	175	179	316.99	283	355.05	303	279	256	169	265	570.75	444	468	404
Lus10037504.g	54.83	60.18	32	57.97	65.99	47.74	69.59	47.72	50.95	51.28	64.42	72	45	35	52	75
Lus10015086.g	53	52.12	55.83	63.08	17	12	58.86	37.18	100	110.92	93.05	35	29	17.95	33	54.85
Lus10017683.g	18.36	25.1	36.48	32.43	12.06	86.99	20.64	42.77	30.86	0	27.24	53.95	280.38	294.24	189.89	82.22
scaffold116.14	10.31	6	17.49	20.3	25.24	29.45	95.55	100.99	68	79	60	51.23	40.34	23.28	106.41	168
Lus10043128.g	2	1	2	3	0	4	0	7	0	0	5	1	6	3	12	2
Lus10029172.g	839.82	804.79	614.29	860	730.77	732	2027.59	1299.95	2360.85	1956.71	1618.25	1887.72	508	406.9	1085.35	1762.02
scaffold1247.34	163.76	125.47	23.14	18.31	723.77	406.34	587.09	284.91	98.29	184.65	34.01	183.33	391.16	135.77	264.81	316.91
Lus10005523.g	10	12	238	38	137	29	134	62	35	46	46	21	351	162	185	206
Lus10012659.g	0	0	0	0	0	0	0	0	0	0	0	0	0	0	0	0
Lus10032750.g	12	4	14	20	6	19	45	34	19	12	32	36	18	14	52	61
Lus10030618.g	74	88	74	88	22	23	36	46	87	71	87	143	28	18	25	64
Lus10037094.g	2	6	18	3	40	22	12	29	7	5	9	14	82	23	13	1
Lus10043356.g	2	0	0	1	0	2	0	1	5	3	0	0	0	0	0	0
Lus10029615.g	1149	1038	894	1160	362	342	491	392	979	779	894	1225	492	505	388	523
Lus10043034.g	64	74	73	92	105	106	342	370	310	309	220	246	98	81	256	325
Lus10037371.g	52.19	79.01	59	118	35.48	53	24.51	41	54.66	76.34	124	99	39	42	33	55
Lus10014959.g	0	0	0	0	0	0	0	0	0	0	0	0	0	0	0	0
Lus10010274.g	308.21	294.33	361	323.52	1032.68	792.18	1023.15	628.29	704.69	722.46	666.66	780.26	1133.54	691.67	636.62	664.07
Lus10034893.g	0	0	0	0	0	0	0	0	0	0	0	0	0	0	0	0
Lus10026569.g	0	0	0	0	0	0	0	0	0	0	0	0	0	0	0	0
Lus10024148.g	9	13	9.73	19	18.88	10	0	0	0	6	4	9.34	6	4	2	8.88
Lus10018800.g	0	0	0	0	0	0	0	0	0	0	0	0	0	0	0	0
Lus10030822.g	118	173	68	59	182	31	48.65	35	77	68	82	96	208	139	32	82
Lus10037466.g	0	0	0	0	0	0	0	0	0	0	0	0	0	0	0	0
Lus10003456.g	0	0	0	0	0	0	0	0	0	0	0	0	0	0	0	0
Lus10019709.g	480.02	379.73	369.92	411.02	907.76	1049.2	794.56	656.85	552.36	500.77	518.01	683.02	935.1	627.83	682.44	768.03
Lus10017541.g	2	2	6	1	10	19	41	38	6	10	4	4.15	15	2	21.99	15
Lus10011670.g	94	115.02	138	112	217	157.57	195	88	108.7	108	107.92	137	199.01	112	92	52.83
Lus10034342.g	141.71	101.83	154.04	147.38	111.63	135.43	167.55	114	193.07	173.12	217	231.88	109.7	104	165	140.23
Lus10006252.g	296	278	260	302	241.99	306	490.16	382	553	405	370.02	539.08	364.02	359	535	568.35
Lus10033084.g	572	612	453	538	1320	907	1336	879	1137	980	676	923	1093	744	959	859
Lus10018383.g	947	830	1224	1335	135	77	122	52	1025	878	842	986	123	294	65	219
Lus10038964.g	2	0	1	0	0	0	0	0	0	0	0	0	0	0	2	0
Lus10031850.g	2	1	0	3	3	0	0	0	0	0	0	0	3	3	0	0
scaffold12.97	2	0	0	4	0	0	0	3	5	6	2	1	4	7	2	4
Lus10040567.g	57.09	55	77.01	90	130	181.25	141.01	123.27	126	70	134.24	169.31	181	157.69	199.72	228.37
Lus10037906.g	35	21	20	32	7	8	9	11	27	26	26	17	7	4	10	18
Lus10014634.g	300	228	242	280	339	289	604	455	726	584	623	757	371	249	606	715
Lus10000262.g	175.77	109.38	199.45	175.41	170.32	237.84	120.15	149.32	122.98	110.96	123.77	181.8	168.87	149.11	114.53	132.62
Lus10014290.g	266	213	210	221	401	382	505	528	540	446	479	573	385	323	596	684
Lus10038040.g	82	66	81	74	66	80	110	113	179	134	105	149	81.34	95	109	145
Lus10028753.g	1322.07	1083.72	915	1119.82	1463.22	1543.25	3551.18	2634.13	1610.34	1587.03	1459.82	1947.76	1439.56	1054.23	2429.35	1788.99
Lus10017506.g	20.32	40	32	53	27	42	27	38	64	69	90	124	19	22	34	62
Lus10021277.g	0	0	0	0	1	1	0	0	0	2	0	0	1	0	0	1
Lus10028781.g	7	2	2	7	1	2	8	3	5	5	0	6	3	4	7	2
Lus10043105.g	523	487	580	454.29	543.02	907.01	1091	1052	1557	1122	902	1109.97	1184.15	927	1620.03	2115.45
Lus10040888.g	0	0	0	0	0	0	0	0	0	0	0	0	0	0	0	0
Lus10031215.g	319	337	159	198	94	61	140	66	225	227	178	270	59	40	59	161
Lus10029602.g	0	0	4	0	0	0	0	0	0	0	0	0	0	0	0	0
Lus10004835.g	466.01	445.18	370.01	462.54	415.94	378	279	247.99	217	235.99	230	310	321.25	359.01	247	330
Lus10017587.g	1	2	1	1	0	0	0	0	0	0	0	0	0	0	0	0
Lus10009969.g	0	0	0	0	0	0	0	0	1	0	0	0	2	1	0	0
Lus10022022.g	697.41	684.44	409.35	605.7	207.05	202.98	357.6	344.03	856.89	679.59	767.13	1022.74	213.56	220	238.54	418.19
Lus10032905.g	204.99	202	270	324	200.19	132.93	197.01	136	195	167	293	315	262	199	186	180
Lus10022526.g	0	0	0	0	0	0	0	0	0	0	0	0	0	0	0	0
Lus10028844.g	0	0	0	0	0	0	0	0	0	0	0	0	0	0	0	0
Lus10009341.g	4	0	15	34	7	37	12	8	10	9	53	93	51	48	123	80
Lus10028468.g	2854	2863.07	2214	2699	1485.03	1502	3065	2904.05	5196	3693	3270	4634.77	1719	1411	2316	3181.11
Lus10007366.g	1254.68	1354.82	1002	1382.89	811.49	1034.25	1604.18	1307.8	2926.91	2328.42	2704.52	2712.8	898.83	653.8	1704.87	1541.12
Lus10024111.g	1.43	0	1.32	2.12	131.22	115.16	89.71	50.82	14.84	21.75	9.25	16.02	96.36	51.79	27.76	50.37
Lus10017775.g	2858	2429	1784	2295	1351	1141	5943	3403	7142	6654	5375	6370	1444	1054	5220	7243
Lus10019278.g	44	33	27	23	6	3	48	13	113	92	87	113	11	8	23	27
Lus10018130.g	0	0	0	0	0	0	0	0	0	0	0	0	0	0	0	0
Lus10030843.g	0	0	0	0	0	0	0	0	0	0	0	0	0	0	0	0
Lus10005045.g	232.39	241.43	422.05	338.83	158.44	147	221.62	188	300.79	241.37	260	321.95	284.21	167.94	160	262.66
scaffold1035.39	3450	3486.05	2678.05	2770.12	1605.01	1425	3805.46	3263.66	6594.06	5020.03	4409.03	5484.15	1668	1746.15	2629.66	4057.88
Lus10008722.g	15	13	16	38.97	37.08	112	47.83	46.03	36.76	26.84	35	22.72	123.99	78	109	121.97
Lus10004755.g	2	4	24	8	26	16	19	6	15	17	14	14	49	33	16	27
Lus10001190.g	0	0	0	0	0	0	0	0	0	0	0	0	0	0	0	0
Lus10010338.g	2	2	15	8	5	0	7	0	0	2	1	3	43	11	47	16
Lus10029899.g	3	0	2	0	0	0	0	0	0	0	2	1	0	2	0	0
Lus10009029.g	0	0	0	0	0	0	0	0	0	0	0	0	0	0	0	0
Lus10036286.g	192	182	140.01	161.02	352.21	289	248	171	306.35	325.5	147	249	350.13	457.61	144.97	253
Lus10031143.g	2	0	2	0	8	4	1	1	0	0	0	2	8	7	0	2
Lus10011867.g	48	57	49	34	25	19	68	41	117	103	78	131	41	13	38	60
scaffold310.86	317.45	297.77	229.69	272.52	298.76	332.88	471.03	379.15	582	459.7	443.15	562.68	353.19	249.96	436.84	484.02
Lus10031939.g	521.81	529.57	642.76	670.97	631.99	629.91	465.5	397.8	739.77	660.8	661.16	808.41	769.57	795.69	418.44	616.01
Lus10019537.g	296	260	295	340.98	355	397	478.01	284	385	342	329.01	357.6	412	374	341	336.92
Lus10030353.g	328	272	372	350	342	291	583	623	896	743	708	739	480	416	489	753
Lus10011146.g	0	0	0	0	0	0	0	0	0	0	0	0	0	0	0	0
Lus10024342.g	149	128	115	137	222	305	78	67	41	36	50	27	161	150	80	111
Lus10031401.g	10.94	10.33	9.61	6.22	3.3	2.6	0	2.46	9.72	9.11	2.37	4.42	1.26	0	10.16	7.97
Lus10002067.g	3556.05	3452.48	2266.67	3459.84	4314.36	4134.81	8613.46	4064.43	6869.18	6510.32	4703.71	4854.24	2741.91	2379.25	5040.47	3877.21
Lus10031082.g	0	0	0	0	0	0	5	7	3	0	0	0	0	2	2	5
Lus10027908.g	209.59	183.26	187.66	219.29	221.46	150.59	354.25	192.28	350.11	290.61	342.14	414.58	173.92	192.16	237.43	275.14
Lus10019198.g	15	8	2	13	18	5.78	4	22.01	2	3.01	4	11	5	9.86	5.6	45.45
Lus10029914.g	0	2	3	3	2	0	2	0	3	3	1	3	6	0	0	1
Lus10014091.g	540	500	695	630	850	778	2466	1821	2178	2216	1590	1633	1357	949	2142	2002
scaffold25.75	0	0	12	6.75	3.58	9.69	15.66	9.13	26.04	17.89	26.66	24.88	14.73	27.53	18.44	28.69
Lus10028198.g	84	66	70	91	62	78	104	107	143	124	112	131.6	74	78	98	145
Lus10025467.g	395.05	378.41	278.9	279.73	358.38	130.79	426.68	88.51	68.83	94.3	138.34	71.58	498.67	196.18	164.94	156.86
Lus10015432.g	0	0	0	0	0	0	0	0	0	0	0	0	0	0	0	0
Lus10020357.g	462.01	465.74	205	263.65	354.42	368.69	429.95	348.46	1018.81	876.06	469.47	568.59	144.51	230.06	194.38	422.85
Lus10018834.g	278.7	274.77	466	406.44	671.01	803	1002.65	640.28	803.7	670.95	701.35	886.17	1110.46	813.95	1090.45	973.35
Lus10006079.g	0	0	0	0	0	0	0	0	0	0	0	0	0	0	0	0
Lus10033724.g	236	194	148	293	93	93	149	116	170	138	165	209	57	74	81	120
Lus10002246.g	826	728	443	525	277	219	1817.86	569.98	555	756	329	449	314	320	633	865
Lus10042537.g	2	1	0	1	8	7	0	3	0	0	0	0	1	0	0	2
Lus10041616.g	133	164	182	260	280	292	633	576	472	415	583	962	378	332	748	738
Lus10013787.g	93	69	90.4	122.76	113	149.45	152	162.98	264.46	181.96	207.25	252.39	163	109	153	223.85
Lus10018497.g	288	329	277	372	469	468	1561	1018	1207	1252	919	1110	457	371	1121	1043
Lus10019477.g	175.94	176.99	184	147.81	711.6	519.54	291.29	240.96	342.75	277.76	213	329	989	501.15	281.57	302
Lus10009691.g	66	48	61	66	310	148	245	203	260	225	129	178	345	438	163	230
Lus10033217.g	0	0	0	0	0	0	0	0	0	0	0	0	0	0	0	0
Lus10041526.g	24	21	10	8	21	6	116	31	145	195	80	125	2	12	6	33
Lus10035580.g	165.48	166.33	60.55	134.65	166.77	91.83	151.77	219.01	158.93	123.91	69.96	93	75.31	115.96	73.86	143.59
Lus10020694.g	0	0	0	0	1	0	0	0	0	0	0	0	0	0	0	0
scaffold294.9	0	0	0	0	0	0	0	0	0	0	0	0	0	0	0	0
Lus10032557.g	155.14	238	418	386	352	473.99	1802.45	1747	1183.46	1039.16	1107	1101.01	540.16	335.02	1830.68	1699.51
Lus10017419.g	6	2	4	1	8	42.94	38.11	11	3	7.08	0	2	26	20	26	5
Lus10030176.g	108.97	121.64	58.95	52.99	175.61	96.99	436.65	192	160.91	190.87	111.69	140.28	96.25	59.67	224.62	154.36
Lus10038742.g	546.35	468.6	445.77	547.7	713.87	688.94	1040.59	736.78	961.54	899.01	752.74	934.05	768.2	529.23	752.98	920.56
Lus10034066.g	94.57	89.51	65.49	69.04	118.85	101.2	178.82	126.45	160.98	144.71	119.44	163.21	120.82	62.62	100.05	104.78
scaffold183.22	179	159	126	179	141	133	195	249	294	244	237	369.01	88	123	184	249
Lus10014055.g	142.23	125.38	128.34	149.6	118.36	154.52	216.45	172.86	309.12	265	215.87	227.55	149.91	142.56	127.84	226.73
Lus10024744.g	0	0	0	0	0	0	0	0	0	0	0	0	0	0	0	0
Lus10012109.g	417	474	756	611	1181	1127	1402	1060	770	891	758	552	1331	960	1071	796
Lus10009061.g	408	372	290	441	352	294	259	181	403	363	332	469	337	373	262	343
Lus10039705.g	43	48	27	39	3	7	4	2	27	13	28	37	9.03	6	8	5
Lus10041550.g	0	0	2	0	2	0	1	0	1	1	0	0	4	5	0	2
Lus10015582.g	0	0	0	0	0	0	0	0	0	0	0	0	0	0	0	0
scaffold1035.56	380	367.01	318.47	372.08	783.58	971.24	313.47	288.8	268.4	219.9	252.41	317.56	732.77	662.99	349.01	381.31
Lus10043156.g	7	7	11	74	17.02	13	10	15	5	6	47	45	81.86	153.34	61	42
Lus10007368.g	0	0	0	0	0	0	0	0	0	0	0	0	0	0	0	0
Lus10002409.g	0	0	0	0	0	0	0	0	0	0	0	0	0	0	0	0
Lus10033242.g	250.14	244.38	294.95	294.47	677.57	687.39	616.31	544.6	506.71	380.7	391.61	471.22	893.8	763.7	717.71	783.65
Lus10032594.g	81.3	68.93	48.17	63.99	52.95	80.95	176.88	109.93	135.89	140.86	108.14	136.19	73.39	32.98	108.94	83.93
scaffold461.89	67	42	55.98	49.82	65.55	55	148	97	147.51	94	73	77	99.18	95.31	145.26	253.48
Lus10038898.g	1529	1484	1188	1271	1038	828	5064	3646	10269	9186	6734	8557	879	736	3030	4408
Lus10010668.g	0	0	0	0	1	4	0	0	0	0	0	0	0	0	0	0
Lus10017116.g	223	205	213.07	296	401.02	386.93	311	249.99	319	258	238.76	338.19	384	382.03	248.11	251
Lus10013490.g	4	133	79	600	55	21	17	36	19	19	16	11	33	271	40	22
Lus10003627.g	42.21	62	59	48.01	16	17	37	34.91	98.98	58	68	81	16	15	17	30
Lus10037577.g	113	76	127	121	76	58	106	76	118	105	137	144	105	92	119	101
scaffold248.7	176.37	145.44	137.86	69.82	146.55	75.02	136.36	171.65	316.06	0	90.31	404.1	119.31	84.15	233.66	176.57
Lus10041513.g	320.88	276	242	363	329	372	458	465	501.57	388	347	395.93	345	238	405.89	497.84
Lus10010463.g	382	363	282	422	288	324	565.17	500	613	405	498	621	324	278	380	459
Lus10016936.g	150	118	107	159	209	302	443	397	439	372	309	432	222	172	372	475.33
Lus10020367.g	7.34	15.9	14.85	7.98	10.58	10.49	38.64	1.3	11.92	11.33	14.72	9.69	5.07	4	16.47	6
Lus10016521.g	213	214	251	267	222	154	488	296	427.97	419.42	351	406	294	201	537	494.59
Lus10015970.g	2310.25	2192.89	2132.82	3007.77	2978.17	2728	7289.36	4626.18	4268.77	4159.04	4007.5	4466.9	4793.24	3016.62	5528.24	4864.91
Lus10001728.g	302.19	260.95	143.15	253.18	233.34	172.2	436.81	199.94	271.51	403.31	236.62	335.48	208.15	103.91	212.64	219.67
Lus10010399.g	0	0	0	0	0	0	0	0	0	0	0	0	0	0	0	0
Lus10026737.g	0	0	0	0	0	0	0	0	0	0	0	0	0	0	0	0
Lus10024957.g	26	62	38	49	33	13	94	88	202	160	176	190	31	28	81	107
scaffold6.58	5.85	0	0	2.25	20.99	9.71	27.84	21.6	12.93	0	1.28	21.05	28.43	34.33	75.01	46.6
Lus10014897.g	64	29	43	34	41	31	97	52	76	81	61	109	29	19	56	64
Lus10004446.g	335	299	240	261	252	359	286	379	797	438	436	521	326	307	490	761
Lus10030895.g	27	24	40	16	167.94	155	206	118	56	50	66	46	254	189	108	145
Lus10009968.g	78	67	134	116	74	21	66	50	63	68	156	143	236	80	73	72
scaffold121.35	16631.93	15334	13193	17468.86	27808.91	25907.79	25624.14	14351.02	8747.99	8881	8911	8760	29916.01	20831.01	29522.95	26129.63
Lus10014044.g	1	0	0	0	0	0	3	5	7	4	1	5	1	0	1	1
Lus10034826.g	170	142	194	221	158	230	204	209	232	205	252	268	205	166	175	194
Lus10041768.g	481	401.35	388.57	499.81	361	414	572	470	648.01	412.23	446.91	534.1	405.53	469.42	471.38	552.97
Lus10019928.g	66	68	108	96	202	111	205	158	182	157	111	132	282	189	139	243
Lus10001571.g	319	319	201	309	96	121	277	269	483	394	375	454	108	109	183	306
scaffold924.38	359	369	349	315	360	389	665	597	883	633	580	790	362	267	535	607
Lus10041094.g	1491.43	1347.87	1008.92	1173.94	295.88	258.78	545.21	420.61	1355.25	1188	1380.14	1764.15	280.74	289.89	411.32	663.71
Lus10042847.g	480	396	412	421	488.94	503	658.56	452	624.99	442	396	453	503.53	425	421.96	559.01
Lus10012656.g	0	0	4	0	1	0	0	0	0	2	0	1	0	1	0	2
Lus10038645.g	5	6	7	12	9	14	6	1	0	2	6	2	10	5	0	7
scaffold43.101	444.46	369.87	398.5	425.32	493.01	531.69	770.46	512.95	772.33	613.93	630.96	788.66	608.1	493.22	708.39	736.8
Lus10034242.g	1	1	1	2	2	0	1	6	11	7	1	1	0	0	0	2
Lus10012340.g	508.79	445.26	450.57	675.46	681.31	409.75	413.23	386.53	983.05	688.15	1008.11	1178.35	732.97	299.38	622.22	382.09
Lus10005306.g	368	394	332	464	648	667	1419	1077	997.99	903.02	695	903.01	794	615	1325	1226.02
Lus10004896.g	730	712	265	309	990	735	798	403	832	705	218	280	674	519	206	462
Lus10010188.g	622	646.57	503.58	667.25	555	515.22	808.75	616	612.98	741.03	657.07	757.97	494.73	476.86	585.69	635.47
Lus10004704.g	25	16	25	32	64	41	29	82	101	76	55	56	58	26	52	42
scaffold701.2	147	77	106.94	130	112.4	83.62	91.53	50	170	116.68	164	172	86.89	76.99	81.15	113
Lus10027698.g	32	47	50	77	70.17	85	99	66.99	85	88	68	74	79	62.98	84	85.99
Lus10007580.g	75	50	35	53	78	58	81.01	21	33	39	54	47	46	23	40.98	23
Lus10018320.g	2	2	1	1	11	9	12	11	14	7	3	9	13	7	9	19
Lus10036417.g	1810.57	1515.13	1285.08	1409.06	284.12	333.22	860.79	628.39	2020.75	1762	1747.86	2222.85	369.26	407.11	709.68	1140.29
Lus10005800.g	214.41	193.98	173.01	232.01	353.43	309.99	472.99	329.35	399.9	383.36	348.01	431.99	334.27	203.99	356.01	372
Lus10000583.g	0	0	0	0	0	0	0	0	0	0	0	0	0	0	0	0
Lus10043343.g	33.62	43.72	62.03	17.09	123.56	128.37	339.14	254.74	199.85	285.15	230.45	174.67	118.3	110.81	243.16	203.91
Lus10022293.g	21	12	22	17	46	68	26	36	14	5	9	6	60	47	23	40
Lus10022369.g	38	33	50	78	82	103	63	52	43	57	35	41	82	101	78	80
scaffold230.17	1	0	0	3	1	1	0	0	0	0	0	0	0	1	1	0
Lus10027478.g	95	108.16	92	96	664.79	442	592.3	222	240.03	263.99	217.78	233	428.98	223.6	190.99	174.89
Lus10036449.g	594.61	538.19	480.52	555.51	825.56	874.51	1029.46	768.92	1002.26	724.15	791.66	884.68	833.17	759.45	878.61	908.78
Lus10019514.g	246.45	248.18	190.97	266.02	247	255.88	246.02	230.03	373.37	278.68	326.55	413	226.41	207.98	259.99	282.07
Lus10035179.g	0	0	0	0	0	0	0	0	0	0	0	0	0	0	0	0
Lus10030449.g	1935.41	2504.93	1162.55	1739.32	561.82	252.92	119	268	593.89	348.83	550.71	1028.14	499.67	387.63	119.01	543.15
Lus10018490.g	6	7	3	1	1	4	5	4	1	4	5	1	1	1	0	4
Lus10017630.g	82	69	102	76	115	166	295	211	133	159	127	147	140	96.44	236.99	223
Lus10042128.g	0	0	0	0	2	0	0	0	0	0	0	0	0	0	0	0
Lus10043062.g	122.92	111	89	128	130	146	179	115	204	146	160	223	133	108	135	209
Lus10002509.g	0	0	0	0	0	0	0	0	0	0	0	0	0	0	0	0
Lus10035118.g	666.84	739.11	524.39	634.38	1305.99	945.21	1121.9	738.35	971.52	827.58	704.81	786.54	1054.95	789.94	669.58	770.55
Lus10027886.g	2758.7	2385.54	2131.86	2443.72	1966.13	1788.95	2945.57	2157.55	3551.38	3033.04	2778.41	3608.31	1950.24	1618.45	2625.38	2883.9
Lus10016574.g	0	0	0	0	0	0	5	13	0	0	0	0	0	1	2	4
Lus10042791.g	0	0	0	0	0	0	0	0	0	0	0	0	0	0	0	0
Lus10032705.g	627	595	660	789	1319	1308	1368	1262	932	845	905	1093	1310	1085	1071	1185
Lus10031227.g	12	11	7	11	8	5	14	14	37	29	25	26	11	6	20	35
Lus10037085.g	27	28	92	45	76	26	39	20	30	21	41	13	179	81	102	87
Lus10034104.g	520.71	563.51	495.18	556.14	546.22	479.58	621.03	575	731.93	561.69	498.21	656.56	688.92	595.34	660.43	709
scaffold353.46	976	915	1023	1495	6045	2259	645	71	1622	1429	837	1266	2809	4783	369	395
Lus10040642.g	3	2	4	2	11	22	20	8	5	6	6	1	18	8	24	10
Lus10016663.g	76.15	46.13	23.05	34.96	60.83	33.61	68.59	39.49	53.19	44.51	79.88	55.37	59.37	25.58	22.72	32.63
Lus10001767.g	144	152	108	102	131	90	268	260	293	274	238	308	95	76	164	186
Lus10024541.g	0	0	0	0	0	0	0	0	0	0	0	0	0	0	0	0
Lus10008765.g	0	0	0	0	0	0	0	0	0	0	0	0	0	0	0	0
Lus10005460.g	37	43	65	47	63	84	58	50	78.91	66	70	87.01	77	63	81	95
Lus10031090.g	54	54	41	64	31	44	90	79	22	40	64	80	40	39	100	88
Lus10030863.g	0	1	0	0	0	0	0	0	0	0	0	0	0	0	0	0
Lus10015223.g	129	90	100	89	251	218	211	170	187	199	179	195	237	211	180	195
Lus10009485.g	0	6	1	2	2	1	8	5	5	4	6	5	0	0	11	5
Lus10031764.g	18.35	13.61	21.2	8.38	17.16	19.51	8.47	26.91	23.78	19.93	28.51	40.73	17.39	23.09	23.16	39.67
Lus10016467.g	137	141	124	291	1251	485	178	36	144	153	172	98	1007	681	26	85
Lus10001455.g	67	38	14	53	75	29	184	100	172	108	63	104	79	10	194	131
Lus10041538.g	0	0	0	0	0	0	0	0	0	0	0	0	0	0	0	0
Lus10023806.g	0	0	0	0	0	1	0	2	3	1	0	0	0	1	0	1
Lus10004926.g	702	597	684	688	1959	2384	1822	1456	1612	1594	1692	2065	2506	1728	1826	2307
Lus10024375.g	36.72	26.49	13	36.39	14	31.01	20.94	22	65.97	56.86	38.79	67.37	24	17.46	17	19
Lus10035799.g	68	76	54	59	47	32	12	15	99	69	56	55	27	31	25	26
Lus10032400.g	0	0	0	0	0	0	4	0	0	0	0	2	0	0	2	1
Lus10025347.g	66	53	68	57	65	122	104	76	244	185	218	262	95	72	131	149
Lus10023440.g	439.01	337	260	263	381.2	336	640	653	687	452	238.01	323	305	295	459	615
Lus10007023.g	21	19	17	37	26	39.97	21.79	37	19	18	26	24	21	16	22.03	20
Lus10031142.g	5	2	3	4	5	4	2	1	0	0	2	4	7	4	1	3
Lus10037360.g	1656.62	1701.42	1235.15	1651.74	839.97	695.8	2064.96	1665.52	2671.56	2102.94	1975.32	2833.97	863.98	569.88	1451.95	1543.61
Lus10011881.g	72	94	168.98	188	117	118	117	66.9	143.99	151.96	128	194	138	112	128	130
Lus10003105.g	0	0	0	0	0	0	0	0	0	0	0	0	0	0	0	0
scaffold313.6	134	133	131	134	56	78	91	79	251	214	209	317	54	57	65	117
Lus10019799.g	2	0	0	2	2	3	10	2	2	2	0	0	1	5	2	4
Lus10032323.g	0	0	0	0	0	0	0	0	0	0	0	0	0	0	0	0
scaffold306.6	183.59	141.73	236	154	166	245	284	365	455.09	336.99	286	347	205	191.6	264	431
Lus10009846.g	0	0	5.39	0	0	0	0	0	0	0	0	0	0.16	8.8	0	0
Lus10007031.g	137.01	143	89	89.07	160.01	166	188	193	462.71	329	241.19	293.61	167.79	124.23	172.78	233.76
scaffold743.19	15	14	7	10	91	228	1217.34	1522.07	321	111	157	164	67	28	814.14	767.02
Lus10031830.g	16	14	24	22	69	86	62	66	33	34	46	58	64	69	69	48
Lus10010475.g	0	0	0	0	0	0	0	0	0	0	0	0	0	0	0	0
Lus10019648.g	22	22	30	8	27	18	27	57	86	55	58	53	29	27	32	33
Lus10014010.g	0	1	0	0	0	0	4	0	1	0	1	0	0	1	0	1
Lus10026816.g	5	3	7	2	3	2	2	2	4	5	0	2	0	8	3	10
Lus10010758.g	3786	3433	2673	3583.99	2652	2156	2173	2064	3494	3424	1790	2519	2028	2377	2162	3230
Lus10017378.g	158	149	81	144	7	16	33	36	122	131	157	253	18	13	30	55
Lus10034971.g	0	0	0	0	0	0	0	0	0	0	0	0	0	0	0	0
Lus10040088.g	0	0	0	0	0	0	0	0	0	0	0	0	0	0	0	0
Lus10032538.g	309.63	285.16	281.05	285.25	382	484.34	614.37	513.05	677.91	557.99	392.86	592.62	501.32	472.58	564.82	530.16
Lus10006706.g	35.99	24	27.99	32.98	22	22.27	34	28.82	56.99	48.31	39.2	60.2	23.22	9	43	44
Lus10040095.g	583.19	506.09	594	651	1214.8	1307	1606	1255	819.13	754	796	923	1238.8	914	1318	1470
Lus10027862.g	0	0	0	0	0	0	0	0	0	0	0	0	0	0	0	0
Lus10037728.g	1	1	13	0	1	0	0	1	0	0	0	0	0	0	6	0
Lus10028891.g	245.6	200.35	414.35	260.01	450.02	276	80.38	103	151.99	85	90	111	378.48	267.93	100	128
Lus10027623.g	208.91	218.01	307.62	273.92	710.29	508.03	424.74	417	412.01	238	261.01	302	929.25	261.68	331	334.7
Lus10021610.g	421	278	117	368	253	228	1231	626	1080	1256	953	1046	206	223	459	682
Lus10013988.g	143	168	94	100	53	47	170	130	322	225	282	379	91	20	97	156
Lus10038379.g	376	342	640	543	672	729	1197	860	946	876	761	921	1015	811.37	1321	1380.14
Lus10033929.g	0	0	0	0	0	0	0	0	0	0	0	0	0	0	0	0
Lus10035987.g	65	51	65	60	197	188	267	168	231	218	134	168	109	120	186	156
Lus10006008.g	0	0	0	0	0	0	0	0	0	0	0	0	0	0	0	0
Lus10028689.g	82	110	343	220.47	113	97	27	15	46	95	150	199	373	219	51	139
Lus10032367.g	265	226	198	266	281	235	198	135	300	269	244	276	186	222	172	204
Lus10031274.g	0	0	0	0	0	0	0	0	0	0	0	0	0	0	0	0
Lus10012887.g	307.56	248.19	253.53	364.19	277.4	284.68	237.8	210.75	228.18	215.09	277.2	313.51	279.55	363.43	240.41	339.34
scaffold292.16	115	62	62	49	59	59	181	104	100	113	69	127	69	70	125	125
Lus10043039.g	37	47	95	132	4	6	0	1	7	7	47	51	11	33	0	3
Lus10002560.g	3453	2935	2129	3642	1933	2556	1139	970	468	435	541	708	2269	2068	1310	1531
Lus10021275.g	315.73	242.47	276.44	315.72	285.57	385.59	1126.1	1159.92	555.65	519.88	340.71	491.03	277.21	214.67	868.5	844.56
Lus10000424.g	0	0	0	0	0	0	0	0	0	0	0	0	0	0	0	0
Lus10010761.g	23.88	16	91.22	40	116.56	99.12	60.06	55.02	51.8	44	26.29	29.09	319.5	275.52	138.34	100.63
Lus10011009.g	217	211	178	219	323	332	391	267	370	330	268	329	247	221	343	323
Lus10025499.g	234.99	230	174	207.97	114.03	123.08	215	179.96	476.14	362.96	318.82	451.64	121	133	191	202.58
Lus10043140.g	186	148	211	201	225	312	298.97	266	328	286	283	351	279	241	337	339
Lus10009664.g	259	198	215	286	285	319.98	355	282.97	247	193	234	209.54	358	366	340	327.99
Lus10026236.g	0	0	0	0	0	0	0	0	0	0	0	0	3	0	0	1
Lus10011403.g	65	68	77	95	27	8	73	43	47	28	38	39	13	10	28	26
Lus10043408.g	83.03	100.99	79	110	368.93	259.11	824.5	553.99	455.97	445.19	344.98	379.94	296.93	268.12	565.98	465.19
Lus10032309.g	9	9	24	22	8	13	74	7	26	42	13	11	22	10	20	22
Lus10022509.g	272.87	220.35	313.1	384.07	342.88	298.86	275.83	221.79	288.88	386.8	356.64	450.58	444.44	321.47	293.55	385.07
Lus10029625.g	2	3	0	0	1	1	18	6	11	7	7	2	5	1	3	3
Lus10023110.g	60	36	27	50	7	6	3	21	41	32	15	26	5	8	3	30
Lus10030556.g	179	0	121	161	154	190	166	135	192	133	169	179	185	166	174	186
Lus10012198.g	1250.02	1139.64	1121	1623	1648.29	1591	1794.2	1340.69	1878.82	1567.25	1586	1804	1757	1432	1887	1781
Lus10038894.g	0	0	0	0	2	0	1	0	0	0	0	0	0	0	0	0
Lus10029001.g	368.7	378.03	408.99	459.99	964.68	861.45	486.82	405	444	458.04	358	448.01	994.01	704.01	494.01	506
Lus10038659.g	756	623	621	770	267	627	263	218	302	252	274	258	527	537	471	464
Lus10019704.g	2	0	0	0	0	3	2	1	2	5	0	2	2	0	3	6
Lus10032644.g	185	197.59	135.96	175.9	125	128.94	363.25	196	296.89	264.3	213.82	229.46	110	88.75	240.8	243.38
Lus10018410.g	166	140	112	145	169	159	127	107	202	136	129	156	142	143	136	163
Lus10002330.g	1	0	0	0	1	0	2	0	1	3	3	7	4	0	10	0
Lus10026648.g	318	215.01	230	276	186.08	215	157.01	130.43	200.13	169	183	229.01	207	220	168	203
Lus10038535.g	78	84	72	93	57	70	131	111	157	166	148	141	78	50	94	94
Lus10034213.g	632	544	388	487	867.15	1012.95	1399.41	1286	867	785.41	541.35	598	815	681	1083	1134
Lus10006792.g	149	122	228	249	259	300	1379	976	1400	1339	1121	1223	541	499	1604	1334
Lus10042674.g	272.31	279.49	293.55	377.37	546.22	563.81	875.13	1012.31	984.97	755.58	683.92	851.97	732.37	538.81	769.69	1010.59
Lus10042064.g	58.98	55.98	247.85	85.3	253	72.76	472.7	367.31	279.53	201.03	159.28	191.84	305.35	173	478.62	879.88
Lus10010135.g	505	472	573	571	343	291	560	357	808	987	911	889	348	274	428	404
Lus10020172.g	7	9	2	6	34	105	50	80	19	21	20	17	31	29	35	49
Lus10036073.g	128	109	87	121	263	213	222	153	199	186	125.98	218	294	233	165	184
Lus10021583.g	687	741	374.99	485	859.01	570	1024	534.97	696.69	756	626.99	856.99	577	286	404	385.08
Lus10011992.g	0	0	0	0	0	0	0	0	0	0	0	0	0	0	0	0
Lus10003289.g	2642	2199.74	1687	2353	1264	1063	535	533.02	1248	1000	991	1307	1079	1350	672.01	1153
Lus10019084.g	816	746	657	812	800	1019	1652	1495	1477	1200	1171	1533	946	900	1243	1927
Lus10030805.g	107	73	270	284	2745	1552	364	204	143	108	238	130	5394	2579	473	439
Lus10037615.g	1	8	7	4	0	3	0	7	10	0	8	6	1	1	7	10
Lus10043163.g	27	25	12	21	7	20	66	122	156	133	58	77	0	7	16	73
Lus10027939.g	238.34	162.7	184.86	246.7	276.81	286.52	522.64	331.86	517	509.49	314.99	477.61	350.57	293.62	424.72	394.46
scaffold245.7	4.68	7.7	5.33	7.46	9.39	19.78	0	1.23	5.06	8.07	16.97	10.12	10	2.66	2.23	2.56
scaffold540.57	71.86	58.35	37.26	29.77	46.08	41.52	72.55	58.58	57.89	43.66	31.06	59.57	93	45.28	29.59	58.7
Lus10003955.g	196.59	202.67	127	187.91	159.31	143	325.73	243.52	343.87	284.1	305.16	375.99	157.64	156.68	520.42	383.62
Lus10010004.g	3	1	0	0	3	3	5	4	0	2	1	0	0	0	0	1
Lus10013261.g	122.19	83.84	117	149	55.22	71	186.46	170.62	217.38	155.07	162	250	74	100	116	119
Lus10028973.g	133	119	102	148	107	91	103	99	176	125	92	168	106	93	97	137
Lus10009765.g	292	235	266	254	526.6	536	905.78	677.01	749	588	505.55	614.6	607	491.54	871	969
scaffold420.78	33	11	33	21.53	35	30	61	76	45	39	28	34	29	28	58	33
Lus10008764.g	9	5	4	8	10	18	27	17	68	54	20	12	12	14	20	27
Lus10040464.g	354	293	462	372	642	580	790	590	520	538	415	463	921	753	854	883
Lus10031810.g	3	0	18	1	23.45	2	2.13	1	0	2	3	0	120.35	16	18	31.9
Lus10009959.g	103	86	48	45	139	69	5	5	1	6	9	5	58	89	5	12
scaffold123.123	15.25	28	24.23	33	28.68	29.88	23.31	23.04	88.97	21.08	47.82	39.67	49.92	55.13	40.79	61.97
Lus10018996.g	0	0	0	0	0	0	0	0	0	0	0	0	0	0	0	0
Lus10028305.g	86.4	85.51	62.09	43.8	47.42	49.45	114	84.57	169.1	136.48	137.63	199.7	86.37	32.94	71.38	123.65
Lus10009033.g	0	0	0	0	0	0	0	0	0	0	0	1	0	0	0	0
Lus10005051.g	265.91	266.48	243.62	285.79	484.22	550.11	614.69	586.71	592.87	378.99	490.36	532.62	393.26	438.32	520.75	557.76
Lus10004530.g	0	1	0	0	0	0	0	0	0	0	0	0	0	0	0	0
scaffold1558.4	0	0	3	0	1	16	1	0	0	2	0	1	18	12	1	4
Lus10020167.g	92	88	86	91	46	48	86	98	129	115	141	163	48	64	60	73
Lus10006671.g	460	414	449	513	836	694	1466	1302.99	844	834	629	632	597	734	1472.91	1339
Lus10005782.g	73	64	64	74	66	65	76	55	129	115	86	86	106	70	102	113
Lus10021875.g	270	179	128	126	304	179	338	201	346	318	244	266	239	104	192	191
Lus10036320.g	192	162	167	248	81	137	137	160	259	167	164	254	138	156	183	236
Lus10022095.g	44	20	16	26	36	33.01	58	81.09	87.17	54	48	51.1	33	39	46	103
Lus10015417.g	115	132	136	174	158	144	259	149	313	351	296	401	188	149	245	222
Lus10000169.g	0	0	0	0	0	0	0	0	0	0	0	0	0	0	0	0
Lus10030053.g	131	73	76	99	10	15	35	24	74	50	92	129	15	21	31	58
Lus10015730.g	0	0	0	0	0	0	0	0	0	0	0	0	0	0	0	0
Lus10014619.g	63	48	55	85	95	113	127	127	127	103	85	126	112	153	165	119
Lus10002267.g	0	0	0	0	0	0	0	0	0	0	0	0	0	0	0	0
scaffold380.18	1291	1015	1063	1114	523	989	1120	1239	1976	1419	1499	1839	924	1334	1997	2732
Lus10025545.g	2	11	41	30	49	30	174.98	129.37	136.38	112	58	30	142.81	50	183.9	351.05
Lus10008432.g	1966	1904	1582	2128	1221	1011	3294	1996.99	4383	4114.99	3275	3985	1263	1157	1903	2015
Lus10000157.g	0	0	0	0	0	0	0	0	0	0	0	0	0	0	0	0
Lus10032812.g	0	0	0	0	0	0	0	0	0	0	0	0	0	0	0	0
Lus10042308.g	7	4	1	8	6	6	27	59	29	30	14	21	1	3	13	23
Lus10017412.g	78	60	79	76	19	24	24	33	55	49	85	108	22	19	26	22
Lus10038551.g	0	0	0	0	0	0	0	0	0	0	0	0	0	0	0	0
Lus10037274.g	1	1	0	0	1	4	1	0	7	4	2	4	6	0	3	1
Lus10042607.g	34	35	52	52.01	26.01	48	55.01	59	50	69	35	54.46	73	54	59.77	57
Lus10029310.g	0	0	0	0	0	0	1	1	0	0	0	0	0	0	0	0
Lus10015920.g	0	0	0	0	0	0	0	0	0	0	0	0	0	0	0	0
scaffold687.76	26.92	8.09	5	2.56	6.88	9.93	13.32	15.56	24.03	3.36	0.3	8.32	16.91	7.16	14.5	21.75
Lus10008088.g	499	519.77	369.75	480	224	201	297	290	542	453.78	414	565	190	197	228	284
scaffold461.36	274.43	227.53	429.38	340.02	461.9	843.58	385.41	549.76	674.2	432.88	415.04	551.74	992.59	784.7	750.85	868.93
Lus10006581.g	545	428	589	655	301	299	400	317	322	265	353	490	356	326	335	415
Lus10022495.g	1602	1283	1470	1641	629	365	2254	943	1976	2070	1398	1555	460	498	974	1163
Lus10013446.g	6	2	3	6	2	7	14	3	13	1	5	12	3	2	3	8
scaffold391.5	1	0	0	4	2	0	10	6	17	8	7	13	0	0	7	6
Lus10035823.g	233.98	219.98	188.99	159.57	156.99	137.92	284.71	296.89	573.94	464	264.94	346.19	75.92	118.99	105.89	215.86
Lus10000420.g	0	0	0	4	1	0	2	1	0	0	0	0	4	0	0	4
Lus10010394.g	0	0	0	0	0	0	0	0	0	0	0	0	0	0	0	0
Lus10013098.g	11	10	2	2	18	21	71	64	127	107	7	10	4	0	4	72
Lus10040380.g	27	31	4	9	36	99	97	28	10	16	7	2	26	9	39	55
Lus10038815.g	25	29	171	50	147	97	122	33	34	33	40	33	339.68	211.99	225	166
Lus10022541.g	420	411	430	478	217	235	85	49	56	39	84	66	112	156	63	71
Lus10036983.g	36.32	33.77	1	2	36.6	0	29.99	25.01	61	46.17	2	2.96	2	0	0	37
Lus10001407.g	0	0	0	0	0	0	0	0	0	0	0	1	0	0	0	0
Lus10022656.g	2	0	3	0	0	0	0	0	2	6	1	10	1	0	9	0
Lus10002979.g	0	0	0	0	0	0	1	0	0	0	0	0	0	0	0	0
Lus10011273.g	0	0	0	0	0	0	0	0	0	0	0	0	0	0	0	0
Lus10035654.g	1	6	2	2	3	4	1	14	4	0	4	6	1	3	3	7
Lus10025809.g	1568.69	1310	1226.03	1635.67	1289	1071	486.99	503	1445.5	1209.85	1747.98	1983	1007	1366.99	823.46	1098.96
Lus10000587.g	171	145	170	214	175.96	199	242	218	181	166	167	172	287	269	285	343
Lus10031135.g	101	78	102	116	114	116.81	155	171	193.33	127.89	172	167	103	119	127	167.79
Lus10032547.g	53	65	76.64	67	91	112	158.13	116	161	129.69	74.87	108.4	114	121	105	125
Lus10028586.g	12	17	20	12	4	16	2	7	7	10	15	15	6	8	3	5
Lus10033364.g	0	0	0	0	0	0	0	0	0	0	0	0	0	0	0	0
Lus10022593.g	217	223	183	252	306	249	375	282	328	294	269	337.98	362	271	293	393
Lus10001721.g	92	79	88	121	112	144	271.01	187.84	211.07	136.83	146.55	180	163	149.04	221.02	229.01
Lus10025195.g	45.92	40.44	33	44	71.72	144.03	122.31	134	123	89.56	77.34	81	45	49	66	146
Lus10004727.g	1	0	2	0	0	1	0	0	0	0	0	0	0	0	1	0
Lus10041441.g	32	25	12	16	69	39	84	72	118	91	76	121	32	80	63	57
Lus10015249.g	0	0	0	0	0	0	0	0	0	0	0	0	0	0	0	0
Lus10011818.g	44	45	40	56	52	61	17	15	47	33	32	39	46	56	31	39
Lus10040296.g	97.6	73.34	75	90.01	96.01	112	139	130.1	252.53	176.93	145.03	207.61	92.03	96.81	116.49	188
Lus10015536.g	211.51	193	165.06	180.1	123.02	170	267.05	227.01	383.16	216.42	280.29	320	235	197.64	344.26	443.63
Lus10041710.g	34	30	34	33	12	26	7	7	21	20	16	36	14	5	7	15
Lus10027287.g	0	1	1	0	1	1	0	2	0	2	0	0	1	0	3	1
scaffold177.23	0	6.7	0	0	0.03	0	29.73	0	0	0	0	0	0	0	0	0
Lus10011342.g	44	36	36	36	6	5	22	24	42	47	65	40	10	20	17	32
Lus10031144.g	0	1	0	0	6	3	17	7	3	7	3	2	3	5	60	58
Lus10035959.g	107	100	78	107	172	246	213.01	151	190	161	101	123	147	146	138	230
Lus10010876.g	0	0	0	0	0	0	0	0	0	0	0	0	0	0	0	0
Lus10008820.g	131	130	126	122	124	197	302	302	407	294	275	308	161	200	243	353
Lus10008113.g	87	83	53.51	68.99	265.88	191	304.01	172.01	95.71	72.56	78.69	76.57	372.68	210.56	137	159.77
Lus10022343.g	0	3	1	2	0	0	6	3	0	0	0	0	3	3	2	1
Lus10022869.g	39	47	55	69	30	44	50	53	131	85	126	132	45	32	47	69
Lus10003341.g	106	102	75	107	138	61	11	0	12	11	18	27	113	115	8	13
Lus10029099.g	781	796	563	836	434	384	281	245	268	197	213	272	302	386	314	361
Lus10005136.g	0	0	0	0	0	0	0	0	0	0	0	0	0	0	0	1
Lus10001341.g	46	61	30	59	23	28	9	13	24	38	18	30	29	10	5	8
Lus10025446.g	3742	3095	10903	9971	611	325	665	91	9140	10166	7647	10441	1171	3611	1038	1091
Lus10035565.g	22	30	15	40	29	7	1641	1065	1928	1449	607	465	16	33	338	615
Lus10024209.g	0	0	1	0	0	0	0	0	0	0	0	0	2	1.47	0	0
Lus10001432.g	0	0	0	0	0	0	0	0	0	0	0	0	0	0	0	0
Lus10041085.g	121	95	91	98	66	94	84	110	202	178	168	157	61	56	108	138
Lus10038426.g	0	0	1	0	2	0	0	0	1	2	1	0	4	2	0	1
Lus10020859.g	5	3	0	0	0	0	0	0	11	7	1	0	1	3	1	0
Lus10027375.g	21	17	23	21.99	82	84	85	78	53	31	54	64	104	92.44	123.56	92.09
Lus10022461.g	133.36	113.69	136.98	150.03	184.87	176.93	226.07	166.95	297.67	198.4	189.9	278.58	206.35	180.67	281.35	329.73
Lus10016857.g	8	9	14	6	9	10.99	32.35	26	30.89	27	24.99	30	11	22	42.95	42.8
Lus10030774.g	0	0	0	0	0	0	0	0	0	0	0	0	0	0	0	0
Lus10038598.g	18	6	5	12	3	14	18	29	31	40	23	19	5	3	20	24
Lus10011738.g	47	70	34	32	305	262	152	190	267	210	200	327	298	113	176	403
Lus10033607.g	568.52	623.21	466.34	554.65	268.43	210.75	470.48	438.67	991.55	762.76	661.65	867.46	263.7	214.36	345.1	466.01
Lus10021637.g	11	8	9	9	21	19	8	3	12	13	1	8	11	14	20	15
Lus10020478.g	104	83	80	102	136	163	165	152	196	170	159	240	147	93	148	216
Lus10021206.g	4	0	0	0	0	0	0	1	0	4	0	0	0	0	1	0
Lus10006613.g	197	185	107	150	218	189	306	386.84	510	377	355	356	270	222.94	307	348
Lus10009482.g	16	14	30	21	6	22	32	22	60	26	28	55	21	16	42	49
Lus10027436.g	252	265	219	280	271	204	984	656	1100	848	774	1015	219	210	820	773
scaffold25.154	10	7.44	2	6	1.62	0	7	0	7	5	8.72	3	0	6	1	2
Lus10007598.g	0	2	3	1	0	1	1	2	0	0	1	0	7	2	3	4
Lus10029888.g	25	30	17.78	27	18	15	23	13	36	30	54	51	19	12	25.36	32
Lus10037759.g	739	677	846	869	757	769	769	556	674	600	629	682	940.23	767	582.45	780
Lus10030985.g	7	3	19	5	5	6	4	10	9	7	20	28	11	2	21	9
Lus10004518.g	0	0	0	0	0	0	0	1	0	0	0	0	0	0	0	0
Lus10012141.g	241.77	232.46	185.38	251.72	401.65	329.57	706.83	496.64	610.08	530.76	435.07	533.71	355.23	243.49	442.27	447.63
Lus10039080.g	70	82	114	117	82	76	150	135	154	128	108	148	143	109	133	139
Lus10033933.g	321	328	306	304	226	268	300	234	533	304	384	450	308	189	259	362
Lus10022562.g	15	60	47	37	102	164	149	17	22	11	49	37	417	1265	638	161
Lus10020144.g	277.21	247	233.04	325.66	191	269.01	591.01	598.53	569.32	467	473.77	570.61	259	245	652.01	652
Lus10011592.g	0	0	0	0	0	0	0	0	0	0	0	0	0	0	0	0
Lus10038562.g	2	0	0	0	0	0	0	0	0	0	0	0	0	0	0	0
Lus10034748.g	26	16	37	10	11	11	3	17	25	6	10	18	10	22	8	12
Lus10017148.g	26	38	60	67	77	61	110	113	111	116	131	145	40	48	118	98
scaffold102.12	70.83	60.42	80	78	116.88	151.31	390.86	292.02	268	225.24	247	294.95	186.69	116.67	415.21	290.71
Lus10037288.g	6	5	13	7	1	0	2	6	15	23	23	17	4	6	4	5
Lus10007993.g	426.74	430.72	261.63	406.94	491.92	436.48	1060.33	688.1	897.92	794.89	592.59	909.8	397.89	285.4	564.4	566.81
Lus10029051.g	40	53	78	110	1153	1571	957	839	23	28	20	20	1005	745	1151	773
Lus10032277.g	55.56	75	117.81	74.81	41.68	62.36	118.15	40	46	85.18	70.92	82.94	139.1	173.78	175.46	106.97
Lus10028410.g	0	0	0	1	3	2	15	2	6	8	2	2	1	0	3	3
Lus10018809.g	0	0	0	0	0	0	0	0	0	0	0	0	0	0	0	0
Lus10011046.g	399.98	313.22	422.05	447.97	97	139	254	250	694	406.42	561.94	691.56	232	232	439	551.32
Lus10022792.g	18	8	17	8	27	14	51	34	31	24	11	18	59	11	58	34
Lus10021989.g	90.12	76.49	63	70	224.44	147	432.01	201.02	178.17	189	148.67	174.59	122	95.01	184.68	137
Lus10000173.g	0	0	0	0	0	20.24	0	21.25	0	0	0	10.18	0	32.95	13.44	65.75
Lus10012721.g	4	12	12	8	7	10	25	9	21	27	12	19	9	8	29	11
Lus10006608.g	0	0	0	0	0	0	0	0	0	0	0	0	0	0	0	0
Lus10004565.g	1065.53	969.91	885.98	1393	3669.12	3622.9	2494.01	2576	1044.99	702	670	859.31	2795.44	4823.01	4198	4952.99
Lus10013387.g	0	2	2	0	0	1	0	1	0	0	0	0	1	0	2	1
Lus10005057.g	948.37	934.89	788.62	1115.68	950.78	1000.35	1717.01	997.95	1200.31	1237.11	1213.24	1540.99	912.26	771.54	1274.75	1244.21
Lus10000942.g	0	0	0	0	0	0	0	0	0	0	0	0	0	2	1	1
Lus10009562.g	330.12	328.79	218.53	275.47	186.82	165.22	102.96	45.99	143.2	126.98	137	125.78	140.1	163.01	98	141.97
Lus10003830.g	0	0	0	0	0	0	0	0	0	0	0	0	0	0	0	0
Lus10034896.g	0	0	0	0	0	0	0	0	0	0	0	0	0	0	0	0
Lus10003006.g	1	7.75	2	1	0	0	2.92	6	3	3	9	0	0	0	2	1
Lus10034365.g	13	6.48	13.07	17.03	11	26	5	8	6	5.56	15.32	9.39	19	12	10.82	7.4
Lus10022944.g	78.34	69.71	17.66	42.11	41.99	16.15	84.61	19.15	51.15	68.95	70.16	61.38	16.59	7	23.13	23.25
Lus10020671.g	142	130	206	177	191	193	447	453	581	489	394	545.15	227	319	561	606.01
Lus10034909.g	624.71	625	521	554	403	417	589	677	1071	778.03	686	889	503.67	383	457	616
Lus10033382.g	2455.75	2343	2005	2622.01	2799	2765	8739	6484	6895	6669.8	5686	6183.99	2599	2450	6789	7054.97
Lus10003669.g	36	30	53	57	63	61	76	54	138	110	90	101	70	60	93	111
Lus10001622.g	0	0	0	0	0	0	0	0	1	0	0	0	0	0	0	0
Lus10002966.g	933.01	839.49	781.48	1056.48	1031.43	1027	1042.99	755	851	805.88	778.19	988	1033	844	739	994
Lus10007251.g	18	38	87.98	51	95	43	137	30	27	30	31	14	163	63	124	79
Lus10019892.g	11	17	37	21	43	52	39	40	23	19	20	35	60	37	33	56
Lus10040876.g	0	0	0	0	0	0	0	1	0	0	0	0	0	0	0	0
Lus10032428.g	0	0	0	0	0	0	0	0	0	0	0	0	0	0	0	0
Lus10003594.g	638	634	635	744	563	496	1571	1136	1636	1523	1005	1238	678.02	480	1170	1077
Lus10029096.g	17	9	3	23	22	26	7	16	11	5	16	15	18	21	12	6
Lus10011193.g	64	76	123	66	386	257	420	360	265	243	164	157	626	425	438	524
Lus10025106.g	0	0	0	0	0	0	0	0	0	0	0	0	0	0	0	0
Lus10008133.g	1190.95	1162.19	1429.59	1702.38	554.1	795.29	714.39	709.37	1267.46	916.45	1208.64	1439.05	989.78	1093.11	830.57	1183.33
Lus10001896.g	10	8	10	24	19	19	27	23	8	17	9	20	28	19	20	15
Lus10021378.g	135	111	154	129	65	68	52	52	205	175	191	200	130	99	42	126
Lus10036818.g	0	0	0	0	0	0	0	1	1	1	0	0	0	0	0	2
Lus10029624.g	36	39	37	51.5	82	62	86.83	63	71	68	96	82	75	25	45	82
Lus10012613.g	0	0	0	0	0	0	0	0	0	0	0	0	0	0	0	0
Lus10028412.g	143	172	126	154	263	197	381	242	365	337	289	362	256	163	234	253
Lus10026717.g	164	151	173	202.15	274	377	764	705	535	414	378	474	354	364	664	804.47
Lus10004094.g	0	0	0	0	0	0	0	0	0	0	0	0	0	0	0	0
Lus10031122.g	147	123	111	153	12	14	0	0	2	1	5	5	23	35	0	0
Lus10034877.g	61	57	41	56	39	48	41	54	80	64	67	71	39	49	48	67
Lus10043221.g	123	144	102	103	120	89	112	67	65	46	79	75	133	108	103	131
Lus10027657.g	302.46	321	285	340	581.87	616.92	781.27	579	567	571.12	512	647	488.47	436.09	722.33	657
Lus10017846.g	296	299	313	369	312	380	825	519	584	513	578	702	514	374	794	752
Lus10003072.g	0	0	0	0	0	0	0	0	0	0	0	0	0	0	0	0
Lus10003090.g	42	43	45	57	52	62	52	34	30	31	45	60	43	63	39	45
Lus10010133.g	17	13	13	26	216	171	103	90	36	37	27	23	144	49	79	77
Lus10015215.g	3.71	4	8	7.01	3.4	11	15	8.99	8.02	9	4	4	7.01	6	20.96	11.04
Lus10001445.g	22	20	23	21	10	17	79	47	79	73	58	48.99	33	24	47	47
Lus10032994.g	17	15	25	14	17	14	33	48	106	75	62	97	13	7	59	64
Lus10001633.g	39.56	61.02	38.31	21.65	7.37	14.2	50.22	44.22	96.78	118.36	107.59	82.08	19	10.11	32.99	63.25
Lus10039676.g	0	0	0	0	0	0	0	0	0	0	0	0	0	0	0	0
Lus10034284.g	0	0	0	0	0	0	0	0	0	0	0	0	0	0	0	0
Lus10009000.g	14	32	26	27	6	23	0	2	1	0	0	3	7	12	0	2
Lus10037680.g	264	274	256	316	380	383	317	289	389	318	245	255	451	374	369	341
Lus10003408.g	0	0	0	0	0	0	0	0	0	0	0	0	0	0	0	0
Lus10042380.g	21	13	27	18	26	29	17	14	41	27	26	38	38	34	16	26
Lus10000128.g	0	0	0	0	0	0	0	0	0	0	0.47	0	0	0	0	5.1
Lus10010958.g	238	222	211	193	197	211	242	214	342	291	336	395	222	181	224	265
scaffold977.111	47	38	71	61	35	77	76	140	162	90	82	80	88	106	107	157
Lus10001330.g	0	0	0	0	0	0	0	0	0	0	0	0	0	0	0	0
Lus10038421.g	189	221	246	240	248	304	379	365	582	423	425	480	337	244	355	429
Lus10032572.g	170	138	165	201	155	207	357.06	217	318	323	293.68	434	197	208	313.8	373.98
Lus10022390.g	100	115	113	131	133	131	174	138	195	161	119	187	148	119	125	168
Lus10015912.g	4	11	2	14	5	5	31	17	27	21	25	40	5	2	7	13
Lus10000634.g	352	293.97	274	355.96	243	276	528.92	554.2	827	608.98	619.12	667.18	259.99	246.05	586	667.02
Lus10019046.g	2	0	0	0	0	0	2	0	0	1	0	0	0	0	0	0
Lus10029726.g	2	1	1	1	2	7	6	7	12	19	9	12	0	0	0	1
Lus10020286.g	488	457	512	616	423	598	876	844	956	775	741	913	565	733	1181	1231
Lus10017144.g	11.65	10.03	20.93	59.9	8.24	18.89	8.78	14.2	4.86	1.58	9.12	8.43	11.71	16	54.85	10.79
Lus10041667.g	0	0	0	0	0	1	0	0	0	0	0	0	0	0	0	0
scaffold123.85	70	86.03	96.48	132	132.54	196	214.46	206.24	186.87	139.84	162	164	186.2	147.24	215.87	214.92
Lus10043383.g	0	0	0	0	2	1	13	5	0	2	0	0	0	0	4	2
Lus10030290.g	149.77	115.95	117.43	131.21	111.41	129.4	174.47	156.41	330.27	227.25	200.82	257.93	143.69	135.27	240.59	315.87
Lus10010851.g	14	13	4	11	11	5	10	7	7	14	9	16	10	9	23	7
Lus10015755.g	0	0	0	0	0	0	0	0	0	0	0	0	0	0	0	0
Lus10009998.g	0	0	0	0	0	0	0	0	0	0	0	0	1	0	0	0
Lus10009428.g	392	436	503	444	1220	423	1432	893	1479	1345	757	654.31	2262	464	554	675
Lus10030404.g	59	48.78	40	51	13	15	16	9	62	38	41	68	2	11	16	25
Lus10004559.g	32	22.58	35.83	26.01	26	56.03	39.01	33	51.01	40.01	28.45	40.48	51.84	21.43	40	57
Lus10026097.g	843.86	785.18	664.24	812.71	707.44	652.62	427.63	326.78	420.72	335.77	453.16	459.64	1131.64	1577.81	681.11	739.72
Lus10038499.g	679.3	609	443.42	622.89	577.08	553.41	960.01	738	1238.5	1189	1045.87	1383.3	383.01	486.53	642	721.99
Lus10021903.g	22.01	17	19	24	45	21	14	26	27	28	11.57	12	22	32	14	27.16
Lus10013226.g	2	1	0	0	5	2	0	3	5	2	5	3	2	2	2	5
Lus10028583.g	85	76	97	148	65	73	14	35	19	28	36	38	94	109	41	65
Lus10021805.g	237.88	255.74	240.06	312.98	356.81	373.06	1581.31	930.68	973.64	898.41	607.2	827.73	306.18	225.31	1112.75	889.6
Lus10006835.g	1	0	0	0	3	1	4	0	0	0	0	0	0	0	0	1
scaffold1578.32	58	81	54	33	90	85	150	123	79	83	56	91	34	29	57	125
Lus10013737.g	446.95	477.2	551.61	618.93	938.21	543.8	1082.91	586.69	716.18	714.35	622.74	742.76	863.16	474.4	645.8	461.34
Lus10006162.g	970.68	986.66	752.04	1120.03	667.89	720.59	744.51	695.82	862.36	594.21	843.1	946.05	671.4	678.3	789.94	940.82
Lus10020403.g	53	53	34	87	42	63	63	23	28	15	17	17	69	65	32	41
Lus10030542.g	269.26	328.95	239.82	277.13	61.42	100.67	241.53	164.98	762.3	549.6	627.72	778.27	140.47	48.88	144.42	277.81
Lus10019203.g	0	0	0	0	0	0	0	0	0	0	0	0	0	0	0	0
Lus10004687.g	1	0	1	0	1	2	2	0	1	0	1	0	1	0	0	3
Lus10016079.g	374.52	322.97	418.35	450.15	844.74	792.24	1292.28	763.05	824.92	755	683.56	698.62	956.81	714.91	1138.58	988.66
Lus10008215.g	48	34	69	47	77	81	179	148	167	135	111	130	145	114	137	181
Lus10016760.g	154.11	135	122	140	110	122	181	177	260	172	177	215	113	135	156	184
Lus10012521.g	4	4	1	3	3	3	5	7	15	6	12	6	7	1	14	12
Lus10013977.g	0	0	0	0	0	0	0	0	0	0	0	1	3	0	0	0
Lus10009895.g	0	0	0	0	1	1	3	0	0	1	1	2	0	3	3	2
Lus10017616.g	212	197	252	393	531	1351	12776	21148	12649	10052	7596	5783	527	488	5866	5394
Lus10031611.g	357	326	315	331	404	513.88	591	527	574	471	443	600	402	398	395	579
scaffold302.12	151	143	111	159	119	115	163	115	364	264	240	277	126	100	136	177
Lus10038282.g	1	0	2	0	3	1	1	1	5	3	0	2	17	1	1	2
Lus10033514.g	973.87	891.23	808.98	1168.61	424.1	685.25	419.11	416.67	705.47	553.27	729.74	849.81	543.78	517.69	552.84	943.17
Lus10040907.g	0	0	0	0	0	0	0	0	0	0	0	0	0	0	0	0
Lus10029874.g	426.6	305	360.95	464	1216	1165	1051	976.02	829.23	613.03	519	750.25	1214	1487	1307.1	1488.99
Lus10007433.g	980	821	769.99	902.09	1122	970	1605	1128	1431	1136.03	1212	1439.16	1115	835	1470	1528
Lus10017847.g	0	0	4	0	5	15	0	0	1	0	0	0	21	14	1	1
Lus10031065.g	144	163	144.84	137	92	87	295	165	436	417	340.01	509	107	47	199	295
scaffold1207.1	0	1	0	2	5	0	0	1	3	0	0	2	0	0	1	4
Lus10038765.g	239	253	307	409	551	656	599	709	609	474	521	632	545	522	704	754
Lus10026056.g	2	0	6	3	2	2	0	0	2	0	1	2	10	5	0	4
Lus10009367.g	387.33	398.99	309.01	406	1146	1146.73	1081.01	716.41	773	870.96	763	791.02	1315.09	663	819.97	835
Lus10015651.g	0	0	1	0	0	1	0	0	0	0	0	0	6	0	0	2
Lus10037916.g	1102	926	786	993	775	1038	1394	1167	1214	1003	1030	1283	699	691.42	1092.99	1352
Lus10005934.g	145.01	97.31	118.51	137.58	453.64	469.77	500.68	478.9	333.74	322.55	337.54	391.88	639.32	510.53	414.98	546.65
scaffold161.14	2	8	12	5	6	12	4	8	35	30	17	28	16	10	14	7
Lus10025094.g	0	3	5	2.97	1	2	3	3	6.33	1	6.98	5	2.97	0	1	2.99
Lus10043236.g	53	56	78	59	126	111	203	169	137	122	96	119	142	113	176	147
Lus10024717.g	16	7	15	14	25	19	28	19	14	9	41	31	65	48	59	69
scaffold12.73	330	307	287	369	222	286	395	295	640	534	587	656	267	223	319	450
Lus10017789.g	48	41	26	32	20	13	9	4	19	2	26	26	8	5	0	5
scaffold74.16	12	11	14	19	21	21	17	29	46	34	35	56	20	30	32	43
Lus10005059.g	563.7	432.57	457.26	541.14	335.52	518.44	842.5	795.82	1156	917.73	702.3	892.48	557.49	524.55	1144.29	1257.82
Lus10041955.g	708	727	543	732	867	1008	497	551	386	286	320	346	841	672.83	457	689
Lus10039578.g	280.4	233.53	322.77	242.62	718.71	545.04	649.99	346	605.68	512.21	395.67	504.02	836.05	556	479.41	584.63
scaffold161.16	2	6	5	5	4	3	7	12	18	10	28	24	5	5	20	13
Lus10033009.g	0	0	0	0	0	0	0	0	0	0	0	0	0	0	0	0
Lus10026846.g	369.97	355.68	351.59	438.47	444.61	557.53	773.84	604.96	1221.32	949.74	780.71	994.11	552.65	488.57	666.68	997.87
Lus10019581.g	0	0	0	0	0	0	0	0	0	0	0	0	0	0	0	0
Lus10022876.g	39	47	41	46	27	44	85	36	72	62	61	74	32	34	36	43
Lus10014804.g	3	3	6	8	5	7	0	1	2	1	3	7	6	0	0	0
Lus10022480.g	167	130	83	121	83	92	86	86	96	80	97	140	93	89	58.97	119
Lus10008659.g	2	0	15	4	2	4	2	0	0	0	1	0	27	16	8	3
Lus10000011.g	36	25	23	18	28	30	116	80	137	96	87	107	33	46	88	83
Lus10003080.g	2971.28	2820.47	2444.58	2627.57	1789.22	1817.31	2480.64	2236.52	3638.52	2768.77	2567.6	3404.22	2108.98	1427.58	1747.79	2481.85
Lus10022016.g	0	1	4	0	0	7	0	0	1	0	0	3	2	0	0	0
Lus10021293.g	652.07	559.85	321.81	677.69	412.24	472.99	127.47	73	95.09	96.49	162.94	268.04	332	216	59	90
Lus10020293.g	33.31	43.71	52.41	25.25	31.08	39.73	87.16	56.66	83.37	80.8	49.41	83.78	40.63	18.2	47.11	51.75
Lus10030896.g	197	143	183	229	168	228	348	405	467	434	320	376	269	227	379	421
Lus10024827.g	0	0	0	0	0	0	0	0	0	0	0	0	0	0	0	0
Lus10014393.g	279.49	309.33	306.44	336.34	446.67	441.27	528.11	462.51	474.05	374	382.14	506.7	475.38	343.46	476.14	517.42
Lus10025894.g	0	0	0	0	0	0	1	0	0	0	0	0	0	0	0	0
Lus10012537.g	3	0	1	0	2	14	0	8	1	2	2	0	0	2	1	1
Lus10042440.g	0	0	0	0	0	0	0	0	0	0	0	0	0	0	0	0
Lus10002392.g	0	0	10	0	6	0	2	1	1	0	0	0	14	3	2	3
Lus10003564.g	0	0	0	1	0	0	0	0	0	0	0	0	1	0	0	0
Lus10028616.g	1783	1636	1479	1077	3169	2104	790	486	1054	812	786	777	2557	1868	819	685
Lus10013439.g	1684.2	1423.07	1025.01	1265.4	493.42	489	494.99	464.01	962.72	1066.01	1163.04	1571.55	502	506.01	386.02	602.12
Lus10000394.g	0	2	0	0	0	0	0	0	0	0	0	0	0	0	0	0
Lus10036181.g	198.75	181.61	123.47	202.31	245.74	246.9	149.86	120.96	85.94	97.66	122.43	166.97	267.12	187.21	232.01	150.55
Lus10020748.g	231	142	364	456	128	508	245	160	382	323	742	1036	576	417	752	1006
Lus10016903.g	0	0	0	0	2	1	12	16	1	0	0	0	1	1	0	0
Lus10025770.g	222	246	202	240	400	467	1044.03	1164	1077	767	645	797	369	359	786	1096
Lus10003396.g	9	29	90.76	52	12	6	63	19	66.56	46	45.41	39.27	82.64	56.71	105	131.63
Lus10014579.g	254.52	201	168	186	194	189.98	150.62	230	254.36	206.67	218.6	268.26	186	194	183.13	297.91
Lus10024961.g	244.99	199.06	199	246.01	439.94	470	558.67	505.61	276.01	183.02	183.73	234.88	482.92	343	547.99	568.02
Lus10021780.g	358	340	507	487	320	270	133	99	140	128	163	154	302	240	142	183
Lus10036125.g	105	135	116	139	114	122	205	137	187	179	221	279	145	99	138	168
Lus10013418.g	9.19	6.17	11.5	14	3.04	3.05	12.35	7.25	3.18	2.14	10.8	1.03	18.43	2.14	9.34	10.46
Lus10018714.g	0	0	0	0	0	0	0	0	0	0	0	0	0	0	0	0
Lus10022778.g	18	7	34	21	17	19	30	22	26	54	28	74	33	35	59	74
Lus10043089.g	261	199.52	229.6	272.64	124	145	357	285.42	494	502.61	378.55	510.45	134	168	283	408
Lus10015217.g	81	94	102.23	105	58	75	114	137	123	91	121	153	65	59	100.07	142
Lus10001582.g	32	23	62	32	56	108	85	117	138	64	77	97	81	63	114	137
Lus10032195.g	65	49	46	51	40	57	116	126	86	60	60	74	44	37	185	178
Lus10010185.g	0	0	2	0	1	0	2	4	5	3	3	3	4	2	0	8
Lus10043319.g	0	0	0	0	0	0	0	0	0	0	0	0	0	0	0	0
Lus10027219.g	170	122	154	139	175	161	560	425	613	591	540	589	209	206	505	581
Lus10018731.g	389.7	222.34	194.57	304.89	116.38	155.16	122.82	98.88	157.12	152.71	123.23	182.64	104.19	102.13	65.8	122.45
scaffold51.28	4.3	0	7.9	0	14.88	5.74	0	4.95	2.14	4.23	0	4.56	20.19	2.9	2.37	2.57
Lus10036556.g	0	0	0	0	0	0	1	0	1	2	2	0	0	0	0	0
Lus10034489.g	104.23	87	53	80	19	14	5	3	32	44	43	67	2	4	2	14
Lus10032313.g	147	174.25	151	186.27	373	351.52	1006.67	928.35	480.99	489.1	420	400.87	337.81	252	607.2	668.14
Lus10030164.g	0	0	0	1	0	0	0	0	0	0	0	0	0	1	0	0
Lus10005769.g	365	275	421	564	288	214	328	201	244	300	341	356	358	275	272	407
Lus10017170.g	99	108	172	101	934	20	573	110	56	383	58	6	1075	410	734	364
Lus10015844.g	422	412	375	416	479	435	810	644	671	600	526	683	496	423	527	627
Lus10004915.g	35.87	42.44	34.15	36.73	37.57	93.02	159.79	117.36	27.4	24.56	23.78	28.75	42.77	11.81	112.6	78.69
Lus10031722.g	9	6	9	8	9	3	8	3	4	0	0	0	19	3	7	6
Lus10016106.g	0	0	0	0	0	0	0	0	3	0	0	0	0	0	0	0
Lus10015327.g	391	369.02	305.99	325.54	280	303.99	506.39	281	578.4	596.32	474	520.78	294.5	178	356	386
Lus10006572.g	280.15	227	290	341.01	136	88	206	91	227	233	223.67	278	144.37	146	209	162.81
Lus10037857.g	88	96	72.24	76.17	64	112	41	48	102.78	78.98	96.21	110.89	108.05	108.7	65.35	89.66
Lus10029558.g	0	0	0	0	0	0	0	0	0	0	0	0	0	0	0	0
Lus10030961.g	452	470	481	565	845	825	680	548	542	477	459	517	806	683	592	649
Lus10010949.g	14	10	16	14	0	3	0	0	1	0	2	0	5	8	0	1
scaffold155.6	32.06	21.36	41.69	35.88	3.41	19.05	29.1	24.05	42.77	31.34	57.18	40.11	58.51	21.08	58.01	101.76
Lus10031860.g	63.47	66.42	62	66.5	51.22	86.29	157.31	120.86	97.34	102.95	85.45	113.3	49.68	26.98	123.78	194.81
Lus10004920.g	104.23	85.26	58.14	82.85	131.12	106.37	323.05	159.42	208.54	208.78	134.09	177.48	147.04	101.2	184.89	146.29
Lus10041947.g	396	367	435	363	217	326	201	190	472	384	456	517	219	231	229	344
Lus10037567.g	0	0	0	0	0	0	0	0	0	0	0	0	0	0	0	0
Lus10039346.g	0	0	0	0	0	0	0	0	0	0	0	0	0	0	0	0
Lus10030442.g	0	0	0	0	0	0	0	0	0	0	0	0	0	0	0	0
Lus10024684.g	109	112	131	143	263.17	291	331.16	259	271.98	246.02	232	272	271	220.02	287	255.92
Lus10021936.g	2	0	0	0	0	1	0	1	2	0	0	1	4	0	0	4
Lus10015551.g	953.37	938	726	1003	780	1060	678	474	877	787.99	843	943	674	513	448	650
Lus10014795.g	105	124.98	157.19	173.8	231	268.74	537.13	453.37	701.5	451	453.43	542.97	292	260.07	545	556.7
Lus10035932.g	3.8	3.66	3.92	0	6	0	11.93	6.33	17.37	47.43	16.71	22.19	0.7	0	0	14.03
Lus10027649.g	500.11	366	227.27	352.21	167.19	115.02	217.83	121.17	445.63	241.95	168.69	187.01	211.41	188.75	221.52	178.46
Lus10019599.g	2	3	10	2	3	5	9.02	15	4	4	4.08	5	1.96	7	16	31.77
Lus10007680.g	0	0	0	0	0	0	0	0	0	0	0	0	0	0	0	0
Lus10039236.g	0	0	0	0	0	0	0	0	0	0	0	0	0	0	0	0
scaffold906.1	80.41	47.94	14.85	3.71	55.12	16.54	61.53	36.69	33.92	30.6	14.74	21.45	32.2	14.27	9.29	114.38
Lus10038596.g	0	0	0	0	0	0	0	0	0	0	0	0	0	0	0	0
Lus10018222.g	475	516	582.01	707	872.9	1095	1047	982	938.01	744	691	814.01	1025	1044	1142	1302
Lus10011088.g	0	0	0	0	0	0	0	0	0	0	0	0	0	0	0	0
Lus10003240.g	318	278.02	314.6	382.99	414.99	411.99	704	616.8	751.69	525.35	424.98	630.97	435.99	460	692.19	760.46
Lus10017112.g	0	0	1	0	0	0	0	0	0	0	0	0	0	0	0	0
Lus10039782.g	802	777	379	558	1440	973	1547	983	1765	1427	936	1170	815	924	713	917
Lus10011283.g	183	200.99	180	187	202	242	380	276.07	312	237	261	358	218	183	264	305
Lus10034737.g	0	0	0	0	0	0	0	0	0	0	0	0	0	0	0	0
Lus10014819.g	2807	2508	1669	2314	932	884	684	648	1503	1717	1603	2012	764	1119	520	671
Lus10016458.g	0	4	2	4	1	2	45	23	148	148	68	44	3	1	18	7
Lus10014314.g	1	2	0	1	2	4	1	2	3	6	1	4	1	3	2	4
Lus10025720.g	71	61	140	166	89	189	149	134	280	205	225	273	177	173	344	315
Lus10029416.g	4.39	5	3.45	6.7	14	9.74	6.15	4.73	4.08	11.03	10	3.17	2	5.42	5.98	7.44
Lus10021475.g	25	38	13	25	15	28	16	14	1	0	10	9	18	15	10	20
Lus10010671.g	3858.32	3544.52	2594.78	3823.26	2900.31	2277.87	1511.94	1533	2964.99	2276.36	2546.59	3278.43	2471.68	3264.07	1936.22	3147.37
Lus10023342.g	0	0	0	0	0	0	0	0	0	0	0	0	0	0	0	0
Lus10005260.g	26	25.43	56.9	98.21	32.2	111.8	43.45	53.99	86.01	82.17	70.02	127.8	87.27	91.67	97.7	91.82
Lus10025480.g	5	6	11	10	7	7	11	4	8	1	6	14	13	8	8	7
Lus10001975.g	256	223	333	361	315	308	538	470	506	438	469	611.06	427	389	565	499
Lus10001627.g	267	241	258	290	202	190	373	355	436	302	341	463	221	138	218	349
Lus10025324.g	8	8	9	12	30	8	19	33	20	22	8	15	86	31	43	46
Lus10039590.g	34.04	19.95	44.7	36.66	32.89	37.01	79.4	115.83	161.01	107.89	101.06	117.08	22.54	22.01	77.94	91.06
scaffold680.41	0	0	0	0	1.01	1.03	16.27	7.21	1.04	4	0	0	2.01	0	9.08	3.2
Lus10036093.g	0	0	0	0	0	2	0	0	0	0	0	0	0	0	0	0
Lus10009059.g	402.99	499	711.82	496	1310.01	1661.94	632	550	638.99	558	475.92	490.98	1880.25	1391.41	534.92	716
Lus10041805.g	146	102	154	144	60	81	99	110.02	89.93	49.47	71	62	106	136.43	77.05	127.75
Lus10020810.g	0	0	0	0	0	0	0	0	1	0	0	0	0	1	0	0
Lus10033530.g	19	16	30	39	26	33	86	68.02	70	46	40	44	27	27	59	66
Lus10006545.g	3	0	5	7	0	0	0	0	0	0	0	0	0	0	0	0
Lus10029475.g	0	0	0	0	0	0	0	0	0	0	0	0	0	0	0	0
Lus10009860.g	1191	1158	715	885	390	359	559	418	894	840	849	1064	421	321	333	455
Lus10027930.g	29	26	22.6	20	30	18	28	15	12	5	13.01	27.11	12	9.22	17.35	23
Lus10017914.g	0	0	0	0	0	0	0	0	0	0	0	0	0	0	0	0
Lus10015158.g	0	0	0	0	0	0	0	0	0	0	0	0	0	0	0	0
Lus10042157.g	130	98	89	86	78	82	157	194	245	187	129	176	110	79	177	239
Lus10026511.g	0	0	0	0	0	0	0	0	0	0	0	0	0	0	0	0
Lus10020419.g	442	391	358	396	216	266	226	253	455	335	449	525	243	323	151	317
Lus10008623.g	164	144	138	152	146	196	155.95	145	284	205	266	282	150	161	169	204
Lus10025185.g	173	165	167	229	240	287	170.04	193	176.94	178	127	192	244	244	175	203
Lus10039367.g	44	41	35	47	29	49	91	54	87	99	84	50	50	26	46	31
Lus10026397.g	236	189	131	224	83	102	162	124	203	187	199	271	94	100	70	93
Lus10032819.g	491	511	443	592	685	774	670	557	540	430	499	630	758	761	653	756
Lus10038577.g	86	102.3	100	110.7	185	166	225	189.43	262.1	225	202	244.11	145	92	154.98	216
Lus10003305.g	90	84	95	114.38	27	63	53	25	108	83	105	99	44.99	46.66	67	72
Lus10025287.g	144.33	146.52	266.02	264.55	499.76	554.09	567.06	494.8	566.89	409.44	488.05	500.81	670.72	581	757.85	773.62
Lus10019323.g	253	228	279	291	381	449	463	369	508	436	352	446	406	336	396	547
Lus10031086.g	602.43	522	591.99	650	1079.65	874.6	1709.51	1201	1258	1057.01	803	1006.01	1499	1144	1808	1840
Lus10025743.g	453	356	515	526	342	390	616	693	925	704	680	829.85	675	551	800	628
Lus10007461.g	576.46	523.93	517.99	526	1218.21	1075.62	886.03	632	547	448.38	426	471.98	1368	983.64	804	792
Lus10038480.g	2	1	2	0	0	0	0	0	0	0	0	0	0	0	0	1
Lus10034037.g	0	0	0	0	0	0	0	0	0	0	0	0	0	0	0	0
Lus10036399.g	14	18	6	6	8	9	9	1	11	25	7	14	12	5	4	3
Lus10021627.g	18026.51	16906.34	16642.23	21685.89	13042.94	12789.86	10034.22	9458.27	15523.5	11672.76	12880.57	14459.96	14628.99	15344.3	12357.46	15819.22
Lus10018391.g	216	182	237	262	337	292	425	317.05	340	265	271	325	467	286	400.98	425.99
Lus10004567.g	0	0	0	0	2	0	0	0	0	0	0	0	0	0	0	0
Lus10014191.g	38	33	47	23	164	96	50	75	71	33	56	69	88	95	64	88
Lus10008902.g	45	55	37	58	283.99	238	277.5	414.99	196.52	145	89	60	274.18	253.01	223	277
Lus10016599.g	1003	889	988	1394	1245	1294	5343	3906	2941	2833	2134	1777	1905	740	3773	2562
Lus10031507.g	0	0	0	0	0	0	0	0	0	0	0	0	0	0	0	0
Lus10011667.g	0	0	18	12	1	3	3	17	7	6	80	82	14	8	63	47
Lus10025434.g	0	0	0	0	0	0	0	0	0	0	0	0	0	0	3	0
Lus10038791.g	0	0	0	0	0	0	0	1	0	0	0	0	0	0	0	0
scaffold701.162	101.98	94	101	125	508.3	466	420	406.7	211.41	160.52	208	231	484	339	397.6	371
Lus10041968.g	83	66	40	84	58	53	60	45	65	94	62	153	28	63	31	70
Lus10042386.g	0	0	0	0	0	1	0	0	3	0	0	0	0	0	4	1
Lus10004833.g	26.25	14.18	27	18	12	27	31	28	56	29	26.4	42	28	38	61	68
Lus10014655.g	0	0	0	0	0	0	0	0	0	0	0	0	0	0	0	0
Lus10004337.g	0	0	0	0	0	0	0	0	0	0	0	0	0	1	0	0
Lus10005667.g	147	119.7	91.51	76.64	103	107.2	255.68	260.05	330.27	261.79	183.93	212.56	59.37	65.45	123.87	194.42
Lus10042513.g	0	0	0	0	0	0	0	0	0	0	0	0	0	0	0	0
Lus10018512.g	0	0	0	0	0	0	0	0	0	0	0	0	0	0	0	0
Lus10000432.g	177	169	195	211	191	235	492	501	752	512	379	454	225	291	543	663
scaffold147.23	21.34	28.07	15.82	9.42	33.66	4.57	4.68	0	8.77	7.03	2.34	6.11	8.21	6.69	8.19	5.74
Lus10039239.g	277.65	216.76	286.42	289.28	319.19	425.05	379.01	370.02	394.8	262.26	374.48	487.12	476.54	349.89	394.58	527.46
Lus10028710.g	293	256.03	369.49	250.74	959.99	836.41	837.56	496.39	457.5	423.05	361.11	381.44	1146	627.89	780.04	719.79
Lus10033512.g	123	124	129	110	221	263	442	356	440	338	265	412	234	185	304	349
Lus10040492.g	196.6	159	191	223	306.6	326.81	444.88	325.61	304.62	246.48	206.73	292	340.53	218.57	318.23	336
scaffold211.8	1	1	0	0	0	0	0	0	0	0	0	1	0	0	0	0
Lus10039780.g	165	145	287	200	182	144	359	175	326	317	278	272	305	214	220	247
Lus10028685.g	0	0	0	0	0	0	0	0	0	0	0	0	0	0	0	0
Lus10012200.g	7026.4	6463.63	5047.67	6601.65	6453.11	5598.84	9721.06	7140.36	14186.9	10814.81	9331.11	10792.67	5040.94	4881.25	8267.56	9033.28
Lus10002380.g	10	10	6	12	43	120	20	5	8	12	11	3	66	31	27	15
scaffold115.2	66	36	34	42	11	8	25	20	88	51	51	81	6	12	28	38
Lus10028942.g	0	0	0	0	0	0	0	0	0	0	0	0	0	0	0	0
Lus10032229.g	3073.37	2547.93	2133	2698.99	899.2	1091.49	793	957	2290	1853	2148	2697.05	1191	2099.53	966	1334
Lus10029861.g	8	15	155	21	47	14	29	8	11	7	3	2	206	158	41	55
Lus10004571.g	575.53	523.18	425.46	531.32	334.71	416.69	374.77	283.05	414.26	389.2	394.11	501.36	414.48	319.64	265.52	442.72
Lus10001520.g	35	21	17	25	24	25	31	21	41	25	37	41	72	31	28	60
Lus10005713.g	0	0	0	0	0	0	0	0	0	0	0	0	0	0	0	0
scaffold3.19	84	61	77	69	118	151	238	229	368	305	291	313	158	121	280	390
Lus10003853.g	776.41	757.53	837.95	992.17	1314.4	1543.32	875.91	697.42	1046.61	733.42	639.74	902.01	1521.35	1381.32	913.71	1081.02
Lus10034715.g	29	37	26	44	4	10	32	19	51	46	56	67	14	12	16	39
Lus10028671.g	2	3	6	2	16	7	2	3	4	6	4	3	3	13	5	12
Lus10017496.g	334.29	276.63	256.64	365.68	317.04	385	411.23	395.17	262	211.01	218.65	236.2	222.68	214	246.91	348
Lus10011911.g	629.17	569.53	584.29	791.14	858.48	877.11	636.86	527.07	713.31	572.99	557.74	684.59	753.99	760.73	566.31	749.45
Lus10042767.g	875.61	851.1	1103.65	1106.78	4385.6	4468.46	1569.59	1193.66	1280.27	1040.12	911	1203.82	3901.52	2468.95	1106.01	1398.34
Lus10012332.g	129.38	111.54	150.88	156.55	250.12	219.45	354.88	244.56	307.84	241.56	207.55	357.26	219.01	169.94	306.33	330.01
Lus10040816.g	22	32.45	29	62	52.44	48	130	100	99.14	116.25	81.78	92	78	76	141.42	164.5
Lus10032724.g	71	59	133	108	232	154	270	211	175	151	184	211	471	263	300.98	376
Lus10031842.g	3.08	4	8	6	3	1	0	1	4	0	1	5	6	4	3	0
Lus10016670.g	8	14	18	13	18	18	21	12	41	45	36	38	13	20	19	20
Lus10038688.g	0	0	0	0	0	0	0	0	0	0	0	0	0	0	0	0
Lus10010587.g	0	0	0	0	0	0	0	0	2	1	2	0	0	0	0	0
Lus10012830.g	514.33	443.33	277.04	434.41	784.07	789.14	254.36	285.94	391.85	296.5	238.56	347.22	436.85	329	124.13	232.23
Lus10019856.g	5701.62	5285.59	4478.85	5709.03	2502.58	1534.38	1325.03	689.77	3254.13	2860.86	3396.35	3952.04	1750.4	2216.01	1058	2367.52
Lus10031422.g	256.16	228	358	423.23	523	613	1205.68	1092.52	934.08	829	718.08	811	825	648.44	1272.07	1323.97
Lus10042133.g	19	17	20	27	21	29	61	58	41	68	37	63	18	16	34	37
Lus10015796.g	254	214	245	239	239	211.9	556.8	379	473	402	363.82	484	259	201	322	395
Lus10014421.g	920	777	415	714	810	783	1393	576	278	287	262	280	813	684	897	818.04
Lus10009038.g	87	114	118	147	307	407	1511	1304	790	649	621.01	732	414	269.01	1081	1143
Lus10013186.g	1131	926	991	1258	1785	2065	2087	1929	1826	1418	1575	1933	2050	1796	1963	2332
Lus10010898.g	0	1	0	0	1	0	0	0	0	0	0	0	2	0	0	1
Lus10001991.g	0	0	0	0	0	0	0	0	0	0	0	0	0	2	0	0
Lus10036733.g	9	4	8	4	1	0	0	0	2	1	0	0	0	0	2	0
Lus10037150.g	3	0	0	1	3	3	4	1	4	8	11	5	1	0	1	4
Lus10002829.g	8	12	9	28	7	10	9	6	5	16	1	9	11	17	2	12
Lus10038979.g	1228	1199	1098	1401	1084	1082	2152	1890	1975	1791	1620	2006	1136	1185	1461	1810
Lus10030548.g	36	37.99	98.06	103.44	37	23	85.65	25	32	29	49	35	101	53	126.23	64
Lus10023690.g	0	1	0	0	0	0	8	11	55	24	6	10	0	2	1	0
Lus10021803.g	43	31	27	40	34	23	14	4	16	15	33	19	55	19	5	10
Lus10032520.g	1243.98	1321.33	1254.38	1342.88	2996.09	2552.31	2540.76	1624.22	2974.87	2791.22	2340.71	3053.37	2863.48	2000.9	1862.22	2068.05
scaffold38.17	38.53	21.58	39.57	45.1	64.44	108.46	160.93	165.13	94.61	113.75	75.2	64.03	57.2	77.12	156.86	175.54
Lus10034329.g	5	4	14	10	3	8	1	0	3	1	3	5	0	4	1	8
Lus10029924.g	137	100	114	151	124	98	166	140	186	130	165	233	133	85.95	121	134
Lus10003882.g	1	1	0	2	10	9	17	17	2	7	0	1	5	3	7	3
Lus10025399.g	0	0	0	0	0	0	0	0	0	0	0	0	0	0	0	0
Lus10021703.g	0	0	0	0	0	0	0	0	0	0	0	0	0	0	0	0
Lus10007761.g	5	2	4	4	21	17	16	7.01	17	5	14	8	5	2	12	6
Lus10011038.g	979	902	844	1064	1156	863	1826	967	1459	1399.99	1286	1600	1001.99	799	1425.99	1222.99
Lus10000096.g	31.22	46	35.04	39.4	44.49	45.63	38.96	15.43	60.94	66.71	77.91	81.62	29.07	12.42	41.81	30.03
Lus10024607.g	49	35	38	43	76	116	72	97	26	47	37	43	111	68	105	145
Lus10040367.g	458	395	443	371	373	421	715	610	777	742	595	773	398	276	670	684
Lus10043242.g	0	0	0	0	0	2	0	0	0	0	0	0	0	0	0	0
scaffold44.10	28	19	14	28	26	25	35	16	44	51	34	43	14	30	28	55
Lus10029993.g	9	3	8	4	2	20	15	16	17	6	8	2	5	6	7	5
Lus10032778.g	111	93	110	126	157	130	208	199	261	197	156	205	143	122	209	274
Lus10001640.g	1	1	31	17	34	7	134	87	19	49	63	14	337	67	346	125
Lus10022628.g	0	0	3	1	1	0	0	0	0	0	0	0	2	2	0	1
Lus10000351.g	0	0	0	0	0	0	0	0	0	0	0	0	0	0	0	0
Lus10035455.g	0	0	0	0	0	0	0	0	0	0	0	0	0	0	0	0
Lus10016439.g	3	1	1	2	0	8	2	8	6	8	12	16	2	0	7	3
Lus10005746.g	906	950	924	1025	1380	1685	2402	1940	2122	1971	1729	2304.01	3326	5037	2935	2480
Lus10002012.g	453	451	354	489	339	392	403	311	573	486	514	579	327	380	387	436
Lus10041351.g	0	1	0	0	0	0	0	1	0	0	2	2	0	0	0	2
Lus10027945.g	264.45	382	1492.01	1353.74	186	153	416.69	286	324.58	234	509	495	344.57	256	346.35	246
Lus10023043.g	2312.77	2383.63	3069.53	2539.76	6026.93	3782.61	4270.59	2935.16	4028.08	3739.93	3203.42	3976.56	8417.56	3895.12	3095.02	4377.94
Lus10016084.g	42.11	41.77	31.71	39.86	10.95	11.21	15.61	9.12	19.26	15.5	20.19	42.18	10.21	10	6.3	10.92
Lus10003165.g	297	293	251	355	267	242	1727	1252	650	577	584	620	339	340	1925	1449
Lus10039877.g	0	0	0	0	0	0	0	0	0	0	0	0	0	0	0	0
scaffold863.85	152	118	110	125	53	113	134	165	311.59	198	229	353	106.84	88	118	169.87
Lus10041681.g	0	0	0	0	0	0	0	0	0	0	1	0	0	0	3	0
Lus10033808.g	231.24	194.2	187.2	200.06	194.93	220.23	1018.6	856.11	771.44	725.28	312.7	386.06	265.96	192.02	581.68	771.74
Lus10010488.g	0	0	0	1	0	0	0	0	0	0	1	0	2	0	0	0
Lus10005606.g	0	0	0	0	0	0	0	0	0	0	0	0	0	0	0	0
Lus10026290.g	0	0	0	0	0	0	0	0	0	0	0	0	0	0	0	0
scaffold126.1	86	47	69	110	100	140	256	129	163	166	216	195	139	100	146	194
Lus10014093.g	4424	3860	3508	4776	910	1430	552	840	1055	735	1047	1186	1400	1205	775	1437
Lus10000226.g	33.97	37.67	50.57	53.35	84.17	101.05	148.36	144.17	122.02	94.83	96.69	96.33	106.6	84.19	141.71	105.69
Lus10036402.g	269	309	303	407	248	260	1969	2151	1439	1048	848	967	593	218	1426	1239
Lus10021645.g	162.94	196.74	88.14	130.46	129.28	87.87	174.73	156.23	267.05	229.46	190.66	260.52	140.66	41.33	131	153.39
Lus10005989.g	28	38	29	24	13	22	44	35	126	62	63	107	6	15	38	52
Lus10004815.g	1662	1635	1808	1956	1623	2184	4188	4293	3433	2404	2587	3222	1710	1764	4045	5807
Lus10012553.g	40	32	13	31	26	47	0	1	0	2	3	2	7	28	0	1
Lus10029262.g	611.14	584.23	845.69	768.13	1958.99	1570.99	1139.29	833.79	864.23	721.88	634.23	797.04	2662.88	1582.64	1055.19	1375.79
Lus10009795.g	105.94	63.88	76	81	66	60.64	113.76	103.01	184.37	157	102.96	166.82	51.71	56.72	125.99	133.49
Lus10018120.g	295.7	230.37	148.14	228	89.99	97.99	161	106	296.99	275.45	180.41	247	138.99	170	137	168.75
Lus10003603.g	14	19	21	35	13	25	22	29	40	41	66	71	35	24	56	55
Lus10041499.g	608.15	620.81	473.95	751.53	744.34	679.48	1845.69	1309.73	1911.6	1658.58	1561.95	1760.95	754.51	762.44	800.83	1036.18
Lus10000987.g	292.91	283.88	264.83	340.5	223.14	223.78	444.46	402.19	584.09	413.18	541.31	597.35	268.14	284.81	483.89	606.29
scaffold184.59	3	2.52	7.79	4	4	2	7	5	3	3	14.57	5	9	9	11	15.87
Lus10030181.g	2	0	1	1	3	3	8	7	8	14	34	21	4	2	14	16.01
scaffold1037.2	8	3	3	3	3	14	0	3	2	4	11	7	3	1	1	1
Lus10022770.g	43	36	69	56	60	114	75	82	82	85	93	103	98	100	100	116
Lus10041388.g	579.02	561.4	539.33	618.4	497.96	485.17	818	857	1153.79	926.78	838.86	1093.12	411.93	430.37	693.47	984.88
Lus10023640.g	208	187	113	178	67	42	330	195	266	274	179	219	51	66	205	171
Lus10027186.g	42.01	33	63.9	46.24	81.98	108.41	157.12	145.81	114.54	105.96	93.48	94.35	108.97	117.6	158.76	129.91
Lus10013577.g	0	0	0	0	0	0	0	0	0	0	0	0	0	0	1.29	0
Lus10027485.g	68	49	50	63	168	113	473	421	509	330	202	252	110	100	292	331
Lus10026210.g	8	12	8	4	5	10	12	3	9	14	12.99	20	10	4	13	4
Lus10015165.g	650	513	412	508	143	145.44	163	123	529	405	388	554	116	157	152	242
Lus10008716.g	799.71	818.27	731.96	861.97	863.99	989.99	758	684.63	1054.99	890.02	888.3	1232.78	990.33	1023.81	705.05	1087.99
scaffold12.95	50	36	71	56	43	62	144	92	192	117	139	147	62	50	105	155
Lus10007870.g	102	60	31	44	273	310	122	176	67	93	82	109	264	118	104	115
Lus10036299.g	50	55	81	80	98	81	111	93	122	70	70	98	148	95	68	100
Lus10015665.g	0	0	0	0	0	0	2	0	0	3	0	7	0	0	1	2
Lus10004204.g	249	188	144	239	36	29	34	16	133	90	132	190	24	60	35	62
Lus10029564.g	0	0	0	0	0	0	0	0	0	0	0	0	0	0	0	0
Lus10032918.g	1911.01	1986.12	1817.74	1937.17	1046.92	986.03	2246.02	2537.82	3669.39	2779.88	2501.37	3397.75	1166.73	868.81	1647.58	2574.83
Lus10040563.g	265	263.24	151.96	194.99	376	192.78	566.01	161.67	271.01	292.97	187.01	229.03	242.02	106.96	202.05	171.08
Lus10006846.g	83	65	65	102	68	98	265.44	282	262	305	247.01	278	113	148	346	302
Lus10014860.g	0	0	0	0	0	0	0	0	0	0	0	0	0	0	0	0
Lus10005911.g	0	0	0	0	0	0	0	0	0	0	0	0	0	0	0	0
Lus10002135.g	144.23	148.95	233.95	299.08	223.4	211.37	474.42	425.03	376.08	337.01	566.83	596.16	534.53	503.42	716.05	484.79
Lus10039041.g	0	0	0	0	0	0	0	0	0	0	0	0	0	0	0	0
scaffold303.24	43	29	50	36	78	64	184	127	121	84	91	110	106	78	171	191
Lus10023768.g	8	2	2	4	1	7	3	6	1	0	6	2	5	1	4	4
Lus10008895.g	810	723	506	485	1675	1815	1524	1722	468	361	248	292	1528	1513	1048	1515.42
Lus10035828.g	0	0	0	0	0	0	2	0	0	0	0	0	0	0	0	0
Lus10009260.g	5	2	32	62	0	4	6	1	0	0	41	54	38	45	86	63
Lus10009338.g	145	182	113	105	85	83	146	86	218	206	191	252	68	47	89	90
Lus10010722.g	110	80	103	97	25	56	50	53	154	102	118	149	40	43	45	87
Lus10020408.g	2	0	0	0	4	2	0	0	0	0	0	0	0	0	0	0
Lus10013760.g	139.66	162.38	170.11	174.99	181.02	153.38	514.55	411.73	500.31	500.8	399.79	601.58	125.58	129.65	308.16	428.16
Lus10019689.g	0	0	0	0	0	0	0	0	0	0	0	0	0	0	0	0
Lus10026652.g	17	27	31	38	70	90	124	144	91	89	37.01	61	88	41	65	92
Lus10042623.g	1185.35	968.04	1426.98	1679.56	795.92	486.53	2329.61	1406.8	1665.49	1529.01	1380.72	1700.93	771.24	859.33	2550.36	1998.03
Lus10033302.g	91.59	128	82	121	97	148	169.22	132.59	147.18	183	164	233	116	70.78	66	164
Lus10035440.g	233.79	232.27	181.83	262.57	472.29	450.88	504.41	268.45	271.75	298.04	309.75	415.22	408.7	305.52	321.98	294.79
Lus10001271.g	9	10	23	38	2	2	6	1	4	0	4	1	3	2	3	7
Lus10032058.g	71.69	45.39	68.2	58.06	16.99	14.57	15.29	19.52	83.93	60.58	79.15	85.69	3.08	15.8	15.8	28.53
Lus10020665.g	109.17	104	111	91.79	92.1	137.89	248.52	156.85	327.55	196.22	145	215.36	153.21	202.06	238.42	268.28
Lus10000580.g	318	321	430	433	623	908	1011.95	1106	1656	1146.99	1077	1398	1105	1010	1367	1693
Lus10009340.g	0	0	1	0	0	0	8	4	1	0	4	0	3	1	7	7
Lus10004883.g	111	121	145	207	200	303	538	383	347	373	267	361	302	264	473	390
Lus10039440.g	249.6	271.66	229.96	295.01	289.05	173.51	113.91	73.3	103.3	96.2	96.72	132.16	247.64	157.86	122.97	102.71
Lus10021786.g	0	0	0	0	0	0	0	0	0	0	0	0	0	0	0	0
Lus10038158.g	3	5	2	5	18	25	118	152	150	129	80	118	7	2	42	58
Lus10034911.g	0	0	0	0	0	0	0	0	0	0	0	0	0	0	0	0
Lus10003899.g	16	12	8	13	12	9	40	29	32	32	23	62	16	8	11	35
Lus10038365.g	0	0	0	0	0	0	0	0	0	0	0	0	0	0	0	0
Lus10009087.g	0	0	0	0	0	0	0	0	0	0	0	0	0	0	0	0
Lus10040079.g	88.97	84.95	71	112	244.46	290.55	402.6	299.42	327.33	338.02	283.57	285.99	189	203.99	262	248.8
Lus10005597.g	13.49	6.18	7.2	8.26	8.82	13.76	27.28	25.38	46.8	30.45	17.59	28	14.02	18.72	19.51	27.49
Lus10033522.g	128.94	106.73	124	124.48	141.33	159.19	227.04	168	255.47	220.02	173.96	251.01	159.47	111	211	199.16
Lus10000867.g	2318.73	2262.09	1668.67	2412.16	2114.47	2095.55	1225.84	924.61	1518.74	1212	1513.44	1723.35	1785.78	2151	1020	1368
scaffold286.22	465.55	443.28	313	398.01	192.55	196.55	480.11	373.15	599	446.24	432.14	512.99	195	179.99	303.88	416.47
scaffold28.133	976	1005	833.66	853	858	816	1178.73	1270	2681	1780.05	1649.38	2226	877	716.3	1202	1478.66
Lus10021331.g	107	93	110.99	140	118.24	163	226.9	231	328	209	238	271	163	157	186	236
Lus10005098.g	286	201	246	306	191	158	493	349	860	811	557	711	195	181	475	473
Lus10033459.g	213.66	224.56	181.93	256.13	152.86	119.93	283.33	202.09	310.73	270.83	262.43	320.96	162.97	181.89	162.36	193.72
Lus10023441.g	359.69	354.05	344.56	447.28	393.76	414.05	984.39	880.62	729.92	923.67	692.92	849.03	418.86	325.42	596.12	652.15
Lus10030924.g	38	71	189	226	7	11	57	2	5	20	26	16	60	53	231	17
Lus10001797.g	274.48	306.23	268.13	340.58	344.25	394.15	395.83	352.72	634.92	487.61	498.73	544.17	371.89	321.64	459.37	555.54
Lus10021532.g	1036	1026	1631	1744	3147	3812	7488	8401	3131	3472	2708	3327	3610	3811	7127	7332
Lus10011427.g	9	9	6	5	13	12	3	8	0	0	0	0	3	5	2	7
Lus10015391.g	0	0	0	0	0	0	0	0	0	0	0	0	0	0	0	0
scaffold701.92	247.33	156.65	255.53	228	1146.41	2563.27	745.73	938.23	309.12	181	252.14	177.1	2006.4	2462.23	1453.27	2021.48
Lus10021813.g	252.17	214.86	234.76	241.04	320.68	294.25	472.12	313.38	334.68	311.66	223.05	300.33	375.58	305.88	334.38	321.68
Lus10032239.g	1117.99	923.7	654.66	994.56	1055	1153.48	1100	1197.27	829	1043.99	1068.05	1204.63	842.71	800.99	1178.99	1283
Lus10033902.g	112	101	154	140	187	162	146	143	183	94	160	138	198	177	138	158
Lus10029998.g	2.41	1.99	15	8	2.32	2.23	13.7	25.51	57.64	33.99	58.79	34.93	5.52	1.06	40.6	13.37
Lus10041030.g	216	201	187	242	274	340	811	781	790.54	690	594.01	743	243	211	606.93	742
Lus10024773.g	149.8	157.98	136.22	127.97	144.97	139.88	444.56	202.43	315.05	323.3	259.06	348.23	227.94	100.86	280.88	262.09
Lus10023153.g	142	165	203	214	333	315	310	243	347	305	251	331	460	339	299	372
Lus10039117.g	49	38	21	30	28	23	89	42	127	109	97	126	22	26	24	70
Lus10028233.g	0	0	0	0	0	0	0	0	0	0	0	0	0	0	0	2
Lus10017215.g	148	153	119	128	78	98	253	118	249	220	189	237	93	64	111	163
Lus10013142.g	37	24	23	25	34	29	38	24	41	47	40	43	36	5	34	30
Lus10038380.g	80	66	67	80	95	145	122	105.01	102	66	73	126	105	105	117	110
Lus10007531.g	0	0	0	0	0	0	0	0	0	0	0	0	0	0	0	0
Lus10036544.g	59.13	39.75	60	48.22	174.47	155.41	179.55	178.43	177.59	123.48	99.98	144.31	192.47	116.17	163.18	141.48
Lus10006697.g	0	0	0	0	0	0	0	0	0	0	0	0	0	0	0	0
Lus10038910.g	1174.01	1142.02	981.97	1052.83	567.81	536	1025	1028.1	1883.01	1536.99	1401	1838.02	624.54	574.93	699.88	1140
Lus10029603.g	6	4	30	32	10	17	35	24	37	43	85	110.02	32	66	53	61
Lus10003687.g	48	46	30	45	9	7	19	8	51	35	39	54	26	19	8	26
Lus10033546.g	677	767	516.53	573.12	467	444	892.34	727	1353	1239.99	994.26	1250.76	380.67	327.99	561.86	748
Lus10017302.g	0	0	0	1	0	0	0	2	0	0	0	0	1	0	0	3
Lus10024876.g	156	143	142.54	147	160	215.03	181	270	321.02	261	266	376.8	208	183.01	221	316
Lus10003767.g	9	6	4	3	4	3	2	5	4	11	6	4	1	3	1	4
Lus10006448.g	6	2	5	3	8	6	0	3	2	0	2	6	6	0	1	4
Lus10032237.g	1	4	0	2	0	10	2	3	3	2	0	0	7	6	4	1
scaffold876.3	26	8	27	4	15	17	18	60	111	60	64	61	17	14	28	64
Lus10038586.g	0	0	0	0	1	0	0	0	0	0	0	0	0	0	0	0
Lus10030791.g	0	0	0	0	0	0	0	0	0	0	0	1	0	0	0	0
Lus10042639.g	0	0	0	0	0	0	0	0	0	0	0	0	0	0	0	0
Lus10019930.g	594	589.82	590.65	705.02	920.17	825.86	865.72	650.33	766.29	692.31	742.77	861.6	989.02	766.07	791.44	876.64
Lus10034278.g	25	27	64	38	17	8	32	20	42	36	19	24	40	17	20	33
Lus10012686.g	0	0	0	0	0	0	0	0	0	0	0	0	0	0	0	0
Lus10012722.g	38	30	37	38	48	62	69	71	124	84	80	89	44	55	83	81
Lus10025932.g	786.72	697.24	629.61	701.54	351.86	490.06	638.76	562.68	1537.27	1066.35	1052.09	1252.86	802.88	803.09	983.18	1353.57
Lus10036708.g	108	108	99	114	171	197	153	138	187	142	163	200	184	118	139	188
Lus10028402.g	7	4	7.15	11	13	4	14	3	6	5	6	13	8	1	8	4
Lus10037461.g	155	117	185	226	237.04	259	315.62	263	322	236	232	252.04	307.01	242	297	324
Lus10027914.g	0	0	0	0	0	0	0	0	0	1.77	0	0	0	0	0	0
Lus10009307.g	77.57	84.36	30.12	36.93	83.57	41.92	189.35	32.01	53.74	81.51	51.4	72.62	25.9	9.83	35.16	24
Lus10022119.g	138	116	86	80	57	56	56	139	345	184	137	173	52	45	80	144
Lus10041963.g	86	75.33	91	81.88	107	96.1	88	77	124.7	155.68	133	155.14	77.01	79.58	66	85.67
Lus10036374.g	0	0	0	0	0	0	0	0	0	0	0	0	0	0	0	0
Lus10025821.g	10	14	21	32	59	149	197	350	167	249	137	208	33	8	86	73
Lus10039714.g	101	80	113	143	127	160	216	158	229	203	163	255	127	126	165	173
Lus10028826.g	781	661	622.01	728	1036	921	878	893	1372.11	1051.94	1381.38	1854.26	1041	885	833.01	919.01
Lus10004832.g	940.48	856.08	702.72	899.58	487.58	492.87	696.21	633.86	798.21	705.48	746.82	1001	505.22	459.14	561.47	675.08
Lus10013883.g	0	0	0	0	0	1	2	6	24	18	4	18	1	1	3	1
Lus10041285.g	130	122	151	155.85	339.41	339	763.98	593	405	359.01	282	343	543	525.99	656.97	449
Lus10012942.g	20	20	9	13	74	82	75	90	62	57	58	73	34	35	62	87
Lus10040641.g	0	0	0	0	0	0	0	0	0	0	0	0	0	0	0	0
Lus10026685.g	0	3	0	0	2	5	1	1	1	0	0	2	2	0	0	3
Lus10014639.g	0	0	0	0	0	0	0	0	0	0	0	0	0	0	0	0
Lus10043267.g	1	0	0	0	0	0	1	1	0	0.97	2	1	0	0.96	0	1.03
Lus10035299.g	197	167.5	191.26	215.18	171	220	146	116.98	190.97	151.93	158.94	167	257	251.11	181	225.63
Lus10022861.g	22.91	33	28.89	13	22.04	13	19	30	17	21	37.89	27	20	15.92	7	24.54
Lus10039773.g	67.02	75.52	61	80	129.56	172.67	201	195	330	269	218.05	291	186.31	151.01	233.03	300.3
Lus10011914.g	423.77	459	354.18	455.46	372	440	517.05	514	816.05	683.48	734.04	803.31	330.82	413	497.11	573.11
scaffold175.31	222.02	236	154	196	168	207.04	261	257	267	248.99	221	260	157	156	213	191.14
Lus10003242.g	376	360.06	327.99	349	469.23	594.95	624.25	589	705	597	551	786	485.08	430	470	615
Lus10026708.g	671.54	632.48	548.01	684.5	820.98	776.51	837.45	689.72	880.71	747.43	839.48	984.02	670.67	757.44	826.54	954.56
Lus10020296.g	286	301	509	556	31	156	171	89	957	564	597	727	132	165	235	412
Lus10025725.g	34	19	26	18	64	83	75	59	30	22	24	30	48	41	67	54
Lus10009963.g	596	592	508	542	438	477	763	675	850	699	606	736	420	441	582	753
Lus10005655.g	6214	5006	947	1411	3299	2216	511	319	913	678	687	933	357	806	186	597
Lus10038955.g	851.62	784.88	829.83	916.08	1277.69	1255.39	405.03	326.59	298.26	226.94	394.78	370.95	1242.58	840.79	353.08	574.39
Lus10009138.g	0	0	0	0	0	0	0	0	0	0	0	0	0	0	0	0
Lus10005124.g	98	69	47	61	97	48	78	60	75	100.9	90	99.9	72.01	55.99	86.01	75
Lus10032945.g	1	1	1	5	3	5	2	2	11	7	1	4	4	1	0	2
Lus10028268.g	17	12	21	28	16	26	27	22	36	41	20	39	30	43	26	47
Lus10009122.g	100.17	83.5	90.15	130.04	147.61	164.25	346.75	192.3	270.95	263.25	251.07	274.73	182.43	135.8	245.42	274.18
Lus10001841.g	1040.3	1058.54	837.63	1072.24	716.33	744.34	726.28	746.42	1115.63	819.67	895.72	1090.44	764.71	834.44	909.32	1226.04
Lus10037241.g	132.26	91.5	129	121.99	258.01	262.88	367.85	235.01	249.01	186.59	226.89	245	233.58	170	252.01	246
Lus10030755.g	377.07	273	407	493	1046	1695	1462	1468	925	702	687	821	902	964	1296	1400
Lus10020676.g	0	0	0	0	0	0	0	0	0	0	0	0	0	0	0	0
Lus10014718.g	153	142	204	218.98	147	414.99	1402	1402.99	602	572.99	297	319	331	392	1785.91	1826.91
Lus10011442.g	5.7	6.36	8.28	6.2	26.62	23.44	0	4.82	7.62	9.4	7.59	11.5	22.47	18.98	0	12.41
Lus10011179.g	0	0	0	0	0	0	0	0	0	0	0	0	0	0	0	0
Lus10023879.g	2	8	1	3	1	7	2	0	5	1	2	1	0	1	0	0
Lus10015923.g	462	489	413	455	237	266	345	338	732	612	540	700	270	293	358	536
Lus10021173.g	0	0	0	0	0	0	0	0	0	0	0	0	0	0	0	0
Lus10016313.g	10	16	3	15	13	15	41	33	29	17	29	10	12	8	22	45
Lus10008819.g	252	225	326	338	337	440	424	445	396	360	357	423	521	423	404	491
Lus10003719.g	288	331	257	228	546	546	826	844	327	220	162	125	685	535	964	855
Lus10013342.g	64	58	33	65	13	21	14	7	43	45	24	29	9	9	18	14
Lus10009133.g	103.12	103	115	113.67	107.88	193.88	87.07	72	71.73	68.35	76.02	73.08	214.04	128.3	82	85
Lus10006484.g	0	0	0	0	0	0	0	1	0	0	0	0	0	0	0	0
Lus10041395.g	184	124.03	212	211	173	221.05	72	70	120	91.01	89.03	154	119	128	56	107
Lus10041292.g	149	122.51	115.93	139.55	83	95.83	134.6	152.81	200.23	171.54	170.73	219.18	119.85	98.92	162	201.65
Lus10022018.g	4	4	5	24	0	3	1	0	2	2	17	20	17	17	14	31
Lus10001898.g	4	3	9	4	10	9	7	10	3	9	4	7	10	6	11	15
Lus10019346.g	5	15	4	4	36	47	80	80	62	52	22	23	41.95	32	53	80
Lus10035754.g	0	0	0	0	0	0	0	0	0	0	0	0	0	0	0	0
Lus10021827.g	392	426	733	560	587	832	2579	2710	1438	1326	938	1171	717	600	2327	1743
Lus10020259.g	19	26	23	26	28	44	7	13	22	44	29	31	21	29	19	24
Lus10014141.g	0	0	0	0	0	0	0	0	0	2	0	0	0	0	0	0
Lus10032262.g	0	0	0	0	0	0	0	0	0	0	0	0	0	0	0	0
Lus10013793.g	14	26	9	18	12	17	40	21	71	55	16	7	7	23	3	23
Lus10029397.g	201.35	172.66	162	129	125.48	183.78	236.89	275.01	447.01	452.65	318	425	165	124	190	297
Lus10040969.g	2024	1701	1075	1335	1034	997	1219	1245	2721	2107	1437	1825	664	731	697	1635
Lus10025130.g	0	4.94	0	1.23	3.99	5.28	0	0	0	0	0	0	0	0	0	0
Lus10013289.g	354	273	266	376	254	300	199	213	483	448	475	575	126	171	179	419
Lus10043219.g	164	191	126	198	168	316	167	118	288	234	255	292.94	196	225	169	243
Lus10037763.g	210	195.8	172	245.94	232.99	203.74	345.4	273.53	333.45	236.95	270	366.5	179.68	181	211.62	264
Lus10015378.g	589.41	519	499.35	580.7	313.96	380	358.95	349	741	604.04	940.13	1219.2	267.17	371.39	393.5	482.17
Lus10013627.g	19	19	56	52	38	53	31	29	44	38	22	28	68	38	35	56
Lus10026981.g	8	8	8	14	54	56	47	61	51	20	26	47	55	51	45	56
Lus10018704.g	2	5	38	30	6	10	10	8	16	7	29	51	53	35	88	70
Lus10007025.g	0	0	0	0	0	0	0	0	0	0	0	0	0	0	0	0
Lus10024093.g	3	3	2	3	12	17	52	98	1	2	3	0	11	12	57	39
Lus10018898.g	0	0	9	15	0	1	0	0	0	0	12	17	13	7	21	15
Lus10009986.g	64	51	31	43	58	26	73	55	149.31	115	99	97	37	34	72	68
Lus10027981.g	0	0	4	11	0	0	0	2	0	0	12	12	5	10	10	29
scaffold292.37	136	73.59	85.69	104.64	173.34	203.9	328.27	298.41	389.34	305.91	269.42	263.51	206.46	206.4	410.66	544.72
Lus10023425.g	89	75	90	104	56	92	192	122	229	238	399	406	133	119	290	362
Lus10007879.g	125	122	118	166	30	71	79	23	115	65	71	117	32	41	30	48
Lus10025285.g	2	3	7	4	13	7	7	4	5	1	3	0	29	14	9	7
Lus10018869.g	114	98	169	180	198	237	329	224	223	249.01	187	248	273	239	329	261.47
Lus10018250.g	16	11	12	12	20	12	17	37	37	29	33	21	16	10	17	35
Lus10016260.g	1	0	0	0	0	0	0	0	0	0	0	0	0	0	0	0
Lus10019757.g	96	81	96	80	54	55	253.37	175.38	317	273	230.77	335	58	60	156	168
Lus10017978.g	177	207	275	233	545	516	738	586	392	373	316	423	669	479	826	782
Lus10031154.g	0	7	15	5	46	16	26	35	17	13	7	12	109	22	18	11
Lus10026065.g	138	108	160	161	113	165	185	128	255	175	166	220	146	152	148	195
Lus10024382.g	1242	961	1628	1817	2566	1847	3679	2310	586	630	935	741	4308	2741	5918	3590
Lus10023660.g	89	60	54	86	365	348	37	54	39	27	54	62	333	234	33	87
Lus10036712.g	141	134	153.58	183.28	273	275	669.61	349	475.58	413.26	371.61	443	266	193.76	477.74	424
Lus10019121.g	51	44	53	32	40	57	136	98	200	127	125	168	74	36	111	108
Lus10023820.g	2980	2516	2480	3497.99	760	926	509	804	768	718	948	1043	1142.99	1445	512	744
Lus10016966.g	28.14	15.69	16.13	27	27.7	48.7	32.2	39.6	38.69	40.35	34.18	59.52	56.33	41.27	61.41	48
Lus10000253.g	56	60	63	92	29	39	42	25	82	71	89	63	29	43	72	63
Lus10032964.g	0	0	0	0	0	0	0	0	0	0	0	0	0	0	0	0
Lus10042530.g	7	10	31	25	20	11	46	20	30	18	74	73	31	31	82	74
Lus10031197.g	0	0	5	2	0	0	4	0	1	0	3	6	1	1	2	2
Lus10030709.g	525	588	9	25	728	998	76	90	0	0	1	0	90	193	75	209
Lus10004532.g	25.05	24	10.04	24	8.04	18	20.94	31.04	74.11	37	44.53	60.77	24.01	18.73	29	46.39
Lus10025863.g	186.87	145.88	117.45	172.18	172.35	196.31	304.43	223.27	239.95	262.04	293.69	247.32	206.46	129.46	188.24	200.04
Lus10025794.g	0	0	0	3	0	4	6	4	2	5	7	1	1	2	0	0
Lus10000683.g	0	0	0	0	0	0	0	0	0	0	0	0	0	0	0	0
Lus10021443.g	3	5	3	5	0	0	2	1	2	3	3	3	1	1	8	2
Lus10006866.g	430	404	330	353	311	395.93	1824	1667	1715	1440	950	1146	347	297	1008	1181
Lus10003884.g	0	0	0	0	0	0	0	0	0	0	0	0	0	0	0	0
Lus10036141.g	35	20	33	26	35	98	106	119	90	74	47	73	57	70	70	125
scaffold3494.9	5	5	4	3	4	9	34	40	34	31	12	23	9	7	44	33
Lus10031554.g	0	0	0	0	0	0	0	0	0	0	0	0	0	0	0	0
Lus10006960.g	0	0	0	0	2	0	0	0	0	0	0	0	1	0	0	0
Lus10010129.g	0	0	0	0	0	0	0	1	0	1	0	0	0	0	1	1
Lus10026490.g	28.01	40	24	17	64	69	46	58	53	49	52	35	89	57	71.56	116
Lus10005729.g	225	167	141	212	281	318	467	537	535	449	349	422	293	204	355	396
Lus10014982.g	6	1	2	2	1	0	412	371	126	178.95	59	29	11	2	451.06	235
Lus10009364.g	78	41	57	14	160	849	56	37	25	75	110	117	261	98	23	56
Lus10041524.g	25	21	28	28	20	30	48	29	50	26	32	46	24	44	37	44
Lus10033638.g	0	0	1	0	1	0	2	0	0	0	1	0	0	1	1	0
Lus10001348.g	0	0	0	0	0	0	0	0	0	0	0	0	0	0	0	0
Lus10035482.g	314.36	301.96	212.98	343.08	47.12	40.98	30.59	23.71	114.05	101.83	170.51	219.61	25.29	32.89	16	52.78
Lus10010890.g	344	354	365	422	130	159	375	422	772	492	711	721	221	219	457	725
Lus10039384.g	0	0	0	0	0	0	0	0	0	0	0	0	0	0	0	0
Lus10020905.g	24	31.01	38	17	26	35.8	72.71	45	120.77	77.56	70	120	37	37	70	59
Lus10016603.g	155	158	235	316	1423	887	394	278	143	123	280	167	2120	915	425	474
Lus10011469.g	262	210	183	239	315.1	377.04	1287	927	812	664	596.16	672	253.03	213	797	668
Lus10042740.g	0	0	0	0	1	2	2.01	0	0	0	0	0	3	0	0	0
Lus10034912.g	768	736	619	821.07	460	424	694.39	471	691	618.21	611	757	473	444	558	599
Lus10038222.g	0	0	0	0	1	4	0	0	0	0	1	1	0	0	0	0
Lus10019427.g	178	159	137	142	164	180	273	216	253	264	238	301	233	155.1	199	189
Lus10001599.g	0	0	0	0	0	0	1	1	0	4	0	0	0	0	0	0
Lus10030425.g	837	760	687	869	739	588	1005	494	813	618	613	599	591	806	1326	1483
Lus10013814.g	7.17	3.81	17.49	6.49	16.05	2.43	2.51	13.02	2.71	3.51	16.5	5.3	9.05	5.2	3.57	9.42
Lus10030128.g	0	0	0	0	0	0	0	0	3	0	0	0	0	0	0	0
Lus10011849.g	484	439	297	313	346	330	383	320	607	559	465	480	217	193	242	312
Lus10034824.g	0	0	0	0	0	0	0	0	0	0	0	0	0	0	0	0
Lus10006416.g	106091.82	96013.02	100550.15	136440.19	24346.37	28553	9066	12528	18045	13169	20018	20579	39244.06	35690.8	11015	19469
Lus10007004.g	7	12	17	5.89	12	20	17	13	9	12	15	13	15	7	12	10
Lus10000902.g	10.1	16	10	15	1	2	3	5	14	11	30	29	0	1	2	11
Lus10004940.g	396.78	388.81	362.25	443.36	473.95	598.59	683.75	651.08	775.68	543.66	553.32	637.76	543.61	533.47	767.49	849
Lus10007868.g	0	0	0	0	0	0	1	3	0	1	0	2	5	1	1	3
Lus10007723.g	74.7	59.39	14.15	74.8	48.25	113.27	99.7	154.59	205.51	86.67	84.44	105.79	99.34	54	147.7	183.97
Lus10019395.g	1717	1415	1350	1864.99	1272.01	1355.01	922	850.04	1286.99	1067.09	1295.12	1539	1233.18	1117.02	1107	1452.52
Lus10003898.g	0	0	0	0	0	0	0	0	0	0	0	0	0	0	0	0
Lus10007837.g	2366	1927	2657	3432	1068	757	886	663	1727	1371	2136	2276	1259	1063	1153	1711
Lus10018713.g	63	41	32	54	6	4	2	2	11	20	9	10	11	15	6	13
Lus10007828.g	118	82	209	152	178	115	233	118	590	505	433	410	638	339	322	455
scaffold630.27	33	12	34	50	12	6	21	65	70	26	61	68	25	34	30	29
scaffold147.18	74	72	88	71	30	78	55	90	90	94	106	98	84	74	117	147
Lus10040494.g	307	331	388	531	513	989	909	838	209	163	353	285	952	416	1442	1021
Lus10025270.g	177	148	152.94	175.74	30	18	45	55	132.69	88	106	195.01	19	30	61	60
Lus10023466.g	700.23	677.4	539.54	692.89	449.52	388.26	713.2	588	971.96	814.48	701	751.71	381.38	370.17	897.14	921.23
Lus10009789.g	245	183	256	242	219.4	438	729.67	815.47	1138	766.51	488	789	577	477.01	938.02	1412
Lus10036665.g	0	2.48	0	0	0	0	2.91	4.77	16.65	1.96	1.15	0	0	4.06	0	0
Lus10012549.g	296.12	318.19	212.72	324.99	213.94	237.93	260.57	217.25	382.01	297.63	293.01	319.49	211.89	166.65	227.93	286.15
Lus10017707.g	4	0	1	1	6	7	8	4	7	7	0	4	3	4	3	4
Lus10018423.g	213.06	202	209	253.06	86	73.98	39	35	95	55.15	83	132	90	78	52	64.26
scaffold141.3	15.71	8.79	3.47	4.28	14.42	18.91	0	13.01	51.34	47.08	20.94	33.1	0	5.15	36.14	19.93
Lus10020019.g	625.95	537.02	527.55	711.43	710	662	1113.01	763	820.52	768.62	804.99	927.95	803.01	540	714	790
Lus10019097.g	90	69	73.01	98.1	180	132.34	259.35	188.49	187	117.99	134.68	175.57	160.68	109.01	257.75	187.28
Lus10021346.g	3320	2947	2097.79	2713	552	582	1009	706	1977	1990	2074	2506	709	637	706.19	944
Lus10021388.g	51	96	0	0	97	0	17	16	0	0	0	0	1	0	0	12
Lus10016914.g	0	0	0	0	1	0	0	0	0	0	0	0	0	0	0	0
Lus10012197.g	0	1	0	0	0	0	0	0	0	0	0	0	0	0	0	0
Lus10043226.g	0	0	0	0	0	0	0	0	0	0	0	0	0	0	0	0
Lus10008032.g	176	175.1	123	165	76	34	24	18.68	74	69	63	63	59.99	104	18	56.64
Lus10028249.g	28	21	12	35	10	12	9	21	46	32	31	33	9	14	9	21
Lus10012447.g	181	147	116	190	171	202	310	290	353	327.07	293	357	162	120	222	294.85
Lus10016994.g	192	180	230	232	351	328	472	401	538	428	486	606	381	331	379	495
Lus10018099.g	3	0	0	0	0	0	0	1	2	0	1	1	0	0	0	0
Lus10028827.g	116	118	124	178	164	178	182	108	174	144	168	265	213	129	224	193
Lus10020284.g	199	226	399	411	636	682	1046	906	586	576	626	612	1197	683	659	729
Lus10036911.g	84	123.49	74.66	99.01	44.99	47.99	159.92	135.38	182.83	177.12	158.1	121.58	71.66	81.3	113.46	128.98
scaffold792.5	179	163	209	185	31	36	12	9	27	19	46	48	34	48	19	28
Lus10002584.g	221	180	187	220	310	265	365	326	299	316	283	294	250	232	234	282
scaffold292.139	15.26	11.61	16	15.97	17	6.36	40.46	17.63	45.13	35.5	46.3	49.57	9.21	11	27.16	23.66
Lus10036511.g	18	15	13	12	17	34	47	55	76	51	46	71	26	23	36	75
Lus10014037.g	31.55	26.96	62.08	62.06	46.13	43.66	43.08	24.08	63.47	46.56	84.15	65.87	64.63	41.17	57.53	80.2
Lus10009614.g	210	235	193	327	296	327	342	389	583	414	399	526	366	416	435	510
Lus10036676.g	13	6	10	7	38	37	43	37	17	7	22	10	34	16	42	39
Lus10021104.g	1980.65	1871.64	3108.62	2909.36	5209.6	6747.27	10828.55	9269.11	6650.29	5660.65	6122.04	7039.61	8001.36	5254.04	10442.15	11009.95
Lus10023470.g	171.99	172	158	215	111	119.09	176.74	122.02	359.98	224.67	331	367	181	149	109	206.09
Lus10032933.g	2	4	8	0	2	0	7	1	27	22	12	15	1	3	2	15
Lus10024940.g	3	1	0	0	1	1	6	1	0	0	0	0	0	3	4	3
Lus10034425.g	29.61	59.48	80.89	54.04	240.3	111.39	45.48	26.1	24.18	16.46	30.63	14.44	303.28	164.15	23.78	21.56
Lus10020393.g	176	214.3	194	188	438.52	416.92	693.99	362	578.35	536.25	428.01	525	480	255	439	513
Lus10007463.g	321.37	296.57	305	283.9	445.94	512.05	474.23	428.29	418.14	279.97	230.52	259.18	419.93	387.02	315.33	527.1
Lus10020685.g	1722.04	1703	1727	1909	560	1142	221	224	1793	1392	2186	1753.99	514	425	175	377
Lus10031262.g	1005.46	957.99	937	1096.99	1221	1487	4040.4	3349.11	5254.39	4059.06	3140.91	3544.3	1477	1474.37	4564.55	4828.95
Lus10005058.g	700.34	608.99	565.62	678.32	361	456.01	881.16	552.36	959.79	1038.59	1288.01	1333.04	476.01	424.01	1140.55	913
Lus10015207.g	877	796	723	917	446	539	284	418	921	706	708	960	438	607	410	763.16
Lus10038130.g	114	143	85	113	59	42	86	154	142	128	150	136	43	68	88	120
Lus10000703.g	0	0	0	0	0	0	0	0	0	0	0	0	0	0	0	0
Lus10038252.g	619	538.01	575.54	784	556.93	719.86	1422.49	1508.93	1378.95	1204.29	1174.45	1325.41	610.47	694.98	1298.49	1219.93
Lus10032872.g	0	0	0	0	0	0	14	38	16	26	20	9	0	0	11	10
Lus10024630.g	50	74	22	18	100	106	332	375	152	91	53	44	22	31	132	129
Lus10033650.g	0	0	0	0	0	0	0	0	0	0	0	0	0	0	0	0
Lus10031121.g	73	117	65	75	22	49	123	84	467	349	331	442	41	20	73	156
Lus10006449.g	0	0	0	0	0	0	0	0	0	0	0	0	0	0	0	0
Lus10015407.g	9	3	0	11	0	0	0	0	0	0	0	0	0	2	0	0
Lus10035371.g	16.99	24	24.87	18.99	36	39.91	73.99	41	53.13	90	58.3	54	25	29	50	46
Lus10003253.g	15	14	13	16	21.29	31	50.39	75	23	33	7	24	11	26	35	42
scaffold127.47	66	36	33	31	13	30	33	32	107	91	38	75	21	30	28	53
Lus10010386.g	0	0	0	0	0	0	0	0	0	0	0	0	0	0	0	0
Lus10024330.g	2499.72	2235.18	1917.1	2623.14	1094.78	1363.33	301.06	409	423.78	360.29	559	633.83	1352	1505	439.97	712.07
Lus10016161.g	16	16	2	11	11	9	5	2	5	0	5	8	6	6	5	2
Lus10019464.g	1647	1615	1518	1564	683	580	530	323	894	724	848	1011	719	429	347	558
Lus10012689.g	410	343	238	302	156	255	217	160	451	349	406	595	190.3	153	207	379
Lus10030849.g	59	28	67	59	82	61	222	187	212	165	103	154	97	78	135	192
Lus10013639.g	201	185.75	199.99	212.97	212	254	364	383.04	470.95	390.01	308	388.01	219.03	225	300	398.93
Lus10013997.g	10	8	15	13	11	17	396	113	604.46	783	429	584	19	18	304	254
Lus10038809.g	1107	1045.01	608.78	880.3	299.43	328.58	304.11	323.12	1071.75	878.46	903.87	1162.13	276.6	272.96	304.28	464.82
Lus10030496.g	165.84	173.29	282.49	222.96	586.22	460.95	384.27	354.16	307.85	242.64	254.65	240.01	819.67	490.25	300.1	385.96
Lus10019221.g	2	0	2	2	1	0	14	3	8	4	6	14	3	1	1	2
Lus10025789.g	134	106	78	113	221	204.47	293.75	199	196.27	122	165	170.01	190	191	248	251
Lus10015689.g	0	0	0	0	0	0	0	0	0	0	0	0	0	0	0	0
Lus10021635.g	208	179	211	218	131	185	197	195	267	211	250	240	147	177	188	264
Lus10019103.g	411	398	311	453	841	902	2046	1731	1492	1285	1063	1456	550	632	1455	1231
Lus10001911.g	0	0	2.74	0	1.42	0	0	0	0	0	0	0	0	0	0	0
Lus10021159.g	10.16	15.94	7.27	19.76	284.78	136.42	178.86	122.48	22.61	11.54	17.87	16.52	100.87	39.29	78.4	53.44
Lus10035268.g	24	32	22	41	56	44	79	30	30	13	17	15	62	26	48	50
Lus10010159.g	1153	1183	1230	1407	1884	2019	669	539	539	459	463	578	2007	1807	819	937
Lus10031944.g	289	311	254	298	328	370	375	231	258	235	255	343	434	250	316	307
Lus10039294.g	836	750	615	778	829	723	1326	897	958	851	866	1061	970	699	1178	1167
Lus10003481.g	0	0	0	0	0	0	0	0	0	0	0	0	0	0	0	0
Lus10013406.g	48	61.99	71.02	57.27	248.92	231.5	123.27	114.13	128.98	126.99	68.98	115.97	244.58	285.99	94.23	140.37
Lus10020431.g	0	0	0	0	0	0	0	0	0	0	0	0	0	0	0	0
Lus10041885.g	5	2	8	2	0	0	5	0	0	2	1	4	3	2	1	2
Lus10035421.g	0	0	0	0	0	0	0	1	0	0	0	0	0	0	0	0
Lus10039433.g	582.46	458.24	564.23	569.7	50.74	129.1	31.87	33.67	478.27	342.33	538.96	673.44	70.73	100	29.04	178.14
Lus10041236.g	162.01	191.59	116.69	135	101	91.02	154.64	133.3	177.75	140.39	179	195	94	104	90	116
Lus10007176.g	0	0	0	0	0	0	0	0	0	0	0	0	0	0	0	0
Lus10021949.g	17	29.99	31	64	6	21.99	4	2	1	1	13	9	21	10	2	1
Lus10020679.g	0	2	2	0	7	2	45	25	24	25	28	10	13	5	24	20
Lus10011432.g	1136.53	953.84	856.48	902.87	528.5	518	1067	629	1389.84	1268.57	1252.67	1431.14	601	536	639.5	800.43
Lus10000323.g	0	0	0	0	0	0	0	0	0	0	0	0	0	0	0	0
Lus10010391.g	2	1	3	5	17	17	0	7	0	0	2	0	30	9	6	2
scaffold200.27	13841.64	4130.4	5238.57	10121.98	43231.49	37452.73	2406.01	5423.52	6382.93	5491.72	8341.22	8291.08	3372.79	4198.29	4012.68	2262.83
Lus10043100.g	0	0	0	0	0	0	0	0	0	0	0	0	0	0	0	0
Lus10005795.g	140.29	121.45	127.27	162.03	196.66	212.9	207.87	146.18	186.73	163.76	172.66	226.38	160.54	163.17	208.46	175.02
Lus10041614.g	3	2	1	4	0	0	0	5	4	2	0	2	2	4	14	1
Lus10024847.g	42	44	58	61	127	127	188	106.44	94	93	72.02	105.73	148	92	151	136.78
Lus10009095.g	0	0	2	0	0	0	0	0	0	1	0	0	1	0	0	0
Lus10024080.g	5	9	21	35	8	28	7	0	14	10	27	52	23	35	35	29
Lus10022059.g	296.92	275	308	382	352	466.85	745	652.99	792.44	662.25	540.21	663	493.37	416.37	755.46	870
Lus10039145.g	160	135	154.6	179.24	145	160.55	180	157.02	275.54	180.04	260.75	266.61	193	191	198	277.15
Lus10000658.g	1	0	3	1	2	2	1	0	1	2	10	7	4	1	2	2
Lus10006168.g	349	333	244	340	201	216	315	276	350	274	261	323	174	206	273	250
Lus10013732.g	0	0	0	0	0	0	0	0	0	0	0	0	0	0	0	0
Lus10027308.g	1	0	0	0	0	0	0	4	0	2	3	8	1	1	0	1
Lus10014682.g	0	0	0	0	0	0	0	0	0	0	0	0	0	0	0	0
Lus10038296.g	1	0	0	6	0	0	0	1	0	0	0	3	0	0	0	0
Lus10013856.g	3120.3	2810.09	2715	3956.76	997	1059	4282	2585	6315.32	6442	6079.94	6802.76	999	959	3911.49	4415.62
Lus10043309.g	897.86	791.7	949.21	1043.92	956.5	1226.57	1584.7	1392.1	2049.33	1623.51	1417.71	1918.59	1190.79	1335.97	2015.9	2479.73
scaffold54.35	122.21	98	185.93	141	133	154.98	172.08	150	256	192	193	203.98	217	263	291	292
Lus10017619.g	146	150	170	167	220	250	198	159	195	160	147	199	296	181	148	179
Lus10002792.g	274	236	371	333	923	856	2122	1528	992	1180	1041	1128	1075	671	1938	991
Lus10014317.g	1087	957	977	968.99	753.01	1131	1576.29	1679.27	2930.37	2092.99	1839.03	2318	1188.01	1110	2315	3025.01
Lus10025810.g	208	220.99	115	141	42	31	187.97	109	441	348.5	339.44	483.58	43	20	82	108
Lus10006044.g	129	112	124	201	222	223	151	166	128	153	198	206	166	143	148	176
scaffold349.10	100	79	237	41	98	52	143	41	77	47	47	46	246	124	165	221
Lus10035034.g	155	198	136	219	101	114	209.43	139	251	249	244	229	139	145	136	161
Lus10005773.g	11.21	21.9	23.12	5.33	187.14	166.86	379.84	51.98	7	7.55	1.07	1.08	153.15	577.57	8.52	233.7
Lus10030632.g	197	171.35	138.92	149.72	153.46	185.15	326	213.15	183.41	171.9	129.03	111.68	203.98	176.33	269.14	367.59
Lus10036304.g	0	0	0	0	0	0	0	0	0	0	0	0	0	0	0	0
Lus10031991.g	1982.16	1826.96	1614.58	2091.32	1800.73	1769.87	1749.59	1056.75	2232.66	1915.86	1620.74	1964.76	1592.17	1821.51	1460.89	1911.43
scaffold15.188	2.67	1.66	2.64	0	13.08	19.99	2.34	7.33	23.22	8.56	18.43	24.24	13.85	20.92	14.8	17.44
Lus10026264.g	1	0	0	0	1	1	46	42	8	14	6	6	2	0	23	13
Lus10033145.g	0	0	0	0	0	0	0	0	0	0	0	0	0	0	0	0
Lus10026889.g	14	4	9	15	3	12	14	10	13	7	19	10	11	11	34	24
Lus10011972.g	1203	955	1137	1512	487	684	398	357	1696	1229	1946	1998	473	518	369	842
Lus10009111.g	94	80	72	88	151	140	234	173	193	203	184	180	192	119	213	187
Lus10024201.g	4	2	17	7	15	3	49	20	20	28	11	2	38	32	158	70
Lus10015118.g	1581	1422	1274	1700	752	578	355	189	1582	946	1588.86	2036	1325	752	289	676
scaffold310.137	259	179	262	327	186	158	151	123	306	250	235	332	149	290	177	251
Lus10032007.g	31.62	17.6	16.22	16.69	27.98	39.2	21.85	15.9	23	33.13	48.49	34.79	25.78	23.19	6.2	17.4
Lus10019023.g	91	95	82	79	62	58	63	63	85	55	93	117	70	81	60	103
Lus10006080.g	143	112.85	77	91	116	98	109	111	103	148	121	100	115	60	98	93
Lus10000742.g	390	402	390	386	239	308	404	430	719	579	516	618	326	287	362	379
Lus10032577.g	319	281	290	396	227	268	382.99	329	511	444	435	535	235	249	372	384
Lus10020871.g	95	86	71	89	99	105	223	213	246	195	188	269	104	88	167	178
Lus10021473.g	2	3	3	5	0	0	0	0	0	0	5	0	0	0	0	0
scaffold1671.5	3024.84	2676.04	1953.01	2714.56	1049.49	1159.14	674.31	715.62	2403.49	1840.22	2167.75	2663.23	1162.63	1728.27	926.09	1292
Lus10004176.g	0	0	1	0	5	3	7	0	0	6	0	0	5	3	1	3
Lus10002187.g	0	0	0	0	0	0	0	0	0	0	0	0	0	0	0	0
scaffold244.27	0	0	2.49	0	0	6.43	274.45	236.91	101.17	169.82	34.41	38.83	3.96	4.21	223.41	146.65
Lus10013641.g	23	18	18	33	44	67	33	54	30	24	24	27	28	65	42	40
Lus10027749.g	2	1	11	10	4	3	4	2	25	19	18	27	4	8	8	4
Lus10030816.g	0	0	0	0	0	0	0	0	0	0	0	0	0	0	0	0
Lus10016642.g	0	0	0	0	0	0	0	0	0	0	0	0	0	0	0	0
Lus10009498.g	0	2	0	1	0	0	0	0	0	0	0	1	0	0	0	0
Lus10033125.g	120	110.01	82	90	100	91	218	109	150.4	132.99	147.52	147.99	80.99	75.99	98	107
Lus10040313.g	0	0	0	0	0	1	0	1	2	4	0	0	0	0	0	2
Lus10032045.g	277.48	329.82	234	273	216.45	319.16	577.12	444.95	581.86	552.43	417	575.99	228	170	379	429
Lus10002298.g	0	0	0	0	0	0	0	0	0	0	0	0	0	0	0	0
Lus10023274.g	83	77	92	89	81	93	143	87	83	71	109	99	67	45	84	118
Lus10021522.g	86.4	102.23	74.72	89.21	81.56	128.59	299.67	262.94	251.11	185.21	197.15	212.31	92.93	110.75	244.25	280.48
Lus10014456.g	0	1	0	0	0	0	0	5	0	0	0	0	0	0	0	1
Lus10010503.g	0	0	0	0	0	0	0	0	0	0	0	0	0	0	0	0
Lus10006461.g	93	93	65	105	8	0	24	2	13	3	11	7	1	1	1	11
Lus10013915.g	0	0	0	0	0	0	0	0	0	0	1	2	0	0	0	0
Lus10008605.g	42.65	27.21	41.6	41.15	25.36	32.83	23.01	33.41	25.94	14.5	35.82	60.61	76.26	56.18	30.01	42.55
Lus10011041.g	4	7	9	10	62	50	4	5	2	0	2	2	235	123	6	21
Lus10025137.g	208	215	231	262	355	285	666	605	725	556	507	870	309	367	543	608
Lus10032818.g	101	106	142	139	59	65	143	123	215	181	210	186	97	100	162	176
Lus10007391.g	1	0	1	3	10.84	3	27	13	6	6	2	5	6	4	10	9
Lus10034389.g	11	4	104	35	58	9	76	22	4	18	12	0	385	117	194	120
Lus10003295.g	32	30	35	30	59	76	72	86	92	62	48.01	87	83	68	74.61	81
Lus10020788.g	2601.88	2321.67	1627.87	2158.82	5496.89	5155.61	6506.39	5167.81	5015.9	3783.64	3461.21	4167.91	4518.96	4247.92	4760.76	5861.98
Lus10038772.g	0	0	0	0	0	0	0	0	0	0	0	0	0	0	0	0
Lus10008931.g	0	0	0	0	0	0	0	0	0	0	0	0	0	0	0	0
Lus10034789.g	32	35	40	26.99	48	24	63	54	87.77	72	91	79	24	13	26	37
Lus10037779.g	172	169.87	155	221.05	120	117.85	144	123	336	255	249	383	107	68	89	157
Lus10026969.g	0	0	0	0	0	0	3.88	2.58	1.19	0	0	0	0	0	0	0
Lus10020570.g	152	133	120	131	121	177	456	319	386	324	301	350	157	155	290	307
Lus10014765.g	2945.27	2557.29	2141.99	3211.08	5693.28	8639.96	19963.82	18512.9	4588.86	3687.18	3978.35	4759.58	5482.1	3063.98	11129.96	13989.97
scaffold102.15	5	11	8	13	8	26	28	61	33	24	17	14	18	8	23	35
C8288963.1	11.79	13.25	9.77	15.33	25.81	54.96	36.02	61.02	55.62	22.22	35.64	32.76	59.48	53.16	61.48	80.02
Lus10040782.g	655.04	577.59	534.75	578.92	473.92	485.75	1851.36	1270.65	2139.17	1877.02	1526.46	1848.68	551.28	380.99	1146.17	1240.69
Lus10025035.g	0	0	0	0	0	0	0	0	0	0	0	0	0	0	0	0
Lus10033137.g	0	0	0	0	0	0	0	0	0	0	0	0	0	0	0	0
scaffold860.79	9.5	7.66	18.73	27.21	36.28	33.49	59.81	106.87	73	58.62	31.83	63.94	14.57	19.25	8.3	31.99
Lus10009444.g	153	157	110.1	105.42	100	139.73	242.22	217.88	288.29	296	158.98	206	137.28	130	251.64	252.59
Lus10016087.g	632.38	530.25	536.07	619.93	225.78	297.69	498.27	385.95	834.4	605.43	686.06	793.08	281.01	414.74	509.95	660.01
Lus10012648.g	13	4	9	8	74	52	131	62	42	37	27	31	36	8	11	19
Lus10038878.g	391	430	335	398	380	411	462	507	777	733	587	712	358	350	410	519
Lus10000296.g	0	0	0	0	0	0	0	0	0	0	0	0	0	0	0	0
Lus10033598.g	106	120	90	84	35	44.49	63	55.58	170	137	119	227.78	56	49	65	98.75
Lus10014539.g	419	527	605	523	1190	910	110	102	99	94	94	97	1399	926	167	296
Lus10024445.g	0	6	0	0	0	0	0	0	6	8	3	3	0	1	4	0
Lus10007019.g	52.11	45.53	46.13	59.39	56.93	44.05	11	12.09	28.89	17.32	12.16	15.17	26.23	20.64	13.89	12
Lus10033197.g	107	112	116	178	338	382	873.76	848	470	380	427	460.65	373	463	681	925
Lus10000375.g	3.96	4.55	6.41	4.2	6.17	0	4.01	0	22.55	41.46	30.38	15.8	0	4.45	27.33	15.92
Lus10000838.g	94	98	207	264	290.02	284	440	389.86	339.81	315	377.82	393	427	334	552	243.45
scaffold319.36	9.29	5.6	0	0	5.05	1.17	0	2.38	0	0	0	1.53	0	1.13	0	0
Lus10026678.g	1	0	1	0	0	0	1	4.96	2	0	0	3	2	0	0	0
Lus10001698.g	160.31	137.41	163.22	177.93	357.9	454	246.18	204.28	231.62	165.95	150.86	192.24	499.92	449.83	282.64	328.07
Lus10030322.g	555	302	613.02	686	232	348	58	74	26	36	32	41	429	180	113	146
Lus10011249.g	0	0	0	0	0	0	0	0	0	0	0	0	0	0	0	0
Lus10031352.g	1	0	0	0	0	0	0	0	0	0	0	0	0	1	0	0
Lus10007570.g	577.84	505.14	554.83	662.44	730.22	766.08	1528.28	1119.26	1099.39	983.09	964.87	1210.76	894.51	758.86	1207.73	1180.65
Lus10006481.g	30	29.9	45	40	16	36	78	97	121	81	66	96	47	36	103	145
Lus10009129.g	0	0	0	0	0	0	0	0	0	0	0	0	0	0	0	0
scaffold320.12	202	202	142	182	210	224	241	245	265	215	178	218	179	222	180	196
Lus10021013.g	6	6	20	9	8	4	23	0	28	29	24	30	17	5	6	5
Lus10015404.g	86	69	43	78	52	53	93	62	96	51	72	80	52	70	89	101
Lus10005422.g	196	155	125	184	96	136	209	222	202	196	199	255	120	94	239	273.01
Lus10036372.g	372	350.03	309.8	430	267	381	752	686.18	561.8	522	506	566	315	366	874	872.07
Lus10001611.g	1	4	3	1	0	2	4	1	0	0	1	1	0	1	1	0
Lus10019457.g	0	0	2	2	0	6	1	0	3	9	9	8	0	0	1	1
Lus10038511.g	289.99	264.03	374.58	400.85	373.29	550.12	517.54	415.56	472.93	319.13	345.05	411.94	689.39	579.07	618.56	693.64
Lus10037936.g	177	154	191	222	249	286	603.52	368	379	371	386	521.98	304	247	464	466
Lus10038629.g	0	0	0	0	0	0	0	0	0	0	0	0	0	0	0	0
Lus10025192.g	0	0	0	0	0	0	0	0	0	0	0	0	0	0	0	0
Lus10017821.g	186	145	143	200	136	148	267	234	368	270	211	324	145	130	224	257
Lus10010981.g	12.02	17	14.02	14.01	14.01	3.03	28.98	26.74	30.02	31.94	13.03	24.09	6.03	23	26	21
Lus10019404.g	16	14	22	24	20	34	24	17	19	20	13	26	35	30	27	28
Lus10004761.g	16	29.99	15	17.98	136	76.17	115.99	38	1	4	3	3	43.06	23	38	25
Lus10017717.g	0	1	3	1	7	18	69	69	26	24	2	4	4	6	1	39
Lus10014728.g	274	228	225	227	67	102	82	83	511	336	397	484	90	56	35	126
Lus10008121.g	36	49	36	42	36	54.63	16	10	61	22	37	34	36	30	18	21
Lus10005277.g	366	311	221	292	166	173	241	200	436	379	384	535	177	132	189	255
Lus10000461.g	0	0	0	0	0	0	0	0	0	0	0	0	0	0	0	0
Lus10029786.g	0	0	0	0	0	0	0	0	0	0	0	0	0	0	0	0
Lus10016978.g	39	26.38	18	12	11.99	5	0	1	3	3	4.96	2	8	5.99	2	2
Lus10023460.g	4	4	20	3	11	8	10	7	0	3	3	1	52.11	31	6	18
Lus10026000.g	39.03	48.25	33	37	65.42	93.14	32.19	23.99	23.84	21	21	13	74	55	33	54
Lus10004084.g	53.58	35.11	17.64	38.94	98.5	120.71	35.49	42.56	57.3	50.47	38.7	54.02	33.06	77.7	57.22	33.14
Lus10002852.g	0	0	1	0	1	0	0	8	10	1	2	1	1	1	0	2
Lus10025561.g	6	11	5	2	2	9	4	2	3	3	1	2	4	11	5	8
Lus10025105.g	0	0	0	0	0	0	0	0	0	0	0	0	0	0	0	1
Lus10025039.g	0	0	0	0	0	0	0	0	0	0	0	0	0	0	0	0
Lus10020401.g	87	112	115	142	43	139	78	85	37	36	59	44	87	92	67	94
Lus10023995.g	1687	1663	1531	1718	1091	887	518	326	535	566	864	895	952	402	196	275
Lus10042230.g	0	0	0	0	0	0	0	0	0	0	0	0	0	0	0	0
Lus10020067.g	68	54	98	107	72	119	95	106	92	109	113	154	94	92	107	134
Lus10004487.g	1	1	6	2	3	0	0	2	0	7	1	7	1	1	4	9
Lus10003035.g	0	0	0	0.5	8.48	18.62	1309.11	1309.63	139.5	120.1	82.96	111.29	6.37	4.51	1345.8	1115.73
Lus10035663.g	0	3	2	12	13	4	0	6	4	3	0	6	2	21	11	0
Lus10000813.g	228.14	198.77	364.35	259.9	760.52	684.24	1176.18	810.01	587.73	592.31	475	556.39	1283.73	816	1244.5	1279.45
scaffold660.6	18.12	43.87	134.78	73.86	84.67	47.12	73.99	12.26	13.09	9.66	9.46	25.23	115.41	148.87	56.97	44.31
Lus10003552.g	0	0	0	0	0	0	0	0	0	0	0	0	0	0	0	0
Lus10043346.g	3	1	1	0	5	2	12	12	3	5	2	2	3	3	8	8
Lus10006156.g	68.18	84.42	72.59	139.38	99.04	119.08	129.79	222.85	207.53	139.34	165.15	199.63	116.06	110.48	137.57	204.68
Lus10006575.g	0	0	0	0	0	0	0	0	0	0	0	0	0	0	0	0
Lus10037366.g	19	32	6	23	7	9	54	20	51	55	36	79	19	14	19	52
Lus10009410.g	0	0	0	0	0	0	0	0	0	0	0	0	0	0	0	0
Lus10029830.g	40	23	47	47	26	45	18	13	51	57	79	81	35	37	8	21
scaffold15.267	10.44	11.14	11.44	9.16	11.25	16	24	27	55	43.78	42.37	82.41	5.1	3.17	8.24	65
Lus10013698.g	148	100	97	121	205	294	366	359	441.71	303	225	221.61	163.86	165	224.91	324.93
Lus10000615.g	177.71	168.99	164.43	191.37	162	158.99	163	172.99	167.02	152.87	161.7	150	149.36	135.12	151.48	161.99
Lus10020517.g	1728.5	1554.54	1210.38	1416.4	1745.06	1629.91	3943.11	3063.29	1261.01	967.96	656.35	618.82	1686.82	1478.78	3871.34	3268.49
Lus10008214.g	0	0	2	1	6	0	2	2	2	0	1	1	4	0	2	3
Lus10029969.g	40	35.32	18.68	30.94	15	18	9.49	10	17.42	20	28.89	19	27	12.25	10.82	30
Lus10013754.g	702.02	655	660.89	698	970.33	1080.42	1232.84	1098.44	1271.02	920	823.34	1082.02	1140.76	921.23	1044	1136
Lus10041672.g	1	3	1	1	3	1	0	0	1	0	0	1	0	0	0	1
Lus10031326.g	2	0	0	1	0	1	0	2	3	0	0	0	3	0	1	0
Lus10031503.g	7	5	1	6	6	8	19	7	19	6	12	9	7	0	4	9
Lus10013618.g	34	25	29	26	16	36	34	27	31	19	28	33	28	17	31	24
Lus10025133.g	0	0	26	6	27	0	31	11	9	26	7	2	81	24	40	49
Lus10013736.g	2	17	24.72	30.17	0	0	1	0	0	0	3	4	29.9	14	3.39	1
Lus10033623.g	101.6	88.31	74.63	80.57	155.11	151.38	263.39	198.49	173.5	172.7	99.44	151.49	142.98	87.28	184.57	158.64
Lus10024104.g	33	46	81	75	16	36	73	62	96	85	105	96	25	19	31	50
Lus10023649.g	0	0	0	0	0	0	0	0	0	0	0	0	0	0	0	0
Lus10001645.g	5126.85	4619.54	5110.33	7066.14	5740.93	4917.4	2154.41	2683.32	5430.14	3727	5710.63	6688.52	5742.77	7373.81	5478.6	6825.23
Lus10037283.g	6	6	5	2	6	0	1	1	0	0	0	2	2.11	1	0	2
Lus10026465.g	15.76	14	9	11	9	7	20	12	36	50.9	40.81	41.21	4	2	16	19
Lus10035611.g	0	0	0	0	0	0	0	0	0	0	0	0	1	0	0	0
Lus10031410.g	1031	1074	1670	1273	1510	1366.03	1485	1273	2915	1854	1660	2124	2504	1686	1322.4	2583
Lus10001694.g	22.21	23.5	12.33	12.96	10.48	18.26	22.42	6.36	4.68	0	2.81	18.86	3.79	4.71	5.35	6.24
Lus10013015.g	9	13	4	7	4	12	22	16	9	11	19	27	11	3	10	12
Lus10000266.g	0	35.42	0	0	0	0	26.96	0	0	0	0	0	0	0	0	0
Lus10002984.g	0	0	0	2	0	0	0	0	0	0	0	0	0	0	0	0
Lus10023113.g	21	8	1	3	35	26	65	1	10	21	14	8	20	7	2	28
Lus10029241.g	229.54	144.58	172.61	187.78	24	29	49.01	36	169	132	123.16	172	43	77	42	51
Lus10002649.g	3	3	6	4	4	6	5	13	28	23	14	15	13	12	21	17
Lus10019614.g	368	310	299	397	460	494	436	341.01	563	409	456	542	589	507	538	558
Lus10009604.g	0	0	0	0	0	0	0	0	0	0	0	0	0	0	0	0
Lus10032137.g	29	42.05	59	94	26.02	117.41	99.45	79.73	106.06	86.75	161	217	108	104.62	179.84	277.93
Lus10021921.g	0	0	0	0	0	0	0	0	0	0	0	0	0	0	0	0
scaffold57.168	87.68	93.68	131.97	199.41	387.4	597.33	1219.77	1376.46	573.74	634.62	437.73	476.6	467.42	289.87	921.72	861.15
Lus10020422.g	0	0	0	1	0	0	0	0	1	0	0	0	2	0	0	0
Lus10019441.g	1597.15	1709.01	1741.93	1947.09	3561.93	3914.53	3436.95	3276.53	2902.34	2151.89	2503.4	3131.73	4176.9	2895.64	3306.05	3775.51
Lus10010648.g	0	0	0	0	0	0	0	0	0	0	0	0	0	0	0	0
Lus10004599.g	9	11	25	15	19	24	36	56	25	30	20	33	21	20	34	46
scaffold310.155	36	20	43	28	30	54	140	132	119	112	104	111	75	44	88	131
Lus10017832.g	0	0	0	0	0	0	0	0	0	0	0	0	0	0	0	0
scaffold216.31	224	195	199	221	193	190	231	342	513	378	276	344	190	180	195	347
Lus10038320.g	2010.03	1770.09	1239.69	1504.86	1798.52	870.12	1887.46	1155.1	2959.78	2399.56	1579.7	1977.38	1392.51	1674.2	1215.38	1645.33
Lus10015593.g	221.31	238	227.65	233.25	143	153.17	179	116.47	274	233	256	324.34	203	177.65	146	252
Lus10033390.g	7	19	7	19	12	4	18	20	60	56	46	85	18	4	13	20
Lus10004123.g	2176	1993	2009	1864	1103	1301	2118	2135	4332	2973	2632	3459	1379	1285	1721	2836
Lus10034096.g	222	198	147	243	157	112	171	108	224	249	232	328	162	189	61	104
scaffold621.8	76	75	69	68	59	43	91	73	189	129	111	167	68	36	97	114
Lus10016021.g	7	3.82	2	8	2	16.09	89.36	82.76	62.36	82.03	33.86	51.5	8.22	7.61	36.67	70.47
Lus10012348.g	5.48	15.79	0	0	47.56	15.33	28.61	6.66	11.96	12.08	0	0	21.99	0	0	0
Lus10019238.g	0	0	0	0	0	0	0	0	0	0	0	0	0	0	0	0
Lus10018831.g	94	76	60	75	25	34	15	28	25	21	34	59	16	19	11	52
Lus10039760.g	0	1	0	21	0	0	0	0	0	11	13	4	7	18	16	1
Lus10016721.g	272.7	287.91	371.86	319.95	669.02	499	567.01	457.04	584.99	411.92	384.77	440	956.86	626.01	633.01	816
Lus10008266.g	11	8	17	21	20	36	9	17	9	16	24	21	28	17	11	34
Lus10000866.g	127.5	98	89	119.8	102.6	118	196.65	156.89	229	282.99	172.99	246.55	184.54	108	187.2	195.55
Lus10028511.g	555.74	559.74	494.18	616.78	372.1	317.67	177.55	107.02	183.83	146.65	242.96	283.73	503.25	350.6	188.18	211
Lus10012502.g	290	253	283.87	285	511	595	60	122.51	142.52	103.98	104	143	589	546.01	93	157
Lus10029627.g	2	0	0	0	0	0	0	0	0	0	0	3	0	0	6	3
Lus10031005.g	1	0	0	0	0	0	0	0	0	0	0	0	0	0	1	0
Lus10022731.g	1393	1496	984	1416	710	633	741	518	907	1052	1095	1381	627	773	590	704
Lus10010321.g	8669.25	8732.78	6085	7729	1113.99	1239	2303.97	1826.82	6034.96	6676.88	7628	9731.02	1671.99	1848	1412	2899
scaffold28.106	21	28	50	30	76	69	47	40	65	51	30	43	64	41	50	60
Lus10016043.g	80.03	73	69	73	74	81	84	62	91	76	91	112	79	74	80.79	89.26
Lus10019705.g	0	0	0	0	0	0	0	0	0	0	0	0	0	0	0	0
Lus10035056.g	42.01	43	51	94	73	80	68	59	48	61	34	85	84	81	43	49
Lus10002839.g	0	0	0	0	0	0	0	0	0	0	0	0	0	0	0	0
Lus10036450.g	44	60	32	49	55	53	40	30	24	31	22	41	38	29	31	33
Lus10007608.g	0	0	0	2	1	0	4.59	0	1	3	0	0	2	1	13	0
Lus10007398.g	0	0	0	0	0	0	0	0	0	0	0	0	0	0	0	0
Lus10034047.g	0	0	0	0	0	0	0	0	0	0	0	0	0	0	0	0
Lus10017668.g	3	4	1	4	11	4	20	11	26	24	11	14	3	7	11	20
Lus10029357.g	25	19	24	26	23	23	33	36	47	32	35	47	35	27	41	59
Lus10022736.g	0	0	72	17	25	0	0	5	0	4	0	0	113	66	9	40
Lus10022813.g	39	43	36	39	16	13	92	69	158	97	118	118	39	25	54	95
Lus10008381.g	0	0	0	0	0	0	0	0	0	0	0	0	0	0	0	0
Lus10015565.g	0	3	0	6	3	0	0	0	0	0	4	0	0	0	0	0
Lus10029427.g	0	0	0	0	0	0	0	0	0	0	0	0	0	0	0	0
Lus10010296.g	87.45	99.96	107	134	142.5	158.83	147.55	133.66	123.83	133.01	92	139	168.87	167	156.08	160
Lus10017513.g	600.03	578.84	502.35	602.69	433.4	750.13	332.84	257	602.18	538	778.02	738.01	493.69	470.21	313.08	431.08
Lus10008203.g	12	13	1	9	13	12	8	7	24	13	29	23	26	93	19	23
Lus10019112.g	0	0	0	0	0	0	0	0	0	0	0	0	0	0	0	0
Lus10038521.g	5	4	5	9	6	10	20	13	14	30	21	23	11	14	19	19
Lus10027987.g	3	4	21	6	3	1	2	2	0	0	6	3	11	14	3	2
Lus10022910.g	98.99	85	118	81	26	33	50	80	203	97	145	175	52	33	92.1	80
Lus10041953.g	22	14	26	22	41	44	76	33	37	20	38	39	83	23	57	65
Lus10023706.g	0	0	0	0	0	0	0	0	0	0	0	0	0	0	0	0
Lus10035325.g	0	0	0	0	0	0	0	0	0	0	0	0	0	0	0	0
Lus10031584.g	12	7	12	13	27	22	0	1	6	6	9	9	52	33	3	2
Lus10010039.g	0	0	0	0	0	0	0	0	0	0	0	0	0	0	0	0
Lus10009874.g	10	9.64	2	11	2.03	2	4	1.01	9.22	7	5	14.3	2.02	3	4	6
Lus10004659.g	10	6	0	4	7	13	23	16	3	3	8	8	9	7	17	30
Lus10032082.g	254	230	245	272	550	511	517	421	524	497	413	452	469	401	503	563
Lus10042490.g	0	0	0	0	5	1	1	0	2	5	0	1	2	0	0	0
Lus10041910.g	506.04	470.61	254.97	315.3	309.18	196.19	1218.34	377.19	664.27	771	621.17	665.69	300.87	122.23	584.55	488.18
Lus10000611.g	0	1	0	0	0	0	0	0	0	0	0	0	0	0	0	0
Lus10029018.g	0	0	0	0	0	0	0	0	0	0	0	0	0	0	0	0
Lus10009624.g	56	39	49	72	9	23	0	1	4	3	1	1	10	30	1	1
Lus10000517.g	96	60	81	68	83	71	122	118	152	141	122	181	109	56	121	162
Lus10040250.g	0	1	2	0	1	0	10	0	5	8	1	2	0	0	1	1
Lus10010437.g	0	0	0	0	0	0	0	0	0	0	0	0	0	0	0	0
Lus10000567.g	3	4	1	3	2	5	3	3	4	4	6	5	1	0	1	9
Lus10032917.g	717	563.06	531	649	312	434	636	573	923	803.99	709	813	393	385	741	1137
Lus10030227.g	43.5	50.5	300.5	101	523	362.5	421	431.5	74	49	51.5	90.5	558.5	470.5	612.5	657
Lus10014527.g	17	26	66	58	7	6	36	7	24	27	13	27	15	9	10	29
Lus10043150.g	82	76	43	65	35	22	30	26	138	71	95	79	16	22	31	67
Lus10002787.g	359	305.24	372.7	412.7	310.56	415.95	843.98	498.38	684.57	519.71	666.89	808.39	348.27	242.25	685.99	751.21
Lus10037951.g	10	4	0	14	88	86	1958	1822	788	712	457	469	27	13	878	879
Lus10018541.g	192	140	171	191.14	234.01	198.4	334.65	205	240.56	206	190.8	189.66	230.57	232	321	220.01
Lus10037316.g	0	0	0	0	0	0	0	0	0	0	0	0	1	0	0	0
Lus10010283.g	108	91	158	136	148	167	260	242	303.01	236	189	216	189	157	271	255
Lus10029574.g	417.65	356.76	294.14	310.66	295.02	339.55	715.78	591.79	1041.43	630.86	600.22	680.07	378.02	352.23	735.95	951.43
Lus10035377.g	204	147	142.99	180.99	198.09	245.19	175	195	185	198	178.2	238.5	226.12	163.68	171.43	256.95
Lus10004321.g	133	136	98	143	65	48	67	56	171	181	136	183	12	39	48	70
Lus10003117.g	1	0	0	1	1	0	4	4	0	0	0	1	0	0	0	1
Lus10023600.g	0	0	0	0	0	0	0	0	0	0	0	0	0	0	0	0
Lus10009432.g	132	107	112	146	68	102	62	97	152	143	120	161	73	79	61	103
Lus10039663.g	0	0	0	0	0	0	0	0	0	0	0	0	0	0	0	0
Lus10011735.g	0	0	0	0	0	0	0	0	0	0	0	0	0	0	0	0
Lus10025764.g	40	15.28	49.33	43	15	22	22.44	24	39	52	53	45	13	16	25	29.51
Lus10024053.g	716.1	690.77	660.94	828.01	372.37	387.58	544.22	426.35	1055.66	1011.16	1018.71	1228.4	484.01	454.53	545.32	654.25
Lus10039079.g	739.03	709.52	2177.47	1336.85	2233.48	2578.34	2997.36	2608.79	1344.77	1157.13	882.9	1044.32	3569.04	2385.53	2901.29	3822.72
Lus10012301.g	2451.99	1967.73	1634.09	2372.25	1504.05	1150.61	773	679	1180.85	1119	1136.22	1446.6	1324.35	1518.47	741.26	1011.75
Lus10004866.g	150.58	111.47	134.01	124.24	165.43	101.65	209.22	159.3	194.77	215.71	168.8	224.46	162.9	137.91	179.12	206.58
Lus10026113.g	0	0	0	0	0	0	0	1	1	0	0	0	0	0	0	0
Lus10032489.g	5	6	0	9	5	30	23	25	1	6	3	0	5	18	9	11
Lus10002704.g	301.58	226.86	236.51	324.06	86.2	74.18	218.43	115.4	171.26	168.4	109.01	128.68	109.35	104.74	112.21	183.52
Lus10041122.g	98	99	72	90	84	72	97	78	116	58	77	129	91	77	73	78
Lus10014643.g	0	0	0	0	0	0	0	0	0	0	0	0	0	0	0	0
Lus10000129.g	0	6.98	0	0	0	3.67	4.22	1.51	0	1	0	0	2	0	0	1.15
Lus10025694.g	2376.76	2131.21	1677.5	2152.54	1230.42	1355.33	1197.52	974.33	2093.45	1599.39	1567.67	2060	1244.13	1333.81	1191.19	1567.65
Lus10042894.g	330.14	329.6	280.35	444.06	279.8	258.31	426.39	334.36	426.15	381.78	298.15	403.82	230.64	248.96	385.59	417.72
Lus10018816.g	0	0	0	3	0	0	0	2	3	0	1	1	4	1	2	3
Lus10004701.g	269	287	261.7	327.47	452	417	666.3	499.94	449	408	350.73	382.03	454.27	373.93	533.13	593.18
Lus10027593.g	0	0	0	0	0	0	0	0	0	0	0	0	0	0	0	0
Lus10026398.g	0	0	0	0	0	0	0	0	0	0	0	0	0	0	0	0
Lus10019734.g	0	0	0	1	0	0	0	0	0	0	0	0	0	0	0	0
Lus10010053.g	75	63	61	72	71	46	109	89	65	73	95	111	91	46	80	68
Lus10009877.g	504.37	448.72	402.97	442.09	276.51	208.51	514.81	398.05	527.01	502.1	451.29	464.48	203.95	219.74	410.17	390.79
Lus10020342.g	182	182	135.02	142	5	8	21	59	152	168	204	260.98	24	19	23	64
Lus10005973.g	442	355	402	578	172	221	1373	1132	1437	1170	1152	1310	197	180	1186	1202
scaffold604.41	0	0	2	0	0	0	0	1	5	5	1	5	0	0	0	0
Lus10030921.g	99.33	81.64	101.99	133.42	53.73	90.95	98.36	57.21	142.45	82.19	102.91	136.2	79.53	64.34	75.47	94.18
Lus10036888.g	253	246	191	226	241	216	331	320	350	220	243	302	234	171	247	321
Lus10041842.g	616	625	539.01	806	698	731	2003	1659.02	1860	1694	1580	1828.65	736	691.99	1770.87	1749
Lus10037942.g	2	1	0	0	2	1	0	0	0	0	0	0	0	1	0	0
Lus10030279.g	0	0	0	1.09	9	6	18	4	1	11	3	9	2	0	1	6
Lus10034942.g	0	0	0	0	0	0	0	0	0	0	0	0	0	0	0	0
Lus10000470.g	0	0	0	0	0	0	0	0	0	0	0	0	0	0	0	0
Lus10037479.g	4	3	3	4	8	9	20	15	10	9	8	7	10	11	25	14
scaffold499.2	79	62	99	101	141	204	465	498	224	172	174	159	166	178	645	610
Lus10022083.g	239	209	242	226	909	1328	290	308	74	45	63	67	1158	637	478	496
Lus10012947.g	0	0	0	0	0	0	0	0	0	0	0	0	0	0	0	0
Lus10011013.g	45	24.14	17	26.02	490.68	243	7966.03	7843.8	4260.38	4290.6	7150.71	8358.88	189.26	177	6543.52	6100.26
Lus10037353.g	171	117	162	132	97	96	144	133	265	168	145	148	144	112	202	386
Lus10022272.g	176	178.97	198	178	250	191	185	205	164	123.65	106	125	176	192	166	203
scaffold200.18	17	12	7	9	19	27	28.71	23	30	20	32.29	19	25.8	38	51	50
Lus10039441.g	32	34	51	48	76	29	22	22	35	17	23	25	88	75	29	22
Lus10039174.g	0	0	0	0	0	0	0	0	0	0	0	0	0	0	0	0
Lus10020270.g	212.62	180.75	288.05	266.01	221.03	289.01	302.14	346.61	433.75	415.66	344	488.99	290.06	271.7	304.12	322.02
Lus10013131.g	0	0	0	0	0	0	0	0	0	0	0	0	0	0	0	0
Lus10004624.g	1	0	0	0	1	1	2	8	4	2	0	0	0	0	1	5
Lus10001277.g	0	0	0	0	1	0	1	0	2	1	13	4	0	0	3	0
Lus10021876.g	304	278	317	355	263	383	258	286	233	217	215	225	395	396	401	494
Lus10037893.g	3	4	0	1	0	4	3	3	0	0	0	0	2	1	0	0
Lus10005654.g	16	9	21	19	10	22	27	41	23	22	22	29	16	34	48	50
Lus10010205.g	0	0	0	0	0	0	0	0	0	0	0	0	0	0	0	0
Lus10036005.g	1	2	14	5	14	7	29	3	0	3	2	9	45	69	90	33
Lus10006857.g	0	3	0	0	0	4	5	2	0	2	0	0	0	0	1	0
Lus10003020.g	47.56	36	32.54	30	30	26	65.1	27.78	32	29	58	42.09	29	14	23	35
Lus10029210.g	56	63	44	72	24	19	52	36	89	102	82	89	23	24	31	50
Lus10001588.g	82	76	71	71	51	68	84	75	117	77	88	130	87	51	59	70
Lus10042597.g	0	0	0	0	0	0	0	0	0	0	0	0	0	0	0	0
Lus10017028.g	1	0	3	0	0	0	2	0	0	0	0	0	0	1	0	0
scaffold31.105	35	65.14	22.89	37.02	65.49	70.47	70.37	27.39	53.94	42.6	44.08	84.28	56.11	49.22	27.52	20.59
Lus10037376.g	30	22	11	9.98	29	20.99	286	153	13	12	21	20	47	22	236.81	97.67
Lus10026228.g	0	2	0	1	0	0	2	1	8	0	1	0	2	0	1	1
Lus10025242.g	0	0	0	0	0	0	0	0	0	0	0	0	0	0	0	0
Lus10008048.g	627.92	604.81	862.91	814.85	373	480.75	132.42	143	134.25	112.29	250.5	271	646	336.86	114	240
Lus10012803.g	908	766.01	1077	1233.02	987	1079	2146	1654	1766	1461	1329.01	1669	1312	1439	2684.99	2380.84
Lus10009131.g	0	0	0	0	0	0	0	0	0	0	0	0	0	0	0	0
Lus10030788.g	0	0	0	0	0	0	0	0	0	0	0	0	0	6.47	3.1	0
Lus10022482.g	27.77	24.76	25.83	23.51	30.01	14	63.4	12.82	53.11	31.92	28.52	36.82	17.99	7.99	18.37	23.38
Lus10008507.g	306	265	233.26	283	282	370	890	798	891	734	464	632	303	218	643	567
Lus10041277.g	656.48	602.01	535.48	617.99	538.93	442.83	635.98	404	735.89	870.47	664.62	808.75	604.99	426.99	452.99	548
Lus10027415.g	0	0	0	0	0	0	0	0	0	0	0	0	0	0	0	0
Lus10011454.g	762.28	693.75	696.41	751.26	1397.23	1353.9	1150.25	793.38	1117.91	965.1	875.24	1301.32	1311.17	941.88	1010.91	1000.59
Lus10010297.g	23	25	38	50	44	52	89	101	74	57	51	60	52	40	104	86
Lus10006360.g	0	0	0	0	0	0	0	0	0	0	0	0	0	0	0	0
Lus10032980.g	0	0	0	0	0	0	0	0	0	0	0	0	0	0	0	0
Lus10007515.g	0	0	0	0	0	0	0	0	0	0	0	0	0	0	0	0
Lus10032647.g	40	17	12	21	11	11	16	13	23	46	16	27	18	19	15	10
scaffold487.4	56	52	54	35	56	43	58	45	93	55	92	120	49	53	47	76
Lus10042708.g	31	46	60	58	74	111	45	68	19	11	10	10	146	190	163.77	136
Lus10042891.g	288.14	315.16	269.33	362.94	262.27	303.23	704.28	564.54	1126.01	901.32	758.68	1005.15	258.29	263.53	689.65	733.48
Lus10008097.g	1	0	0	0	2	0	7	0	1	0	0	0	0	0	1	2
Lus10006411.g	133	95	121	137	412	289	351	302	274	277	159	268	352	490	332	372
Lus10009517.g	1596	1310	183	377	1060	469	115	71	226	218	163	241	78	158	30	91
Lus10009316.g	23	14	8	19	6	10	7	12	3	1	8	6	4	3	6	2
Lus10021531.g	374	299	868	513	692	476	484	296	398	394	396	444	1127	632	430	510
Lus10030659.g	90.71	35	62.54	47	69	88.17	915.47	65.43	43.18	150.14	27.63	44.31	59.24	75.75	80.86	96.34
Lus10023955.g	143	123	160	163.99	102	178	165	101	214	181	156	219.26	172	128	106.95	198.99
Lus10028319.g	231	252	329	363	422	516	862	718	766	531	621	721	527	399	857	882
Lus10009974.g	334.56	324	280.16	340.36	368.25	378.04	647.33	376.94	555.46	551.67	390.35	508.17	436.03	331.95	413.51	532.56
Lus10026320.g	229	243	204	217	150	172	331	303	559	526	365	441	176	161	284	392
Lus10015880.g	0	0	0	0	0	0	0	0	0	0	0	0	0	0	0	0
scaffold540.96	68.86	72	122	90	158	144	126	150	218	173	134	165	227	184	190	244
Lus10042199.g	129.21	135.17	102.11	121.89	77.08	81.91	118.46	112.83	221.93	194.47	158.34	182.12	65.03	66.18	97.02	124.75
Lus10020789.g	0	0	0	0	0	0	0	0	0	0	0	0	0	0	0	0
Lus10035122.g	344.83	257	359.99	350.82	195	215.75	525.8	588.36	1162.59	784.86	883.75	794.98	277.04	330.01	623.06	878.02
Lus10004721.g	248.37	230.42	185	193	528.24	576.31	602.66	461.91	610.02	504.48	288.35	387	520.45	382.2	478.85	421.18
scaffold57.233	0	0	0	0	0	0	0	0	0	0	0	0	0	2	0	0
Lus10011826.g	36.07	39.29	46.16	25.2	95.41	106.75	214.04	175.66	74.54	95.03	117.66	118.88	109.79	80.37	313.29	258.53
Lus10016472.g	1	1	0	0	0	0	0	2	0	0	0	0	0	0	0	0
Lus10014363.g	72.99	77	85	73.99	142	218	196	159.95	208	193.72	195	260	186	151.26	212.5	260.53
Lus10028845.g	0	0	0	0	0	0	0	0	0	0	0	0	0	0	0	0
Lus10011727.g	3240	3022	3140	4069	2598	2503	2519	1634	2440	2193	3081	3127	3374	2755	3205	3383
Lus10003307.g	137.39	141	131.99	135	118	172.51	153.77	103.96	178	165.24	180.78	166.31	118	139	101	80
Lus10037488.g	1	1	0	0	0	0	0	0	1	0	2	5	0	0	0	2
Lus10041366.g	443	338.99	274	325	516	807	294	238	227.03	223	192.09	239	170	112	149	297
Lus10019836.g	0	0	0	0	0	1	0	0	0	0	0	1	0	0	0	0
Lus10026140.g	4	4	5	4	0	1	6.99	6	2.86	10.01	3	2.99	1	2	1	0
Lus10018323.g	195	191	175	205	317	366	455	379	566	487	379	474.01	349	300	487	532
Lus10042348.g	296.49	241.01	310.57	302.98	298.87	352.5	543.85	478.85	500.65	433.93	367.36	432.39	383.99	364	452.98	551.63
Lus10041118.g	0	0	0	0	0	0	0	0	0	0	0	0	0	0	0	0
Lus10014039.g	440.44	371.14	1504.95	1741.4	289.42	1875.26	797.9	3330.14	2447.28	2736.7	3367.64	3697.77	1346.57	1216.44	4038.29	4571.18
Lus10000709.g	0	0	0	0	0	0	0	0	1	0	0	0	0	0	0	0
Lus10020827.g	836.31	742.89	753	914.99	1100.98	1132.95	2607.87	1750.18	1373.92	1471	1730.12	2144	1505.02	1108.52	1920.74	1926.36
Lus10026213.g	2	0	3	2	1	1	0	0	0	0	0	0	0	0	2	0
Lus10002249.g	264.74	263.26	198.9	186.63	415.51	310.75	1242.31	836.88	1553.49	1301.21	318.35	368.03	275.15	301.77	528.26	553.53
Lus10005477.g	6	4	0	2	1	2	7	1	1	1	6	5	0	2	3	3
Lus10025065.g	0	0	0	0	0	0	1	0	0	0	0	0	0	0	0	0
Lus10016151.g	17	4	5	11	0	0	0	0	0	9	1	0	0	0	0	2
Lus10003114.g	0	0	0	0	0	0	0	0	0	0	0	0	1	0	0.5	0.5
Lus10035863.g	2101	1850	1140	1848	476	482	470	432	661	841	972	1198	480	454	308	529
Lus10021243.g	48	49	42	64	144	158	195	188	121	125	90	115	199	142	223	228
Lus10026417.g	0	0	7	6	1	0	4	0	0	0	1	0	39	7	8	0
scaffold605.151	71	21.58	30.26	47	35.12	64	110.26	122	200	190.57	99.64	182	61	66.91	103	133
Lus10001306.g	32	30	13	20	11	18	13	12	26	14	41	35	11	17	20	21
Lus10033114.g	0	0	0	0	0	0	0	0	0	0	0	0	0	0	0	0
Lus10032884.g	0	0	0	0	0	0	0	0	0	0	0	0	0	0	0	0
Lus10011969.g	1271	1212	965	1390	614	688	1852	1119	1989	2065	2060	2663	550	647	1296	1482
Lus10036743.g	0	1	0	0	0	0	0	0	0	0	0	1	0	0	0	0
Lus10029228.g	0	0	0	0	3	0	4	11	0	0	2	0	0	2	1	8
Lus10021137.g	0	0	1	1	0	0	0	0	0	0	3	0	0	0	0	0
Lus10026562.g	198	165.6	206.72	264.32	201	289.45	275.5	279	327.84	262.99	209.29	291.24	235	258.81	315.71	357.9
Lus10021968.g	4	0	0	0	2	1	1	3	0	0	1	2	0	0	0	0
Lus10030027.g	0	0	0	0	0	0	0	0	0	0	0	0	0	0	0	0
Lus10015312.g	29	47	21	31	46	48	89	82	99	115	70	79	35	21	47	50
Lus10043001.g	360	387	401.11	357.78	249	219	329	328	568	346	380.33	472.35	289.99	250.49	304.8	465
Lus10023591.g	37	18	7	12	61	40	126	124	92	75	52	51	43	29	83	106
Lus10025853.g	413.93	341.62	338.17	382.8	241.66	281.19	644.47	496.72	755.33	661.77	501.27	708.28	285.7	275.81	488.87	527.06
Lus10011174.g	81	35	117	198	24	6	761	70	762	2148	314	381	16	13	260	107
Lus10015987.g	61	60	74	69	80	54	220	150.02	276	214	273	326	82	82	150	126
Lus10008356.g	115.23	98.76	125.72	133.43	90.4	95.81	159.75	215.32	206.62	201.27	162.8	210.27	89.66	97.8	171.16	173.05
Lus10001025.g	265	228	268	310	340	325	570	383	664	607	568	681	325	330	481	482
Lus10033770.g	225.59	244.85	226.36	233.62	249.31	317	560.07	313.04	477.46	540.28	410.78	502	362.02	319.68	726.95	716
Lus10020845.g	96	112	77	120	55.4	47	199.17	116	216	249.05	257.99	417	38	35	111	80
Lus10041372.g	0	0	0	0	0	0	0	0	0	0	0	0	0	0	0	0
Lus10027049.g	0	0	0	0	0	0	0	0	0	0	0	0	0	0	0	0
Lus10013414.g	0	0	0	0	0	0	0	0	0	0	0	0	0	0	0	0
Lus10012107.g	0	0	0	0	0	0	0	0	0	0	0	0	0	0	0	0
Lus10027068.g	1554.06	1346.05	1140	1364.99	1272.83	1062	1079.5	934.68	1531.82	1455.13	1222	1592	1015	1118	845.01	1158
Lus10034490.g	163	127.26	124.49	136	56	68.94	54	53	113.12	69	84	126.99	119	78	58	91.95
Lus10036063.g	229.66	231.53	235.02	235	94.3	115.96	245.23	105.22	326	262.87	297.94	376.42	115.93	125.52	142.33	193
Lus10026758.g	0	0	0	0	0	0	0	0	0	0	0	1	0	0	0	0
Lus10029704.g	1	0	0	0	0	0	0	0	0	0	0	2	0	1	2	0
Lus10023643.g	62	51	60	59	60	72	109	105	122	97	99	111	101	48	122	128
Lus10007346.g	497	459.99	315	441	552.99	839	1469	681	521	496	404	512	523	257	870.31	667.99
Lus10007258.g	15	12	7	14	10	5	26	18	27	21	17	14	10	2	20	15
Lus10029751.g	146.22	87.07	232.06	286.76	366.44	635.43	701.98	940.39	584.26	475.31	634.94	770.82	690.96	649.31	1185.97	1047.2
Lus10005147.g	2	2	2	0.5	48.52	58.38	5553.79	4955.52	460.5	489.1	309.04	424.55	22.63	10.49	5098.77	3690.24
Lus10000896.g	52.01	50.14	55.92	55.01	129.7	126.99	111.1	100.68	156.63	127.86	136.99	126	192.19	93.9	122	140.61
Lus10034112.g	0	0	0	0	0	0	0	0	0	0	0	0	1	0	4	1
Lus10014454.g	0	0	0	0	0	0	0	0	0	0	0	0	0	0	0	0
Lus10013693.g	12	2	9	6	1	6	1	0	0	0	0	0	1	1	0	0
Lus10034376.g	0	0	0	0	0	0	0	0	0	0	0	0	0	0	0	0
Lus10038024.g	113.72	88.99	76	127	175	162.8	105	79	69	55	74	80.3	200	110	105.94	91.01
Lus10029145.g	0	0	1	0	9	44	1	0	2	0	2	0	19	20	0	1
Lus10023544.g	0	0	0	0	0	0	0	0	0	0	0	0	0	0	0	0
Lus10014703.g	4	7	6	10	7	4	8	3	6	5	9	12	5	0	2	8
Lus10036513.g	241	208	237	261	507	335	294	223	313	240	269	291	756	725	272	272
Lus10018414.g	0	0	0	0	0	0	0	0	0	0	0	0	0	0	0	0
Lus10033778.g	123.47	128.46	335.2	190.39	170	239	225.59	168.33	174.17	98.29	111.66	128.63	325	306.7	268.09	207.63
Lus10016530.g	116.4	91.22	138.62	150.55	124	156	138	144	144.6	112	127	156.78	184	118.82	130.46	144.68
Lus10034042.g	30.76	34.18	35.65	27.16	20	37.58	42.08	43.39	63.45	60.99	45.02	46	55.48	34	44.24	82
scaffold31.236	96	91	130	117	203	372.74	267	305	254.01	175.48	253	331	213.01	285	329.02	296
Lus10031159.g	0	0	0	0	0	0	0	3	0	0	0	3	0	0	1	6
scaffold1491.69	38.57	87.41	24.33	56.42	42.82	44.97	140.88	71.46	107.55	102.99	49.58	115.23	28.12	13.08	39.46	26.45
Lus10032919.g	132	122	226.02	145.79	463	567.02	469.36	339	422.62	393.29	281	379	396.55	340	532.5	541.95
Lus10024547.g	0	0	0	0	0	2	0	1	2	0	0	1	0	0	4	1
Lus10042843.g	357.47	324.29	444.87	394.57	364.8	501.58	248.49	633.03	614.54	501.84	499.54	656.1	482.72	372.29	631.36	765.62
Lus10020646.g	0	1	0	4	0	6	0	1	0	1	1	3	1	0	3	0
scaffold43.19	5	0	7	2	12	16	25	24	15	18	17	19	25	9	49	27
Lus10034158.g	59.43	47.75	147.74	76.98	175.8	190.51	173.46	155.88	114.44	133.6	116.19	142	176.79	165.69	218.14	196.67
Lus10028311.g	8	10	10	12	18	19	69	46	27	35	33	29	18	17	58	48
Lus10012653.g	2	0	8	0	2	1	5	9	12	6	12	15	4	5	15	10
Lus10002289.g	11	42.38	37	32.94	74.32	42	121.57	72	54	44.94	29	82	58	52	62	65
Lus10041617.g	12	9	6	15	16	8	0	0	0	0	2	1	20	20	1	5
Lus10011064.g	148	106	155	154	281	345	335	339	220	179	157	236	387	293	392	403
Lus10002853.g	10	5	21	13.01	18	37	31	17.12	11	18	3	7	29	26	39	18
Lus10015012.g	0	0	0	0	0	1	0	0	0	0	0	0	0	0	0	0
scaffold215.2	0	0	0	0	0	0	0	0	0	0	0	83.15	0	0	194.05	142.81
Lus10019110.g	222	176	105	211.17	217.98	235.91	348.97	328.97	216.96	170	250	316	805.33	1105	347	381.94
Lus10004143.g	114	125	107	109	33	35	165	146	525	363	415	632	52	43	113	248
Lus10038356.g	173	162	108	128	257	397	376	269	343	269	220	339.45	249	235.03	257	340
Lus10034724.g	0	0	0	0	0	1	0	0	1	0	0	0	0	0	0	0
Lus10001381.g	51	40	33	39	17	33	63.41	42	122.77	61	72.39	48	22	28.63	65.68	105.74
Lus10031398.g	463.05	468.7	459.29	550.68	1056.98	918.63	671.74	559.86	737.48	583.43	581.08	735.98	950.34	714.94	761.08	821.03
Lus10012889.g	0	0	0	6	3	1	0	0	0	0	0	0	2	5	0	1
Lus10040654.g	176	176	141	170	204	197	297	350	375	316	278	324	179	172	254	348
Lus10021189.g	31	27	23	25	14	35	26	57	41	35	47	42	33	23	46	57
Lus10004157.g	9	15	15	18	36	33	19	30	13	12	13	27	28	26	26	34
Lus10031014.g	0	3	0	0	0	0	0	0	0	1	2	0	0	0	1	4
Lus10022368.g	502	412	363	438	153	177	175	122	547	386	478	531	132	159	153	261
Lus10019004.g	273.67	218.97	271.52	309.93	152.44	107.41	94.06	117.17	359.33	211.34	297.89	410.57	268.6	187.32	186.89	287.13
Lus10003921.g	0	0	0	0	0	0	1	0	0	0	0	0	0	0	0	0
Lus10039754.g	0	0	0	0	0	0	0	0	1.29	3	7	2	6	15	2	2
Lus10031637.g	38	27.01	71	63	82	69	73.23	53	42	51	37	62	151.35	66	62	52
Lus10018213.g	28	27	28	36	29	29	61	59	97	47	36	50	34	38	43	53
Lus10022692.g	348.97	304.1	232.01	311.01	97	114	190	229	431	345.24	272	368.01	122	118	243	228
Lus10021220.g	32	24	44	25	38	55	80	68	131	65	64	98	61	48	116	108
Lus10008839.g	144.24	127.11	122	108	189	176	215	129	195	188	151	172.84	199.99	116	159	142
Lus10003946.g	0	0	0	0	0	0	0	0	0	0	0	0	0	0	0	0
Lus10037048.g	73.01	72.45	96.83	74.49	58.52	86.59	294.69	262.87	238.18	168.68	131.34	147.58	125.68	127.22	191.89	318.2
Lus10034063.g	184	187	126	158	46	59	315	289	638	512	451	638	72	47	247	366
Lus10027773.g	0	0	1	1	0	0	3	1	0	5	0	2	0	4	0	1
Lus10021233.g	0	0	0	0	0	0	0	0	0	0	0	0	0	0	0	0
Lus10019971.g	171	117	98	164	264	225	135.16	104	110	127	147	189	141	107	65	125
Lus10040546.g	197	257	140	159	75	55	221	187	445	373	376	581	79	47	161	197
Lus10035404.g	41	33	0	0	52	48	117	198	163	93	2	14	9	17	0	113
Lus10012806.g	374	311	217	361	293	246	305	239	337	301.07	371	458	256	276	230	210
Lus10009054.g	103.21	129	46	134.46	169	230	49	57	76.09	82	82.99	123.3	191.92	141.23	47	42
Lus10002690.g	58.74	56.52	40.51	52.87	51.76	47.88	43.47	11.25	20.57	9.54	41.83	16.43	49.46	32.1	49.65	50.55
Lus10026321.g	1893.61	1629.46	1127.23	1835.47	1797.74	1298.81	332.65	333.01	433.28	308.11	424.12	457.01	1219.06	1250.57	412.61	661.45
Lus10008520.g	205.63	191.58	214	231	496.76	424.69	622.34	352.09	439.98	413.52	283.65	439	446.55	344.8	437.15	456.82
Lus10028937.g	176.63	163.43	244	295.1	294.06	365.95	302.77	319.71	244.86	204.03	209.48	315.82	385.07	343.98	315.67	426.9
Lus10022866.g	1.02	0	0	0	0	0	5.97	0	3.31	1.14	1.02	3.12	1.02	0	1.14	1.08
Lus10042807.g	234.58	219.64	208.92	255	270.99	254.3	370.61	277.22	465.03	381.9	315	430.16	307.99	202	327.38	337.33
Lus10041040.g	0	0	0	0	0	0	0	0	0	0	0	0	1	0	0	0
Lus10016854.g	20	23	25	51	27	41	10	17	33	25	36	31	38	37	15	42
Lus10023736.g	0	0	5	2	2	7	1	2	0	1	4	0	4	2	4	2
Lus10041992.g	6	4	2	9	3	8	4	5	1	3	6	1	6	1	1	2
Lus10042246.g	163	149	149	140	300	396	212	207	194	120	164	176	296	226	234	320
Lus10033134.g	9	6	10	13	0	5	3	1	7	32	4	9	3	3	6	9
Lus10026802.g	88	106	71	92.54	49	44	67	61.99	123.49	120	136	146.98	46.98	48	71.22	82.2
Lus10030013.g	1	3	4	1	2	8	10	14	8	5	10	20	7	4	18	11
Lus10030068.g	0	1	5	10	4	5	14	1	3	0	6	11	30	17	60	17
scaffold1590.1	677	356	227	315	592	560	37	57	194	160	214	341	128	187	26	45
Lus10040572.g	147	173	163	185	209	272	499	456	351	336	314	301	246	254	411	457
Lus10023339.g	0	0	0	0	0	0	0	0	0	0	0	0	0	0	0	0
Lus10035527.g	2	3	0	1	0	1	0	3	1	3	0	1	0	0	3	2
Lus10029693.g	4	1	3	7	0	1	8	6	4	4	2	2	3	1	5	0
Lus10024706.g	0	0	0	0	0	0	0	0	0	0	0	0	0	0	0	0
Lus10023788.g	294	252	256	326	133.74	188	320	267	648	435	485	677	205	271.67	460	593
Lus10022316.g	0	0	0	0	0	0	0	0	0	0	0	0	0	0	0	0
Lus10035741.g	26.36	28.85	58.86	20.52	5.48	32.15	16.77	34.78	50.87	25.09	39.41	49	66.15	58.71	63.91	74.86
Lus10008270.g	0	1	0	1	0	0	0	0	0	0	2	0	0	0	0	0
Lus10034952.g	0	0	0	0	0	0	0	1	0	1	0	0	0	0	0	0
Lus10002116.g	1	4	0	0	0	1	0	2	0	0	0	2	4	1	0	1
Lus10013093.g	0	1	0	2	0	2	0	0	1	2	8	3	3	5	5	2
Lus10003813.g	71	89	70	87	142	114	168.83	139	135	98	101	113	182	102	95	113
Lus10042084.g	0	1	1	3	0	0	4	13	5	7	1	1	1	1	2	5
Lus10020530.g	0	0	0	0	0	0	0	0	0	0	0	0	0	0	0	0
Lus10017504.g	166	157.47	165.02	165	82	100.17	377.79	246.98	724.3	477.49	423.8	623.02	127.39	79	293.12	443.85
Lus10002549.g	1	1	0	1	5	7	6	7.11	0	3.11	4.09	6	1	0	3.2	8.01
Lus10028901.g	295.75	237	131	227	118.18	80	162	162	291.72	378.82	408	456	56	72	127	136
Lus10005901.g	1	3	0	1	1	0	1	0	0	0	1	2	8	1	10	0
Lus10023334.g	42	41	24	20	30	31	47	49	115	91	87	77	48	25	58	45
Lus10013019.g	301	298	303	424	234	220	300	227	404	407.99	415	429	363	442	271	335
Lus10040320.g	1036.31	1014.95	1085.44	1168.72	1372.24	1349.95	3330.61	3282.38	4654.08	3558.33	2701.08	3419.97	1719.14	1283.58	2204.88	3025.85
Lus10004288.g	199	212	182	220	180	240	480	380	440	372	320	403	243	296	415	450
Lus10030241.g	276.79	271.44	125.98	204.2	338.15	201.6	570.93	283.92	350.84	472.71	326.85	407.12	232.84	123.84	208.57	289.63
Lus10011678.g	1	0	0	6	3	4	11	6	8	6	11	5	1	0	1	7
Lus10037694.g	1639.43	1649.21	1208.27	1697	2169.15	2401	4309.92	3682.6	2704.03	2415	2357.53	2760.16	1975.01	1280.58	3749.98	3480
Lus10010351.g	109.21	106.2	109.25	183.09	155.8	147.82	291.69	278.45	353.46	321.12	248.18	304.01	168.79	146.78	263.09	326.36
Lus10015949.g	6.2	0	0	0	0	0	0	0	0	0	0	0	0	0	0	10.77
scaffold418.82	574.89	485.46	312.67	354.09	276.54	314.08	8	1	29.14	9.6	52	57.25	199.85	78.89	1	11
Lus10019352.g	16.19	8.28	13.85	3	3	4.17	0	2	0	0	2	0	8	5	0	0
Lus10023229.g	1037	966	1127	1356	298	741	428	497	944	675	1326	1009	558	317	439	765
Lus10015513.g	67	59	49	38	20	23	6	5	19	28	98	98	5	18	11	9
Lus10012640.g	78	45.23	61	71	44	74.79	68	101	120	116	123	118	52.53	51.96	62	137.48
Lus10030962.g	188.2	145.4	99	141.43	225.99	162	128.1	92	206.98	148.16	143	155	185	119	90	109
Lus10018524.g	44	35	9	7	31	27	10	11	9	3	0	0	1	1	0	10
Lus10006376.g	243.94	223.62	206.37	202.72	559.6	455.02	463.44	381.51	496.64	381.27	416.04	482.85	788.38	449.37	414.67	500.92
Lus10017495.g	2	5	8	11	107	74.14	1	1	0	0	0	0	73	96	0	7
scaffold765.35	2	1.38	1	0	2	1	1	7	7	8	1	2	1	3	2	2
Lus10028895.g	0	0	0	0	0	0	0	0	0	0	0	0	0	0	0	0
Lus10027277.g	0	0	0	0	0	0	0	0	0	0	0	0	0	0	0	2
Lus10016380.g	667	634	803.01	710	1033	982	1150.02	913.23	1084	852	950	1012.97	1266.56	1138	1007	1282
Lus10034522.g	68	57	65	91	53	29	12	21	7	2	13	28	28	29	19	42
Lus10041023.g	2	3	3	7	0	2	4	1	0	0	0	0	5	0	4	3
Lus10031266.g	4.47	7.85	4.1	6.38	0	5.09	9.53	6.24	8.03	12.78	5.9	8.32	10.2	7	6.3	3.43
Lus10020914.g	290.44	299.42	303	325	409	450	690.89	493	619	502.4	461	610	532.99	414.38	586.42	641.99
Lus10025968.g	532	401	649	637	376	795	6511	6038	8697	8716	10395	12439	599	405	5637	6615
Lus10017855.g	0	0	0	0	0	0	0	0	0	0	0	0	0	0	0	0
Lus10036172.g	0	6	1	2	1	1	21	11	8	3	0	2	1	0	9	4
Lus10034431.g	0	0	0	0	0	7	2	7	2	1	2	1	9	1	4	7
Lus10016934.g	1	0	11	6	0	2	0	0	1	4	0	11	16	3	19	8
scaffold1035.32	77	58	41	38	51	73	203	235	306	184	159	151	63	36	175	270
scaffold25.323	234.86	262	253	274.01	198	220	483.28	397.04	587.96	453.8	480.05	567.22	284.43	285.01	366.04	507.8
Lus10017334.g	474.17	441.41	374	428.21	805.95	824.11	1366.87	1020.35	851.97	827.74	593.16	719.01	877.38	575.03	1033.59	1055.98
Lus10011925.g	0	0	0	0	0	0	0	0	0	0	0	0	0	0	0	0
Lus10010716.g	4	0	6	1	2	1	0	3	1	1	0	4	8	2	2	1
Lus10042670.g	223.01	191.57	190.23	280.11	349	342.8	475.78	337.67	264.39	292.29	280.88	285.89	389.22	330.99	350.07	322
Lus10009173.g	69.11	25.03	25.14	75.02	165	199.28	0	33.3	12	23.37	28.94	33.77	15.46	21.35	25.09	1.19
Lus10031210.g	578.74	612.76	548.93	593.96	456.02	476.84	564.57	370	687.48	534.71	581.47	708.14	452.46	383.33	520.18	609.77
Lus10000248.g	152	153	133	140	182	215	235	246	371	259	188	302	232	168	201	272
Lus10022567.g	37	33	20	36	34	37	68	68	133	77	81	134	40	22	47	93
Lus10006343.g	0	0	0	0	0	0	0	0	0	0	0	0	0	0	0	0
Lus10036871.g	7	2	0	2	5	2	3	3	11	1	2	10	4	0	3	1
Lus10025479.g	15	17	12	6	20	9	2	8	6	1	3	8	15	21	7	7
Lus10033375.g	0	0	0	0	0	0	0	0	0	0	0	0	0	0	0	0
Lus10011330.g	4398.73	4356.49	3590.76	4410.8	2400.65	2381.6	1645.98	1975.33	3603.65	3130.27	3507.51	4274.36	2149.01	2771.67	1683.79	2785.58
Lus10027286.g	0	0	0	0	0	0	0	0	0	0	0	0	0	0	0	0
Lus10029698.g	0	0	0	1	0	2	1	2	2	0	2	0	7	0	7	7
Lus10004238.g	190.42	166.58	99.49	175.99	166.53	131.02	329.49	157.82	268.33	315.01	273.29	293.97	164.01	72.01	168.01	174.3
scaffold567.1	14319.36	4314.6	5941.43	11355.02	45918.51	38468.27	2683.99	5814.48	7007.07	5987.28	9348.78	9379.92	3562.21	4504.71	4194.32	2345.17
Lus10041632.g	5	14	15	2	6	35	50	0	4	22	0	1	16	14	2	5
Lus10006979.g	71	79	48	62	37	46	71.46	58	114.32	105	69	101	67	52	71	97.22
Lus10018937.g	31	28.55	54	34	60.78	101	146.46	113	164.36	116.46	89.45	138	125	82	190	226.64
Lus10011763.g	1151	944	812	1024	904	817	1757	1762	2658	2118	1703	2248	751	937	1533	1925
Lus10037634.g	262	259	239	252	180	142	248	172	340	291	301	407	193	181	149	231
Lus10041108.g	5	8	3	10	10	17	11	17	20	9	18	28	11	6	10	8
Lus10025763.g	10	13	1	2	3	0	0	0	11	12	3	15	0	0	0	0
Lus10025251.g	50	50	96	72	43	60	22	31	104	84	93	85	46	83	8	36
Lus10012297.g	50783.22	43092.46	35904.42	57197.61	18238.75	21065.34	13498.45	15173.46	7859.78	6128.12	8617.38	9569.04	23078.28	17194.14	13490.76	18511.95
Lus10026667.g	4	3	4	4	133.87	120	718	747	99	90	53	61	65	57	980	738
Lus10015108.g	446	344	290	398	163	182	374	297	590	544	572	613	171	205	281	379
Lus10004584.g	159	131	172	255	130	142	214	191.01	172	205	195	248	146	152	165.84	181
Lus10033773.g	19	23	16	24	13	8	51	17	85	37	37	41	11	13	29	13
Lus10001531.g	1	8	4	5	5	2	11	13	12	17	13	13	2	1	14	12
Lus10037586.g	221.34	207.46	400.78	414.02	198	222.68	142.71	156	203.01	130.9	151.32	162.83	300.84	204.03	107	185.25
Lus10019685.g	0	1	3	1	3	1	2	0	0	0	0	0	9	2	9	2
Lus10023553.g	193.13	172.02	118	141	1588.21	8260.27	6609.46	7927.04	1525.11	1362.24	970.5	1149.91	905.55	402.18	841.38	2417.11
Lus10035981.g	87.52	61.73	52.76	42.29	34.07	30.13	122.27	94.55	152.75	140.37	76.36	128.15	22.12	12.08	34.77	55.27
Lus10040046.g	4	5	3	2	1	2	2	1	1	0	3	3	1	1	1	4
Lus10003312.g	32.73	16.38	66	27	166.72	101	15	16.01	8.33	15.5	9.39	14	145.44	49.59	10	15
Lus10010474.g	0	0	0	0	0	0	0	0	0	0	0	0	0	0	0	0
Lus10036876.g	55	77	64	68	48	39	76	45	142	127	117	134	68	45	56	81
Lus10034978.g	2	2.49	15	6	10	7	23	18	13	18.99	6	4.95	53	35.98	44	46
C8173293.1	46.98	50.57	111.4	60.98	30.48	61.85	51.98	85.98	149.97	70.12	106.43	79.98	75.99	76.25	103.98	157.91
Lus10034340.g	0	2	0	7.67	2.69	3	2.79	0	0	0	0	2.35	2.62	0	0	0
Lus10017641.g	172	131	136	167	149	119.51	99	88.42	184	191	190	225	130	95	85	107
Lus10034624.g	5	6	2	11	10	8	6	7	3	0	4	2	5	5	3	2
Lus10032098.g	0	3	0	1	4	6	1	4	4	0	0	1	1	1	1	5
Lus10042076.g	147	145	163	143	110	162.55	173	181	217	139	123	126	166	150	151.44	201
Lus10012508.g	0	1	0	0	2	6	2	0	0	0	0	0	17.01	14.01	9	1
Lus10004607.g	116	144	159.01	161	184	194.99	308.76	250.01	252.02	227	220.01	269	191.01	164	307	324
Lus10024638.g	207	169.8	248	208	143.03	136.25	274.96	334	442.99	374.8	431	450	153	218	288	423.99
scaffold8.57	10	17	0	0	12	25	89	96	135	88	0	0	0	0	0	0
Lus10000436.g	0	0	0	0	0	0	0	0	0	0	0	0	0	0	0	0
Lus10036195.g	335.22	303.38	288.18	425.45	502.11	518.38	898.45	764.03	727.02	847.56	605.75	764.73	601.85	451.19	606.14	759.02
Lus10031560.g	424	367	316	392	698	614	251	152	263	202	206.14	242	774	390	226	419
Lus10027786.g	29520.81	25746.69	32548.99	36850.99	6698.67	11423.56	2664.45	6717.34	4102.43	2603.28	5447.27	4758.8	14477.83	14084.33	5188.49	9679.34
Lus10039477.g	34	18	21	36	28	42	7	13	13	10.99	17	14	18	12	9	10
Lus10013065.g	0	0	0	0	0	0	0	0	0	0	0	0	0	0	0	0
Lus10039785.g	9	9	11	13	26	23	31	28	29	18	42	41	31	25	45	56
Lus10030288.g	300	261	203	261	478	562	618	521	516	390	395	530	472.99	353	727	741
scaffold339.81	3.83	4.86	6.24	2.14	0	0	0	0	20.17	7.69	8.66	12.8	0	5.38	2.94	17.11
Lus10040500.g	21	15	20	19	10	9	24	18	33.25	46	49	81	5	4	7	15
Lus10013728.g	0	0	0	0	0	0	0	0	0	0	0	0	0	0	0	0
Lus10009085.g	1	1	0	2	7	0	3	0	1	0	1	2	1	0	0	3
Lus10021806.g	0	0	0	0	0	0	0	0	0	0	0	0	0	0	0	0
scaffold464.132	244.87	200.48	189.99	273.02	166.48	224.48	285.03	249.57	275.07	268.9	286.49	299	259.14	277.04	274.76	409.24
Lus10028896.g	0	0	0	0	0	0	0	0	0	0	0	0	0	0	0	0
Lus10028180.g	193	156	139	185	106	176	318	180	226	162	187	150	214	144	220	211
Lus10013459.g	45	39.75	25.04	43	166.17	171.95	365.16	208.02	98	67	62	100.96	142	106.15	225.19	177.03
Lus10038991.g	0	0	0	0	0	0	0	0	0	0	0	0	0	0	0	0
scaffold1247.51	0	0	0	0	0	0	0	0	2	0	0	0	0	0	0	1
Lus10038387.g	107	137	66	60	149	375.05	184.01	152	78	140	30	61	77	72	48	109
Lus10035163.g	432.44	382.24	415.7	410.46	637.79	758.89	1068.28	950.77	1262.63	980.05	986.44	1307.33	642.29	492.66	1195.59	1127.52
Lus10007137.g	1258	1271	808	957	700	568	1237	1074	1648	1418	1169	1519	684	443	746	1090
Lus10012414.g	3	1	4	4	2	3	2	7	13	10	4	14	6	11	26	5
Lus10027177.g	0	0	0	0	0	0	0	0	0	0	0	0	0	0	0	0
Lus10013807.g	182	125	140.11	137.98	199.01	170	197	120	180	156.81	156.72	210.66	187.05	88.25	153.04	156.25
Lus10034723.g	431.93	417.29	294.68	330.48	366.84	433.83	678.41	554.41	908.66	650.06	432.17	496.21	403.97	356.66	511.34	757.98
Lus10008043.g	34	34	14	22	11	17	21	7	14	12	20	25	18	11	12	16
Lus10032373.g	0	0	0	0	0	0	0	0	0	0	0	0	0	4	0	0
Lus10012892.g	7727.79	6125.76	5561.77	7779.5	2084.23	1889.34	1588.65	1506.14	2860.48	2752.89	3200.04	4164.85	2643.69	2455.6	1216.63	1717.91
Lus10037174.g	0	0	0	0	0	0	0	0	0	0	0	0	0	0	0	0
Lus10032859.g	0	0	0	0	0	0	0	0	0	0	0	0	0	0	0	0
Lus10017283.g	28	20	9	28	123	169	478	637	390	303	261	327	69	78	585	853
scaffold356.6	51	36	55	47	18	18	27	19	41	40	47	46	13	15	20	37
Lus10025652.g	128	112	83	112	122	150	150	73	119.01	150	154	151	84	76	71	106
Lus10025379.g	1	0	0	0	1	2	0	1	2	0	3	0	1	1	2	1
Lus10036801.g	6675.86	6108	7067	8099.52	7857	8605	16886.01	15713.07	17203	13043	11957	15936.55	9174	7763	15706.13	19045
Lus10035670.g	21	53	71	43	261	492	1009	297	169	190	168	198	537	124	432	283
Lus10012255.g	5	0	7	3	3	0	10	5	11	14	12	15	3	1	11	9
Lus10019042.g	18	16	22	23	53	78	26	23	25	28	18	36	83	44	20	33
Lus10018212.g	7015.48	6581.6	4626.15	6276.71	2412.57	1919.12	1472.48	1291.2	2826.06	2893.05	3643.76	4472.54	2121.89	2802.31	1088.28	1764.92
Lus10035224.g	68	82	74	71	95	61	180	135	291	238	226	318	100	58	235	212
Lus10008303.g	972.96	809.89	901.85	985.62	1284.54	1560.02	1304.23	1110.6	1514.98	1237.47	1161.79	1596.73	1557.09	1386.91	1444.88	1640.8
Lus10023137.g	0	0	0	0	0	0	0	0	0	0	0	0	0	0	0	0
Lus10013495.g	4	2	2	4	4	32	2	2	1	8	2	1	9	3	1	2
Lus10009306.g	11	8	3	6	10.02	8	24	0	7	7	5	10	2	0	4	4
Lus10038283.g	160	149	127	125	611	446	528	551	519	432	335	444	837	428	469	575
Lus10011769.g	0	0	0	0	1	0	0	0	0	0	0	0	0	0	0	0
Lus10040790.g	299	264	296	328	438	335	514	249	441.03	375.58	449	472	690	379	369	496.41
Lus10019476.g	735.79	585.74	176.57	221.43	397.96	293.59	763.48	376.3	680.28	732.04	265.78	392.44	194.59	114.84	193.92	165.18
Lus10017565.g	660.87	608.41	542	729.07	718.41	689.03	1180.35	972.88	980.18	893.62	916.99	1110.38	753.88	628.55	947.29	1044.44
Lus10039506.g	129	117	783	309	1545	1203	837	545	154	150	145	136	3522	1687	1099	1246
Lus10011089.g	930	831	588	836	719	934	471	406	667	532	431	612	519	443	371	589
scaffold540.99	0	0	0	0	0	0	0	0	13.55	0	0	0	0	0	0	0
Lus10004164.g	46	49	41	52	105	132	83	56	57	40	26	21	106	172	129	207
Lus10013934.g	7	5	10	10	1	2	5	9	8	14	21	16	8	9	1	18
Lus10005645.g	124	124	99	137	84	116	119	125	199	180	160	193	84	78	142	180
Lus10033738.g	101	11	8	5	5	42	405	18	0	36	3	1	12	12	1	11
Lus10004300.g	15	11	50	34	150	92	16	10	5	4	4	10	181	127	47	29
Lus10024531.g	635.85	545.05	490	734.85	529.64	682.42	326	440.01	415.55	323	393	529.65	491.85	619.77	263.79	487
Lus10042347.g	305	322	308	287	241	305	460	452	848	543	521	626	259	250	391	522
Lus10018505.g	0	3	2	3	3	0	7	1	1	0	4	0	1	1	2	3
Lus10020674.g	0	0	0	0	0	0	0	0	0	0	0	0	2	1	0	0
Lus10014236.g	14.16	3.39	14	6.77	10.02	11.11	13.12	10.11	5.47	20.2	15.1	6.25	16.73	5.33	6.66	0
Lus10006595.g	25	7	17	21	27	19	0	5	12	8	6	8	9	15	4	2
Lus10041504.g	212.03	189	256	271	208.17	184	271	246	377.03	294.19	227	358.14	254	233	280	349.03
Lus10001650.g	242.03	244.99	301	356	318.04	323.03	534.49	439	756.72	584.46	594	839	346	314.24	490	643.01
Lus10021412.g	0	0	0	0	3	0	6	2	7	1	1	2	1	0	7	6
Lus10040963.g	1.06	0	2.74	7.44	0	0.41	8.63	6.16	10.12	5	11.46	1.33	0	0	0	3.65
Lus10038798.g	103.71	89.38	122	98.75	224.79	192.45	286.57	253.57	304.06	191.33	239.85	244.8	163.45	123.37	217.01	239.14
Lus10018772.g	596	677	653	844	284	260	421	316	335	525	462	202	231	418	412	360
Lus10026119.g	2	0	0	2	0	0	0	0	1	0	1	0	2	3	1	0
Lus10003653.g	219	201.99	207.01	272	90	156	247.99	180.25	430	338	493	663.99	129	112	209	251
Lus10016511.g	50	56	32	46	12	12	78	50	167	149	107	135	12	5	43	47
scaffold338.13	415	347	448	449	192	180	186	171	307	201	235	265	196	289	145	132
Lus10018649.g	1616.42	1402.38	854.63	1291.29	1621.13	1025.95	1381.53	770	1030.47	1030.88	779.82	1071.37	938.49	946.27	598.9	775.93
Lus10002234.g	0	0	0	3	0	0	2	1	1	0	0	0	0	1	1	2
Lus10018042.g	212.85	203.09	404.99	249.92	248.6	199.54	276.39	208.56	515.56	363.09	318.83	421.69	652.33	421.07	427.07	693.37
Lus10002338.g	1881.72	1860.55	1421.05	1700.26	783.46	689.94	2077.41	1753.69	2732.05	2587.54	2277.92	2894.64	774.69	549.26	1281.12	1630.91
Lus10038796.g	0	0	0	0	0	0	0	0	0	0	0	0	0	0	0	0
Lus10019551.g	0	0	0	0	0	0	0	0	0	0	0	0	0	0	0	0
Lus10015109.g	644	626	484	622	257	204	1425	952	1346	1407	1111	1132	212	267	1003	872
Lus10009175.g	107	132	214	171	398	416	167	127	178	152	158	183	762	457	170	231
Lus10034985.g	497	282	955	1317	243	92	251	72	462	576	145	257	237	506	258	226
Lus10031304.g	0	0	0	0	0	0	0	0	0	0	0	0	0	0	0	0
Lus10007306.g	77	57.82	66	66.74	134	100	53	44	94.11	86	70.94	120.76	65.5	75.69	35	50
Lus10007232.g	612.07	538.17	758.89	807.05	434.05	524.6	1568.76	486.05	761.91	939.49	648.35	628.43	775.28	665.38	1288.33	1093.78
Lus10001918.g	3	2	0	2	3	1	0	4	0	0	2	3	2	6	2	3
Lus10020930.g	1429.21	1366.77	1322.38	1699.82	1025.98	825.32	1527.91	789.21	1141.44	1174.37	1120.23	1288.27	1180.07	1167.07	1763.3	1737.87
Lus10018175.g	0	0	2	0	2	1	1	0	1	1	0	0	1	0	0	3
Lus10011518.g	8	13	126	58	18	11	44	9	21	16	9	7	248	110	138	170
Lus10022529.g	0	0	0	0	0	0	0	0	0	0	0	0	0	0	0	0
scaffold1302.6	18.14	14.79	10.89	15.78	10	15	37	50	72	31.75	25.36	33.45	21	10.03	24	43
Lus10039613.g	1	8	1	5	2	2	2	5	2	4	0	5	0	6	1	1
Lus10033520.g	155	123	105	124	84	95	204	134	205	134	156	177	62	70	194	173
Lus10027313.g	427.01	474.77	263.01	298.67	401	368.68	488	480.63	744.9	619.45	435.67	599	276.59	284.12	314.66	403.68
Lus10018518.g	0	0	0	0	0	0	0	0	0	0	0	0	0	0	0	0
Lus10029328.g	82	88	70	110	427	377	428	573	373	226	165	220	320	266	437	620
Lus10039928.g	1	0	0	0	2	2	5	9	3	7	3	4	1	4	0	5
Lus10004245.g	0	0	0	0	0	0	0	1	0	0	0	0	1	0	0	3
Lus10020021.g	57	56	74	82	28	28	53	47	93	66	113	88	49	36	50	43
Lus10003718.g	0	0	0	0	0	0	0	0	0	0	0	0	0	0	0	0
scaffold77.42	22	14	27	30	12	69	34	56	64	22	62	72	38	45	63	111
Lus10026005.g	0.63	0	0	0	1	0	0.38	2	2.71	6.61	0	0	0	1	0	0
scaffold82.60	14	15	16	14	4	15	27	21	31	13	19	31	12	12	15	31
Lus10028717.g	0	0	1	1	0	0	0	0	0	0	0	0	1	0	0	0
Lus10003906.g	173	174	167	172	118	108	156	163	286	208	217	231	123	137	153	225
Lus10027547.g	0	0	0	0	0	1.29	4.04	0	0	0	0	0	0	1.6	0	4.35
Lus10011718.g	23.19	2.59	19.55	25.09	0	8.18	77.5	16.07	47.95	92.96	30.97	42.12	16.96	30.67	64.65	82.03
Lus10031933.g	0	0	0	0	1	0	0	0	0	2	0	0	0	0	0	0
Lus10038837.g	1	0	0	1	1	10	3	1.02	0	5.06	2	2	1	4	5	5
Lus10024609.g	59	49	60	62	82	78	101	95	71	62	73	88	89	43	120	101
Lus10018166.g	0	2	4	1	10	9	17	29	13	24	9	7	9	12	19	17
scaffold505.95	400.03	360	404.71	458.33	769.68	852.6	1620.6	1330.01	1097.09	917.26	865.02	1087.36	871.05	723.65	1323.86	1424.75
Lus10036660.g	0	2	0	0	0	0	0	1	1	1	1	0	0	0	1	1
Lus10009980.g	81.34	87.93	88.07	88.9	109.3	136.88	97.77	115.87	158.07	110.66	113.34	178.7	92.28	77.88	70.44	149.54
scaffold515.1	59	38	120	155	19	77	13	0	8	32	219	241	63	104	69	61
Lus10037633.g	0	0	0	0	0	0	0	0	0	0	0	0	0	0	0	0
Lus10034362.g	0	6	1	1	3	3	10	3	6	1	13	4	7	0	12	17
Lus10004174.g	137	128	207	175	301	420	336	382	408	316	283	318	422	405	412.01	536
Lus10005246.g	0	0	1	0	0	0	0	1	1	0	4	4	0	0	0	0
Lus10006325.g	662.69	633	376	630	420.84	462	848.06	622	767.76	670.19	577	778	389	339	578.15	606
Lus10004154.g	139	132	130	167	192	240	78	38	65	32	82	65	219	202.25	68	89.52
Lus10002804.g	0	0	0	1	2	0	0	1	0	0	0	0	4	0	0	6
Lus10032443.g	747	682	586	809	468	330	560	227	422	388	472	513	536	407	542	513
Lus10021992.g	1	0	0	1	2	0	0	5	9	0	0	0	0	1	3	2
Lus10010038.g	0	0	0	0	0	0	0	0	0	0	0	0	0	0	0	0
Lus10004201.g	1758.64	1967	1692	2214.18	1444	1763	3194.18	2148.39	3034.44	2501.57	2683.47	2704	2776	2212	3651	3904
Lus10002374.g	117.93	107.99	105	146	60	64	77	86	83.97	54	55.11	105	77.8	45	51	87
Lus10043462.g	0	0	3	2	25	7	23	6	3	0	0	0	35	8	42	26
Lus10003746.g	0	0	0	0	0	0	0	0	0	0	0	0	0	0	0	0
scaffold1999.11	146	112	107	67	244	297	631	598	533	410	210	235	241	154	410	697
Lus10031883.g	1	1	1	0	0	0	0	0	0	0	0	1	0	0	0	0
Lus10005766.g	73	88	93	60	59	40	211	48	205	177	427	298	131	49	263	85
[truncated: 44,615 more rows]
