# Supplementary material for: Transcriptome analysis and molecular mechanism of linseed (Linum usitatissimum L.) drought tolerance under repeated drought using single-molecule long-read sequencing
Source: BMC Genomics. 2021 Feb 9;22:109. doi: 10.1186/s12864-021-07416-5 (PMC7871411; doi:10.1186/s12864-021-07416-5)
Supplement: Supplementary file 24 — Additional file 24: Figure S5. The original and full-length gel images of Fig. 10. (XLS 3462 kb) [file 12864_2021_7416_MOESM24_ESM.zip]

Archive with 4 entries (4 files):
- Supplementary Figure S5a.tif
- Supplementary Figure S5b.tif
- Supplementary Figure S5c.tif
- Supplementary Figure S5d.tif
